# Supplementary material for: Genomic Characterization of Jumbo Salmonella Phages That Effectively Target United Kingdom Pig-Associated Salmonella Serotypes
Source: Front Microbiol. 2019 Jul 2;10:1491. doi: 10.3389/fmicb.2019.01491 (PMC6614189; doi:10.3389/fmicb.2019.01491)
Supplement: Supplementary file 2 [file Table_2.XLSX]

## Sheet: Sheet1
Supplementary Table 3. Core genes shared between phages in the SPN3USvirus genus, which includes all 21 SPFM phages, SPN3US and SEGD1.
cluster and gene product	cluster_size	number_of_phage_proteins_in_cluster_size_group	cds_name in SPN3US genome	nt_sequence
100_putative_virion_structural_protein	23	188	YP_009153342.1	ATGACTACGAAAACGTACGACGCATTATCGAAAGACTTGCTACTGATGGCACATAACCCATCAGCAATGCAGTCATTAATGCTGAACCAGCTCCAAGACGTGCAGGACGCCGACGGGCAAATCCTGCTACGTGACCCGACCGACCCGGTGGTCTACATGACCGAAGTCGGAATTACGATGGGCCACACGATTATCCAGGGCGATCGGGACACCATTCCGAAAATGTTCCCCTCTATGGCACAAACTCACGATGATCTGTTCCGCCACATGTCTGACGTGGATTATGTCGATGTTTTTGCCCAGCCATCACAAGCGACCTTACTGCTGCTTCTAGATGTCGACTCTCTATTAGCGAAGGCGATGCCGTTAAACGTGGCAGGTATTCGTAAAGTCGTGATT…
57_hypothetical_protein	23	188	YP_009153301.1	ATGAAAAACAAACTGCGTCCGCTGGACGTGATTATGGCGCATCCGGATACCCTCAAGAAAATTAAAGTGGTCAATGAACTTGACCGTGGTCTCCTGGATACTATTCAATGGGGTTTTACTTTCCACCCCGATGAAGAGAACAACACGCGTCAATTAGATGTTTGCGACGGCGTAGAAATCGATTGGTCTTCTAACGAAGGCTTCAACGATGTCGTCGATTATGTCAAACAAGCCACCGTTCCACCTGTGTTTCCCGTAGCTGGTTTAGCGGAACACACAATTTCTCTCCGCCGACTGGTTAACGCACAACCGGAAATTGTGCGTGAAGGTGAAGCGTGGACGTCAGGTATTACTCATCATCTTAAGGATGTGTTGGGTGTTGCCGGTTAA
150_hypothetical_protein	23	188	YP_009153391.1	ATGTTCTATCGAGAGCTTCAACTCTGTACCGCAGCGCTCCATGGCGCTAATGTGAGCAAGAACGGGGACCTGGAAGACGTCGCGCAAGCCTTACGGGCTGTGTCGGAGGTTGACCAGGTCGACATCGACGCTAAGTATTTAGGCGGCGGTGTAAAGCGTATTCAGTTGACCGTGCGAGCCAAACATGGCAGCTGCTCGTTACATTTTCGAGTCAGTGCGGATTATTTCCTGGTACTGCGCTCCACATTCAGTCACGATGGTCGGACTCACCGGGTTCGGTGGATGCACGACATTACTAAATTTGGCTACCCGCTTGCAGAACAACGTAAAGTCGTACATGACTTTATGGCTGCAGTCGTTGCGGGGTTTTAA
301_hypothetical_protein	23	188	YP_009153542.1	ATGTTTTATCTGGATAGCGATGGCGTTTTTGCACGCTGGCGTAAATACGTTTTATCCACACATTTTCCCGGAATGACGATTAAAGAGTTTAACGCATTACCTGAACTCCGCCGTCGTAGTTTGGTTCGTTCGATGTATCAGAACGATCCTGACCTGTTTTACAAACTCGAACCAATTGAGGGTGTAGAGCGAATCCTGGAAACGGTAGATAGACTTTGCGACAGTTGGGCAATACTCACCTCTGGGTCAGAAGATCACTACGACCACCAATTGGTTGTGGATTCAAAACAACGGTGGTTCATGAAGCACTTTGGGGTACCAGCTGACAAAGTCATCGTCACCGAAAGTTCAGGGCAGAAGAAAGCTTACGCCTCGCGAGGTAATTTGCTTGTCGACGAT…
99_hypothetical_protein	23	188	YP_009153341.1	ATGACAGGTAACGCCACCCACCCCAAATGGCGTTTGGGGGAGATCGGTGAAGTCCTGCGTTCACGTATGGCCGAGCGTATTGATTCTGTCAACCAGCTCAATCTGTACATGCAACGCAACGAAGCTGACTTAATCTACGGCTCTCGACTGATTCTGCAAATTGACGCGATTCTTGACGAAGTGCGTCGCGCAGGTCTGTCGAAAGATGTCGCTGTCGCTGTTGAATCTTCTCGCCCAGGTACAATTCCCGAAGCCGTTCGCAAAATCCTGACTTCGAACTATACCCGCACGCACCAGAAAGAGACTATTGTTGCGCTCGAATCCTGGGCAAATGCAGGTAAAGTGGGATTGGTTGTGCTGATCATGACCGCGATTATCAAAATCATCGGTTGGATTATC…
188_hypothetical_protein	23	188	YP_009153430.1	ATGCGCAACCTCTTCTCCAAATCTGAAATCAAACCTGTTGTTGAAACCACCGCCAAACGTAAGCCTGACATGATTGACTTGCTGCTGAAAATGTCTGCAGCAGAAGCCAAAGCTTTCATGAAAACAATGAAAGACGGCGAGAAAACGATTGATAATGTTGAAGTAACCTACGGTGTTAAAGACCGCCCAAAGAATAACGGCCTTGTCTGGGTCTGTTAA
162_hypothetical_protein	23	188	YP_009153404.1	ATGTGGTTAAGTGCTATTCATCGTGACCTGCCAAAACGTGAAGTGACTCTTTCTGTCGATGCGGAACCGATTACCGTTGGTGTCGCAAACTTCGACCGTATGGAAGAAGGACAGTATGTCGTGGTGGACAACGATGAAAACGAATTCATGTTATTCCATCCCGAAGTTGATGCGTCTGAAATCCGCGAGGGTTCTATCTTGTTTTCTTGGCAAGACAAAGAAACTAAACAGTGGATGTGGTGCGTTGCTAACACAACCAATGAAAAAGGTACCGCGTATGCCCCAGGACAGCTTCATGTCGAACCTAAACCCCATTGA
215_putative_radical_SAM_superfamily_protein_2	23	188	YP_009153458.1	ATGGATAGAGAAGATACTTCTCGTGAGTTTCAACGTGAAGAGATTCTCTCGATTTTAGAGAAGAATCCGGATATCGGTGAGATTCATTGGACGGGTGGTGAGCCGCTGTTAGCGCAGCGCAAGATTGAAGACTTCGTGAACGAGTTGAAGGAGTCTCATCCGAACCTCCGTCATCACATGTACACCAACGGTTTAAAGATGCGTAAATCACATCTGCCGTTGCTGAAACAGTTCGACCTTATCTTTGTGTCCATTGACGGCTACAAGAAGTCGGAACGTCCGTTTATGAACTTTGTAAACGGTGGTAATCATGAAGCGCTGGAAGTGCTGTACGAGCTGGACAACTATTACACCTGGGGTGTGATGACGCGTGACCAGTTAGGTGATAAACGCTGGTAC…
281_thymidylate_synthase	23	188	YP_009153523.1	ATGCAGAACATTCTGGACGAGGGTCATGTTAAAGGCGATCGTACTGGAACAGGGACGCTTTCTGTCTTTGGACGCCAGATGCGTTTTGATTTGCGTAAAGGTTTCCCGTTAGTCACGACTAAGAAACTCCACCTGCGTTCTATTATCCATGAACTGCTGTGGTTCCTTAGTGGGGATACCAACACCAAATATCTGGAAGATAACGGCGTTACCATTTGGCGGGAGTGGCAAGATGAAAATGGGAACCTTGGCCCCCTGTATGGTGCACAATGGAGACGTTGGAAAGATGTGAAACTGGTGCCTAAGAAAAATGCAGCTTTACTCGAGAAACTGCAAGCTGCTGGATACGCGGATTATGGCGACGCGGACGACGGTTCACAAATGTTCGATGCGCGTGTA…
130_hypothetical_protein	23	188	YP_009153373.1	ATGTCTAGTGTTGAAGCAGTAATCTATTTTGAAAACGATGGGGTCGCAGGGTGCGGCTTCCCGAAGACAGCTGGGGTTAAATCTCTGTTGGCAAAGTATAAAGAAGAGCTTAAGAAAACGGCAGGGCAGAACCCTGGCGTGCCACTGCGTAGTATTTTTCCTGAGATGGAGAAGGCTGCAAAAAATGATCCGGTGTTGGGTATGTTCTGCGGGATGATCAAAGAGCGATTCCCTGACATTGATAAGTACCACATTACACTGGCGTAA
79_putative_nuclease_SbcCD_D_subunit	23	188	YP_009153321.1	ATGGAGAAGATTACTAAACCTCCTAAGAAACCAGAAGGTGTTAAGCGCCTTTTGAACACTAACGATATCCATTTGTTGCATAAACGTGTGCCCACTTGGCACATCGTGGATGTGATACGTGAGGTACTCATTAGCTGCGAAAATACGCTTGACGCCTTTTATATAGCAGGGGATTTATTTGATGATTCCCGACATCTTCGCCAGGAAGATTCTCAAGAAGCTGTGGGCTTCTTGACGTGGTTGCTCCAGTGGTCTAAGGCCACTAATACCGCAGTTCGCATCGTTGAGGGAACACCGTCCCATGACCACGGCCAGTCCAAAATAGTTGAGTCGCTGAACATCAGTATAGGCGCAGACTGTTTGTATTTGGCAGGGATCGGGATATTTTACGATCCGGCT…
161_hypothetical_protein	23	188	YP_009153403.1	ATGGATATGATCGAATTAGGTCAGCTCCCTCAGCACGATTTTGATTTAGGCGTGCGTCATGAGGAAGGGGCCGACGCGAACACACTTATGGCCCGCTACTACGAGCTACTGACCGGTCAACCGTTGGACGATGAGTATATCAACCGTTTTGAAAAACTGTTGGCACAACTCATCACCTCTAACGCAGAACGCATTGGCATGTTAAACGAAATGAACTTTGCTGATGTGGAGCCGTCTGACGCTCAGAAGATTCTTATCGATGGTCCTGTGCCAAGCGATGAGGTACAAGACCTTCTGGCAGGTATCCGTGCAGGCTTCGATGAAGCTGCTGAGAAATACGCGGAAGAGCTGGCAGACGTCGATTTGGCTGCGCCGGTTGACCCGAATCCGTCTGCAGAG…
258_putative_endodeoxyribonuclease	23	188	YP_009153500.1	ATGACCTATCCTAAAATTCTGCCTGTTTTAACACCAACCGTGGTTGTTGGTACAGACTTAGAGACCCTGGCTTTACGTCCAGATGCCTACATCTTAACGTTGGCAAACGTGGCATTCGATGTTCCGACAATGAAAATGATCGGTTCATGTTACCACAAAATCGACCCCAATGATGCAAAGGCAAAAGAAATCTTCTACATCGACCCACAAACGGTCGGCTATTGGGAAGGTAAAGGCGACCCCGAATACGCACCGAGCGAGAAAGCACGTATTGAAGCGTTTTCTGGGACCACTCCACTGCCAGAGGCACTGTGGGCGGCCAAAAAATGGTTGGATGATCTGGGCAACGTGAAAATGGTTATCACCATGCGCGGTCCCGATTTTGATGCTCCAATTCTG…
213_hypothetical_protein	23	188	YP_009153456.1	ATGAAGTCAATACTGATTCACAATTTTACGAAGCGTAAACTGCACTTGGTCGATCGCTTCCTGCGCAAAAGCAAGCTGTACAATGTGCACGCAATTGTGGCAGGGGAAGACTTCACTGATGAAATCCAAAGCCTGTTGATTAAATACGGGCTGAATGTGATGATCCCGGTCTACTGCGTTGAGAAAGGACACGAGTCTGTCGCGGAAATCGAAAAGCGCAACCCTGGCTTTGAGAAGCGACTGCTTGCATACCCACGCCACAAAATCGAACTGCTACGTCACTCTATTGATGAAGCCAGTCCTGAAAGTTTAGTGGCTTTGGGCTTGTCTTTCCCGCGGATGCGTATTCGTAACTTACGCTCCAATAACCCGGTTGACGCTTATTACACAGAGCGTCAA…
292_putative_tail_fibre_protein	23	188	YP_009153533.1	ATGGCAAAAAGAGGCAAAGACGGTTTCGATGATATCGATTTAGATAGACTCGACGACTGGGATGATTTCGGTGAACCACCCCGTCCCAAAGACGAGAAAAAACGAAGCCCGATACTCAGTACCCTGAATGTTGCCAGGAAGTCGGCGTTGTCAACTATCTGGCCAGAAGGGAAACGTGACCAAGTTATCCTCAAGGGGATGCCTAAGCCGGCAGCTGATGCATACGAGGGCTATCAGTCAGCGGCAGCTGCAGCAAAGGACATTTACGCCCATACGAAAGGGGAGCTTGAGAAGACCGAGCGCACGCTGAAGATGCAAGCACGCCAACTCGGTCCGACGATGAAGAAATACTTGCCGGATGCAGTTACTAAGCGCTTCGACAAGTGGTCAAAATCTGAC…
198_putative_virion_structural_protein	23	188	YP_009153441.1	ATGACTATACGGTTAAGCTGGCCGTCCCAAGCCAGCAAAGGTCTTACCGCGATTGAAATCTACCGCAAGGAAGGTTGGAACGCAACAATCGACGTTTACAATCCAGGCACACCCCACGCAACTTTATCAGGCAACGCGGTAGAGTTCGTAGATAATATCGATACCCTGACGAAGAATACAACCTATCGTTATTGGGTAGCTGCTGTGAAGGACAGTGAACGACTTATCGGCAATCCGATTACGCAAGGATTCTATCCGGACACCGGGCCGGGTCCGCAAACAATCCTGCGCGGTGACTGGGCTTCAGGTTATTTCGGTACAGTACCGAATACAGAGTTCTTTAATACTGCCGAGTTAAAACTCATGTTAACTGCGCAGCAGGGAAACATGTTTGTCTAC…
78_hypothetical_protein	23	188	YP_009153320.1	ATGAGCCAGGAACCTACATTTAACGGTGTACCGTTAAGCCAGATGAATGAGCAGATGCGCTTTGAGTATAACAAACTCAAAGAGATTGAAAACGATTTGGCGGAAAGTCAGAACGTCTGTAGTGTCTTCACCGAAGCACAGTTCCGTCGCCAGGGCTTACCACTGTTGTCCGGGATGCTTGATGGTACTTTTAACGAAGAGACCTGGACGGCTTACGTAGGAAGTCCATTTGTACCCCTACAGATTGTGGACGATGCTGATAATAGCAAACTGCTATTTACCATCCCTGCTCTGCTGAACACCGGCCGCTCGTTAATCACCGTTGACGGCGAACCTTCCCTCTCCGATGAGACTGAGTACATCCGTCGTCAGGTTGATGTGATTGCAACCGTCGGTGAA…
113_putative_virion_structural_protein	23	188	YP_009153356.1	ATGCTCAAGGCGAACAAGAGAGGTGATACTAAATTCGTTCCTGTTGAACCTGAAATTCCGATTATCAATAAACCGCAGGACGGGGTGAAAGAAGCCAGCAACTTGGTAACGATTCCAACCCGCACCACGGTAACGGACTTCGACAGGATTCCGAAACAGTATCTCCTGCAATACAACGAAGGTTCTGAATGGCCGGTTGATTTTTATCACGCGTTGTCGGGTCGCAACGATCCGAAGACGATGTTCGATACTCAGAATGACAGCCCTACGCAACAGCTGCTTAAGATTGTTAATCTGTCATTGCGTGTTAACGCACCGCTCGACCGTACGCAGGACGAACAACGTAAGACTTTCGAACTGACCGGGACGTCGACCCTGGTAGCATCGATTACACCGAAC…
185_hypothetical_protein	23	188	YP_009153427.1	ATGAAAACGAAACGAACGTCAGTCGTGTTCCAGCAGGGACGTGCGCGACTCTATAAAGGTAAGAAACTCATTGGTACATTCGAGTATCAAGAGAACCAGCTAATCGTCGATGTTATCATTCTCGGTTTAGCAGCGAAGTGGTCACCTTTAAAAAGGACATTAGCCAAACGTGCGATGGAGAAGCTCCGCCGCGACCAGATAAAAGCATTTAACAAACCTTTTCCACTTGAGGCGTACCGAGTACAGCCTCGTTGCGCACACATCACGACGTCACCCATGATTGCTAAGCTCGATGTGACCGATCTGAGAGAAATGTTAACTGTACGGCCGTAG
232_hypothetical_protein	23	188	YP_009153474.1	ATGACTATCAAGAAGTTCTTACAAACAGTAGTAGTTCTGGCCGCATGTGGTATCGCAGCAACTTATGCTTTCGATAAGCCAGACGTGACTGAATACGTATCTGCGGATTCCGATTACGGTATTGCACCGAATGAAAAACCGGAACTGATGCGTGAGGTCGAACAGTTACAAATCTACAAACTGACGGATGGTAAGAACTGCACAGGGCTGGTTATCGCTGATAAGAAACTGAAAATGTATCAGCGATTAATCGACATATCGTGCGATCAACCAAAAGTCACTTCGGTCAGCGTATCGCCGTTGGAATTGCCAGATCTGGTTGCTGTGAGTTTTTATCACAACGATGTGCTCGTTGGTCGCATCACCCTCATTCGTGGAGATATCAAAAATGAAATGCAA…
128_hypothetical_protein	23	188	YP_009153371.1	GTGTTTAAAGATGCGATTAGGAAGATTAAAGAGGCAGGCGAAATAGTGCCTTTTAATCGTGCAATTGCAGAAGGAGTTGGGTACACACAAGCTAAAGATGGGATACATGATCGTGTGGCAACCATTCTACGTCGCGAGTTGACGTATGATGAAATCGATAACCCGAAATTACCAGAAGGGTTAACGGTATTAGGTTGTCGCCAAATGTCGCCGTTTGAAGCTTTTATCTTTAAGTTATCGAAGTCGGATAACAATTCACGAAATAATCGTGGCCGGTCAATTATTAACATCTCATCCACTGACACGTATATGGTAATGGCCTCGTTCCGAGTTCCAGGTGATCCTCGCCCGGTGCAACGACCAATGAGCCTGCCGTTTATTCGTCGTGGCGGCTTAATG…
255_hypothetical_protein	23	188	YP_009153496.1	ATGGCACAACTGTTGCCTAATACGCCTCAGGTTAACCTTGAGGGGTTGTTCAAGGTTAAGGCACCTTATACGTTGCCAGATAAAGTGATTTACCGTGTTGACGCGGTACAGAACTTTCCGAAGCTCCAACGTAATAATATTGACGTTTATAGCAAGTATTATAAACCCGTCGGCCTAACTCGTGACGACTATATCAGCGACGCTAATGTCGAAGCTTCGATTGTAACATTAAAGTCGAGGGACGGTCAAGTCTACGAGTTGCCTGATACGTACATTGAGACGTATCCCGGACTGAACGGGTTAAATTATAGACGCAATGTTGTGGTTATTGACCTGGCATTAATACCCGAATACGTCGACGTCACACTGCTAACGAACGACCTGAAAAGCATTTTAGAA…
111_hypothetical_protein	23	188	YP_009153353.1	ATGGAAGTAACCCCAAAAGCGGCTGAATTGGCGAAAGAGTATACCGGATGTATCGTGCCACTGACCTCAATCGTGGTGTGTGAGGGTTCCTTCTATCTCATCTTCGGCAGTAATGAGCCGGTCTATGCGTACATCGATGACCCTGATCGGGTTACAGCCCTCTCTATTGCGATGGGTAAAATGGTATCAGACAAGATGATTGAATTCGTTGTCGGGAAAACGATGGACATTATCCGCAATCCGGTTGGACACAGCGGAATAAAATGTAAGAAGTGGCAGCTAGCTTGGCTGGCACATTAA
145_hypothetical_protein	23	188	YP_009153385.1	ATGTCTTTTGTTATTGACTTTAACCACCATCACAGTCAAACCTTGCTCGATTTAGTCAATGCTTTTAATGCTGAAACCGTTTATACGCCCCTGACCACAGAACGTATCCGTGTGGAGAGTTATGGTCCGCCGGAACCAGACGGTCGTGTAAGTGCTTTGCTGACTAATAAGAGTAAGCCGGACGACTATGTGGTTGTGCGTTACCGCAAATTGAGCCTCAATGATATAATCACGTTGAAGCCTGAACATCTCACATGGTTTGATTTGTCGAAAGGTAAACCGGCCGATTTGCGCGTATGGTCTGAACCTGCAATGGCTAGTTTTGAATCGGCGTGTGCAGAACGCGGCATCGTTGTAAGTAAGGCGTGGGAAAACCCCGCGCAATGCCACGTGGAGTAT…
157_putative_DNA_adenine_methylase	23	188	YP_009153399.1	ATGGGTGGTAAGAGTCGCGTACTGCCCGAGCTGCTACAGGTGCTTCCGGATGCTGAGTATTTCGTTGAACCGTTTGTGGGTGCAGGGTCAGTTTTTTTAAACACTAAATACCCGAACTATATTCTCGGCGACACGAACCCGGACTTAATCGAGTTACTGACCATGGCGCGCGATCGTCCGGAAGCGCTGATTCTGGAAGCAAAGGCGCTCTTTGCAAATGGGACGGACCGCGGTCTCTACATGGAACGACGCGAGGGATTTAACAGCGAAGCAACCACGGGGAAACCTAATCTCCAGCGCGCCGCGATGTTCCTGTATCTTACACGTCATGGTTACAATGGTTTGTGCAGATACAATCAGTCGGGTGGGTTTAACGTGCCCTATGGTCAACACCCGAAC…
174_hypothetical_protein	23	188	YP_009153417.1	ATGGCAACTGTAGTCAAAAAGAAACGTTTGCATGAACTCGATTCTTACGACGGTGATAAGTCGAGCGCAGTAGCGCTTATTAGCGTTGATGAAAAGGAGTACAAACTTCCTCTCAGTGAAATCGGCGGCGGGGCAGATGCAAACCCTATCCAAAACTTATCCGGTGCTGACGGTATCGTTGAAATAGATCCCAATATTGCGGACGACTTCATTATCCGTTTAGGTGACCCCACCACTGCGCTTTCTATCACACCTATTACCGACCCGGTTCCGGGTACGCGATATGAGTTATTACTGACGCTACGTCAGGGTACCGGTGCAAACAAAATCACCTGGCCGGCTTCGGTTAAATGGCCTAACGGTGCAGAACCTCCGTTATCGTACACGCTAGACGCCGAG…
202_putative_virion_structural_protein	23	188	YP_009153445.1	ATGGGATTGTATAGCGCACCCGAACTGGAATTACTCTGCCAACAAGTCGTAAGGGATAACCCTGAACTCGCAGGAAGAATCAGCGCTGATTCGATTGGGGTGAGGGGTATTCCTGCCGAGACCACTAAGAATGGTCGTAACACGGTAATTACGTTGGTAGGAAAACCCGGTAAAGGTTTCTCTGGGGAGTGCACGGTTTATTACGACCGTTTAACATTATCAGATCTATTTAAAATAGCTCCGCGCATCTACGTACCACAAACGGCCAAGACCGTGCGGGATCTTCTCCCAGCTCTACGCGATTTATACGGTGTTTGGTTATCTGATAGCAGTGTACAGTCGGTAGACGCGCCTATCAAATCGCTGGCAACGCCAACACGTATTAATTTAACCGCGTAT…
236_hypothetical_protein	23	188	YP_009153478.1	ATGAACATGAACATTCTCGACGATACCCGTTCTTCTTTCTTTACTCAGATGAACGTCAATCCCGAACGTACCCGTGCTATTCTTTCCACCGGCTGGAAATTAAAGCTGTTAGGCGAGTTAACCCTAAACCGCACCGACTGGCCAGAAGAAGCAACCGTATTAATTAACACCATTCACAGCGAGTGGCTAGATGCTACTCTGAATGCCCCACAACTTCGCCCGTACTACCGGATGCTTCATGCGGGTTATGAAGCATACCGTAAGGGCTGGTACGCTGCAGCCACTTATTGCAACACCCCAGAAGGTCGTGAAGACAACACCGTCGACCATGTATTGGTGAATAACTTCTGGGGCGACCAAATTGAAGTCTTACAACTCTCTACCGGTGACCGTATTCCG…
200_hypothetical_protein	23	188	YP_009153443.1	ATGGCTTTTACAATTCGTTGGACGAACAATAACCCTGGGGCTTCGACCGTGAAGCTGTACCGCGACACCAAACCTCTGGTGCGTACGGCATTACCTGAACCCCTGGCAACGTTCACTAACGGGGAAACTGAGTATACTGACCGAACAGCGATACTGGGGACAACGTATTACTACATGACCACTGTGACAGTGGGAAGCCGAACACTGTTCAGTCCGCAGAAATCAATTCTGATTCAGAACCGTCGCGGTATCGGCATCGTGGCTCCACAGTACGGTGATGACCGCTTTGCGTATTACGGGTACGTGACGTACGGTGAATTACCTAGCGCGGGTGATTATCCGCCGGGGTTTGTGGCCCTTTCTGGATACGACCCAACTGTTAAGCCGGGCTTGATGAAG…
234_hypothetical_protein	23	188	YP_009153476.1	ATGAAACATTTTTTATTACCAGTTTTACTTGCTACTCTGGCCATTAGCTTCTTCGCTCGTGCTGGAAGTATCGAGTTACCAAAAGTTGTTAACGATCACGAATACGGCGGAGAGTTCTGGTGCCAGAACTCTGACGTACAAGGCGGTAGCTGCCAGATCGTTGCGATGTCCGATAACAACCGTTATCTGTTAGTGAAAACAATGGGCGGTGTCGCATGTGGCGACCCTGAATACGGGGTCATTAACATGGCAACCGGGCAAGCCGAATCCATGAACTATAATGATAACCAAGCCTGCAGTGGTGAAGCCGTTGCTGAGTTTACTCGCGACCCAGGTGATAATGCCCTGACGGTTATCATGTATGACCCTACGATTAAGAAAAATGTAGGCATCAATAAA…
298_putative_virion_structural_protein	23	188	YP_009153539.1	ATGGAAAACTTGTCACTACGTTATAACTGCGTGGCACTCGCTGGGGTCAATAAAGGGGCAACGCTAAAGAAAGATGCGGACGGGTATTACTACGTCCTGTTAGGTGCACTGAATATTTTCAACTCTGAGAATATTTACTACGCCTATAACGAGTCAAAACATGTCTTCGAGCGCTCTAACGTTTTCATGCGTAAAGTTTTGGCGGGGAATCTCTTCGGTGAAGAAGACCATCCGCAATACGAACAAGGCATGAGCGAAGCCCAGTGGATCGAACGTAACGAATGGATCGAAACGCGTAACGTGTGTATGCACATTCGCGAAGTAGAAGTGAAACCGACCGACCAGATGTGTAACGGTCTGCCGGTAATGGAAATCTGGGGTTGGATTAAACCTAACCGT…
210_hypothetical_protein	23	188	YP_009153453.1	ATGAAACGTCTATTTATCGTATTCGCGATTATAAACCTGTTGGCCGGTTGTGTTCAGTCGCCAAGCAACATAGGGCAATTTAGCGCCACACCAGTAAAGAATCACGACTTGGTGATTTATACATGCACAGGGACGCAGGAGAAGTTTGTAGACTACCGTCCGGTACTGGACAACCTACAAATGATGCCGCGGTCAGTAACAGTAATGGATGTGGGTGCAAACTGGGTAGCAACGTGGGACGGTGGCAAACTAGAGTCACCGATGATGTTTAAAGACGTGATCGGCAAAATCGACGGGAATATTAACACCACCACAGGCGAACGTTATTACCGTATTAATAAAACCGTAAACGATGGCCCTACTTATTCTTTTTCGGATGTGAACCCGCATACCGGGGAA…
106_hypothetical_protein	23	188	YP_009153348.1	ATGGCTAACTTTGTAAAAAGTAAACTCGCTCGTGAATCTGTCGAAGGCGCAGGCACTGTCGTTCCAGATGGCATCGAGCTGCCGGCTGAGTCCGTGGAAGGTACTCTGGCTGACATCGAGCATGACACCAAACCGATCGACCAGCTGGACGCAGAAGCAGACGTGCTGGCAGAAGACGGTGACGAAACTGATGCACAGCTGGATGCAGTTGATGCTGCTGAAGCTGCCGCTGACGGCGAAGGCGAAGATGGCGAAGAGCCAATGGAAGTGGAAGAAGATATGCCTGACGAAGCTGCTGAGCAGCTGGACGTTGCGCAGGAATCTATCCGTAAACGTTGGGCATTCGATCACCGCGTAAGCGTTGCGCAGGAATCTTACGGCGCACGTAAACGCCGTCAG…
103_putative_virion_structural_protein	23	188	YP_009153345.1	ATGCCGATTCCGAATATGTTGGCGATGTTGCTGCCGAGCTTCGAAGCCACGAACTTAAAAAACCAACTGTCATCTAACTGCGACTCGATTGCTGCGTTAGAGCCACAGTTCCAGAACCTCCAGGAACTGGTGGGAAGTGTCCAGGGCAAGCCATTTAAAGCGAAGCCTGTTGCAGACCTTTCTACTGAAATCGTTAAGTACCTGCATAGCTCCGGTTTGGAAGTTAAAGGGTTACGTAACGCAAGTATGCTGGAGTACGTCATCGCGTCTATGCAGAACGTACAGGCGCTGCGACCTTTCCTGGAGCAGTGTATCGACCGTGACATCGGGAAAACGTTGGTGACATCATCTCTAACGTTCAACAAACAAACCGTGTTGCAGTTGCTGGATATGATCGAA…
289_hypothetical_protein	23	188	YP_009153531.1	ATGAGTTTATTTGGAAAGACCGCAAAAGAGCTGGTTTACGATCTCATCGTGTCTCAGAATCCTGGACTGACTGGTAAGGGCGTGACCATCGATAAATTGTCGTTCGGTAACCCGGCACACATCACCGCAGCCGATCCTGACCCAGAGCAATACACCAGACTGAACACCAACCTTGATGTTTCTGGTATCATTGAGAAGGGTACGTTCGGTAAGATGGGTCTTACTTATCGACGATTGGACGTAGCACATTTGTTTGAGAACGTCGTGTTGTCTGTCGATGGCACCGGCGTGTCGACCGCTGCCGATCTTGTTCCCTTGCTGCGAACCAAATACAATTGGTTAATCGACGCAACCGAGATTTACGCGACAGAATCAATGACTTCCCCCACGAAACACAAT…
87_putative_DNA-directected_RNA_polymerase_beta_subunit_2	23	188	YP_009153328.1	ATGAAAACACCAGTCGAACTCATGTCAAGCGTTGCTGACCGTGAGGTGAATATCACTGGCGTATCTGGGGCACGTGCCTCAATGGTGGGTGGACATATGAAGTCGGCGGTACCACTGGACAATCCAGATCCGACTATCCATTTTACCGGCGCTGATGTGAACTACCACGATTATTGTTTTAACGATATCGTGGAAGATAGTGGTACTGTGTGCAGTTACACAACCAAAGAAGGTGTTACTCGTGCAGCTGTTTTTGCACGCTATGGTCGTGAAGGGGATCACGAACCGCTCCAGCATGTTATCTTCTTCACGCGCGCAGATTTAACCAACCAGCGCAAAGTGATGATTGATGTAATCGATATTAAGTATTACACCAACCACGATAACATTTTCTCGTCT…
194_hypothetical_protein	23	188	YP_009153437.1	ATGGCTATTTATCAACCTTCTAAAGACGTCCTGTTGGCAGCAGTGAACGCACAGAACTCGCTTGCTGTTAAGATGACTGACATCATCTGGTCCTCGCCAAAGGACATCCGTGGTACGGAAAAGGAAACGCTGACTAACCGTAACACGCAAATTAAAATTACGGCAGATGGGGTAACGGGCTCTACCTGGTCGGGTAAGAAAAATGTCTTCTACAACCGCATGAAAGTCGAAGACTTGTTAGTGCTGATTGGTGACACATTGGCGATCGGCCCATCCAACGAAACCTTGTATGCGGCCATTCCTGGACTGAACCAACGTTACGGTTTTGTTCTGGAAGAAGCTGACCTGCAGGACGCAGATATCGAGTGGAACGGTGATAAGACCGAAGGAACTGTGCGC…
154_putative_transcriptional_regulator	23	188	YP_009153395.1	ATGCGTTTTAAACATCAAACCGTTGTGTTGGCAAAGAAAGCGTTTTTGGTTCGTCTTTCTTACATTATTACTCGTGTCACTGCGAAGGACGTTACGCAGAAAGACATTGCGTTATTAGTAGGCTGCTCACCGTCACAAATATCTGCGATTAAAAATGAACGTGAGAAGGCCGTGACTATCGAAACATTGATGCGGGTTGCTGATACACTGCGCCTGAATTACGAAATCGTCTACCGTTCTATCAACGGTAAATGTCGTCATAGCTTTAAAATTGAATCATGCATCGATTACATGAACAACTGTCCTATCCGGGTACGAGAAACAGGACTTAAAGTCATGGCACGTAAACCTTCTGCAGTAATGTAG
85_hypothetical_protein	23	188	YP_009153326.1	ATGAAATTGATTGAATTCTACCGTTCGTTTCTGACCTCTCTCGGATACGGATTCGAAGGTGACATGTTGACTATCGATGATGGTCATCCGGCAATGTTCACCTACAACAAAGTAAAGCGCCGCTTGGTGCTTCCAACTGCAGCGATGATTAAGCGTGGGTTGGAAGACGATGAAGGTAGTGAATGTCATGCGTTCCACCCACTGTGTGAATCGGTACTGGCTGGCGAATCTGGAACGATTCGCTTCCTGAAGAAAGCCATCAACGCGAACCTCTTCCTGAAAAGCTTCGAGCTAATCGATGCGATTTTGGAAACAGCAGCCGAAGGAAAGAATATCCGTCTGGCAGCGTACAAGAAGTTTTTAAGCGATGTGGTTTGTGCTGACCTGAAAGATCCGACG…
259_putative_ribonuclease_H	23	188	YP_009153501.1	ATGAAAGACGTCGACGTAGCGGTTATTTATACCGATGGTAGTCATACTGAGTCCCCGAAAGGTTCGGGGGCTGGTATTCATGGTTATTTATTCAACAACGGAGATTTGGAAGACAGTCAGGCTTATAGCCATCCGGGTGTTTCAGAACGGATTACCACTGTTGGATACAAAAAAGTGCCGCAGGATGTGAAGTGTCCGGAGTTGCCGGACACCGTTCAATTTGTCGACGCCGTTATTCCCGTTCCGAAAGAGTTCTACTCAGATGTGGGCGAGTTAATCGCCTTCATCACGTTGTTTGAGAACGCGCCATTCCGTGCGAAGAACTATATCATCTACGTGGATGCCAGTTACGTTGTAAACACTTTTAACGAGTGGATAGACGGCTGGCATAAACGTGGT…
169_hypothetical_protein	23	188	YP_009153411.1	ATGAAACTACAAACCGAGGTTAAGGAAATACCCGCACAAACCGTGGCATCCGCGAGTGGACTGATACTGTCTATACCGTGCGACGAATTTAAAGACTCGGCCCGTCCCGACGAAACGATATCGTTAGCATTACGTCGCGGACACGTTTTCTGTGAATTCGACGCGCCTGTGATTAAACCGTGTCAATCGTTCGGGGAAGTAAAGGCCGCCATTGATCGGATACGTTGTATTGAACTCGTACGCGTTTGCGGTTATGTATCGAACGTCTGCTATGGCGTTGTCGATGGTTACTTTCAACTCCGCGGTGAATTCACACCACACGGCCCACTCAAAGCGTTAGCGATTGAAGTGATGCGTGCAGGCACCATCATGATTTCTCCACGTATAGAACTCGATGGA…
63_hypothetical_protein	23	188	YP_009153306.1	ATGACGGTTTATACTGAGTTCGTGCGTTTGACTTGCCGACTCACCGCACTCGTCAAAGAGAATCTCGGCATCGATTACCAGGATGCTGCGGTAGAGCTTGACGACTATATCGAGCAAATTGTTCGGTTGCATGTTCTGCGGAAAAAATATGGCGTTATCGATAGCATGATACGCCAGTTCTTTATGGAGTATGTTCACGATAACCCAATCATTACACCAACCACGTCGGCAAAATACTGGGCTCTTTGTCGATTTGAGTTGTTGATACGGGACACCGATTGCATCTGGCAAGCAATCGACGAGGACATGACTTATTTACCACAATCCGACTTCCTCCTTTGGCATGTAGGAGATGGTGTCTGGAAAATGTTAACTACAGGGGTTACTTACAATGATTGA
295_hypothetical_protein	23	188	YP_009153536.1	ATGGGAATTTTAGATACGCTCAAGCAGCAGCATGGGATTCCGGTGGGTCGTAATAGCACGAATCCGGAAACGGAAGGTTATTCCCCACAGCAACGTATGAACTTTGTTGTTCTGGGCAATGCGGTTGAATTGGCCACCGAAATTATTCACGGACTGCTGAAGGGCAGCAATGGCCTGTCTGACCGCATGGGCGATCAGCGTTTGCTGAAACGAGACATCGCTGATATGGTGGGTGCGCGCATTACTGGTCGCATCCAGGATTCCATCAGCACCAAAAACGGGGGTCAGGCATGA
168_hypothetical_protein	23	188	YP_009153410.1	ATGAACTTACGTTGGCCTATCGCCGCGGCGGTGCTGTTTTGTATTTATATCGCAATCAGTACCAGCACTCGTACTGCGGAACGTCGAGAGACCGCAACCAGCACGTTTAGGATGTGCATTGACCGTGTGGACCCGAACAGTGACACTTATCCTGATGCGGTGGATGCGTGTCGTAAAGCGGTTGCCATGATACTCAAAGAGGAAAATTAA
64_hypothetical_protein	23	188	YP_009153307.1	ATGATTGAGCGATCTCATTTTTATATCCCCGGCTATCAGTTATTGGCTGGGCCGTTAACGGAGTTTTCGCCAAACGATGTGCTCCGCGAAGTGAATGACGATTTGAACTCGATAATCAATACCGCCATGAGCTTCGTGGAACGTGGAACCATTGGTAGTGAGTTAAAGTTTATGATGAACAACACCTTTGGGTTTGTTTCTCGTACGCTGAATGCACACGGCGTTGTGCTGGAAAATGAGCAAGTAATCACCTATGGCACTGCAATTCAAAACATCGGCCGAGCGTATATGACTGCTGTGTCACAGTCTCCTTATTGGTTTACTCACTACGGTCGTTGGGTCGGTGCGCAATACACAACGCACAATCCATCGGATGTCGAATTCTTACTGGATTATAAC…
315_hypothetical_protein	23	188	YP_009153556.1	ATGTCTGAATTGGTTTATGATTTCAGTGCCGGTTGTTATCGTGATACCGGAGTGAAGGTTGCCGTCGAATCATTCGGACGTGACCCATTCTTCGACGATGACACGTATTCTACGGGCTTGTATTACGACTATGGTTTTGGTGGCTACGTTCCGATGGGACTGGTGGTTGCTGCAGAAGCCATGAAGAATGACCGATTACGTAAAGTGTTTGACGAATGTTTTAAACATGTCGTTATCGATCGTCGTTTTGCAAAGCAAATTCAACTTCACGTGGATAACATTCTTAAACGTGAAGGCAATGTGGAGTGGCTAGGGTCTAATCTATTAGGCGTCCACACCATTCGTTTCTACGATTCTGACCGTAACCGCTTTTTTGAAGATGTCTTGAAAGTGGATGAA…
67_hypothetical_protein	23	188	YP_009153310.1	ATGATCTACAAGGTGATCGCCAACCACTTGATTAATGTGGACTTGGGGGTCGTGGGGTATCTTCCTGACGGTATGCGGTTTCTGGATCTGGTGATTGACACCGTAGTCCGTTTACCACGTGTCACTGTGGAGATACCCGTAAAGGAATTGGACCGGGACGAGATACACGAACTTATACGTGAAACGCTGACTAGCTACACATACGAGTTTCGTTGCATGTTACCACGCACCGATCTTACGTTCTTGCACGACTTCTTTACGTTACTGACTGACGAGTACCGTCGGTGGAAGTTTAATGTTGCAATGGAAGCCAGCACCGAATCGCATTTTAACGGTCTGACACCATTGTTAGATTTAGCGTTGATGTACAAAGAGCAAGACAGTTCACACTGGGTTACG…
309_putative_tail_sheath_protein	23	188	YP_009153550.1	ATGACTTTTATTCCACGAAACGGCGCGCCGTTGAATAACAAGCAAGGTTGGCAGGATAACTCTGTCCCCGAGCTTGTGCGTACCCCTACGGGTGACGCAATTCATAAGCCGCTGATCTTCACCTTTGCCGCGCGCGGGGTAGACAACGAGGCGTTCCCGTTAACCGGGGATAATGCACTGTCTCTGCTTGGTCGCAATGTCTTTGACTTGCGAGGCCCCTACGCGACGTTCAACACGCCCTATCAGGCGATGTTCAACGCTAACGCAAACGAGTGTATGTATCAGCGCTTGATCCCTGAAGATGCGAAAACCGCAAGTGTTCGCGTATTCGCCGACGTACTCGAAACGAAAGTTCCGTCCTACGAACGCGACAGCAACGGGATCGTTCAGTACGACAAC…
76_hypothetical_protein	23	188	YP_009153318.1	ATGTGGCTACAAGGTAGCACGGTGTGGACGAAACAGACCGAAGGTAGCGGGGCACTCAGCGTATTCAAAGAATCGTTTTCGCTGTCTAGCCTGGCACCCGATCTCGTTGACCGTGTAAAAGAACATTGTCAGGACTTAATCTCACTGGAGCGTTTCCGTGAAACATTCAGTACCGCACGTAAGTTACGTTATAGCGATGCGGTGGAGATGGTAAGACAGATCGAAGAGTTGGGTGAATTCCAGTTCGCCAATGCTGCTTTACAGCCATTCCTCGTTGCCATGCCGGAATATCGTAAGTTGTATAATGACGGTATGGCGACTGGTTATGAGAATGGCTTTTCGCGGTTGGATGTGTTCAAAGGCAATGCGTATATGCGTACCGATGACCACTTCCGCGAA…
146_hypothetical_protein	23	188	YP_009153386.1	ATGAAAAAGATTTATAAAATTGCGGTAATCGGTTCTCGGAAGACTGATGAAGATACCATGTCTGAAATGTACATGCGATTGTTACGTGGGTTTAATGCGCTACACGCCAAAGGCTACACGATTCATTTTTCTTCTGGCGGCTGCTGGTGTGGCCCAGACCAATTGCAATTCCGATTTGCCCGACAGTGGGCGAATACAATAGACCAGAACACTGGCAAGAAAGTGGTGTGGGATGACGAGTTCATCTGCTATTTACCCGATGAGAAAAAGCTTTGGCTCAAGAAACAGAACCCCAACGTAGAGTTCCGTGTAATCCCTCAGGACGACCGCTATCGTGAGATAGTAGGTAAGCTTCATCCCGCGCCAGAAAAGCTCCAGGAGTTCGCCTGGGCGCTTCAC…
167_hypothetical_protein	23	188	YP_009153409.1	ATGGCTAAGCAAAAGAAACCCCGTAACAAAAAGTATAACCCGAAAGTTGCCACAGAACGTACGGCACACACCGTCGCTGAAAACGCTCTGAATCGTATCACGTTTATCGGCAGTTCGATTCGTCGCCTCGGGCCGTACGCGGGCCGTGGTTTTCACTTTACGGCAAGTCCTCGTATTCGTGCCATCGCCACAGATATGTTAGTCGGTGGGCTGTTCGACCAACCGCGACCATGGCATCTTTGGGTGATGCACCTCACTGAACTCGACACCGGTGAAATTGTAACAGAAACCGCAGTTGCCACACTCGACGATTATACTTTGGCGGACTTCTGTGAACACGCTGAGGAGTTAGTTAAATCGTTACGTCCTGAACAGGAAGAGGGGAAGTATTTCGGCTAT…
114_hypothetical_protein	23	188	YP_009153357.1	ATGTCGGAGAAGAAGCGCAGTGCAGCATTTATGCTGTTTAAAGCGTGGGTGTTCTTCCGGGTACCGGAATACGCAACCATCACAACCTACGCCAGTCAGGAACACGGATTGTTCTTGCCAGAAGACCCGAAGAAACGACAAGCGTTGTTACTGAACATGAAGCCTATCTATCTGCACCCCTCAGAAGCTGCCGAGTATTTAGCGACAGGTGGTGCGTTGGATGTACACGACCCGCATGACGGGATTAAAGTGTACGGGTGGATTATGGAACACCTTGCGGACTGGCTGAACTATCTGGAGAACCCGACGCTGATTTACCGGGAAGTCCCTATCGAAGGGTTGCGTCAGTTCAATGTGCTGGCTTCGAAACTGTTTCCTGTGGCTAACCGCTACGGGTAT…
110_putative_dihydrofolate_reductase	23	188	YP_009153352.1	ATGGACCGCAACAACGCCATCGGTAAAAACAACGAACTGCCGTGGCGTCTGCCTGCCGACCTGGCTAACTTTAAGGCAATCACCACAGGGAAGAACGTTATCATGGGCAGTAAGACCTGGGAATCGTTAGGTTGTCGTCCTTTGCCTAACCGCGGCAACTTAATTGTTACTCGTAACCCAGAAGGGTACATCAATGGCCGGGAAGAACACACGGACATGCGTTTGGTGACGTTTCACACGAGTATTGATTTAGCCATCAAAGCTCTGGAACGTATCGAGAAAGATACCGGGAAAGAGCAAGAGGTGATGATTATTGGTGGCGCATCAGTTTATCAACAAACCCTCGCTCGTGCGGATCGTATTTATCTATCGCGTATTGACATTGCTGTTGAAGGTGCA…
244_hypothetical_protein	23	188	YP_009153485.1	ATGGCCGAAATTGTTATTCTTTCCTCATCTTCAGATTTAACGGAAGCACAAAATAAACAGCTGTTGGGGCTGCATTATAAATTTCTGAACCACCAACGTACCATACTCCATATCGAAAAAGGTGAGATTCCGAACCTCACTCTGGAGAAACTGTTGGCGGGGAACCGTGCTTGTGTTGCTCTGGAAGGGGGTACCCCTGTTGGTTACTGTCTCTATCGCGTAATCGCTGGGGTTCTGAAGATTCGTACGATGTTCGTGTCCGAAATGGCACGCCGTCGCAAAACGATGACGCAGATTTTTGATGCGCTTGATGTGAATGAAAAGTTCACCAGTGCGCATGGGGGAATATACGCTTGCCAGGAAGCTGGTATTGCGTTCTTTACCGCTCGCGGTTTTGAC…
282_hypothetical_protein	23	188	YP_009153524.1	ATGGCTGACAACGTCGTTCCCTTCAAGCCTAAAGCGGTGGTTACCACGGACGAACCACCGTTCATTCCTATCAATGGACAGAAAATCGTGGAGTTTCCGGATGAGCACCGTGGACAACTTCACGTGCCGCAGCCGGACGGTACGATGAAAGCTATCGGCTTCCCGATAGCTGAGCAGGAATGGTGGACGCTACTGGCTATTCAGATGATGACTCGTGGTCTGGGTGAATCTATGGAACCAGTCGTCCGTATTAACACCGATCCGTATATCCACGAACAAGGTAGCTGGATGGAACGGCGTCGGACAATGGAGATACAGATTAGCAAAGAAACGCTTTTGCAAATCGCCGAGTCCACACCCTTTATCCTGACCTCGTCTTTTAACGGAGATATGGATGAA…
199_putative_virion_structural_protein	23	188	YP_009153442.1	ATGGGGTTGTATACAGAACCTTCAATGGAACTGCTCTGCCAACAAATTGTGCGTGACAATCCCGGTTTAGCAGGAAAAATCACTGCTGACTCCATTGGGGTCAGGGGTGTTCCTGTTGCGAAAAACGTTAACGGACGAAACACACAGATTACGTTGGTAGGAAAACCCGGTAAAGGATTTGCTGGGGAAATAACGGTATATTACGACCGGTTGAATCTGGCCAGTCTGTTCAAGTCTGGCCCGAATACGGTGAGTATTCCACGTAGCGCACAAACCCATGCGGAAACGTTACCGGCGTTCAATGAATTGAACGGGTTGAACTTAACCGCGAGTGACATCACCAGTCCAAACGTTGCATTAATGAAATACGCTACGCCGGAAACTATAACTCTGACGGCG…
207_hypothetical_protein	23	188	YP_009153450.1	ATGACCCTATCAACGCAGGAGGTTATCGTGGTCGATCGTTGGAGTAAAGAGGGCATTATTCGTGCCAAAGTAAACATCGAAGCCGGTTACGTTAATAACCCGAAAGATTTGGGTAAAGCAACTAACCGTGGTGTCACCGAACTCACGGCGCGTGAATATGGCTATAAAGGGGATATGCGTGACCTGAGCCTAGAAACCGCGTTAGACATTTACAACAAGCTCTGGTGGCAGCGGATGCGCTTAGACCAGATTATGAAAATGAATGTCCTGCTAGCTGACCGGATGTTTGATTTCGGCATCAACGCAGGTCGCGGTAACTGTATCAAGTCCCTGCAGCGCATTCTGAACGTATTAAACCGTCAGGGTAAACTGTACGACGATATCGATGCCGACGGTGGT…
208_hypothetical_protein	23	188	YP_009153451.1	ATGGAAGCACTTAAGTATAAGTTGTTAGAGAAGCCGTGGTTTATTCTCACGGATGATTTCCATTTCGAGTTTACGTTGCGCAGCTTGTATCGTGAAGACACCGGAATGGATGCGATGGTAGCATTATCAGGTGTACATCCGGATACTCCGTTATGGGTAACGGTGCCGAAAGGATTTGTAACAGACCTGGCAAGCATTCCAGAAGCGTTACGTCCTATCCTGCATCCAGATGGCCCTTGGGCTGCTGCCGCTTGTGTGCATGATTTGTTTTACCAGAAACGTTCATCGGTAGGCTTTTACCCTGACACCGTTGAAGGTAATCTATCTCGTGCTTGCGACAAAACATTCGCTGACCTGATGTTCTTACGCATCATGGAGGCATTAGGCGTTGACACCTTT…
206_hypothetical_protein	23	188	YP_009153449.1	ATGTCATACACTCCCGATTTAGTGGCGACCGTGATTCGGTCGCTCAACCGTAAAAACGCGGTCGCCAAAGCAGTAGACCCCGCTAACGTACGCCTGGTGTCCGTGGCGCATCGTGACGAAAAAACCCTAGACGTCACACTGACAGGGGGTCCGGGGTATTCAAGTTACGGTCAAATTACGGCCCAAGTGACGAAGCAAAATATTGCTGATTATTTCGCTAAGGTTAAGTTGGATGCCATTCCCACTTGTGCGTCCATCCACGAACTGTTGCCACATTTAGACACTCTACTAGGGATTACCTTTTTAACCGACGACTTTGAAGACCTGCCCATCACTTGGACAAACAATGCTGCGCGCATCACGTTCCAGGCGAAACAGACAAGTCTTATCTGGTACGGC…
263_hypothetical_protein	23	188	YP_009153505.1	ATGTTAAAGGTGTATAGCGAGTCATTGATGGACTTGCAAGAGTATCTAAAGCATGTGGAAATTAACGGCAACCGTGGAATGATATACTCCATGGTTGTCGAGATTTTAATTAAAATCGTGCTTGTTTCATTCCACGCGGCAGAAAATGGCACTGCTGTACCAGGAGATGTTTATAAAGGCGTTATTAAGCATCTTAGCGACCGCTACAGTTGTTTACGTGAACCGGATATCTTTAATGAGGTGCAGCGTGTTGTGTTGCTTATCCTCGACAACCGTGAAGATTTGGCGTACAAGCTTGCGCATGAACTGGCAGACACGTCACAGCACGGCGGACAACTGAAGTATAACGTTGTGGATCTCGTAGCGTGCAGATACTGGTATACGCAGCCCGAGGTAAGT…
105_hypothetical_protein	23	188	YP_009153347.1	ATGGCAAACTTTGTAAAAAGTAAACTCGCCCGCGAGTCCGTTGAAGCTACCGGCGACGTAATCGACGGTCTGAGCAACGTTGAACCGGCAGAAGAGAACATCGACGTTCAGCTGGCAGAAGTTGCGTCTATCGACGGTCAGCTGGAACAGCTCGATGGTGACCAGGAAACTCTGGCTGCTGATACCGAGCGTACCGAAGCTGCTATCGACGCTGCTGACGAAAAAATCGAAAACGGTGAAGAGATGCCTGAAGAAGCCATCGCTCACACCGAAGTGGCGCAGGAATCTATCCGTAAGCGTTGGGCTATCGATCGTACCAAACTGGCACGCGAATCTTATCGCCGTGGCCGTGGCATGACCAAAGCAGCTCAGGAAGGCTGGAAAGAAACCCTGAAAGAT…
148_hypothetical_protein	23	188	YP_009153388.1	ATGTCGACGCTCGATTTAGATTTAGAAGTCCTGACTGACGACTACGATCGCCTGGTCGCACTCGAAGGTCTGGGAGTTAAGCCCGACTTCCCTGCGGTTTGCGCGATTCGTCAGCGTTGGTGCTTAACCGACGACGGTGAAGATATGTTGGTTGCTCGTGAATCGCGTGAAGCGATGGAGCGTGCTCAGTTTATGACTGATACCGACCCGCGGGCTGGCATCCATCGCGCAGCAGGGCGCATTACTGCGAAAGCTGTTAAAGGCGCTGGAAAGCTAGTGGGCGCTGGACTAGGTGCAACCGCAAAGGGCGCGGGTAAACTTTCGAAAAAGCTCGCATTACGCTTTTACGATTTCGCGGAAGCGCTAGCGAAAGAACAAGCCGACCGTTTGAAAGAAATA…
297_hypothetical_protein	23	188	YP_009153538.1	GTGAGCGCCATTGAAACAGCACGTCGTGACGCGACGAAAATTCATGCAGATTTAGTGGACCAAGGCACGGCCACCATCACCAAAGGGGGATGTTACATTTACATCCCTGTTGGCTTCGTGGCTAAAGAGCTGGCGGTAATTTCTTCGCAAGTAGAAATCGTCGGTATTTTCGCTATCTCCACTGACCGCAAAACCTACGGGGTATCGAACGTCACGACGTTCATTGAAATTACCCCGTCGGCGTTTGAGGAAATTGATGTTCAGGGTGTGCCGTATTACGAGTTCCGTTTTGACCCCGGCACGGTGGTGTTCCCCAACCGAATGCTGCAAGTGCTATCCTCGCCAGTCTACAACATCGCTTCGTACATCTACGACTTCGGCAACCGGCCTTTCTGGTAT…
142_putative_acetyltransferase	23	188	YP_009153382.1	ATGCTTGTTATTAATGTGGTCGAGGATAAGATTCCTGCGAACGTTTATCCTGAACTGGTTGAATGGGTACGCGACTTAAACAGTATTCGTGAGGAGCCTATTAAACTCACGATGTTTGTTGAGGATGATATCGTGCGGGGAATCATGGCATGGGAACCTGGCCATTTGGTCTATATGGTTGTGCCCGAGGAATCGCGACGCGGCGGCGTCGGTAGATTTATGCTTAAGTATCTTCAGCAGAACTCCGATCGTAAACACGTCAGCTGTCGTGTTCACCCGACCAACATTCCCGCGCTGGGATTCTTTCACCAACAAGGCTTCCAGATTGACCGATGGTATATTGCTGCTGACGGCCAACGGTATTTTCGTATGACGAACTACAATGTTATTTCGTCACAC…
112_hypothetical_protein	23	188	YP_009153355.1	ATGCAACAGTATTTTGAAATTCCATCGTTGGACAAGACCATGCGCAAAGCTGTGGTCGACGGCGTCGTAGAACGTGTGCTAAACGAATCTGGTATTGAACGTGCCAGTGTTGTTTTTACGGATAGCTTCAACACCGCCCATCAGCCAGGCTCTACGCTCGGCGATGAGACACCGGTGGACTATTCAGCACCGAACCGTGTCTACGTCGAAGTGGAAGAAGAACGTGATGAACGTGCACGCATTAACCGTCAAGTTGGGTTAGCGGCAGAGATTCCATTCTTCCATAACCCCGAAGACCAAGTGCGCGCTGCTCCTGTCCGCGTAATGTATAACGTGACCATCACGCTCCGGCGTGTCGGCCCATCGCGCGACGAATTGTTACGTTGGGCGAACCGCCTG…
180_hypothetical_protein	23	188	YP_009153422.1	ATGTTGAACTGGTTACTTGCGCTGATTAACAAGCGACAAAAACAACTGTACGAAGAAAACCGAGAATTGGCTGCCGCTAACCGTCGTGTACAGGCCGATAACTTGCAGTTAAGACACGACCTCGCGAAACTGGGTGTTAACGCGAGTAGGCTTTGCACGCACATTAGCCGGTGCCACGATATCATCGAACGTATTGGACACTACCATCTTACGTCTCCTGCGCGTCGCGTCTATGACGCGGCCGTCCAGGGATTGAAAGATACCAGGAATGCGTACGACGAGATGTTAGAAGAGTTTAGCAAACGTGAGGATAAATACTAA
294_putative_DNA-directected_RNA_polymerase_beta_subunit_5	23	188	YP_009153535.1	ATGATTTTTCTGAAACAGTTTAACCAGCGCTTTACCGTGCGCAAGACCGATGAGTTCGGTCGCCCGCGTATTATCCCGCTGGAGAAGCTCCAGCTCCCACGTGGTTCTATCTACCACACCATCGATTTAGACCAGGTGGTTTTAGCGCCGCCGTTAACTACACCGTGTTTTGGCCAGCTGGAAAAACCGGCGATGATTCGCCATCACTTCCAGCTACCTGAAGACGGCATTATTGGCCATCCGCGTAAGAAACCTGTTGTTGGCCAAGAACGTCAAATCTTCCAGTACCATCGTAACAACCGTCGTATTCGTCGCATGATTGAAGACGGCGTGGTACGTTCCGATCCAAAAGTGCTGCTCATCGAAAACTACACCCCGATGCTGCCGCATTATTTCTAC…
227_hypothetical_protein	23	188	YP_009153468.1	ATGTCTTTATTTCAAACCATTAAAAGTGCATTAGAGCGTAATGATGCAGACAGTGCCTTTACTGCGTTACAGAAAGCCAGTAACGGGAAGCTAGACAGCGTCTTTGCTAACAATCAAAGAATGCGCTTTTACAAAGTCGGGGAAGTAGACCAGTTCTACGACGAACTGTTTACGGGAGTAGTGCAAAGCGCGGTATACGCCATGCCGACTGAACAATTAAGTCAGTTTGAAAAAGGGATGCGTTACCAGCGGTTAAGTAACGACTACTCATTACTGAATCTGGCTATCGATGACTGCGTCGTACTGGTCGTATACTAA
235_hypothetical_protein	23	188	YP_009153477.1	ATGCGTGGATTTATGGGTATTATCGTGGCGGTGTTCTTTACCGCTTCTGCTTCAGCTACAACTAGCGTAGAAGATTTACTACCAGGCACACCGTATCAGTACAACCCGCCTTCGTTCGAAGTCTGTACTGGCGACGATGGTAGATGTGAAGAAGTCAGCCGGCACGACGAGTACATCCTAGTCCACGCAAAGGGCGAGGAAACTTGTCCGGCAGGTTACTACTTTCTGTTGAACTCAAAGGCACAAGAGATTGTGCCTGTAGAGACAATAACGTGCGACCCGACGCTTCGCGCGTCTCTCGCTTACAATACGAAAACCAAACAACGCCTCCTGGTTATTGAACAGCAAGGGGTGGTGCGTGGTTCAGTTGCGCTCGACCAGTAA
101_putative_virion_structural_protein	23	188	YP_009153343.1	ATGAGTAACGAGACCGATAAGAACGATCCGGGGTATGACCCGAATACCGACTACGACAATTCGTATCAAAACCCGAATAATATCGATGCAGTACCATCGGTCGCCGACTACTTTGACCGTCGACTGTCCGATGCGAAACCCACCACGGCGTACAACGTTAATGATGAGTTATCGGGTTGGAATGACCGTATCCGTCTTACGTTAGGTTTGGGTCTGGCTGCGCAGCGTGTGACCAACCCCTACATGGGGTTCAACCATATGATGGCGTCGAACCCGACGCCTGTTAACCGTGAGTACGGTGGCCTAACCTTCATTACCCGCCCTGACTTCAACTTGTGCTTTGACAACATTGCCAACTCGCGCAAGATGTCGAACATGGCTTCTCAGCCGAAATCGTCA…
135_hypothetical_protein	23	188	YP_009153377.1	ATGGGATACCGTATAGATTTATCAAAAACCCCGAAACAGATTCTGGTTGAGAGAATCAATTACGTTTTTAAGTTATCGTATAGTGAAAATAACTACGAGTTTAACCCACGTGGGGTGTGGCCGCTGACCCGAGCAGAGCGACGCGCTAAAGGCGTGGAGTCTAAAGTTGCGGCGCGCTTTGTAAATGGGGTACACGGCACCCAAGAGTTTTACCTGACTCGTGCGGACTTAAACAAGTTACTTAAAGACGTAACGGTTGAAGTCCCGAAAGGTGCGGTGGAATGGAGCCATGAATTAGTTCCGTATATTGTCGATGAGCTGGGTCTCCAGCTCGACACCTACGACATCATGGTTGAACCGATTACCCCAGAAATGGAATCGTATGAGGCGCGCTTAATC…
275_hypothetical_protein	23	188	YP_009153517.1	ATGAAACTGAACAACCTTGATGGGATTACCAACCAGATAAGCAGCACAACGGGCGCAATAGAGAACAAAGTTAACGATGTTCAAAACCGTGTCCAGTCAACGATTGGTAATGCCGAGCGCGGTATTGAAAGTGCTCAAAATTTGTACAATAACGTAACTGCTAAAGCCGGAGAGACGTTCGACAAGATCTCCAACATCGGCAACACGATAAGTGAGAAATTTGGTAACGTGTTCGGGGGTGGCGACCAAGTCACGGTAGGCGGTAAAAAGGCAGCAGGTTCAGCGGCTTCCGGAGTATCGCCGCCACAACGTGTGCCTACTTTTGCTTCTAACACGAAAGAAGCGCTGCCGGTTATCGATCCGCAGAAGCGCGATGTGTCCGAACCCTTTCAGAAGGTA…
164_hypothetical_protein	23	188	YP_009153406.1	ATGGCTAAACAATACACAATTGTTAAACGCGCAGGTACGACTCTGCTGTACGTGGAGAAAGGTTGTGAGAACACTGCAACCGCCAAGAAACTGAACCTGCAAGGGTTTCTGTATCAAGGTCTCCGCGCGGGTTTGACCATCACTTTCAAAGGCTTACCACAGGCGAAGAATCTGCGCGTCGTACGTGCAGACGGTGTAGAGCGTGCCTTGGTAGCCGACACCCCGGTTGATACTATCCCTGCCAGTAAGAAGGCAGCGAAAGCAACCAAGAAAGTCGTCGATAAACGCAAACGCGCTGTCGCTTAA
141_hypothetical_protein	23	188	YP_009153381.1	ATGCAATTACAATTTCGTCAACGGTCTGTACTACTACCGTTTAGCGCTATATTAGGTTCGTTTACCAAAATGCTGTCTGTGGATTTTACTACAGCTGAGAAAGAAGCGCTGTTATTGGCGGCAGTCGAAGAAGTATTGTGGGAGGCGTTTTACGTAGTGCCGTTTCGTAGCTGCTTAAACGCCCCGTATGTTGAAGGGCAGTTTGTCAGCGCGCTTTCCGCTGCGATTACCAAACGTAAACTAAATGCCATGGCGCATGTCAAAGAGATCACCGCGCAACGAGGACGGATATTCGCTGCCGTCAGAAATGTGTTAATTAAAGAAGGGTTTCTTGCAGACTCGCTAGGTCCCGAAGTTCCTTGGGAACCAGGTCATCCACCGCGTCAGTTCGACCACGGG…
107_hypothetical_protein	23	188	YP_009153349.1	ATGAAAACTATCAATCTGCTTACTCTGGCTAATGGCTCTATCGAACGTAGCGAAGACGACGGTGCTATCCTGCAAGCAACCAACGGCTTTAAAATTAGACTGTCCCCAATTCAATTCACCGGCTTACAAGTCTGGCTGCGCGAAATCGACAAACGCAAACTGCCGCGCCGTATGGCGGTTGGTGACCTGCTCTTTACACTGGATAACGTTGACGGTGTTAAACCGGAACTGTACGAAGTTCAGTACAAAGCCGCAGTCGATACACTGCGACTGAAGAAAGGGGAAGAAATCAAATTCATTCCGGTGACCTATAATGGCAACAATTACCTGCAGATGGAAGACACCCCGTTCGCTGCGCACGTCACTGACACTGCCGTTGAATTGGTCATTGCCTTTGGT…
166_hypothetical_protein	23	188	YP_009153408.1	ATGCCAGTTTTATACGGTGGCGTGGATCTGAAAGTTTTGGATCGGTTTAAACTACGGGCATCCGAAGCGCTCGTAAACGGTTGGGTCGAGCGTGGGGTACGGGATGCGTGTGAAGTTATTTGCCGTTACCCCGGCGCGACGACAATGTGGTCATGTCATGGACACGGACCATATTCTAAAAAGAACTCGCCAGGGGAGTTCCATGTAGTGTTTGTTCTTGGTGTTGGCTTTGAGCACAAAGCGCATGAGCTAGTTGCTGAGTTAATGAAAGCGGATATTCCACCATTGTGGGATTTATCCATGGCGAGACTCATGTACCCTGATGATGATTTCGTTTATGACCTCAGCGAAATCACCCTGAAAAACACGTATAACGCGTGGAAGATAACGTATCGTTAT…
134_putative_virion_structural_protein	23	188	YP_009153376.1	ATGCAGAGATTTAACATTTTTCGTGACCAGGCTATCCAGTTAGCGAAATCCCTGATTGTCAAATCAGAGAGCATCGCACAACAGATGAACCTGGCAATAACCAAAAACGGCGGTTTCGTTTCCGAGAACCGTGAGACGTGGCGGTATTACCTACACTTAGCAGGTAAACGACATGCAATCGACAAGCCGATATACATTACGTCACTCGACACGCAAGAGCAGATAGAGTTAACGACGCAGAACCTCTCCCGTCATAAAAAGACCTCAAACGTATATCGTTCTAACCCGGAATATATCGACGACTTAATCGCCGAGTATCCGGACTACGCAGTATACATTCGCGGCACTTTCAATCCGATTGATGTTGCATACGCGATACGTGTCGATGACTGCTCAATT…
231_hypothetical_protein	23	188	YP_009153473.1	ATGACAGAACGTATTTTACGACTGCAAGAGAACAGGTTAGAAGACCTGCACGTAATGCGTAGTCGTGGCTTGTTCCCAGTGGGGCTTGACGTAAGTGGGTTAATAACTTCTGCGCAGCACGGGGACAAGGTCATTACAATGCATTCACGTGGGAACGAAGTGGTCTCTGCGATTTTCATCGATAAGGTTATTCCGGACTCGGAAAGTGGTAAGGTGGCGGGACACATCATTTACGAATACTTTCGCAGCATTCTATACGAGGAAAAGATAAACGTCAAAACTTTTATGGAATACGCTAAGCGAAATAACTACATCGATGCGCGGCTGATGGTCACGGAAGGCACTCCAACTATAAACGGTAAAGTCCACCATCGTTTACTTGGAGCACAGTTGCCGAGA…
260_hypothetical_protein	23	188	YP_009153502.1	ATGTTGCGAGTCGTGAGTGAATCGCTCACGCTCCACACACAAAGTCTGATTAACTGTGTGGAGCAATACGGATGGATGTCGTGGATGGCAACGAACCGTGAGTTCGGTGCTGCGCCCATGGAAGATTACGACGTGTTGTACAAGTGGGGATTTGAAGCGGCTTGTGATGTTGTGGCAGAGCTGGTTACCGAAACAATTGCGCGTTACAATGCAAGATGTGATGAACCGATGCCTAAACAAGTCCCGCCGCAAATACCTCCCCTACCGACAATCGATCGTGAGCAGTGTCGAATCTGGACAATGGAAGAGTTGTACGACGAACACGTTAGAATGCTGAAACCGAACGAGCTAATAACCGGTGCGTTGAACTGGTTCTTACATCGTTTCTGGACAGAGTTG…
190_hypothetical_protein	23	188	YP_009153433.1	ATGTTGTTAGATGCTATTAACCGACAGAACGGATTAACGGCCAATCCACTCACATGGGAGCAGGTTGCAACTGGCTTCCCTGAGTCTGTCCAAACGCCTGGCGCTGACCGGAATACGCGTGTGCTCTTATACGGGTTGAACGGCAAGGGCTACAAAGGCAACGTTACGCTCGAATACGACCGTATCGAAATGGAAATTCTGTTCAGGAACGTAATACCGGTAGTCGTTGCCGACCCGGTAAATAAACTCTCTGAGTTGTTGCCGTTTCTGAATGCGAAATACGGCTTGTCTTTAGTTGCCGACGACATCGTTGACCAGTCAGTAAAAGATTTGGGAGAAAGCTGGTTAATCGATGTGACTATTAAGCCCGGTTGCTTGGCCTGGCAAGGTGGTTTCCGT…
313_putative_virion_structual_protein	23	188	YP_009153553.1	ATGGCGAAGATTGCGTCCAAATTAATCGACAAGGATCGCGGGTTCGAAGTCTGGGACCCGAGTGAATTGTACGAACCAAACAAACCAACAGGTTACGTACCTAACCCACGTGACCTTATCGTGAACGACATGACCTCCGGTTTTGACCGTGTGGTTAGCGTAAACTATTCGGTACCGTCGTGGGAAACAGAACCGTTCGGTGGCGTTGGTGTGGCAAACCAAGACGGGCGTCTTAATGGTCACTACCCACTACGCTCTGACAGATATCGCGTCTACGTGGACAGCACCAAACTTCCACCGACGATGGTTATCGATGATGCCGTCACTTTCAACGGTCCCGATATCGACGGTGTGCGTATCTTGCGTGGCTCATCTGTAAACGATGATGCGGAAATCCTG…
272_hypothetical_protein	23	188	YP_009153514.1	ATGAGCGAAGAAGTGAAATACCAAGCGTTCGACGGAGATGTGGACAACGAAGATTCGCTTCTCCGCCAAACACAACAGCTACGCGTTAAGCTCGTCACAGATATGGTTAACGACGGTGAAGTACACAAAGACTTAAAAGCCGTCGACCGAATCGAGCGCCTAATCAACGGCATCGACAAACAGGTCATGACGAAGCGGAAAATTAAAGCTGCTGAGAAAGGCGCTGAGGCGACTCAAGATTTGGCCAACAGTTTAAACGGCTTCTTAATGACCCGTGCAGGCGTTGGTATCAAACGTCACGACGATGAAGAAGATTTAAATAACGGATACCAACCCACCGTCCCACAGATTGCCGCAGTACGGCCTCCGAAAGAAGGTGAGTTGGCACCAGTAGGCGAA…
209_hypothetical_protein	23	188	YP_009153452.1	ATGTTTCATCCGAATCCTGCCAACTTCGCGTTAAAAGAGTTGATGCCGCAGGAGTACATCGCGAAATACGGTGAAGGTGCTATTCGTTTCCTTAATCCGTTACTGCTAATCTCACTCCAACAGATTCGTAATCGTTTTGGACGGATGGTGATTTTAACCAGTTCCCAGCAACAGCGTAGTCTGCGTACCCTGCAGTTCTTTATTAATCAAGAGAAACCAAAGGGTGGCGATTGGCAAACTCGTGCAAACAAACTGTACGCCGAATCAGGCAGTATGCATAAATTCGGTAATGCGTTTGATGCAACAATGCTCGATACTCCGTTGCAGAAAGTCCACGATTATATTGCCGCGAACCCTGACGAGTTTCCATTTATTCACTTTATCGAGTGCGATATTACC…
262_hypothetical_protein	23	188	YP_009153504.1	ATGACGCAAGACGAATTTGAAACGATGGTAAAACAATACTTTAAAGAAGGGACTATTCTGTACATAGTCGCACCCGAGAGCGAAAACTGGTTGACGTTATCGTCGCGGGTAACCACCCTACGCGGCCCAGTTTCTCAAGAAATAAGACAGATGGCTCGTATAGTTCGAGATACCGCCATCCAGGGCGGTAAAGTCGTCAGCTTCTCCCACCTCTTTCCGATCGGCCACTCTAACTTAGAAACCGAAGTTGATGTGGTTGCAACCGTCGGTTTCGATTTAGACGGCTCCCCAGGCACTAGCCTTGTTGCCATTAAGAAATGGCGTGGATACGATGCGATTCCATCGCCGGGGGTTTGGCCAGCTACCAGCTAA
54_hypothetical_protein	23	188	YP_009153296.1	ATGAATTTGTACTTGCTAGAACGAACTGACGATATCGGGTATGATGAATTTGATTCCATAATCGTGGCGGCTCCTACGGAGCAAGCTGCGTGTGCAATTCCTCCCGACTGTGGTCATTGGATGGACTGCCGCTGGTTACCGAAAGAGCGCTGGGATGAAGGGCTTACCCTGACCGTTACTCTTATCGGCACTACGCACTATCCTGCTGGGACCGTCGTTCATGAATCGTTCAATGCTGGCTAA
267_hypothetical_protein	23	188	YP_009153508.1	ATGAATGTTAATCCACTTGCAGCGTTGTCGGGCTTTGTTGCCAAAGCATCCACGATTCTGCCTAAAGCCTTTAGCGGCTCTCAACAGGAACTCGCGCTGACCACCTATGACGACATGTCTGATGTGTCCAAGTGGATGCAGCAAGAGAAGTTTTTAAACTTTACCGGAATGCTTGTACCCGTACCTCCGGGCTTCAACACGTATGTGATGGACCACATAGAACGGTTGGAATCTGTATGGGCTGTGCTCCAGAAGATTCAGGAAGGGGTTTTAACACCCATCGATAAACGTTTCGGTGCGATGACCCATGACCTGGGCATGTTAACTCTGCCGATTGGGTTTAAGTTCAAAGACCTGAACTACCCGCTGAAAAATATCAATCCAAAAGATCTGGTTGAG…
203_putative_virion_structural_protein	23	188	YP_009153446.1	ATGGCTTTCACACTACGCTGGAAAAATGAAAATCCGGCAGGTTCAATTGTTAACATTTATCGGGGCACGGCTAAAATAAATACAGCCGCATTACCAGCCCCTATTGCAACTTTAAGTAATGGCGAAACGGAATGGACGGACGAAACCGTTATTCTTAACACCCGTTACTGGTATCTTTTAACAGTAACTGTTAACGGTCGTACCGTAGGTAGTCCACAAAAATCCTTTGTCATTAAAAACCGTCGTGGTGTGGGTGGCGTCGACCAGATTAACTATTCCGATACTGACGACTTGGCGTTTCTGGGGCAGTTGCCGTTCGAAGAACAGATGACCTATGACGCGTTGCCTGCAGGCTTTCGTGCATTAACAGGGATATCGGGCACGGGCACGCTAATCATG…
153_putative_thymidylate_kinase	23	188	YP_009153394.1	ATGTTAAACTCAGTGGCGCTGGATGGTCCGGACTTTTCTGGCAAATCAACACTCGCGAAAATGATTCAAGCGATGTTGCGCTCCGCTGGCGTTAATGTCATCATCGTCAATCACCCGACGAATACCACTGAAGCCGGTATTAGTGCACGTTCTCTGGTTATCCAGCACGCTTCTAACGAACGCATTGCTAAAGCGATGTGTCTGGATTTCCAATACACGATGGATTTCGTTGTACCAGAGCACGATGTCGTTATTTTTGACCGTTTTTGTCAATCGACTATTGTCTACCAGGGCGTCGATGGTAAAGGGGAAGTTTTCCGTTCACGGGTATTAGACCACATTAACGCACCGAAACTTTACGTGGCAACCGATGTATCCTACGAAACCGCCACAGAACGC…
318_hypothetical_protein	23	188	YP_009153558.1	ATGTTTACTGCGCCAACCATGCGGGTGGGGCAAGGTCTTAACCTGGTGGTACACGACCAGCGGTTAATCGACCTCTGTGACACAAGCATAATTACTGCGATGATGGACCATAACCCTTTAGGTGACTACGGAAATACCAGCGAGATTTTGGCTGTTGCTGCCGTCCTCCGTCGTATTTACGGTCAAATAACCATCGTAGATCTCTGTAACTTCATTGACAACCACAGAGATTTAACTAAAGGGTTGGTCGCACTTACTCAAGATGGTGTGTCAAGTTTTGACAGTTCTCTTGGTAATTTCTTAGACATCGGTTCCGGGTTCGACTCCGGGTTAATGTTCATCACACGTGAACGCTACGTCGCCGTCTGGGAATTTCTGCAGCGCATGGGTGTGCATGTT…
183_hypothetical_protein	23	188	YP_009153425.1	GTGTCTATTTCATTACAGGGACTGACTATTCACGAGATTCAGAAATATTTACTCGAGGGCGGGAAACTGACTGACGACTATCAAACCGCAGATATGTTGCTACAGTCATTTGTACCGTTACGTGCTGAGTATTACGAAATCGCGTTCCTGGGCGATGAATATTGTGTCCGCACGCAAGGGCGCGAATACGAAGCAGTTCGCGTACCGCGCACACTCGGCGGGGTGATGATACTTATCGCTAATATCGAAGCACTCAATGCGAAATGTGCGTTATACATCGCACAGGGAGGTCGCAATGGATTTTAA
129_hypothetical_protein	23	188	YP_009153372.1	ATGAGCATTACTGTTGAACAAATCAAAAACGTCATCGTTAAACACCTCGATCAGGACGCGGTACTGTCGCAGTTGAATAACGTGATGCGTAGTCGTAGTATTCCGCCAGATCAGGCGTTAAAGATTGCGACGTATGTTGCGGCATGGGCAGCATCCAAAGGGGGTAGTGAAGCACAGGTTATCGCATATGCGGTCGATGCGTATAAAGCAGCTGCCTATCAGCAGGTGCATAACGCGGGCGACGCGTATAACGACGATCGTCACACCAAACTGGTTAATGCTTGGGAACAAGTCGGTAAGATTCTTGCCGAAATTCGTTCTCAGCAGTCCGGCGGTTTGGGTGGCAGCGGTGGTTTAGGTGGTGGTAGCAACGCAGGCGGGTTACTGGGCGGTAACAGT…
187_hypothetical_protein	23	188	YP_009153429.1	ATGTACATTCTGAATAACGAACTTACTAAGTACGCTAGCAAAAACCCGATTATGATTTCTTTCCTAATCGTGATGGCGGCCAACAAACAAGACCCTAGCGAATTCACTACTGAGGACTTCGAAGAGATTATCGCTAACGCCAAAGAAGCCACGTTCCAGACCACAGAACCTACTCGCGACGAGTTCCCTCTAGGTGAAGCCGGCGATGTAATGTTCAACGACATGATTGCTTCGTACTACATCAATAGACGTGGTATGGAAATCGAATACGTCGAACTTCCTACTAGCAGCTTTGCTGAAATGATTCGTGATTATCGTCGTCAAGTTGTCTCTGACGATGTCGTAAAGAAATACATGGCACAAATCAGCCCATTCAGTCTTGAATTCGAAAACCGCGCG…
266_hypothetical_protein	23	188	YP_009153507.1	ATGAAAATATTCATTGATTTACTCGATGACGAATTTCGCGAAATATTTCCAGCGGCGTTGTTCGAGTTTAAGCGTAAGTGTGAAGACTATCTGATACCAAAGAATATCGATCGTCAGCACCTCGCCGGGCTTATCTCTGCGGCGTACGTCAACATCGCGGTAAATGAAGTTCATCAACTCGCGCAACGTATTGCTTGTTTTGAATACAACGATGAAGACATTGAAGACGGCTTCCTGCAGTCTAAGATGGGTCGTTTCTCGCTCGAACTTAAAACCGATGAGGTTATTGATAAAGTCGGTAAGGCGTTTGATGAGATGAAAGACATCGAAATGATGATCAAGATGTCTGGTCCAGAAGCAGGCCCATTGAAAGAAGCGTGGGAACATCTCAACCGCGAC…
211_hypothetical_protein	23	188	YP_009153454.1	ATGGCAGTCATCTCTGCAAAAGACCAACTCGTCGCGCTGTTTAATGCTGCAAACAGCGGACTGTCTAGTCCGTTAACTGCTGCTGACGTTACATTCGGCGCTGTTGCTGACTATTCACCAGCTGATTCCGGAGACACACGCAACTCCAAACTTACCATCACCGCCACCGAGGAATCCGCTAACTTTACTGGCGAGAAAGAGCTGCATTATACCCGCCTCAATTCATTGAACATCATCGGTGCGAAAGCAGTGACCGCTGACCAGGCAGAATGGGATACCGATGAAGAAGTGCTTGCTTTTGTCAACGCAGATCTAATTGCTGCCGGTAAAACGGAAGATGCGTTTGCATTGTCTGAACTCACCATTACACGCGAGGACGGCAGCAGTGGTGAGAAAATC…
306_hypothetical_protein	23	188	YP_009153547.1	ATGATTCCGTCCAGCCCAAAGGAACTCGCTGAGCTACTCGGGGCTAAAGTGGAATGCCATCCTAATGTGAATCCTGCTACTGGGTTACGTTGGGATGGCACCATTGCGTCACACGAGGAAATCGGTCTCACCGTCACCTTCCCTAAACCCATGCCGAAGCCGCTGCAGTTAGAAGGGCTTGCTTCGCTATACGGTCGGAAGTAG
139_hypothetical_protein	23	188	YP_009153379.1	ATGCTGATTCCTGAGCCGAGGTTACCCGACAGTATGGTGAGGATTGCGGCTGTTGACCCCGGTACCGCCCATCTTGGGATGGCGGTTATCGACTGGGAATTTGGCCAACCTCAAGGTGAAGTTGTCTGGGCGGGAACGGCTCATGTTGCGGACCCTACGCACAATAGCGCCTTTGGCGAGTGCGTAGGGAAACGTGATGCGCGTTTGGTGGAATTAGAAGAACGCTTTCGCGAGTTTTTAAAACTGGCAAGGCCGACTTTTGTCGCTACCGAAACTCCATTCATGCGAAGAGCTAAGCTCTCAGCGTACGAGTCTGGGGTGGAGTTGCAACTGATGTTGCGGCGAACGCTTTGGGACGTGTTTCCCGAAAAATATCTCCATGGGTTTAATCCTATTATT…
225_hypothetical_protein	23	188	YP_009153466.1	ATGAGCATTCGTGAAATCACCGCAGGCAGCGACGTTTCTGGTCTGGTAGAAGCAGGCACCGTTCAGGTTTCTGGACTGAGCACCGTTACCGAAGTTACCGAAGCGCTGGCTAAGAAAGCCGAAGCTGAAGGCGGCGTAGCATTTAAAGTTACCGCTTGTGGCGGCAACAACAAAATGTTCGGCAACGCCATCTATTACGTAAACGCGTAA
204_putative_virion_structural_protein	23	188	YP_009153447.1	ATGTCGATTATCTTAAACTGGAAACAACAGCCAGGCCAGACTTTAGATTCCATTGAAATCTATCGTTACGACAACCCTAGACAAAGTGTTAACCCAGTAGCACCGGGGGAACCTATTGTAACACTACCAGGTAACACAACGACGTACGAGGACAAGACCACCGAAGCGTATAAAACGTATCAATATCGCATCGTGGCGGTAAAGGGCACTGAAAAGGTTATGGGGCTGCCGATTGTACAGGGCGACTTTCCAATGACAGGACCCGGCCCACAGGAACTTATTCGTGGCGACTGGCATCGTGGCTACTTTGGCACACTGACAAACAAAGAATTTATTCTTAACCATGCCGAGCTGAATGGTTTAATTGGCTTTAATGCCTGGAACCAAGCTCCAACATTG…
66_hypothetical_protein	23	188	YP_009153309.1	ATGAAACTGTACATGACCATAGGCGAAGTCTTCAAATATGAGTCGTTGTTGGCACGGGCCGAGATTGCTGATACTAGCGAGATCGAGCCCGCTGTCGCTTATTTGTTTCTGGCCAGTTACGCCGAATTAACGGTACGTTCTATTGTTAATGGGCTAGGTAAGGGTAAGAACTTTCTTACTTTTATTCCCCCAGACCCTGCGTTGATACTGGAACAGTTGCGCGGGATGTGGGGTACTGAAAAGGTGCTGCCTCTAAACTGCTACAGCATGAGCAGTGGAATTAAGGATGATGTTCGGTTCTATGAAATCCTTTCTGTGATAGAACGTGTGTGGGGCATGGCTGGCTTGACTCCAGAAGACGGAGCAAAAAAGACAAAGGTTTCACTCCTTATGAATGAA…
179_hypothetical_protein	23	188	YP_009153421.1	ATGAACCTGTACACCAAACGGGAACGTAACGTTTTAGAATCTGGCGTTGCACCGGAAGTATTGGCTGCGGGGGATATTAGTATCGACCCATTGAAAGTGAAAGTCGCGGAACTGTTCCCTCGTGATGAATGGGACATCTGGTATTTCCGTTGTTCGTCGGTATTGAATGCAATCAAACAACTGTCTGATTATCAACCTGGTCCGTATATCGGTACCTGGCACTGGTACGTCCCTCGCACCCCGAACTTCCTCTACTTACACGATGACGATAAACGTACTCATATTCGCACTGTAGCGACGCCTGAGCGTTTGGAGCGTTATCTGGGGTTAATCCACGACCGTCCTCGTAACGAGCTGCAAAGCATCGTAGAAGTGCTCAGACAGGTACCTTTAGATGGT…
72_hypothetical_protein	23	188	YP_009153315.1	ATGTTCAGCCAAGCCGAGTTAAACCAAGTGGCCATAAAGGGTCACAGCACGGACCCCTCCGCTATAACATTAGCGGCTCACGTAAAAAACAACAGCCAGCGTATACGCAACTACTTCGAACAGCTTAATCGCAGTGCTGGTAATGGCCATTTGTTGCAACAGGTGTTGTCTGCCATCGGCTATGCCGGTGAACCAGAGTACGAAGACATCGAATGGGCTTGCCGTCGCAAGCTTGTTCAGATCGGTAACGCCTTACGCTTAACGTCTGTTGGTGAGTACGGTCAAATCTTTAATAGCAAGTTTATCCAGGGCCAAGATGAGGTAATCTCTCTCGTAGCCCGCCCAGTAAATCCAGACCTTTCGTTCCGCGACTACACCCCCGCCCGTTACCTCTACCAT…
108_hypothetical_protein	23	188	YP_009153350.1	ATGAAACGTGTCAATCTTAAAGATATTATTAGCGTAAGTAACGATAAATCATCGCCCCTTTGGGATGAGGTTACTACGCTGCAATTTAGTACCAGTGTCATGTCAATCCCACGTCCAGTTATGATTGGTCTGGGCGTATTCGTTTTAGAATGCGACCGTCGTGCAGCAGGCACGCACATTCTAACGTACGGTGGGTACGAGTTTGTCGTCGAAAGCGAACTTAACAAACATTGCTCAGAGGGCATCATCGGTCTTTGGAAATACTTAATCGATGCGGGATTGTCCGACATGTCTAAAGTCTGTAGTCACGATTACGGTAAGTTGGAACATTTTGTTCGTCGTAACGGTGAGCGTGTTCCGGTGACGATTGATGGTTACCAGACCAAAATGGTCACCGCG…
249_putative_endolysin	23	188	YP_009153492.1	ATGTTTCGCACCATTTTATTTCTTCTGGTAGCAGTGACCACATTCAACAGCAACGCTTCTTACCAGTCCACCAGTAACAAACATCAAAAAGAATTTGTCCTTATCCAGGACCAGTTCAATGAGATTAAACCTCTCATTGTCTCCGCATCTCAAAAGCAAGGTGTACATGCCGGGATGCTCGCGACCACCATTTACCGTGAATCCCGTTTTAATAAAAACGTGGGTAAGAATAAATCGAGCAGTGCTAGTAGTGTTGTCCAAATGACGACAGGCACTAAACGCTCCATGATACGTCTGTATGGGAAACAACTTAACATCCCAAAGAACGCAGACCTTAATAAACCGAAATATGCTGTACAGCTTGCTGCTGTTTACATGAAACACATCGAGGATCATCTG…
89_hypothetical_protein	23	188	YP_009153330.1	ATGGTAGAAATTCAAATGACTTACACGAGTATGGGGGTACGGGTTGAAGTCCCTATCCGCCAGGCTGAAAGGGCCATACTCGCGTGGGCCGAAGAGAATATGCACGCCCCAAAGATGGGCAAGCAACATGGACGAATAACTACGGAACGCGGTGACGCGTACTACGCCCACATTCCGTCTTTAAGGACGTTCATTTTCCATAAAGTGTTCGCTGAGAAGATTAAACATATCCTCCAACGAGCAGCAATTGAATATGCTTTTCAGTACAAGCTGACAGAGCACCATCCTGTACGAGGAACACCTTATAAGTGCACGTTTGATAATTACGGATTCGACCTCGAGGTCACCGATCCTAACTCACGTTTCTATTATCAGAACGAAGTTAGCGAAGCGGCGATG…
91_hypothetical_protein	23	188	YP_009153332.1	ATGAGTCGTCGCAAAAAGAAACCCGCTTATAACCCACGTAAAGACGCACGCGATTTCGTCAAGGCGATGATGCAGTCTGTGTTGAAAAAACAAGCTGTGTTTATCGAAAGTACCGAATTCCTGTCAGGCAAAATTGATCGGGAGCGTGAAGTAACTGAAGCCATTGCGCACGAAGAGCTGAAAGCTTTCACGTTGAAAGCGCTGGATGAAGCACAAGCGGCATTCCTCGGCATGTGCCAACAAGGCAAAGAGCTGTTCGGTAAACTGATTGTTGAGGCGGATGCTAAGGCTGTGCCGGTGTTTGACATGCTGAACGATAACAGCAAAACGTGGAAAGAAATCAAAGACCAGTTCCACGTCGACCACACCGAACTGTCCCTGATTGACCAGCGGGCGAAT…
274_hypothetical_protein	23	188	YP_009153516.1	ATGGATGATGAGAAAAAGCCGCCGCTGAATAGCACACGCGAGCAAATTTGGCACGGTACGCCACCGGCGTCAGATTCCAGCTACCCGTTAAGGAAAGCTTATTGGAATCTGGTTAAGTTGATGGGCATTAGCGACGGGATATGGAAAAACCTTATCCGTCAACATGTCAACGACCCGGAGTATCTGAAACAGTTTCGCGACAGCAAACTGACCACGATGACCGACCGCGTTAACCGGCTGAACACCTCACTTACGGGTGGTTCAGTACGTAACCTGACAGTCGATTTTACGTGGAAACGTTTCATCGAGGGATTAGTTATCCTGGAGATGCAAACGCTAACAGTCACCCTGCTGACTAAGCGGGGAAGCTTTGACACGAAGTGTTTTGTATTCGACAGT…
226_putative_structural_protein	23	188	YP_009153467.1	ATGAACAAATCTAAGTCAGGGTTGCACATCTTCTCGATAGGTATCGTCGCGGAAGATAAACCTCGTGGTGCCACTCGAGTTAAAGTCATCCCTATCGAAGTTAACTTTATTAATCCAACAGCTGTCGATGCAACAGAGACGCCTGTAGAGAAGCAACACAACAGTTTAAGTGGTACTGACAACCTTACTGTAAAGCAAGGTAATGCCATCACTGCAAAATGGATGAAGTCCAACAGCAACCGGGTTAACCCTCCGGATGTGAAAAAAGAAGACTATGTAAGAATCTGGCGTATCGGTGAAACCGATATGTACTTCTGGGAAGATTTAAACAACAGTAACGTTAAGCGACTGGAAGATGGGGTATACGCTTGGTCTGCTGACCCAGTAAACCAGATGGCC…
116_hypothetical_protein	23	188	YP_009153359.1	ATGAAAGCGATTCACACCTTTCGCATGACCGGCCAAACTGTTCTCGACATTGATGCGTACGAAGCCGCTAACTTCACCAAACCGACCAAGCTCTGGGATCGCCTGGTTAAGGTACTACCGCAGAGCGGTGAGGTGCAGTTGGATTTTGTCATGGCATCGACGTTGGATAAGACAGTGGCAGTTATTTATACTGCTGACGGTGTGCAGAGTAAGAAGGACCTGGCAATCGAAGATAAAGGCGGGCTGGGTTATCACTTGTTCCTGCACTGCGTAACCACTGCACCGATTTCAGCTGCGCTGGCGGGTCAGTACGGTTTCGCGAATGCGTATTTCCTGGCACAGAAACTCGCCGTGAATGTTATTCCGGGTGACGTGACCACTTACCCTGAATACGTACAG…
299_hypothetical_protein	23	188	YP_009153540.1	ATGGCAGAACATATCGACCCGTCATTAGAGCGGTGGTGTGAACGCCAGATGCCGCACGTCGCCAAAAAGTTGACGTTGCGTAAACTGACTGAACAGCCGCTGCATTTAAGCAAGTGTAAGATACCGACGTTTTCGCCGCGTATCCCACTTTCGTGCGCGCCAGATGAAGACAAGACCGTGCCCAGGATTTGCTGCTCGGTAGATTTAGAGCGAGCGATTAAGGGTGCACGTCACAACTTCTCTGCAATCGAAATACCCACACGATTGTATCTTTACGGTTTTGATGAACGTGATGTAGCGCAGCCTTCGGTCAACCTGACGCAGGAACCGAATCGGGCGGGTGAAGTATGGATTGTACCGCACCGCATGTCGAACTGGGATATCAAACCGATTTACCTG…
247_hypothetical_protein	23	188	YP_009153488.1	ATGGTTACCGCTATTCGCGAAACAAAATCACTATACGATCATTTATCAGAAGAAGAAACAGCCTTATTCTACGACCTGTTACCTGAAACCAAAGCAAATGTTCAGTGGTGGTTACGTTTAGCGCTACGTGATAAAGTTGGGGAAACGCCGGTTAGTATTCTCGCACACACGTTGGACATGACACCCATGATTGAAATCGCGATTACCCGCCCTAAATTCTGGCGGCCTGGTATGGTGCGTGAGGCGTATCTACTCCAACGCTTAGGTGTTGACCCGGAGAAGTGTTGGCGTAAGATGGACGACCATCGCTACCGTGAAGAAATTACGAATAGCCTCAACACTATGTTGGCAATGAAACGGCTCGGTATCGAACACGAAGGTTTCGAGTCTGCGGTGCGA…
237_hypothetical_protein	23	188	YP_009153479.1	ATGAACGAGATTACCCTGATTCGTTTCATCGACGACATGGTGACGTGTCAGAAAGCGAATCGTCAGGATACCAAACTGCGTATCAATCTGATGGAAGAAGAGGTAGAAGGGTTTCTGGAATACCCGCGATTGGTGAAGTGGTTTAAAGAAGCACTGCCGCGTAGCTGGGGGCAGCTCGAAGCGTGGTTTGCTCTACCTATTGCAGAACGTAATCCCAATAATACGATCTTCACCGGAACTACTGCATTAGATTTGGCTGGTTCGGTGGAGCAACCTAAACGTTTAGTTTTCTTCTACGTCAATGGCGATTCAATAATGGCTGATACCGTTAACTGGATTTCTGATGAGTTAACTGTAAACACCACTTTGGTCGGTAGCGCTGCCGATGCCTGGGTTGTT…
222_hypothetical_protein	23	188	YP_009153463.1	ATGAAAACGTATCCTTACGATCCTCGGGGTGTAAATCCCGAGTGTCACTTCATCGAGGAACGTATCATCGACTCCGACAATCCTAACGACCGGGTGGTGATGCTAGATCATCGCCCGTTTTTCGAAGGATTGGTGGTAAGGCTCGCCGGCTCGTCCATACCGCTTACCCGCGGGACGGACTATGAGCTGGAGTATGCTTTAACACCGTTGGACGACTCGGTGACGACCCCGGTGTTTTGCGGGGTGCATCTTATTAACCCTAAACTGCGTGGTGCGGTGGTCTTTGAAGGCCAGATGCTCGGGGGTACGTTTTACAGTGGTTTGATTGAGATGTTGGATGAGCTAGTTAAGGCACTCAACAACCCAACGGCTGCAGATTGGCTGCTTTTAGGTAATCGG…
97_putative_virion_structural_protein	23	188	YP_009153339.1	ATGGGACACTGGCAAAAGCACATAACCTCGTTGGCCGACGCGAAAGCCGTGGCCTCGGAGTCCATCGGATTCCAAGATAAAAAGAAACTCGCCTCTTTGGCGGAAGTGGTACGTAAGTTCCGTGATGCGGGCGACTTCTCGCCAGCGGGTTATCAGAGTTCTGGTATTGCTGCCTGGGTCTTTGACAACAACGGTATTACAGTCCTGCCTCGTAACGGGTCCGACTTAGGTGTGGCGGACGTTGTGTTTGCGGGTGTGGAGCCACCGAAGCTCGATGCGAACAACCCAATCATCGCCGACCTGCAACGCAAGATGGTGCAGGGCAACACCGACCTGGATGTCTACAGTAAGTTCTTAAAAGAGAACGAGCTGAACGGCGAGTTCGACGATAAAAATGCG…
216_hypothetical_protein	23	188	YP_009153459.1	ATGAAAAACGATTTGCATCTTGCGTATAAAACCACATTCAACCACCCGCTGCATCTATCTTCCCCAGATTCGGTGCGTGCACACCTCGCTGACAAAGTCAGACTGATTGCACAGATTCCTGGTGAGTGGCCAAAGGTTCGTGGTCGCTTCTTGACCGACAAGAAGAACTACACCGTAGAAAATACGTTTAAGATCCGTGATATGGTTGCAGAGGCCATCGTTATCTTTAACGGCGATGGTAACTCTCGCGGCGTGTTGGTTGACGGTAAGTATTTCTTCAGTGAAGGGATTCTGAACAACAGTGTCGATTTAGAACTGATGTTTACACCGTTTGACGAACTCGAAGCAAAACCGATGGCGCGCCGTTGGTGGAGTCCGGACTATCTGGGCTCGTTCCCT…
230_hypothetical_protein	23	188	YP_009153472.1	ATGAAACTCGAAGGCTACGTTGTTACTGATAAACCTTTTGCTGAAGCCAACCTGTCGCGTTCACAGGTCGTTTATAAAGACATCGATGTGCCTGCCGAAATCGTTAAAGCGAATCCCAGCTGGCTAATCAACCACGTTTCTTTGGAAATCACCAATCCGTTTATCAACGATCCAACCGACCCATTTGTCGACATGGGTAATTTCCGCGATATTCTTTCCCCACATCAATACCAGACAGTGGCACAGAAGAAAGGGAAGTTGCTCACTGAAACGAATGAGTGGGAGCGTATCCAAGAGCGTCATCCTGAAAAGGGTTTAATGGAAATTTATCACCAACACCCTAAAGAGTTTGACAAATTACCTCTGTGGGCATCGGTGGCGTATAACTGCAGTGGGATA…
82_hypothetical_protein	23	188	YP_009153324.1	ATGACAATCGAGCATCATGGTCAAGAGGTCTCATTTATTGGCTTACGTTATCGGAAGGATAACAACGCACCCGACTACATCACTGTTAAAGGTAAACAGATTGCACGCGACAACATTCTCTTCATGGAATTACAACGCGTGTGGGATTATTTAACGCCAGACGAACAAGATGAACTGTTCATGGCGTATCTGATGCTGGACGAGCTGGCAAACGAATCGACGGAAACGCAGCGTAAGCACATGCCGAAGATTGTGCAGACGATTGCGAAGTTCCACAAGGCCGAAGTGTATCGTAAGCTGTATCCCATCGATAAGCTGTGGATTCCGCAGAACATGGAAGATACGCACGATGAAATGAACAGTAATTATCCGGAAGCGATGACGTACATTCGTCCGGAC…
300_hypothetical_protein	23	188	YP_009153541.1	ATGAAGGTCGTTAACATCGCAATACCTCCGACCCTTCGTTGTTTGACGCCGGAAGAACTGAAAGCGTTAGCGATCTACGCCATCCAAGGAAAGGCTGGTAAGGAAGTGCTTGCCGAAATCTTATCGGAACGTTTTGATACAAAACGCAAGATTAATAACATCATCTCCGGAATCGCGTCGCTAGATATCATGGCACTCTATTGCGACATTAAAGAGGCTGGAGTGACAATCGACTATCGCCGTACTTACTTTCTACTCACTGAGCCGTATCGTTCGAATATGGCAATAAAGCAGATGTAA
241_hypothetical_protein	23	188	YP_009153482.1	ATGGCAAGACGTAAACCCGGTCGTTTAAAGTTTTGGGCAGTTGTGGTAATGCACACTGTGGTGCTACTGGGTATTTTCATGTCTCGCGCCACGCCTGCCTTTTGGGGCTTAGTTGTTTTGGTGTTCTTAGAAGGGGTTTACTTCGGTAATCTGTGGAGCAAGCCCCCGCGTTTAAGGGACCCGGCTTATGACAGTCGTGAATAG
55_hypothetical_protein	23	188	YP_009153298.1	ATGTTTACAGTTAAACGTGTGATTGATGGTGACCGCATTATTACCGAACATGAAAAAGTTCGTATCGGTGACCGTAAGTCTCGTGTATTCCGCGAGGCGTTAAAGATGCTCGAGAACGAGCGATTCGACATTGTTGTCGATGATGATTTTTTAGCAGTTAATCCAGGATTAAAACGCGTCGCCGCCGACGTACCTGATCCGATTACAAAGCACCCGTCCGATTATTACAGTTGGGTGACTCGAATGCAAGAAGATCAAAAATCGGGTCATCTGTATCTGAAACAGCTTTTCCCTAATCTTGTTATTCCCGACTTGGACGACATTGAGCTGTTTAACTGCAATGTGCGTGACTTTATCAGCTATGTGCTGGATGATAAAGGTACTGCTGTTCTGATACTG…
65_hypothetical_protein	23	188	YP_009153308.1	ATGAGCGTTCTGTTTGATGTGGCGGATATTGCGAACCAATATAGCGCGACTCGGTTTTACGAGCATGTTCGTGAAGCGGCATTGCGTGTACTAGAAGCCAGTAACCTGGAGATTGATGAAACACAGATACGTGATTTTTATCAACGTTTTGCGTTTGCGTATATCATCGGTGTGAAAACTCGTGACCCTTCGACGATGGTTGATTTGTTACAGGAAGACACGCTTGAACCTCTGGGCAATTGGGAGTTGGTGACAGATGGCCTGTCCGTTGACCAGTTCGCTAAGGAAACGTCTGTCGATACGACATTTCTGGCAGCACAAGGTTCGCCCGAACAACATCAAGCCGCCTTCGGCGCTGCGGTAAGTTTACTGGCCGAAGAGTTAACAAACTTAACTGGT…
131_hypothetical_protein	23	188	YP_009153374.1	ATGGTAAAGTTCATTGTTGTCAACATGGATTTTGAGCGTAGTGTGCGTTTTCGCTTTGAGTTACCTGAAAACAAAGCGACTGAAGCTTTCTTAGCCGACTTCCACAAAGCCAAAACCGCGATCAGTCATGGGCGTCGCTGGCAAATCTTCTATAACGCCCGTAAAGGCCTCCTGAAGGCGTTAAAAGCAGCAAAGGATACAAAGGTATTGGAAAAGCTAGAACCTTTCCAGAACGACCCTCTGGCGATTGGTATCATGCTCGACGAACTGGTTAATAAACCTAAAGCTGCTACAGAAGATTAA
314_putative_terminase_large_subunit	23	188	YP_009153554.1	ATGATACTGCGAAAAAACGATTGGCGACACTATCCGGGCGCGATTGTTGACGATGTCACACCAAACGTGCACTTCCTTCAGTTCGCCACAACACTACAAGGATTAGGTGTCCAGCATTGGTACGTCCACCTGGCATTACACAATCCCGAACTCCGTGGTGTTGATCCATTTAGCCCGGATTTAACACTCGAACAAAAAGCGATGATTGTTACGGAGTGTGCGGAAAACCCATGGTACTTCTTTCGTGAGTGTGTCCGGGTCCCTGCGGATGGTGTAAAGAACGGGATGCCGTTTCGTCTAGACCGCGGTAACTTTTCGATGTATTGGATTTTCTTCAACAACATCGACGCCGCTATCGAGTTTCTCCGTCAGCATGGTAAAACTGTCGGGATGTCCGCA…
94_putative_DNA-directected_RNA_polymerase_beta_subunit_3	23	188	YP_009153336.1	ATGAACAAGATTGATTATCTGGTCGCTGCGTGTAAAGCAGAAGCTTGGCGTAGACTGGTGTGGCGTATTGCGGTTTTCAACGTGGCAATCTTTAATGAAAAAGGTGAGCCACCTGAGCAATACGACCTGAACTACATTGACGGCTTGCCCCACTACTGGGAAAACGAAGAAATTAAATGGGTGCCGATTGAAGGGTGCAAAAAAGATGAAGAGCTGTTCGTGCCGGAAGAGCAGTTTGAATTGCGTCCTGAGATGTACCCAGGTTTAGCTGGTCCCATTCCGACTACCGTGGGTCGCTATGTCTTTAACTGGATTGCCATCTATTACGCTTTCGGTACCCGTCTCCCGTATCTGGCAGAGTCTCGTGACCCACTAGCCTACCGGAAAGAGATGTATGAG…
109_hypothetical_protein	23	188	YP_009153351.1	ATGACTGATAAATTTAAATTTGAGATGACGCCAGAAACCGCAAACGTAGAACCGCAGATTCGCCTCCGTGTACGAGATGACGAATACTGTCTAGCGATAGTTGAAGAAGACCTGGCAGAGGCCTTGTTGCTGCTCGGCGACAGAGAATGGATTGGCACGCTAACTATTAGGCTTAAGAGGCCGTTGGTTGGTAGTGGGATGTTTGCAGGTTGCTGTACGAACAGTCTGTTGGTCGAAGTGGATGCCAGAACGGTATCACTGTCGGTGATTCTGGACTATCCGGTGACATTCTCGTATAGCCGTCTTGAATTTAGTCGTTATTTACGCCACGCAATGAAAGAATTATCTAAAGCCCGTAGGAGCAAACCGTGA
304_putative_HD_domain_protein	23	188	YP_009153545.1	ATGCAGGGCACTGAACTCAACAAACTTTGGGAAAAACTGGTTCGTCAATTCCGCGACTTCTATCGTTATACCGATAGTGCGCATCGCATGGATCACATCAACTCAGTTAAATCAAATGCGATTCGTATCGCGTATATGCTTGGGCAAACCGAACACCTGAAGCTGATACTGATTGCGGTGGCAGCTCACGATATCTTCTCTACCAAAGAAGACCGTGCGTCGCACCACATCAAAGGGTATAGCTGGATACTGGATAACAAGCCAGTGCTCAAACGTAAGTATAAACTTACCGATGATGAATGTTTGACGATTGCCCATGCAGTCTTAGAACACCGCAGTTCTCACAAAGGGAACTACAACGGGATTGTCTCTGAGATAGTTGCCGCAGCTGACCGCGGT…
102_putative_virion_structural_protein	23	188	YP_009153344.1	ATGGCAGAAAAAACATTTGAGACATCGCTCGTCTCCTTTCTTTCTAAGTTTCCCATGCTGCTTCGCCAGCGGGCGGAATCGACGGAAGAATTCAACTCTGTGCTGTACAACGAGCACACCACGCTGGTTGAACAAAGTCTGTTGGGCTTAGATTACCTGCCAGGTATTCTGGAGAAAATCCAAATCCTGCTCGCGGGCAACCAACTTACCGCCATCTCAATTCTGGTAGGTGTTCCTGAGGTTGATATCCTTGGTACGCTTGACCAGGTTAGCACCCGTCGTAATGCCCTCGACGCGGCTGCACGTTCGGGTTCTCGCTTAGCGTCTTTCGCAATCGGCGAGTCCTCCCGTCACGCGCTGCCGTCATACGATAAAATCGGGCTTGCGGTCGGTGAATCC…
132_putative_virion_structural_protein	23	188	YP_009153375.1	ATGGAAGATATTAGTAAATTAACGGGCGACCCCGCGGTAGCTGCCATACTGCGTAAGTCCACGAGCCCGTCGGCTCAGCAGCAACGCGGTAAGCGTGAAGATGGCGGCGTTACACCAACCCGTACAGAACTCACGGGCATTGCGAGTAGCCGCATTCGCACCGTTAAAAATGCCGAACGTATCTTTGATGCGCTCCCTGAGTTAGAGGTCATTGTTACCATCGCGACCTCCTCACTCCTGTCCACAAAAGATTTGATTAACACCACGCTGATTTACGACAACGTGGCTGATATCCCGATCGACCTGCGTCAACAGTTGTTGGAACCTGTGCGTGAATTCCATGACCACACGCGCCAGTTACCCAACAAACTGTATCAGTGGATTTACGATGCACTGAAA…
242_hypothetical_protein	23	188	YP_009153483.1	ATGACAGTCGTGAATAGTGTCAACGCAGCCATGATTGCAACAGGTGCGTATGATGGTGCCACCTGGACAGACCTTGGCATTACGATTATCATCTGTGCAATCGGAGCATTTCTGGCATCATGGTTATTTTAG
196_putative_virion_structural_protein	23	188	YP_009153439.1	ATGCTATTTTACTCGAAGGAGTCGGCACTGCTTGTATACGACCAAGTCAATCGGGATAACCCTGATTTAGTTGTTAAGCTGACGCCGGCTATCGCTGCTTTAACCAGTGGCCCAACTTCAGTTACGTTAAACCAACGTAACACCAAAGCTGTTTTCACCGGGTATCCAGGGACAGGTGTACAAGGTAATGTTACCGTGTACTACGACCGGATTAACCTGGCCACTTTATTTAATTTTGTGCCGACTGTGGCTATCAAAGATACAGTCTTAACGGTACGAGACGCGCTACCTGCAATAAACGACGCATTGGGGCTTACATTAGTTGCTTCTGATTTGCAGTTACCTGACGCAAGTCTACCTAAACCGAGCGCTTCGCCGCAGACGCTGAAATTAAATATT…
307_hypothetical_protein	23	188	YP_009153548.1	ATGAAGCAACTTAATACTCTCGGTCAGGATGATATCAAACCGATTCCATCTGATATGAAACGTGAAGACATTATTCGCCACATCAATCAGATCGGTGACGTGTTTACGTTGTCCATGAAAGCTATACTGGAAGATGCTTTCGAAACCATTGCCGAATATCCGGTTGAGATTATTCCGCACACCATCAACGGCTACCAGCGTTTTCTCGACACGATCACCAAAGGTAGTAGCGGTCGTATTATCGCGGGTTTTATCATTCGCTTTAAATGTCTGTTGCAAGTAGAGCTGGGTGACGATGTACTCCGTCGGCTGGAACACGAACTCATTAGCATGTCCGCCAACGACATTCTCGCGGCAGAATCAGGACAAGGTTATAAAGACGGGATGTCTCTCTGGAAG…
192_hypothetical_protein	23	188	YP_009153435.1	ATGAAACCTTTAAACAAAACGTCCGATCAGCTGGTTCTGGATTTTATTAATGAGAAAAACCCAGACGCAGAACTGGAACTTTCTAAAATAACGCTCGGCACACCGACCCCTATTGTCGATGGAGGTGCCGATCGCAATACCAGCATGACCCTGACTGCGAAAAAGAACTCCGGGTACATCGGTACTCAGGACGTGACTTATAATCGCCTGGAAGGCAGTGCGCTGTTCCGTAACGTAACGGCATACCTCGACGTTAAACTGCCGAAAACCACCACAGACCTGCTGACGACCCTGAACACCCAATACGGATTGAAGCTGACCGAAGACGATATCGTTCCGGCGGCTATTCCGGAAAATACCAACCCGCCGCTGACTAACCCGAACGATCCGGACCCAGCA…
271_putative_virion_structural_protein	23	188	YP_009153512.1	ATGAGATTAGACCCGGCACGGCGAAAAAAAGCAGAAGCTTATGCTTTACAGTTACTGAACTTAGTTGACCCGACCGGGATTAACGCGGAAGCTGCCAAGCGCGCTTTCTCACGAATGTCTGACGAAGAGTTCAATCGTCTGCGCGAAGGGTTGCCTGTTTACAACCCAACTGGCGGCAAGGTCAAAATTGACCATATGCGCAATATTAAAATTTGCGAAGCGATGGGACTGAGCTTGTGTCAGCGCCTGTGGCTCACGGAACCGAAAACCGGTATCCTGCAACGTACCCGTTACCCCCATTTAGTCTTCCGCCTGCCTGCACGTCGCCAGACGCAGATGCAAGAGAAGAAAATGGCGGTGGCGAAGAACGATAAAGTCCGCGATAAACTCTCAGGTCAG…
93_hypothetical_protein	23	188	YP_009153335.1	ATGATTGATATTTATACCGACTATGCGGCTGTATTGACAGTCAACCGTCACGAAGGTCGTGCAGCACCGATGCTAGATTTAGTGACGCTCGGTATGGATTACGGTTACGATGTGGCGTTATCCGATGTTTATAGCAACCCGTTGTCTGACCCCGCGGACGAAACTGTCCGTCTGGAATCCATTATCGTGAAGGTAGCGGTTGGATTAGGCAACCGCCTCGGTATCGGACTTAATCCACAAATCGTCTTCCAGAAACCGAAAGAAACCGTACGTATCCTTCACGGTGTGTTGGAAGCCTTCGAAGAGTTCGAAGACAGTGATGCCCTTTACGGGATTGTCTCCTCTGGTGAGACACCAGAGTATATCCTGGAGAACATGTGTCGTTATGTTTACGGTGAC…
290_hypothetical_protein	23	188	YP_009153532.1	GTGGAAGCAAGACAACTAAAAGATTCAGGATGGGTAACCGGCCTGTTTGGCGGTACAACCGCACAACGCGATGAGCGTTTCCTGGGTTTGCGTCGTTACTCTAACGCGATGCTCTCGTTTGAAGATACCACGATGGGTGGTTCGCAAGCGTTAAATGCGCCGCCGCAGTTTACGATGTTTGCTGATCCGAGTTCAACAGGTGCCTTTGCACAACCTGATGCAGGTCGTGGTTCGTACTCAAAGTACGTTAAAGGTCAAGACCAACGTGGTTCCTATCGTCTAGGGACTTTCTATTACGAAGCTATTAACCAAAACAGTTTTTATCTTCATTGTCGTTTCGGTAAACCTCGATATATCGGGGTCGCTGCATTCTTCGCGAATATGTACGATTCCAACCTA…
219_putative_virion_structural_protein	23	188	YP_009153461.1	ATGGCCGAAATCATTTATCAGTACCCGCTTGACCTTACCGGGACATTAACGTCGAACGCCGTTACGCGGCGTATTACGTTAGGTTCTGGTAAAGTTAACCGGGCTTTTGCATTTCCTGACGGAGCTTTCTACGCGGATACCTTCCGCTTGGCGGCTGCGAATAAACCAGGTGTCTACCCGTACAAACGCGGTACAGACTACGAGCTGATTTTTGCACATACTGCATATCAGAAAATGACCAAGAACCGCGAAGTGGTCATGGGTGTGGTGGTAACTAACTCGGCCATTCCTACTGATATCGAAGTCTCTGCGCAAGTCGTTGGTGGTTTTCAGTCCGCGAACGTCGAAGGCATCCGACAAGCGATTGCATCTTTGAAAATTGAAGACCGTGTGGTGGAC…
277_hypothetical_protein	23	188	YP_009153519.1	ATGGGACTATTTGATATTCTCAAAAACTTAGACGAGCAGCAGGAAAAAGAAGTCATTACTGTTGCGCGTGAGTCTATCTCTACGGAGAAGGAACGTGAGTATTGCATGTGGGTTAAGCCCACTGAAGAAGGTTGGCAATGGCTGTTTGGTCAGACAGGCGAAACCTTCCTGGATGTGATTATGCCGGTCGTTAACGGCAAACGCCGGGTGCGGTTGTCCACCGATAAAACCGCGGTACTGACGTTAAAAAGGCAAGCATCTGATGGTCGTATCGAAGAGAACTCGGATATCGGGTTTGCTTCCGGTCTGACCTTCTACGAAGATGGCAATCTTGCGCATCTCGTGCGTCGTATCAAACTCGAGCCAGGCGAGCTGGCAGAGCAAGGTGCGAAACATTGG…
278_hypothetical_protein	23	188	YP_009153521.1	ATGAACAATATCGCGTTTGAAAAAGGCGTTGGGTTACTTCTGAACAACACCATCGTCGCTGGCACTAATAACGCTAACTGGGAAGCGTTAGCGCAACGTCTCAAAGACAAGCCTGTGAAGATTGTGGTAACGAGCGAGCTGCCGTTAAACGGCACGATGGCGGACTGTGGTCCAATGTTTGCAGCGTTTAACGTCGACTATGATTGCGGTTCCGCTTTCTTACAAAACGCGGCGTTACGTAGTCGTCTGTACAGCTGGCGTTTGTTGGGTCCGGTAAGTAAAGCCGCTGGCCAGATGGTTAACCAGGGCACACCGATGTCGGGTGTAGAAGACCAGACTATCGCCGTTGTGGTTTCTCGCGCAACCGGCCAGCTTAACTTTGCAATCTGCTACGCGTAT…
177_hypothetical_protein	23	188	YP_009153419.1	ATGTCCAAAGTCTATCACATAGCGGTATTGCGTCAGGCAACTGACCTTGAAGGTGACGGTGAACTTCGAATGCAGGAAGCCATTCTGAGCACTGTTAAAGAACTTAACCAAGCAAACAATTTCGATGCACGCTTCGAGGCGCTGCCTGTAAGCCGTAATGCTTTCTACGGCAGTCAAATCCTGGCAACCCAGTTTGCGATGGCTTTAAGTGACTTGCGTAATAACCCTAGTCCTGAAACCGCGGCGAAGATGAACAAACTGTCGTTATGGATGAATAACCTGGATGCTCCCGCAACATCCATTGTAAACGGTTTGGGGGTGGTTAATGGGTAG
189_hypothetical_protein	23	188	YP_009153432.1	ATGTCTTTTACTTCAAAACAGAATCTGCTAAAACTCATCAACGAAGAGAATAAGATAAGCCCACCGCTTACCTTTGACGATGTTGATATCGGACTGCCGGAGGTTGTGTCAGTAGACGGTCGTGATTCGGAGGTGGTACTAACCTCGAAAATGCGCGGTGATGAAGGTACGCAAGTGATTGTGGACTATCATCGTCGTCCATTAGAGGACTACCTTACAGGCGATGTTGCCTTTGGCGATGAAGATGTGCATACCACGCACGACTTACTCGCGGCGATTAACGAGCGTTTTAATCTGTCTATCTTACCTGAGGATATCGAAGATAACCCCATTGATGGACAGACGCACACAGTCGTTGCTGTTGAAACTTCCCACGAGTGGCGAAGTCAAGCGGTCATC…
84_hypothetical_protein	23	188	YP_009153325.1	ATGCAGCTTGTAAATCTACTGATGTATCCGGTCTATGATGTTCCAGAGCAAGTTCGTCGCCGCATCGGCTTTAACGCATCGACGGGTGCACTGGATGACTTAGCAGCAGCGGTTGAACTGGGCGGGGAAAAAGCTGTGGGAACACAGCAGTATCAAGAAGCATTATCTGCCATCGTGGGCTTCGATGGCACCCAGAACGGTTTTGAGCGCCCATTCATCAACGTGTCCGATGATGACAATCGTCCTGTACAGTTCCAATGGGAATCACGTGATACCGGTATCTTTAACTTCGTGGCGGTGTTTATTGCTAAACCTCTGAATGCAACACGCACTCAGGAAACGCAATACATCGTCTCCGGTTATACCAGTCAGGCAGAAACCAGCCTGGGTAGCCTGCTG…
245_hypothetical_protein	23	188	YP_009153486.1	ATGTTTCACCGTCCTGGGTTTTCAGCTTTAAACACCGATGTCTGTTGGGCTGAGTACGAGCGGGTGAAGGAGTTCTTACCCGTAAATCCAAAACACATCAACGTGGGTACTATCGGGCGTGTTGCGTTCGATGATACTCCGCTGAGTACGTGTATTAAAGCTGCGCTTGGTACGCTGCCGGCGTCTATAGTGTTTGAGGAATTAAAATGA
270_hypothetical_protein	23	188	YP_009153511.1	ATGCGTTATCAGAAAGATATTGTAGAGCGTCTGTGTCTGGGTCTCGCTGGTATTAGCCAGGAACTTAGCACCGCGTTCCATAACGAGTTCTCAGCACCGCGACATGCACTGTCTGAATTTAGTCATCAGGTAAATGCCCATTACGGCAACCTGATTAATGATAAACCGAAGGTTGATGCGGTCGGTGTGCCTGAACACAATGAAGATATCCCGTACTGGATTGAAGACCTGGAACGTGTGGTTCTTCCAGTGCTCCGCGAGAGGATGAAAAAATGA
58_hypothetical_protein	23	188	YP_009153302.1	ATGAATGTTATCGACTACTGTCTGCGTAAAATCAGACAGCATATTCCTGCCCCGATTCTACAGGCGGCTTTTGTTCCAGAAAACCTCAAGTTACTGGGAATTGCAAGCTCTGTAGATAACGAAATCCAACAGCGTGTTATTCGTGAGATTCTGGTCCCTGAAATCTCAAGAATGGGGCAGTATCAAGAAGTAGATTTGCAAGGCATCCCTTGGGATAACGACACGCAAGATTATTTCAGTCGCGTGTATTATCTCGACGACATCAAAACAGGCGGTCGTCCTATTCTGGATGCCCACATTTCTGTAACACCCGTTGCCGGACAGGCGTACACCATGCCTCCCGCAGGTTCATATCTGGACGGTGCCACCTCTGGCGTATTAGCATCCACCCAACAAGTG…
261_hypothetical_protein	23	188	YP_009153503.1	ATGCTTAAAGTCGAAGTGCCAGTGCTTTTAAACCTCACGCCCCAGTTCTTTGAAGCGTTGTTCGAAAAGCATTGGCCCGCGTTCGCGAAGAACGAACTAAAGGATAACCCACAGTGGTATCCTCTGCGCGATGAATTCAAGTATACAGCCATCAACGTCTGTATAGAAGTCTTCACTGCATGGTTACAAGAGATGTACGACTGCATCAACACCGAACGGTTGTTCACGCTAGAACATGTAGAGATTAATGTTGTTGACGTCTACGAAGGTTACTCCTACGAAGAAGGCATTACTGCCACGGGGTTAAGCCAGCAAGACGTTGAAGAACAAATCTTTGCGTGGATCGAGTGGTTCACGGAAAAGTTGATGCTGGCTGATTTTGTCACGCAAGTGGAGGAC…
193_hypothetical_protein	23	188	YP_009153436.1	ATGGCTTTATATAGTCTGTCTCAGCGACAATATCTGTACGATGCGATTAATGCCGAAAACCCGGATGCTGTTCTACCGATGGGTTTAGACAATGCTATCATCGGTACGCCGAAAGCAATCACACCGACAGCAAGCGGTGCCAATACTGAGATTATCATTCGTGGTCGTCAAGGTCGTGGCTATATCGGTCCTCAGACGTTCCGTTATAAGCGCTTGTCGCTGAACGACTTATTTAAGAACATGACACCTCAGGTAACTGCACCGAATGCCTACGGTTGGTTGAACGTGGAGTCGAAACGTACTGCGTTTGCGCAGAACCTGAACGGTCGTTATGGATTAAACCTGGTTGCAGACGATATCCCAGAACAATACGTTTATCTGAACGTAAACAACACGATG…
170_hypothetical_protein	23	188	YP_009153413.1	ATGACGAAGCTCGTTTCGTTTTCAGCAGGGTTGGATTCCACCTGGATAATGTATCAGCTGTTGTGCAAAGCACCGGCCAATGAAGCACGACATGTCCGTCCTGCATATTTCTCCATGTGGAATGGAGGTAACGCGAACTTCATGGAAATTCTTTGTAGTGTGGCCATTGTTGAACGGTTAATGGACAGATACCACGCACAAACCGATCGTGTTACATGGGCGGTGCTCGGGGAAGAGAACTTTCCGCCTGTCGTTAGCGCCGGCTACGCTAACGGCTGGTCGCCTCTGGTTCAGCAAGGCAATGTTGTTAACGGCCTCGCTAAACTGATGTGCGACATTACACGCAAACAGCACCACGCCTATGCAGTTGTTGGCTGGAATAAGCTAGATGCGTTGGAG…
195_hypothetical_protein	23	188	YP_009153438.1	ATGATCAACTATGCTAAGCCGTCAAACGAGTTGGTCTTTGACCTCATTAACCGGGATAACCCAAACCTACCTATTAAAGCGTCGCCGGCAAACTGCTACGTGGAGAAAGTGACACAGGTTCCCGTTAATGCAGCTTCCAACAACCGCAATACGTCGGCACGCTTGCGCGGTATTCAGGGTTCCGGATTTCGAGACGCAATCACCGTTTACTACGACCGTGTGAACTTAGCGCGGTTATTGCCGTGGGGTCCTTCTGTCCAGGCGCAGTTCGTCACTTTTGATGCGCCCAACCTCCACTCAGCCTTTTCGGTGCTCTTGGATACTTACGGAGTAAACTTCTCTGCAATCGATATCTATAACCTCCCACTGGCGGGTCCCAATACCCCAAATTACACCAAT…
156_hypothetical_protein	23	188	YP_009153397.1	ATGGCGAAGGCCCCTAAAACTGTAGCAAAAGATTCAACGGCAAGCAGCGCGGTTAAATCCACAAAGTCGCGTACCACTGAATCCACGCGTACATCTAGCATTCCGAAGCCGGATGTGATTGTACCGATCAGCGAGCGCCTGAAAACGATTCACATCGAACGTGAATTTCCGATTGACCTTGGTCAGGAAATCGTTGCGGTTAATCTTGGTAGTGATGTCCGCTTTACTATCTATAAAGGCGCGCATCTGAACAACATGGTGCTAACACGCGGTGATGAAGTTATCGGTCTGTCTCGTTACGACACGCAAATCGAAAACATCTATCCGGTGTTTGCAGTAGCGATGTTGCGTTTGTTTATGCAGGATAAAGCCGACCTTTGTGGTCAGCTTGCGGGTATG…
158_hypothetical_protein	23	188	YP_009153400.1	ATGCAACTATTTAATCTATACGGTATGGACAAAAACGACCTGACCGTAGAGTTTAGTGGTCGACTGACCACCTTGGGGCAACTCCGTGAACGGATTCAAGATTTGCGACCCGTCGCAGACCAAGAAGACGATCATTGGTTAGTGTTGAGTAATAGCGGTCGTGCGCAAATGTATTTTCGTGGATGTCGTTCAGGTATTGTTTACTACATCTACGAGCTGCATGTACTTTCCGAGCCCCTGTTCCACGAGTGGAAGCGTTTGACGCGACTCCTGGAAGTGCAGATGCTTGATATTACCTGTTTCCCGCACGACACCGAGCACGCAGCACTATACCAGCGTCTGGGGTTCGAAGCTGTAACGAAACGTGTGGAGATTACTGTTAGTCCGAAATACGGCTTT…
172_hypothetical_protein	23	188	YP_009153415.1	ATGCCTAAAACCGTTCCTAATCAGGATATGGTTACGACTACACTGTTTTCTGAATCATTACGCAACTCTGTACGTCAGACCGCTTCACGTCTAGACGTGGCAGTTGAAGAACTCGACCCTGAAGTCTTCATGAAGTATGCGTTTATTGCAGAAGGTTACGCGATCGCCCTGACTTATGCGCGGTATGTCGATGACGTGACAGAAGCTAAACGTTATTTAGAAGGCTGTTGTCAAGTTTTCCGTGAAGAAATCACCGAGATGGAGATGGTTGACCGTGGCTTACCTGAATTTGTAAAGGTGGGTTACGATAAGTTGTTGCAATCCATCGCGGATGAGATCAAACGTCGCGGGTTAACTGTTGTGCACAGTGCTACACTGCACTAA
86_hypothetical_protein	23	188	YP_009153327.1	ATGCTAGATAAATTTGCTACCTTATCCGAAATAATACCTTCGCCTGATTCGACCAAGTATAAGGTGTTGCATGACTATACAGACTTCCTTCGCAAACACCCAGATACTACAGAAGAAGTTGTTGACCCAAAATATGCCTACCCAGAGGTACACAGTTTCTACGCGTACTGTCGTCTCAAACAGTACGATAATAGTATTATTTATCCGATGATGTTAATGAACGGAATTTCTACTCCGTTTGATTTCACGCCAGAGATAAGAACCTTATTGGTTCCTAGTGTCGGTGTGGTAAGTAACATCTTATCGACTATCGTAGAATCTTGA
269_hypothetical_protein	23	188	YP_009153510.1	ATGGCAGGTCCAGCTAAACAAGTCATGGGTGAAGTGATTCGCCCTCGTTTTAACGTATATACCATCATGGACCACGCTCTCGGTAACTACGAGCGCGGGGAAGATGGTTTGTACTACCTCAACGGTGGTTTTGCCCACATCATGGGCTTCGCAGGTCGTGGGAACACCTTTAAGTCTACCCTATTAGACTTCTGCATTTTCATGATTCTGCAACGTTATAATGCGGCCTGGGGATCGAAATACGATACCGAAGTTACGGCTGCATTAAGTCGTCTGGAAACAGGGTACATTTCCGCAGCGAAAGCAAACGGATTAGAAGTATCACCAACTGGCGGCGTGCTGGACCTGATCCACGAAGGTCGTTACAACATGGTTGGCTCGGATATCATGGCGGGTGAG…
223_hypothetical_protein	23	188	YP_009153464.1	ATGGCTGTCGTCCCTGACCCGCACTATCAAGAACCGGGGAATATGCAGACCGGTGAAGCGGTAACGCCGATCGGTACTAAGTACCGGATGCTGTTCCCCGCACACGCCCCCTTTTATACCACATCCCTGGTGGTCAAGAGTGGCGGCAAGAAATTAACATTAGGTGATGATTACGTCATCACCCATGCGTACGTTACGGGCATGGCCCGCACTGGTCATGTTTGTCACGGCGGCGTGTGGATTACCAACCCGAAATACCAGAGTGGCTTTACACTCGATTACCATGCAATTGGTATCGGCGAAGCCACTGCAGAAATGATCGCCGCAGAACGAGAAGCGAATAAAGATCGCTATCCCGTAGACTGCCAATGGGATAACGTCATTGGGGATTTATATTTC…
81_hypothetical_protein	23	188	YP_009153323.1	ATGATTAACCAAGAAATTTTCAAAGACAAATGGCTTTACCCGCAGACCGAACCGGATCAGCAAAACCGTACGCGTAAACTCAACATTGAACCGAATGATTTCAACGGTGATGTTGAAACTATGAAGTTTAGCTACTCTTTTGGTAAGGGCGAAGGTCTCTATTTCTCTGCACCGATTACGGTTTGCCGTACCATTATCGAAGCTCTGCAGGATTGTCTGCGTAAGAGCGAAAAGAGTATGCTGAAGTTTACTAACGAAAACGGCAACAAACCGCCCGTTAGTCTGATTGTTGGCCGTGAAGACAACCTGGTACCGTTCATCGCTATTGCCGGTGAAATCCAGGGCGTTGGTGCCCGCCAGAAGAAGTTCTACTTCTCCTACCCGAAAGGTTTCCGTATT…
214_putative_radical_SAM_superfamily_protein_1	23	188	YP_009153457.1	ATGAGTAACAGCGAACAGCAAATCCAGTACACACCACGCACGTATCAGGTTGTGACTAACCTGTCATGTAACCTGGACTGCGAATACTGCTACGAGCGTAAATATCCTCGTAACAACAAAGTAGCAGACGTGATTGATTTTATCCACGCTTGTTTCGAGCGTGATAAAGATATCCCGAACGTTGAAGTCATCATCGATATCATCGGTGGTGAGCCGTTCATGCAGCCTAAACTTCTTTTGGCGGCCTTTGAAACCGCAGAGAAGTTATGCGCAGAACACAATCGCCCGTATATGTTCAGTATCTCCACGAACGGTACACTTCTGGACCGTCCGCTGAACAAAGAAATTATCGAGCGCTGGAAAGACAAACTGTCTATTGGGGTCTCCATCGATGGTTTA…
53_hypothetical_protein	23	188	YP_009153295.1	ATGACCACGATAGCGTTCGATGGAAAAGTCTTAGCTGCTGACGGCCAGTTAACCCGTGGGTCGAATATCTGCAACCTGAATACCCAGAAGTTATTCGTCTGTCCTCCTGACGAGGAGTGGTGGATTACCGGTGAACGAATTGTGGTGTTCGGGGTAAGCGGCGACATCACAGGACAATTGGCCCTGCTGGAAACGGTCCGCTTGAGACCCGGCTACAAGGGGTTAACACAAAGCTCGCAGTTACCTGCGAAGATGGATTTTACTTTCCTGATGCTTCTGGCCTCAGGGAAAGCGATAGTCGGTGGGAAGCGTGAAGACGACGTGTCGTTGTGGTGGAGTGAAGCCACACCACCTCTGGCAACCGGAAGCGGTTACGAGTACGCGTTGGGTGCGATGAAG…
56_hypothetical_protein	23	188	YP_009153299.1	ATGTACAGACCAAGTAATCCTAGCGCTATTGAAGGATTAAACCAGGATGGCTTCAGCCTCGCAGAAGCAACCCGCATTCGACCTTTCTTACCTCGCAGATTCTTCCCTTTCGGTTCGTTATACAGAACGAACTTCGACGCTTGGGAAGCGATACGTGCTGTAAAAGATGCACTACAGTACAAGAACTTCGAATTCCGATTTGTGTTCAAATGGGGCAACGGCGAATTGCTCCACTACTTCGGATTCCAACAGAACGAGTTTATTGAGTATACCTCACCTACGTACCACACCAGGTTCTTAAGTATCGAATTCGTTCGCCATTTCGGCGATGCACTCTTTACGGAACGGGCTACAGATGAAAACCACGGACGTAGGCTGATGTTAACGAACGGTGCATTG…
95_hypothetical_protein	23	188	YP_009153337.1	ATGACTAAGAAAGACACTACTACCCTTGACCCGCGTACAGAAGGCGTGGTCCGTGATAGCGCTTCTTACAGCAACGACGACCAATATCGTGTTAAACTGATCACCACGATGCTCGATGAAGCAGGTAACAATGCCGGCCCACGTAAAGCATCTGGTACCCAGGCTGAGAAAGATGCGTATAATAAGCTGCATCACTCTTTCCGTGAGCTGTTTAAACTGCGCGGTCAGGCCTTCCTGGACGGTTTCTACGCCTTTGTAGAAGCGGCTAATAAGCACCGTAACGGTATTTTCTACGCACCGGCTGCTAATAACCGTATCAGTGAGAACTTCCCGAATCGTGACGAGCGTGAAGTCTTCGTTATCTTTATTAACATGCTGATTCGTTACGCACGTTGCGCT…
205_hypothetical_protein	23	188	YP_009153448.1	ATGATCAACTATAACAAACCTGTCATGCAGCTGGTTTGGGATCAGATTAATCGTGATAACCCGCAGCTCAAGAAACCACTCAACGCAACCAACGTGGCGTTATTACAAGGTCCTTTAACCAATGCCTTGCGCGATGGCCGCAACAGCCGTATAGTGGTAAACGGATTACAGGGTGGCGGTTACAGCGGTAAGATGGACATCTACTACGACCGCTTAAACCTTTCGCAGTATTTTAAAGGCGTCAGCGTACCGGTTAAAGTACCTTATCGGGCGACGTCCTACCGCGACATCATCGACCGGATTTCCGCAGCTTGTGGGCTGGTGCTTACTGCTGACGATTTAACGTATCCTGACAGCCAGTTTGCAATGATCACTGTGGCAACGGGCGATCGGACGGTG…
238_putative_SMC_domain-containing_protein	23	188	YP_009153480.1	ATGCTCAAGGTCGAACGTATCATTTTGAAAGGATTTACCGGCATGGGGTTACACGAAATCGAAACGTTTGATTTCACCCTTAAGTCAACCGTTACCATCATCCTCGGTGGCAATGGTTGCGGTAAAACAAGCCTCCTGTCTGTTTTTCTCCCCTTAGCTCCAGCAAAATCTGAATTCCGTGAAGGTGGTTCTTACACTAACTACGCGTTAGTCGGGGACGACCGTCTTAAGTTTGAAGTCCTGCGACGTGGGTCTTCTTTGTCTTGTAGTATTTTCAATATCACCAAAGGCGTCCCCATTGTGGACTCGGTAAACGCCAAAGTTTACAACTCCATGGTGGAACAGTTAACCGGAATCACCAAAGAAATCAAAGAGTTAATTAATGGCGAGACCTTATTA…
80_hypothetical_protein	23	188	YP_009153322.1	ATGAATCCAATCAGTGTTGATCGCACTTTCGGGTTCTATTCAGTGTCAATCGCCAGTTCGCTGGCGTTTGAAGGTCTGCTGCATACCGGCGAATACGCCGACTGGAAAGGTGAATTGCCTATCCATTCCTATCAGGAAATATACCTGAATCTCCGGACATTGTTCCGTAACGCCTTTTATGCGTTTGAAGAGAATAGAGAACGGTTAACACCCGACGTGATGCTAACATCGATTGAAGAAGATATTAATAATCTTACGGCTACCGCGAGAGCGGTAGCCCCTTCGGTGTTATGCGTTCCGTACCTTTGTAGCTATCGTAGCGCTAACAAAGTGTTTCCCGAAGCCTCGTTCAAAAACATTGCAGGCGGTCAGGATAAGATGACGCCAAACCAGCTGCAC…
212_hypothetical_protein	23	188	YP_009153455.1	ATGTCTGTTACTGACAAAAGCTTAACGAACGAAGAGATCCGCGCCCGTTATTTCCAGCGTGATTTGCCGATTGATCGTCACGGTAATTTCATGGAACGAATCGGTGCGCAGGATCAGGGCCGTACAGGCTTTTGCGCTCTGCTCCATTATCATCTCATCGAAGGGATGTCTGATAAAGAAGCCCTGGCACGCATGAAGCTGTATGAGATGTCGGAGATTGAAGCTAACTTCACATTGAAACGCACGAAAGAGTTCATTGCTAATGTGCTGGAGATTGACCTCGACGAAATTCGCGGGAATCTGAAATCTACCGCACGTTACATTTACGAAGACGTGCAGAAGATGCTGTTGGAACTTGACCACCGGTACGAAGATGAGCGTCATGGTTATATCGAGTTT…
71_hypothetical_protein	23	188	YP_009153314.1	ATGATAACCGCAATCCGTCGCGACCTCGAAGAACGGGGTTGCGTGGATATTGAGTTACATCAGGCAGGCGAAACGGTGCATATCACGGCATTGGATGCCAAACGGAAACGTAAAATCACTGTGTGGGGTAAACCATACGCAAGTGATTTTACGGAGACGATAAAATAA
276_hypothetical_protein	23	188	YP_009153518.1	ATGTCGAAAGATGAAGGTAAGTTTTTGCGTAGTGCGTTGGAACGTCTACGTGTCGATGGTGCATCGGTGGATGCTTTGGCGGCTGCTTTTGGGTTTACGTTGCCCGCCTCGGTAGAAGCCACATATCCTGTTTTACGTCCCATCCTCCCACCAGAAGAAAAGGAAGCCTTTGTACGCTATTTACTGCGTATGGGTTACCAGAGTACCTTGGTGGATATCACGCCGTCTACAGACGGTCTGAATCACTTCAACATCTATTCGCAGGGTCGAACTGAGATAGGTCGGATGGCGAGTAACTTCTATGCTCGCCCTGGTGAGTATTTTGTTACCCCCCACGGGCCTTTCCGAACGCTCGAGGGTTATTACCACTATCTGCGTATTCTGGATTACCTGATGCGT…
308_putative_virion_structural_protein	23	188	YP_009153549.1	ATGGCAATCAAAGATCGTCTCATTTTGCCTGATCAGGGTCTGCACGTCGACGGCGGCCAGTACGATATGGTCAACGCGTTCTCCTCGGGCCAAAACGGCCCGGTTGGACAGGTTGGCAAGTTCGTTACTAACGCCTCTCGTCTGCGTCGTAACGTCATTGCGCGTGTCATGGAATTCCCTCGTTGGGTGGATTACATGCCGAACCCACAGATGTGGCGTCAGGCTATCAAGTCCTTTATCGAGGTTCACTCCGAGATTACTGGCCTGGATAAAACCCTGAGCCATGCGGCTGTTGAAACTCAGCAGGGTCGTAACAACCGTACCCAGTATGAAGCTGGTCTGGTAACGGAAGCACTGTCCTCTGTTACCTTCACCACCCCGGATAAACTCGGGAAGGTG…
268_hypothetical_protein	23	188	YP_009153509.1	ATGAGAATCAAATTACTGACTCGCGCTTTAACCTCTCGTATCGAACCTGAGATTTACACCACCCCGACGAAGAAGAATACCGATGGTAGTCCGATCGTGGTTGGTAAAATCCTGAACGTGACCACTCGTGCTGATGGTCAGCGCGTTCTGGAAATCGAAATCGACGAACGTAACCGTAACCGCTTCAAGGGCATTTCTAATATCAACCCTAAAGATGACAGTCAAGTCACCGAGTGGGCAGAAATGCATTTCGAAGTTTGGCATAAACGTCGTCTGTTACTCCCACTGAAAAAACGCTAA
144_hypothetical_protein	23	188	YP_009153384.1	ATGATGCGTGCTGTATTAGCTGTGTTTATAATTTGCGTTACTACGTCAGTATACGCGTTTACTGTTCAGGACTTCCCGCAATACAAACCAATGTGGGAAACTGACGCACCTGTGAAATTCAGCGACAAAGATGAACCAGTCGTGACGGTGGAAAATGGTGAGTTTGCCGTGGTTAACTACGGACGTTCTGAACTGTGTCCAGGTGGTGGCTTTTATCTCGTTAACACAAAGCGCAAGACGTACCAGCCAATAGATGCGGGTACGTGTTCGTCGAAAGTTAAAGCGACAATTGCCCCGTCAGTACGAACACACTGCAGAGTTAATAACCTACGGTTAACTTTTTGGGTAGGTAAAGAAATTTCCGCGCGGTATCCTTTGTACGATTACTAA
233_hypothetical_protein	23	188	YP_009153475.1	ATGAAATGCAATAACGTTAATCACCACCTGATTAAGGTGGTGCTTTTTACTGTGCTGTTGATGGCACTTGTTGTTGGGCTACGGATTTCTAAGGCGCACGCTGACGAATTCAGCGGGTTCCAGGGCAGTATTAACGGCAGCATTCCAGCATATACCCGCACCATTAATCTTAATGATAAGCCGTTCTGGTGCAATGCGCGTAAGCTGCTTAAGAAACAGTGTCGTGTAGTTGACATATCCTTCAACGGACGTGTCGCTATCGTACACCGTCCGGGCGATAAAGATTGCCCAGGTGGTTGGTGGGGTGCAGTCGACCGTCACAACGGTGACGCGTTATGGCTTATCCCTAATCGTGATGAACTATCAGTGGAGAAAATTTGCAGCAAAGATTTCAGGGCC…
151_hypothetical_protein	23	188	YP_009153392.1	ATGTCTGAGATGATTCTCGATTCGCTGTTTTTGATTACGGTTGCAAACATCAATAAAAACGGCAATCTTCCAGAATACGTAGACATAAGTCGTCATGGCTTTAAGCGTCGTTATCAAATCGGTAAGGTACTAGAGATTGCCTGTTTAGTAACGAACATGCGTAGACCGGTGGAAGGCTGTAGCGTTAAACATGCACAGATGATACTCGGACGTGCTATTTCAGAAGTACGTCGTAAGCGTCGTCGTGCACCGTATCGCTTTTATCCTAACTCCACCAAACAGGTGGTGGGTGAAGGTGAAGGTGTGGTTGATTTGCGTGAGGCCAGTTGTAATGTAGGTGGTATTGCGCGTGACTGGTTAATGAGCATTATCAGTAAGCATCCACGTACACCTACGCCG…
155_hypothetical_protein	23	188	YP_009153396.1	ATGAATTGGTTTGTAAATGGTATCACCCGTCGCGTGATGACGGAAGAGGATGATCGATGTAAACATCTTAAAGTGGGCTCTATAGCCCCGCGCTATACGGCAGAGTGCGACCCATGGGGCCGCGAAACGTATTACATGTGCGAAGACTGCTGGGAAAAACTGCAGGCTGCAATTGCGGCGGAGGAAGTGGTCTGCGACGACTGCAAAGGTACCTTCCCGAAACGAGATACCGTTGAATGGAAATGGTACGACTTTGACCCCAGACAAGGGGATAAAGAACTTTGTATCTGTAATAACTGCGTGTCTTTACCGACACATTTAAACCGTGTAGAGAATGACCGTCGGGCATTTGAACACGACTTTCCAGAAGCAACTTTCTGGGATTAA
159_hypothetical_protein	23	188	YP_009153401.1	ATGCTGAGAGTTATCGAACGCACGGAGAGGATTCTGGACCGAACGTGGTTGGAAGACCGTAAAGCGTTATCGTTGTTAAATGATATCGATCCTTCCACGTTACAAGATGAACGTCGTCTTTACTACCGAATCTTTGAAGTATTCAGTCGGGACACAGTTGCGCCTGACGCGATCGTGCTCTGCCTGGACCACGGATACATGTTAGAAGTTATCAATATGGTTCGTGCTTTAGACGCCCAGTTAACCTCGCTTGCGGATGCTTTACTCCGCTCAGCGGGGTGTAACTACGCGATGCATTTTACTCGTTCTGAAGGGGACGAATATGCTCGCATGGGCTTTTGTTGCGAAACGATAAACTACCGCAAAATTAATACATTGGTGCCTAGCCACGATGAGGAT…
178_hypothetical_protein	23	188	YP_009153420.1	ATGCGTCTCAATAGGACGCCAATGTTAAATCGTGATATCAGTGAAGCTGTAAAACAGTTGTCGAATATCGACGGTTACACCTTTAAAGTGATAACACTGTACGACTACCCAGAAGGCAAAGTTCCGCAAGAGGCGCTGGATAAATTCGTTAATGTGTTAGACGATTGCCTTAAGAGCCCAACGGACGTAAATCTTATCAAACTTAACACCATGTCCCTTGAACTGTACAGCCTGCGTAAAATGGGCATTCATGCTCGCATCGGTAAAGGTGACCAAACGTTGGCCGAATACTGGGCTAAACAATAA
77_hypothetical_protein	23	188	YP_009153319.1	ATGATTGCGGTAGGAACCTTATCCACACGTGGCTGGGCACGTACACCCCAGGAAAAGGCGCGTGAGTTGATGAACCATTACACCGAGTCTGGCTATAGCCAATCGGTGGTTTATCGTGGGAACATTAAATCACTTGCGTATACGCAAGCTGTGTTTGCACAAGATCCCGACGGGATGGTTGCCCAGATTAAAATGGATTTGGAGAACCTCTACGGGAACGTATTTCCTGCTGGCGTTGAAGTTGAAACCAGCTGGGAGTTTTTAAAAGATTCAGATGTGCGCTACCGCATCTTCATTAGTGTCCGTGTGCAAGAAGTTGCAGACGGTGAATGGTACGATGTTGAGCGGTACGTGGATACCGAGTCGAGTGCGATTGAGGATATGTAA
173_hypothetical_protein	23	188	YP_009153416.1	ATGGCAGACCGCTATCAGCCCGACCTAACACTCTCGTCGAAAGCGCTTGTCGTGGCGTTAATTAATCACGATAACGGCTTGTCATTATCGCCTGACGAGATTGTGATAAGCGGAGTAGGGCCAATCGACTTAGGTGTTGAAAGTGCCCGTACCTCGCAAGCGTACATTGCGAAAGCACGTAAACCTAACGGCAAGAAGGTTACCGTCTATTACGACCGTCTAGTCGCTAATAAGATTATCGACCCGCAAGGACCGATACTGGTTACTGTAGCTCCCGGCGACACCTATGGTGATTTAGCGACAGTTGTAAACCAGTTATGCGGTTTAAACTTGTCACGTGAAGACATCTCGACAGGGGTTATTACACCAACAAACGAGCCGTTGATTGCAGCGATGAGT…
88_putative_DNA-directected_RNA_polymerase_beta'_subunit	23	188	YP_009153329.1	ATGGCGGGTCGTTCTGTACACGTACGTGATTTGCGTATGCTTAACTCTGATCAGGTGTGGAAACTACGCGGGCGTTATTACGTGACTTTCGACGATGGTAAGTCGTTGGAAATGTCTAGTCGCCACATCAAACTCAGCTGGCCGTATTGGGGTGTGTCGCGTCTGTATCCGCAGGTGCCCACTCCATCGACCATGGCGTATCGTCCAGGTCAGGTAGCAACAGATGACCTGCATCTGGACTTTATGTCGGAAGCAGCGGTACTGGCCCGTAAAGCAGGCGTCGACCTTGCTGAAACGCGTTATATCCTGAGTCAACATGTCTATGCCGATGCGTTCAACATGACAGTGAAGAACTTGCTGTCCTATTGTACGACAATCGACTTTGATACGATGATGGAG…
302_hypothetical_protein	23	188	YP_009153543.1	ATGACTAACCAACTACGCCAAGACCCCTTTGTTGCCATGATGCTTTGTGCTAAAGCCGAGAGCAACGAAGCCGATTTAATTCGTCTGTTGACTGATGACGAATACCTTATCGCTGAGCGCGATAAACGTTTAAAAGAACTCTACAAGCCAGAAACCGGTGAATCGCTCGACAATCAAAACGCCTGGAAGTTTCTTATTCTCATTGCTGATGAAAAGTGGCGAGCAGAAAATCCCATCGTCTGTGATATTATAGACCTACCGTACAAATACGGTGGACTCATCACCAGCGACCTGCATCTTAAAGCGTACTTTGATGGCGAAGCAATACAAGAGCTGCAAGATGTTCTTATTACAGCAACGAACACTTTGAGACGTTTGCGCGCTGAGCAGCTGATCTGA
69_hypothetical_protein	23	188	YP_009153312.1	GTGGACTACAATTCACCATTTCGTCTTAGTCAAGACGAGTATCATCGCGACATTGACGTTATCGATGCGTACTACGAACAACTGGCGCTCTACATTCATACCGTCACCAACGGGAAATATTCCTTGGAGTTCTGTCGACAGCAGGTCGAAGAAATGTTCCAACCTGGTGGTGAGTTAGTACACGAATTCCCCGTGTGTAAGATGTGGGTGCGCAATCAAAAGACCGGCGATCGCGAAGAAAAATACACTACGGTAGATAAACTGTTCCGTACAGTGATTGATAAGCAGATCATTTCTGCACCGTCGTTGACTTTCTATTTGCCGGAACACGTCAAGCGTTCTAAGCTTGCTGAATTTACCGCAGAGAACGTGCGTAAGCGTGCGGTGGTTAAGAAAGAG…
184_hypothetical_protein	23	188	YP_009153426.1	ATGTTCGGCCTGTTTCAGGAGAAAAAACAATTGCGTCGCCAATTAGAAATACTGGAATTGGAACTCAGCCTCTCAAAGACTGAGTTGGAAATTTCGAAAGAAGCGTGGAAGAGAAATCTCGATGAATCTTTCGAAGAACGCCGTAAGCTTACACGATTACTTTCTGAGGAACAGTCTAAGAACCGGAAACTCGAAGACGAGCTACGAGATGCCCGACGAGATGCGGATCTGCGTGATAAGATGTTGGGATGGAACCTGGGTGCCCTAATCTATTTCATAGAGCAGCGTTGGGAACCAAAGACACTCCTTGAGTTACTCTATGAAAAACTCTCCTGCGTAGGTAGACGTTCTGCGGCCATCGAGTATTTTCGTAGTCACGGTTTCGAGGTAAAAGATGAG…
229_hypothetical_protein	23	188	YP_009153470.1	ATGCCACAACCAATTATTGAACAACATGAAATGAACTACGAAGAACTGACCCGCCGCTATCGCGTGAAAGCCCCACGGGTAGTAGAAGGTTGCGAGAAATACAAAGAAGCAGACTTCGTGGTATTCCAACGCGAAGGTGTTCCGATGTTGGTGTTCGTAAAACACGTCACCACCGATAACGACGACCGTCTAGTGATGCTGTATAACGTGATGGCTACCGTACTAGATACCGATATTGGACTGTTACGTCGTTATAAATCGTCCTACGAACAGAAAGCGAAGGTGGTTGCTTTTGACTTACCACGCACGGTACTAGTAGATGGTTCCCGTCCGGCTATTCTTCGTTTTACGAGAAGTGAAGACGACAGTAACCCAGCGCATACCGTTCAGCCACTAACG…
68_hypothetical_protein	23	188	YP_009153311.1	ATGTTCGATCTACGCACACTGGTCGCAGGGCAAAAAGTTAACATTGTTTACGACACCCCTTTGAAAGGGCAAGAGACGCGTGTAATTATTCTGGCAACCGGCGTTGGCTATGAAATGGCCAAAAGCTATATGGATGTGATGGCGGAGCAGAAGAATATCTACTCTTCCATTGTTTCTCAGCCAGAAGATAACGTGAACAAATACACGTATCTGATTTTCAAAGGTGTTGACGGCAAACCCAAAGTCGCTGCTGATGCCTGGATTCGTGATGTTCAGATTATCGAAAACACGAAAGTGCGCTTTACCGTCACCCTGGATAACAAACAGGAGATTGACGACCTTAAGCGCGCCCTGGCTGCCAACGGTTTCAATGATGTCGATTTTGAAATCGTTGAGAGT…
160_hypothetical_protein	23	188	YP_009153402.1	ATGCAAATTAATCGTACAGTGTCGAAGTCTAAAGAAGTCGTTTACAACGTTGAAGACGGTGATGTAATGCAGTTTCGTGCCGTCATTGACGAACAGCACGTACTCCAAGTCGTTTATTCGAAAGAAGAAATGACTCGCGCACATAGCCGCGTGTTAGAAAAACTCGTTGCGAAAGCCAAACAGCGCGACGGTATTAAATCCTACAACGTCATGTACGGTTATCAGCTACGTGAAGTGGAAGGGGAGTTGCTAATCACCCCTGTTCCGGTAACGGCGTAA
310_hypothetical_protein	23	188	YP_009153551.1	ATGGCACTCGAAAACGCTTACAGCGGTAATCCCTTTAATGCACTTGACCTTACTCGCACCAAGGCAGACCTGGAATTAGCCCGTAAACTTAACCAAACTGTCTCGCAGTCCGATGAAGTTCATTACGTTGTTGAGACCGCTGATGTAAAACCGTTTCCTTTGCCGATTGTTATCGGCGACGACGTTTATGTATACGCAGCCACGTTTACCACGCTGGATAAGACCAACGAGCTAAAAATACGAAACCCAGTCGAACACGCATTGCGTCTCGACCAGGCTCGCTGGGAATTGGTGTGGAAACGGAGTAATGGTAAGCTTGCTGCACTGATGGCACAGATGCCCTACCACCATGAGATTTTCAGCAAATGGGTGTCGGATGCGATTACCCACACGTTTGCA…
296_hypothetical_protein	23	188	YP_009153537.1	ATGATCAACTTATATTCACTTAATGCTGTCACCAACGCAATGAAACTGGCGAAACAACACCAGATTCGTTTGGATGCTGACGTTGACAGTCCTGTTGGTCTACTGACAAAAGCGACTACGCAGCAGAGCGTTTTCGATACGCAGATAACTGACGAAGAGTTCTTCCAGTCTCTGCCGGATATCACTGCACTGAAAACGCCGCAAGCTGGCACGGGCGAAGCGTCTGTAATCGCGGATACGGCAGCGGGTCCAGAAACGCTGAACGTCGAAGACCACGAACCAACGCTGTTTGAACTGAAGCGCATGGCCATCCAGCGTTGTCAGGGTATGCTTGACTTTGCCCGTAACGTTATTCAGCCGTTTGTTCAGCTGGTCATCCAAAACAACCAGGGTATTGAA…
165_hypothetical_protein	23	188	YP_009153407.1	ATGTTTCAATGTTCAGTCGTCAATGATGCGGAATTGGCCGCGTACAAGCAGCGCACAATCCGGGCGCTGGATGCTGAAAAACCAGTCGATGTTAAAACGCGTGCAATCATTAGGGCATTTAGCGAATGGCCGAATATCGCAACCGTTTGGGCATTCACGGGAGAAGTTCGCAAAGACGGAGACAAGCTACGTACACGTAGACACCACAGCTTAACATTTGTGGCAACCGAGGCAGGTCTTAAAGACATTAATCATTTATTAGAAGGATGGCAGCCGCACGAATACGGGAAACGTTTTCAGTTAAACTTTACTTGGCTGCGTCAAGAAGGCAACGCGAATCTCTGTTATCCAAGCTGGACGTTTAGACTCAACTATCGACCTGACCCAGATGTGATGGAA…
127_hypothetical_protein	23	188	YP_009153370.1	ATGAACCGTTATGATTTAGACGTTCAGCCAACGCTAACCCAGCGGCCCATGCACCGTGGTGCCGTGTCGAAGACTATCACGTACGAAAATAATACCGGGTTTCCCATATACGTCACTGAACTCAGTGGCGGGCATTTTGTTTTAGCCCCGTCGTCCACCACAGCGGCGGAGTTTGGGATTGTGATTTACGTGACCTATACGGTGTTTGCGAACGGTGCGAACTTATCTGGTTTGCGCGACGCACATTCGCCGAAGCAGTATGCGCAGATATGTAAGGAATTAACTACGAACGGCGAAACGACGCTGATGTATGTAGTTGATGATATCGGTGCGTTAATGCGTGGCGACTTGGTGGTATTGAAGAAGCTAGGAATGGCTTTCTCTACCCAACCAGTAAAA…
92_hypothetical_protein	23	188	YP_009153333.1	ATGTCTGAGATCCAAGATCAGCGTCCGGGTAATGCCCGTCGCCCTAATCCCGACCAGCCAGCCCCTGTGGCGGCTGCTACCCAACAAGAGATGATTCTTCCGACCGTGCCTGATGACGCGACCTCGGATGCAATCATCATGGCTATTAAACAAGCCAATCCCGATTTTTCTTTTGCCCGTGCAGAAGAAGTTTATCACCAACACTATCATCGTCCGGAGCCTAAGCTTGAGCGTCCGACGTTTGTAGAAGAGGCGTTGCCTGAACCTGCTGCGCCTGTACCACCGGCACCTCAGACTTTTGCTGAACAGGTGCAGGAGCACCTACATCGTGCCCCGGAACCGGTAGTAGAGAAAGCGCCTGCGGTAGAACCTGCTCCGCAGCCAAAAGCTCCGGAAGCG…
228_hypothetical_protein	23	188	YP_009153469.1	ATGTATAACGAATACGAATTAGTTTACCAGACACCGAAAGAAGCATTCTTTAATGCAGTAATTACTAACTCAATTGTACTGTTGGGAATGCAGTTCAGTATTCGGAGTATGGCTTACAGCGACGTAACGTGGCAGGATTGTGCGCACCTGCCACAAAAGCTCTCAACCGTTGTCGAAAAGCGGCTGCTTGACAAAGGGGAAGTAAAGTGCCGTTTAGGCCACCACGTCTCTGACTTAGCACCGTGGGTTGAGTTAACCATGATGTTCGAAGGGGATTCGCGGGTAGTTTACCTATCGGGTAATCAAAACATCGGACGCGCCATTGCCGAGGGTAACACAATGTGGGTGCACTACATTCTTACTCTGCTGACCGGTAAACCGGTGTTCGAGTTAACACCT…
250_hypothetical_protein	23	188	YP_009153493.1	TTGACACTCGTAACACGCCCCTGGTATCCAGGTCTTAAAACAGCCGCACAAATCACCGCCAAAGATGTCTACGAATTAATTCGCGCGGGTGCGGAACACGTTCAAACCAACCCGAACTATGTAGAGCGTCCTATCGGTGAGGTCGATGGGGAAGCTGTCGAAGCACCGGTCTACGTTGAGTACGGCGAATGGTTCGCAGAGAACCACGGTTTCTACGATGCGTTAAACGCGGCGTTTGGTGATGACGAAGACGAAGGTATCGAATTCGACTGGAACGTTAATCTGGCGCTGATGTGGATTTGTGGTTTACGTCCAGCAATTGACGAAACCGAAGCAGGTTTCGTGCTGACGTGGCGACAGTCGGCGGGTTACAATAAAGAACTCGACTTCAAACAGGCG…
