# Supplementary material for: Genomic Characterization of Jumbo Salmonella Phages That Effectively Target United Kingdom Pig-Associated Salmonella Serotypes
Source: Front Microbiol. 2019 Jul 2;10:1491. doi: 10.3389/fmicb.2019.01491 (PMC6614189; doi:10.3389/fmicb.2019.01491)
Supplement: Supplementary file 3 [file Table_3.XLSX]

## Sheet: Sheet1
Supplementary Table 4. Master ortholog (the collection of homologous genes) clusters table.
phage_name	cluster	notes	cluster_size	number_of_phage_proteins_in_cluster_size_group	cds_name	nt_sequence
Enterobacteria phage SEGD1	100_putative_virion_stru..		23	188	AMR59699.1	ATGCTGAACCAGCTCCAAGACGTGCAGGACGCCGACGGGCAAATCCTGCTACGTGACCCGACCGACCCGGTGGTCTACATGACCGAAGTCGGAATTACGATGGGCCACACGATTATCCAGGGCGATCGGGACACCATTCCGAAAATGTTCCCCTCTATGGCACAAACTCACGATGATCTGTTCCGCCACATGTCTGACGTGGATTATGTCGATGTTTTTGCCCAGCCATCACAAGCGACCTTACTGCTGCTTCTAGATGTCGACTCTCTATTAGCGAAGGCGATGCCGTTAAACGTGGCAGGTATTCGTAAAGTAGTGATTCCGCGGGATACCGTCTTTACTGTTTCAGGTTACAACTTTGCCATTCAGTATCCCATCGAAATTCGAGTGCTGCCGTAT…
Enterobacteria phage SEGD1	57_hypothetical_protein		23	188	AMR59656.1	ATGAAAAACAAACTGCGTCCGCTGGACGTGATTATGGCGCATCCGGATACCCTCAAGAAAATTAAAGTGGTCAATGAACTTGACCGTGGTCTCCTGGATACTATTCAATGGGGTTTTACTTTCCACCCCGATGAAGAGAACAACACGCGTCAATTAGATGTTTGCGACGGCGTAGAAATCGATTGGTCTTCTAACGAAGGCTTCAACGATGTCGTCGATTATGTCAAACAAGCCACCGTTCCACCTGTGTTTCCCGTAGCTGGTTTAGCGGAACACACAATTTCTCTCCGCCGACTGGTTAACGCACAACCGGAAATTGTGCGTGAAGGTGAAGCGTGGACGTCAGGTATTACTCATCATCTTAAGGATGTGTTGGGTGTTGCCGGTTAA
Enterobacteria phage SEGD1	150_hypothetical_protein		23	188	AMR59749.1	ATGTTCTATCGAGAGCTTCAACTCTGTACCGCAGCGCTCCATGGCGCTAATGTGAGCAAGAACGGGGACCTGGAAGACGTCGCGCAAGCCTTACGGGCTGTGTCGGAGGTTGACCAAGTCGACATCGACGCTAAGTATTTAGGCGGCGGTGTAAAGCGTATTCAGTTGACCGTGCGAGCCAAACATGGCAGCTGCTCGTTACATTTTCGAGTCAGTGCGGATTATTTCCTGGTACTGCGCTCCACATTCAGTCACGATGGTCGGACTCACCGGGTTCGGTGGATGCACGACATTACTAAATTTGGCTACCCGCTTGCAGAACAACGTAAAGTCGTACATGACTTTATGGCTGCAGTCGTTGCGGGGTTTTAA
Enterobacteria phage SEGD1	301_hypothetical_protein		23	188	AMR59900.1	ATGACGTTGGTTTCATGTGTTGGGGAACAAAATAAGGACAAGAAAATGTTTTATCTGGATAGCGATGGCGTTTTTGCACGCTGGCGTAAATACGTTTTATCCACACATTTTCCCGGAATGACGATTAAAGAGTTTAACGCATTACCTGAACTCCGCCGTCGTAGTTTGGTTCGTTCGATGTATCAGAACGATCCTGACCTGTTTTACAAACTCGAACCAATTGAGGGTGTAGAGCGAATCCTGGAAACGGTAGATAGACTTTGCGACAGTTGGGCAATACTCACCTCTGGGTCAGAAGATCACTACGACCACCAATTGGTTGTGGATTCAAAACAACGGTGGTTCATGAAGCACTTTGGGGTACCAGCTGACAAAGTCATCGTCACCGAAAGTTCAGGG…
Enterobacteria phage SEGD1	99_hypothetical_protein	head/neck protein	23	188	AMR59698.1	ATGGAAATGACAGGTAACGCCACCCACCCCAAATGGCGTTTGGGGGAGATCGGTGAAGTCCTGCGTTCACGTATGGCCGAGCGTATTGATTCTGTCAACCAGCTCAATCTGTACATGCAACGCAACGAAGCTGACTTAATCTACGGCTCTCGACTGATTCTGCAAATTGACGCGATTCTTGACGAAGTGCGTCGCGCAGGTCTGTCGAAAGATGTCGCTGTCGCTGTTGAATCTTCTCGCCCAGGTACAATTCCCGAAGCCGTTCGCAAAATCCTGACTTCGAACTATACCCGCACGCACCAGAAAGAGACTATTGTTGCGCTCGAATCCTGGGCAAATGCAGGTAAAGTGGGATTGGTTGTGCTGATCATGACCGCGATTATCAAAATCATCGGTTGG…
Enterobacteria phage SEGD1	188_hypothetical_protein		23	188	AMR59787.1	ATGCGCAACCTGTTCTCCAAATCTGAAATCAAACCTGTTGTTGAAACCGCAGCCAAACGTAAGCCAGACATGATTGACCTGCTGCTGAAAATGTCTGCAGCAGAAGCCAAAGCTTTCATGAAGACAATGAAAGACGGCGAGAAAACGATTGATAATGTTGAAGTAACCTACGGTGTTAAAGACCGCCCAAAGAATAACGACCTTGTGTGGGTCTGTTAA
Enterobacteria phage SEGD1	162_hypothetical_protein		23	188	AMR59761.1	ATGTGGTTAAGTGCTATTCATCGTGACCTGCCAAAACGTGAAGTGACTCTTTCTGTCGATGCGGAACCGATTACCGTTGGTGTCGCAAACTTCGACCGTATGGAAGAAGGACAGTATGTCGTGGTGGACAACGATGAAAACGAATTCATGTTATTCCATCCCGAAGTTGATGCGTCTGAAATCCGCGAGGGTTCTATCTTGTTTTCTTGGCAAGACAAAGAAACTAAACAGTGGATGTGGTGCGTTGCTAACACAACCAATGAAAAAGGTACCGCGTATGCCCCAGGACAGCTTCATGTCGAACCTAAACCCCATTGA
Enterobacteria phage SEGD1	215_putative_radical_SAM..		23	188	AMR59814.1	ATGGATAGAGAAGATACTTCTCGTGAGTTTCAACGTGAAGAGATTCTCTCGATTTTAGAGAAGAATCCGGATATCGGTGAGATTCATTGGACGGGCGGTGAGCCGCTGTTAGCGCAGCGCAAGATTGAAGACTTCGTGAACGAGTTAAAGGAGTCTCATCCGAACCTCCGTCATCACATGTACACCAACGGTTTAAAGATGCGTAAATCACATCTGCCGTTGCTGAAACAGTTCGACCTTATCTTTGTGTCCATTGACGGCTACAAGAAGTCGGAACGTCCGTTTATGAACTTTGTAAACGGTGGTAATCATGAAGCGCTGGAAGTGCTGTACGAGCTGGACAACTATTACACCTGGGGTGTGATGACGCGTGACCAGTTAGGTGATAAACGCTGGTAC…
Enterobacteria phage SEGD1	281_thymidylate_synthase		23	188	AMR59880.1	GTGAAACAATATCTTGAGATGATGCAGAACATTCTGGACGAGGGTCATGTTAAAGGCGATCGTACTGGAACAGGGACGCTTTCTGTCTTTGGACGCCAGATGCGTTTTGATTTGCGTAAAGGTTTCCCGTTAGTCACGACTAAGAAACTCCACCTGCGTTCTATTATCCACGAACTGTTGTGGTTCCTTAGTGGTGACACCAATATCAAATATTTAAATGATAACGGGGTAACGATCTGGGATGAATGGGCTGACGAAAATGGTGCGGTTGGTGAACTCTATGGTGCACAATGGAGACGTTGGAAAGATGTGAAACTGGTGCCTAAGAAAAATGCAGCTTTACTCGAGAAACTGCAAGCTGCTGGATACGCGGATTATGGCGACGCGGACGACGGTTCA…
Enterobacteria phage SEGD1	130_hypothetical_protein		23	188	AMR59729.1	ATGTCTAGTGTTGAAGCAGTAATCTATTTTGAAAACGATGGGGTCGCAGGGTGCGGCTTCCCGAAGACAGCTGGGGTTAAATCTCTGTTGGCAAAGTATAAAGAAGAGCTTAAGAAAACGGCAGGGCAGAACCCTGGCGTGCCACTGCGTAGTATTTTTCCTGAGATGGAGAAGGCCGCAAAAACTGATCCGGTGCTAGATATGTTCTGCGGGATGATCAAAGAGCGATTCCCTGACATTGATAAGTACCACATTACGCTGGCGTAA
Enterobacteria phage SEGD1	79_putative_nuclease_Sb..		23	188	AMR59678.1	ATGGAGAAGATTACTAAACCTCCTAAGAAACCAGAAGGTGTTAAGCGCCTTTTGAACACTAACGATATCCATTTATTGCATAAACGTGTGCCCACTTGGCACATCGTGGATGTGATACGTGAGGTACTCATTAGCTGCGAAAATACGCTTGACGCCTTTTATATAGCAGGGGATTTATTTGATGATTCCCGACATCTTCGCCAGGAAGATTCTCAAGAAGCTGTGGGCTTCTTGACGTGGTTGCTCCAGTGGTCTAAGGCCACCAATACCGCAGTTCGCATCGTTGAGGGAACACCGTCCCATGACCACGGCCAGTCCAAAATAGTTGAGTCGCTGAACATCAGTATAGGCGCAGACTGTTTGTATTTGGCAGGGATCGGGATATTTTACGATCCGGCT…
Enterobacteria phage SEGD1	161_hypothetical_protein		23	188	AMR59760.1	ATGGATATGATCGAATTAGGTCAGCTCCCTCAGCACGATTTTGATTTAGGCGTGCGTCATGAGGAAGGGGCCGACGCGAACACACTTATGGCCCGCTACTACGAGCTACTGACCGGTCAACCGTTGGACGATGAGTATATCAACCGTTTTGAAAAACTGTTGGCACAACTCATCACCTCTAACGCAGAACGCATTGGCATGTTAAACGAAATGAACTTTGCTGATGTGGAACCGTCTGACGCTCAGAAGATTCTTATCGATGGTCCTGTGCCAAGCGATGAGGTACAAGACCTTCTGGCAGGTATCCGTGCAGGCTTCGATGAAGCTGCTGAGAAATACGCGGAAGAGCTGGCAGATGTCGATTTGGCTGCGCCGGTTGACCCGAATCCATCTGCAGAG…
Enterobacteria phage SEGD1	258_putative_endodeoxyri..		23	188	AMR59857.1	ATGACCTATCCTAAAATTCTGCCTGTTTTAACACCAACCGTGGTTGTTGGTACAGACTTAGAGACCCTGGCTTTACGTCCAGATGCCTACATCTTAACGTTGGCAAACGTGGCATTCGATGTTCCGACAATGAAAATGATCGGTTCATGTTACCACAAAATCGACCCCAATGATGCAAAGGCAAAAGAAATCTTCTACATCGACCCACAAACGGTCGGCTATTGGGAAGGTAAAGGCGACCCCGAATACGCACCGAGCGAGAAAGCACGTATTGAAGCGTTTTCTGGGACCACTCCACTGCCAGAGGCACTGTGGGCGGCCAAAAAATGGTTGGATGATCTGGGCAACGTGAAAATGGTTATCACCATGCGCGGTCCCGATTTTGATGCTCCAATTCTG…
Enterobacteria phage SEGD1	213_hypothetical_protein		23	188	AMR59812.1	GTGCACGCAATTGTGGCAGGGGAAGACTTCACTGATGAAATCCAAAGCCTGTTGATTAAATACGGGCTGAATGTGATGATCCCGGTCTACTGCGTTGAGAAAGGACACGAGTCTGTCGCGGAAATCGAAAAGCGCAACCCTGGCTTTGAGAAGCGACTGCTTGCATACCCACGCCACAAAATCGAACTGCTACGTCACTCTATTGATGAAGCCAGTCCTGAAAGTTTAGTGGCTTTGGGCTTGTCTTTCCCGCGGATGCGTATTCGTAACTTACGCTCCAATAACCCGGTTGACGCTTATTACACAGAGCGTCAAATCTTCGAAGAACACCTGCTCCCGCAGTTGGAAGAAGAAGAGCAACACAACATTTCTCTGTTGTGGGCCGGTAACCTCGATCAG…
Enterobacteria phage SEGD1	292_putative_tail_fiber_..		23	188	AMR59891.1	ATGCAAGCACGCCAACTCGGTCCGACGATGAAGAAATACTTGCCGGATGCAGTTACTAAGCGCTTCGACAAGTGGTCAAAATCTGACCAGTTGGATTACCAAAATTACGATCCTAATCAGGCGTTGATGGATCGTGAACTGGGCGACGTTTTCTCAGGTGTGCCAAAGGACGCCGAAGAACAACGTCAGCTGCAGGACAGCATGGTAGAGGATAAGCTCCGCGACAGCATCAAAGAGATGCGTGCGGATGCAATGCACCAAACCATGATTGGGATGGCGAAAGACATTAACCTGCTAACCGGGTTAAGCCGCGGGGTATTCTTAAACATCGAGCGTAAGAAACTCGAACTGCAATACCGTACCCTGTTTGCCATCCAAGACATCGTGAAGATGAAGCAG…
Enterobacteria phage SEGD1	198_putative_virion_stru..		23	188	AMR59797.1	ATGACTATACGGTTAAGCTGGCCGTCCCAAGCCAGCAAAGGTCTTACCGCGATTGAAATCTACCGCAAGGAAGGTTGGAACGCAACAATCGACGTTTACAATCCAGGCACACCCCACGCAACTTTATCAGGCAACGCGGTAGAGTTCGTAGATAATATCGATACCCTGACGAAGAATACAACCTATCGTTATTGGGTAGCTGCTGTGAAGGACAGTGAACGACTTATCGGCAATCCGATTACGCAAGGATTCTATCCGGACACCGGGCCGGGTCCGCAAACAATCCTGCGTGGTGACTGGGCTTCAGGTTATTTCGGTACAGTACCGAATACAGAGTTCTTTAATACTGCCGAGTTAAAACTCATGTTAACTGCGCAGCAGGGAAACATGTTTGTCTAC…
Enterobacteria phage SEGD1	78_hypothetical_protein		23	188	AMR59677.1	ATGAGCCAGGAACCTACATTTAACGGTGTACCGTTAAGTCAGATGAATGAGCAGATGCGCTTTGAGTATAACAAACTCAAAGAGATTGAAAAGGATTTGGCGGAAAGCCAGAACGTCTGTAGCGTCTTCACCGAAGCACAGTTCCGACGTCAGGGCTTACCACTGTTGTCCGGGATGCTTGATGGTACTTTTAACGAAGAGACCTGGACGGCTTACGTAGGAAGTCCATTTGTACCCCTACAGATTGTGGACGATGCTGATAATAGCAAACTGCTATTTACCATCCCCGCTCTGCTGAACACCGGCCGCTCGTTAATCACCGTTGACGGCGAACCTTCCCTCTCTGATGAGACTGAGTACATCCGTCGTCAGGTTGATGTGATTGCAACCGTCGGTGAA…
Enterobacteria phage SEGD1	113_putative_virion_stru..		23	188	AMR59712.1	ATGCTCAAGGCGAACAAGAGGGGTGATACTAAATTCGTTCCTGTTGAACCTGAGATTCCGATTATCAATAAACCGCAGGACGGGGTGAAAGAAGCCAGCAACTTGGTAACGATTCCAACCCGCACCACGGTAACGGACTTCGACAGGATTCCGAAACAGTATCTCCTGCAATACAACGAAGGTTCTGAATGGCCGGTTGATTTTTATCACGCGTTGTCGGGTCGCAACGATCCGAAGACGATGTTCGATACTCAGAATGACAGCCCTACGCAACAGCTGCTTAAGATTGTTAATCTGTCATTACGTGTTAACGCACCGCTCGACCGTACGCAGGACGAACAACGTAAGACTTTCGAACTGACCGGGACGTCGACCCTGGTAGCATCGATTACACCGAAC…
Enterobacteria phage SEGD1	185_hypothetical_protein		23	188	AMR59784.1	ATGAAAACGAAACGAACGTCAGTCGTGTTCCAGCAGGGACGTGCGCGACTCTATAAAGGTAAGAAACTCATTGGTACATTCGAGTATCAAGAGAACCAGCTAATCGTCGATGTTATCATTCTCGGTTTAGCAGCGAAGTGGTCACCTTTAAAAAGGACATTAGCCAAACGTGCGATGGAGAAGCTCCGCCGCGACCAGATAAAAGCATTTAACAAACCTTTTCCACTTGAGGCGTACCGAGTACAGCCTCGTTGCGCACACATCACGACGTCACCCATGATTGCTAAGCTCGATGTGACCGATCTGAGAGAAATGTTAACTGTACGGCCGTAG
Enterobacteria phage SEGD1	232_hypothetical_protein		23	188	AMR59831.1	ATGACTATCAAGAAGTTCTTACAAACAGTAGTAGTTCTGGCCGCATGTGGTATCGCAGCAACTTATGCTTTCGATAAGCCAGACGTGACTGAATACGTATCAGCGGATTCCGATTACGGTATTGCACCGAATGAAAAACCGGAACTGATGCGTGAGGTCGAACAGTTACAAATCTACAAACTGACGGATGGTAAGAACTGCACAGGGCTGGTTATCGCTGATAAGAAACTGAAAATGTATCAGCGGTTAATCGACATATCGTGCGATCAACCAAAAGTCACTTCGGTCAGCGTATCACCGTTGGAATTACCAGATCTGGTTGCTGTGAGTTTTTATCACAACGATGTACTCGTTGGTCGCATCACCCTCATTCGTGGAGATATCAAAAATGAAATGCAA…
Enterobacteria phage SEGD1	128_hypothetical_protein		23	188	AMR59727.1	GTGTTTAAAGATGCGATTAGGAAGATTAAAGAGGCAGGCGAAATAGTGCCTTTTAATCGTGCAATTGCAGAAGGAGTTGGGTACACACAAGCTAAAGATGGGATACATGATCGTGTGGCAACCATTCTACGTCGTGAGTTGACGTATGATGAAATCGATAACCCGAAATTACCAGAAGGGTTAACGGTATTAGGTTGTCGCCAAATGTCGCCGTTTGAAGCTTTTATCTTTAAGTTATCGAAGTCGGATAACAATTCACGAAATAATCGTGGCCGGTCAATTATTAACATCTCATCCACTGACACGTATATGGTAATGGCCTCGTTCCGAGTTCCAGGCGATCCTCGCCCGGTGCAACGACCAATGAGCCTGCCGTTTATTCGTCGTGGCGGCTTAATG…
Enterobacteria phage SEGD1	255_hypothetical_protein		23	188	AMR59854.1	ATGGCACAACTGTTGCCTAACACGCCTCAGGTTAACCTTGAGGGGTTGTTCAAGGTTAAGGCACCTTATACGTTGCCAGATAAAGTGATTTACCGTGTTGACGCGGTACAGAACTTTCCGAAACTCCAACGTAATAATATTGACGTTTATAACAAGTATTATAAACCCGTCGGCCTAACTCGTGACGACTATATCAGCGACGCTAATGTCGAAGCTTCGATTGTAACATTAAAGTCGAGGGACGGTCAAGTCTACGAGTTGCCTGATACGTACATTGAGACGTATCCTGGACTGAACGGGTTAAATTATAGACGCAATGTTGTGGTTATTGACCTGGCATTAATACCCGAATACGTCGACGTCACACTGCTAACGAACGACCTGAAAAGCATTTTAGAA…
Enterobacteria phage SEGD1	111_hypothetical_protein		23	188	AMR59710.1	GTGGAAAAGAAATCTGTTAAAGGTTACGTGATGGAAGTAACCCCAAAAGCGGCTGAACTGGCGAAAGAGTATACCGATTGTATTCTACCACTGACCTCAATTGTGGTTTGCGAGGGTTCCTTCTATCTCATTTTCGGCAGCAACGAGCTGGTTTATGCATACATCGATGACCCTGATCAAGTTACAGCCCTCTCTATCGCGATGGGTAAAAGGTTATCAGACAAGATGATTGAATTCGTTGTCGGGCAAACGATGGACATTATCCGCAATCCGGTTGGGCACAGCGGAATAAAATGTAAGAAGTGGCAGCTGGCTTGGCTGGCCCACTAA
Enterobacteria phage SEGD1	145_hypothetical_protein		23	188	AMR59744.1	ATGTCTTTTGTTATTGACTTTAACCACCATCACAGTCAAACCTTGCTCGATTTAGTCAATGCTTTTAATGCTGAAACCGTTTATACGCCCCTGACCACAGAACGTATCCGTGTGGAGAGTTATGGTCCGCCGGAACCAGACGGTCGTGTAAGTGCTTTGCTGACTAATAAGAGTAAGCCGGACGACTATGTGGTTGTGCGTTACCGCAAATTGAGCCTCAATGATATAATCACGTTGAAGCCTGAACATCTCACATGGTTTGATTTGTCGAAAGGTAAACCGGCCGATTTGCGCGTATGGTCTGAACCTGCAATGGCTAGTTTTGAATCGGCGTGTGCAGAACGCGGCATCGTTGTAAGTAAGGCGTGGGAAAACCCCGCGCAATGCCACGTGGAGTAT…
Enterobacteria phage SEGD1	157_putative_DNA_adenine..		23	188	AMR59756.1	ATGGGTGGTAAGAGTCGCGTACTTCCCGAGCTGCTACAGGTGCTTCCAGATGCTGAGTATTTCGTTGAACCGTTTGTGGGTGCAGGGTCAGTGTTTTTAAACACTAAATACCCGAACTATATTCTCGGCGACACGAACCCAGACTTAATCGAGTTACTGACCATGGCGCGCGATCGTCCGGAAGCGCTGATTCTGGAAGCAAAGGCGCTCTTTGCAAATGGGACGGACCGCGGTCTGTACATGAAACGACGCGAGGAATTTAACAGCGAAGCAACCACGGGGAAACCTAATCTCCAGCGCGCCGCGATGTTCCTGTATCTTACACGTCATGGTTACAATGGTTTGTGCAGATACAATCAGTCGGGTGGGTTTAACGTGCCTTATGGTCAACACCCGAAC…
Enterobacteria phage SEGD1	174_hypothetical_protein		23	188	AMR59773.1	ATGGCAACTGTAGTCAAAAAGAAACGTTTGCATGAACTCGATTCTTACGACGGTGATAAGTCGAGCGCAGTAGCGCTTATTAGCGTTGATGAAAAGGAGTACAAACTTCCTCTCAGTGAAATCGGCGGCGGGGCAGATGCAAACCCTATCCAAAACTTATCCGGTGCTGACGGTATCGTTGAAATAGATCCCAATATTGCGGACGACTTCATTATCCGTTTAGGTGACCCCACCACTGCGCTTTCTATCACACCTATTACCGACCCGGTTCCGGGTACGCGATATGAATTATTACTGACGCTACGTCAGGGTACCGGTGCAAACAAAATCACCTGGCCGGCTTCGGTTAAATGGCCTAACGGTGCAGAACCTCCGTTATCGTACACGCTAGACGCCGAG…
Enterobacteria phage SEGD1	202_putative_virion_stru..		23	188	AMR59801.1	ATGGGATTGTATAGCGCACCCGAACTGGAATTACTCTGCCAACAAGTCGTAAGGGATAACCCTGAACTCGCAGGAAGAATCAGCGCTGATTCGATTGGGGTGAGGGGTATTCCTGCCGAGACCACTAAGAATGGTCGTAACACGGTAATTACGTTGGTAGGAAAACCCGGTAAAGGTTTCTCTGGGGAGTGCACGGTTTATTACGACCGTTTAACATTATCAGATCTATTTAAAATAGCTCCGCGCGTCTACGTACCACAAACGGCCAAGACCGTGCGGGATCTTCTCCCAGCTCTACGCGATTTATACGGTGTTTGGTTATCTGATAGCAGTGTACAGTCGGTAGACGCGCCTATCAAATCGCTGGCAACGCCAACACGTATTAATTTAACCGCGTAT…
Enterobacteria phage SEGD1	236_hypothetical_protein		23	188	AMR59835.1	ATGAACATGAACATTCTCGACGATACCCGTTCTTCTTTCTTTACTCAGATGAACGTCAATCCCGAACGTACCCGTGCTATTCTTTCCACCGGCTGGAAATTAAAGCTGTTAGGCGAGTTAACCCTAAACCGCACCGACTGGCCAGAAGAAGCAACCGTATTAATTAACACCATTCACAGCGAGTGGCTAGATGCTACTCTGAATGCCCCACAACTTCGCCCGTACTACCGGATGCTTCATGCGGGTTATGAAGCATACCGTAAGGGCTGGTACGCTGCAGCCACTTATTGCAAAACCCCTGAAGGTCGTGAAGACAACACCGTCGACCATGTATTGGTGAATAACTTCTGGGGCGACCAAATTGAAGTCTTGCAACTCTCTACCGGTGACCGCATTCCG…
Enterobacteria phage SEGD1	200_hypothetical_protein		23	188	AMR59799.1	ATGGCTTTTACAATTCGTTGGACGAACAATAACCCTGGGGCTTCGACCGTGAAGCTGTACCGCGACACCAAACCTCTGGTGCGTGCGGCATTACCTGAACCCCTGGCAACGTTCACTAACGGGGAAACTGAGTATACTGACCGAACAGCGATACTGGGGACAACGTATTACTACATGACCACCGTGACAGTGGGAAGTCGGACACTGTTCAGTCCGCAGAAATCAATTCTGATTCAGAACCGTCGCGGTATCGGCATCGTGGCTCCACAGTACGGTGATGACCGCTTTGCGTATTACGGGTACGTGACGTACGGTGAATTACCTAGCGCGGGTGATTATCCGCCAGGGTTTGTGGCCCTTTCTGGATACGACCCAACTGTTAAGCCGGGCTTGATGAAG…
Enterobacteria phage SEGD1	234_hypothetical_protein		23	188	AMR59833.1	ATGAAACATTTTTTATTACCAGTTTTACTTGCTACTCTGGCCATTAGCTTCTTCGCTCGTGCTGGAAGTATCGAGTTACCAAAAGTTGTTAACGATCACGAATACGGCGGACAGTTCTGGTGCCAGAACTCTGACGTACAAGGCGGCAGCTGCCAGATCGTTGCGATGTCCGATAACAACCGTTACCTGTTAGTGAAAACGATGGGCGGCGTCGCATGTGGCGACCCGGAATACGGGGTTATTAACATGGCAACCGGGCAAGCCGAATCCATGAACTATAATGATAACCAAGCCTGCAGTGGTGAAGCCGTTGCCGAGTTTACTCGCGACCCAGGCGATAATGCCCTGACGGTTATCATGTATGACCCTACGATTAAGAAAAATGTAGGCATCAATAAA…
Enterobacteria phage SEGD1	298_putative_virion_stru..		23	188	AMR59897.1	ATGGAAAACTTGTCACTACGTTATAACTGCGTGGCACTCGCTGGGGTCAATAAAGGGGCAACGCTAAAGAAAGATGCGGACGGGTATTACTACGTCCTGTTAGGTGCACTGAATATTTTCAACTCTGAGAATATTTACTACGCCTATAACGAGTCAAAACATGTCTTCGAGCGCTCTAACGTTTTCATGCGTAAAGTTTTGGCGGGGAATCTCTTCGGTGAAGAAGACCATCCGCAATACGAACAAGGCATGAGCGAAGCCCAGTGGATCGAACGTAACGAATGGATCGAAACGCGTAACGTGTGTATGCACATTCGCGAAGTAGAAGTGAAACCGACCGACCAGATGTGTAACGGTCTGCCGGTGATGGAAATCTGGGGTTGGATTAAACCTAACCGT…
Enterobacteria phage SEGD1	210_hypothetical_protein		23	188	AMR59809.1	GTGATTTATACATGCACAGGGACACAGGAGAAGTTTGTAGACTACCGTCCGGTTCTGGACAACCTACAAATGATGCCGCGGTCAGTAACAGTATTGGATGTGGGTGCAAGCTGGGTAGCAACGTGGGACGGTGGCAAACTTGAGTCACCGATGATGTTTAAAGATGTGGTTGGCAAAATCGACGGGAATGTTAACACCACCACGGGCGAGCGTTATTACCGTATTAATAAAACCGTAAACGATGGCCCCACTTATTCTTTTTCGGATGTGAACCCGCATACCGGGGAAGGTAAAGGGATGACGTTCTTTCGCTGCAATGGCGGCCTTATTGACGAAGTTCCTACCCCGATTACGATTGTTCCGTTAGAAGAAAATAAATAG
Enterobacteria phage SEGD1	106_hypothetical_protein		23	188	AMR59705.1	ATGGCTAACTTTGTAAAAAGTAAACTCGCTCGTGAATCTGTCGAAGGCGCAGGCACTGTCGTTCCAGATGGCATCGAGCTGCCGGCTGAGTCCGTGGAAGGTACTCTGGCTGACATCGAGCATGACACCAAACCGATCGACCAGCTGGACGCAGAAGCAGACGTGCTGGCAGAAGACGGTGACGAAACTGATGCACAGCTGGATGCAGTTGATGCTGCTGAAGCCGCCGCTGACGGCGAAGGCGAAGATGGCGAAGAGCCAATGGAAGTGGAAGAAGATATGCCTGACGAAGCTGCTGAGCAGCTGGACGTTGCGCAGGAATCTATCCGTAAGCGTTGGGCATTCGATCACCGCGTAAGCGTTGCGCAGGAATCTTACGGCGCACGTAAACGCCGTCAG…
Enterobacteria phage SEGD1	103_putative_virion_stru..		23	188	AMR59702.1	ATGCCGATTCCGAATATGTTGGCGATGTTGCTGCCGAGCTTCGAAGCCACGAACTTAAAAAACCAACTGTCATCTAACTGCGACTCGATTGCTGCGTTAGAGCCACAGTTCCAGAACCTCCAGGAACTGGTGGGAAGTGTCCAGGGCAAGCCATTTAAAGCGAAGCCTGTTGCAGACCTTTCTACTGAAATCGTTAAGTACCTGCATAGCTCCGGTTTGGAAGTTAAAGGGTTACGTAACGCAAGTATGCTGGAGTACGTCATCGCGTCTATGCAGAACGTACAGGCGCTGCGACCTTTCCTGGAGCAGTGTATCGACCGCGACATCGGGAAAACGTTGGTGACGTCATCTCTAACGTTCAACAAACAAACCGTGTTGCAGTTGCTGGATATGATCGAA…
Enterobacteria phage SEGD1	289_hypothetical_protein		23	188	AMR59888.1	ATGAGTTTATTTGGAAAGACCGCAAAAGAGCTGGTTTACGATCTCATCGTGTCTCAGAATCCTGGACTGACTGGTAAGGGCGTGACCATCGATAAATTGTCGTTCGGTAACCCGGCACACATCACCGCAGCCGATCCTGACCCAGAGCAATACACCAGACTGAACACCAACCTTGATGTTTCTGGTATCATTGAGAAGGGTACGTTCGGTAAGATGGGTCTTACTTATCGACGATTGGACGTAGCACATTTGTTTGAGAACGTCGTGTTGTCTGTCGATGGCACCGGCGTGTCGACTGCTGCCGATCTTGTTCCCTTGCTGCGAACCAAATACAATTGGTTAATCGACGCAACCGAGATTTACGCGACAGAATCAATGACTTCCCCCACGAAACACAAT…
Enterobacteria phage SEGD1	87_putative_DNA-directe..		23	188	AMR59686.1	ATGAAAACACCAGTCGAACTCATGTCAAGCGTTGCTGACCGTGAGGTGAATATCACTGGCGTATCTGGGGCACGTGCCTCAATGGTGGGTGGACATATGAAGTCGGCGGTACCACTGGACAATCCAGACCCGACTATCCATTTTACCGGCGCTGATGTGAACTACCACGATTATTGTTTTAACGATATCGTGGAAGATAGTGGTACCGTGTGCAGTTACACAACCAAAGAAGGTGTTACTCGTGCAGCTGTTTTTGCACGCTATGGTCGTGAAGGGGATCACGATCCGCTCCAGCATGTTATCTTCTTCACGCGCGCAGATTTAACCAACCAGCGCAAAGTGATGATTGATGTAATCGATATTAAGTATTACACCAACCACGATAACATTTTCTCGTCT…
Enterobacteria phage SEGD1	194_hypothetical_protein		23	188	AMR59793.1	ATGGCTATTTATCAACCTTCTAAAGACGTCCTGTTGGCAGCAGTGAACGCACAGAACTCGCTTGCTGTTAAGATGACTGACATCATCTGGTCCACGCCAAAGGACATCCGTGGTACGGAGAAGGAAACGCTGACTAACCGTAACACGCAAATTAAAATTACGGCAGATGGGGTAACGGGCTCTACCTGGTCGGGTAAGAAAAATGTCTTCTACAATCGCATGAAAGTCGAAGACTTGTTAGTGTTGATTGGTGACACGTTGGCGATCGGCCCATCCAACGAAACCTTGTATGCGGCCATTCCTGGACTGAACCAACGTTACGGTTTTGTTCTGGAAGAAGCTGACCTGCAGGACGCAGATATCGAGTGGAACGGTGATAAGACTGAAGGAACTGTGCGT…
Enterobacteria phage SEGD1	154_putative_transcripti..		23	188	AMR59753.1	ATGCGTTTTAAACATCAAACCGTTGTGTTGGCAAAGAAAGCGTTTTTGGTTCGTCTTTCTTACATTATTACTCGTGTCACTGCGAAGGACGTTACGCAGAAAGACATTGCGTTATTAGTAGGCTGCTCACCGTCACAAATATCTGCGATTAAAAATGAACGTGAGAAGGCCGTGACTATCGAAACATTGATGCGGGTTGCTGATACACTGCGCCTGAATTACGAAATCGTCTACCGTTCTATCAACGGTAAATGTCGTCATAGCTTTAAAATTGAATCCTGCATCGATTACATGAACAACTGTCCTATCCGGGTACGAGAAACAGGACTTAAAGTCATGGCACGTAAACCTTCTGCAGTAATGTAG
Enterobacteria phage SEGD1	85_hypothetical_protein		23	188	AMR59684.1	ATGAAATTGATTGAATTCTACCGTTCGTTTCTGACCTCTCTCGGATACGGATTCGAAGGTGACATGTTGACTATCGATGATGGTCATCCGGCAATGTTCACCTACAACAAAGTGAAGCGCCGCTTGGTGCTTCCAACTGCAGCGATGATTAAGCGTGGGTTGGAAGACGATGAAGGTAGTGAATGTCATGCGTTCCACCCACTGTGTGAATCGGTACTGGCTGGCGAATCTGGAACGATTCGCTTCCTGAAGAAAGCCATCAACGCGAACCTCTTCCTGAAAAGCTTCGAGCTAATCGATGCGATTTTGGAAACAGCAGCCGAAGGGAAGAATATCCGTCTGGCAGCGTACAAGAAGTTTTTAAGCGATGTGGTTTGTGCTGACCTGAAAGATCCGACG…
Enterobacteria phage SEGD1	259_putative_ribonucleas..		23	188	AMR59858.1	ATGAAAGACGTCGACGTAGCGGTTATTTATACCGATGGTAGTCATACTGAGTCCCCGAAAGGTTCGGGGGCTGGTATTCATGGTTATTTATTCAACAACGGAGATTTGGAAGACAGTCAGGCTTATAGCCATCCGGGTGTTTCAGAACGGATTACCACTGTTGGATACAAAAAAGTGCCGCAGGATGTGAAGTGTCCGGAGTTGCCGGACACCGTTCAATTTGTCGACGCCGTTATTCCCGTTCCGAAAGAGTTCTACTCAGATGTGGGCGAGTTAATCGCCTTCATCACGTTGTTTGAGAACGCGCCATTCCGTGCGAAGAACTATATCATCTACGTGGATGCCAGTTACGTTGTAAACACTTTTAACGAGTGGATAGACGGCTGGCATAAACGTGGT…
Enterobacteria phage SEGD1	169_hypothetical_protein		23	188	AMR59768.1	ATGAAACTACAAACCGAGGTTAAGGAAATACCCGCACAAACCGTGGCATCCGCGAGTGGACTGATACTGTCTATACCGTGCGACGAATTTAAAGACTCGGCCCGTCCCGACGAAACGATATCGTTAGCATTACGTCGCGGACACGTTTTCTGTGAATTCGACGCGCCTGTGATTAAACCGTGTCAGTCGTTCGGGGAAGTAAAGGCCGCCATTGATCGGATACGTTGTATTGAACTCGTACGCGTTTGCGGTTATGTATCGAACGTCTGCTATGGCGTTGTCGATGGTTACTTTCAACTCCGCGGTGAATTCACACCACACGGCCCACTCAAAGCGTTAGCGATTGAAGTGATGCGTGCAGGCACCATCACGATTTCTCCACGTATAGAACTCGATGGA…
Enterobacteria phage SEGD1	63_hypothetical_protein		23	188	AMR59662.1	ATGATGACGGTTTATACTGAGTTCGTGCGATTGACTTGCCGACTCACCACACTCGTCAAAGAGAATCTCGGCATCGATTACCAGGATGCTGCGGTAGAGCTTGACGACTATATCGAGCAAATTGTTCGGTTGCATGTTCTGCGGAAAAAATACGGCGTTATCGATAGCATGATACGCCAGTTCTTTATGGAGTATGTTCACGATAACCCAATCATTACTCCAACCACGTCGGCAAAATACTGGGCTCTTTGTCGATTTGAGTTGTTGATACGGGACACCGATTGCATCTGGCAAGCAATCGACGAGGACATGACTTATTTACCACAATCCGACTTTCTCCTCTGGCATGTAGGAGACGGCGTCTGGAAAATGTTGACTACAGGGGTTACTTACAATGAT…
Enterobacteria phage SEGD1	295_hypothetical_protein		23	188	AMR59894.1	ATGGGAATTTTAGATACGCTCAAGCAGCAGCATGGGATTCCGGTGGGTCGTAATAGCACGAATCCGGAAACGGAAGGTTATTCCCCACAGCAACGCATGAACTTTGTTGTTCTGGGCAATGCGGTTGAATTGGCCACCGAAATTATTCACGGACTGCTGAAGGGCAGCAATGGCCTGTCTGACCGCATGGGCGATCAGCGTTTGCTGAAACGAGACATCGCTGATATGGTGGGTGCGCGCATTACTGGTCGCATCCAGGATTCCATCAGCACCAAAAACGGGGGTCAGGCATGA
Enterobacteria phage SEGD1	168_hypothetical_protein		23	188	AMR59767.1	ATGAATCTACGTTGGCCGATCGCAGCTGCTGTGTTGTTCTGTATTTATATCGCCGTCAGTACCAGTACCCGCACTGCAGAACGTCGAGAGACCGCAACCAGCACGTTCAGAATGTGTATTGATCGAGTAGACCCGAACAATAGCACTTATCCTGACGCTGTGAACGCGTGTCGCAAAGCGGTTGCTGAGATATTGAAAGAGGAAAAATAA
Enterobacteria phage SEGD1	64_hypothetical_protein		23	188	AMR59663.1	ATGATTGAGCGATCTCATTTTTATATCCCCGGCTATCAGTTATTGGCTGGGCCGTTAACGGAGTTTTCGCCAAACGATGTGCTCCGCGAAGTGAATGACGATTTGAACTCGATAATCAATACCGCCATGAGCTTCGTGGAACGTGGAACCATTGGTAGTGAGTTAAAGTTTATGATGAACAATACCTTTGGGTTTGTTTCTCGTACACTGAATGCACACGGCGTTGTGTTGGAAAATGAGCAAGTAATCACTTACGGCACCGCAATTCAAAACATCGGCCGAGCGTATATGACTGCTGTGTCACAGTCACCATACTGGTTTACTCACTACGGACGTTGGGTAGGTGCGCAATACACAACGCGTAATCCATCGGATGTCGAATTCTTACTGGATTATAAC…
Enterobacteria phage SEGD1	315_hypothetical_protein		23	188	AMR59914.1	ATGTCTGAATTGGTTTATGATTTCAGTGCCGGTTGTTATCGTGATACCGGAGTGAAGGTTGCCGTCGAATCATTCGGACGTGACCCATTCTTCGACGATGACACGTATTCTACGGGCTTGTATTACGACTATGGTTTTGGTGGCTACGTTCCGATGGGACTGGTGGTTGCTGCAGAAGCCATGAAGAATGACCGATTACGTAAAGTGTTTGACGAATGTTTTAAACATGTCGTTATCGATCGTCGTTTTGCAAAGCAAATTCAACTTCACGTGGATAACATTCTTAAACGTGAAGGCAATGTGGAGTGGCTAGGGTCTAATCTATTAGGCGTCCACACCATTCGTTTCTACGATTCTGACCGTAACCGCTTTTTTGAAGATGTCTTGAAAGTGGATGAA…
Enterobacteria phage SEGD1	67_hypothetical_protein		23	188	AMR59666.1	ATGATCTACAAGGTGATCGCCAACCACTTGATTAATGTGGACTTGGGGGTCGTGGGGTATCTTCCTGACGGTATGCGGTTTCTGGATCTGGTGATTGACACCGTAGTCCGTTTACCACGTGTCACTGTGGAGATACCTGTAAAGGAATTGGACCGGGACGAGATACATGAACTTATACGTGAAACGCTGACTAGCTACACATACGAGTTTCGTTGCATGTTACCTCGCACCGATCTTACGTTCTTGCACGACTTCTTTACGTTACTGACTGACGAGTACCGTCGGTGGAAGTTTAATGTTGCAATGGAAGCCAGCACCGAATCGCATTTTAACGGTCTGACACCATTGTTAGATTTAGCGTTGATGTACAAAGAGCAAGACAGTTCACACTGGGTTACG…
Enterobacteria phage SEGD1	309_putative_tail_sheath..		23	188	AMR59908.1	ATGACTTTTATTCCACGAAACGGCGCGCCGTTGAATAACAAGCAAGGTTGGCAGGATAACTCTGTCCCCGAGCTTGTGCGTACCCCTACGGGTGACGCAATTCATAAGCCGCTGATCTTCACCTTTGCCGCGCGCGGGGTAGACAACGAGGCGTTCCCGTTAACCGGGGATAATGCACTGTCTCTGCTTGGTCGCAATGTCTTTGACTTGCGAGGCCCCTACGCGACGTTCAACACGCCCTATCAGGCGATGTTCAACGCTAACGCAAACGAGTGTATGTATCAGCGCTTGATCCCTGAAGATGCGAAAACCGCAAGTGTTCGCGTATTCGCCGACGTACTCGAAACGAAAGTTCCGTCCTACGAACGCGACAGCAACGGGATCGTTCAGTACGACAAC…
Enterobacteria phage SEGD1	76_hypothetical_protein		23	188	AMR59675.1	ATGTGGCTACAAGGTAGCACGGTGTGGACGAAACAGACCGAAGGTAGCGGGGCACTCAGCGTATTCAAAGAATCGTTTTCGCTGTCTAGCCTGGCACCCGATCTCGTTGACCGTGTAAAAGAACATTGTCAGGACTTAATCTCACTGGAGCGTTTCCGTGAAACATTCAGTACCGCACGTAAGTTACGTTATAGCGACGCGGTAGAGATGGTAAGACAGATCGAAGAGTTGGGTGAATTCCAGTTCGCCAATGCTGCTTTACAGCCATTCCTCGTTGCCATGCCGGAATATCGTAAGTTGTATAATGACGGTATGGCGACTGGTTATGAGAATGGCTTTTCGCGGTTGGATGTGTTCAAAGGGAATGCGTATATGCGTACCGATGACCACTTCCGCGAA…
Enterobacteria phage SEGD1	146_hypothetical_protein		23	188	AMR59745.1	ATGAAAAAGATTTATAAAATTGCGGTAATCGGTTCTCGGAAGACTGATGAAGATACCATGTCTGAAATGTACATGCGATTGTTACGTGGGTTTAATGCGCTGCACGCCAAAGGCTACACGATTCATTTTTCTTCTGGCGGCTGCTGGTGTGGCCCAGACCAATTGCAATTCCGATTTGCCCGACAGTGGGCGAATACAATAGACCAGAACACTGGCAAGAAAGTGGTGTGGGGTGACGAGTTCATCTGCTATTTACCCGATGAGAAAAAGCTTTGGCTCAAGAAACAGAACCCCAACGTAGAGTTCCGTGTAATCCCTCAGGACGACCGCTATCGTGAGATAGTAGGTAAGCTTCATCCCGCGCCAGAAAAGCTCCAGGAGTTCGCCTGGGCGCTTCAC…
Enterobacteria phage SEGD1	167_hypothetical_protein		23	188	AMR59766.1	ATGGCTAAGCAAAAGAAACCCCGTAACAAAAAGTATAACCCGAAAGTTGCCACAGAACGTACGGCACACACCGTCGCTGAAAACGCTCTGAATCGTATCACGTTTATCGGCAGTTCGATTCGTCGCCTCGGGCCGTACGCGGGCCGTGGTTTTCACTTTACGGCAAGTCCTCGTATTCGTGCCATCGCCACAGATATGTTAGTCGGTGGGCTGTTCGACCAACCGCGACCATGGCATCTTTGGGTGATGCACCTCACTGAACTCGACACCGGTGAAATTGTAACAGAAACCGCAGTTGCCACACTTGACGATTATACTTTGGCGGACTTCTGTGAACACGCTGAGGAGTTAGTTAAATCGTTACGTCCTGAACAGGAAGAGGGGAAGTATTTCGGTTAT…
Enterobacteria phage SEGD1	114_hypothetical_protein		23	188	AMR59713.1	ATGTCGGAGAAGAAGCGCAGTGCAGCATTTATGCTGTTTAAAGCGTGGGTGTTCTTCCGGGTACCGGAATACGCAACCATCACAACCTACGCCAGTCAGGAACACGGATTGTTCTTGCCAGAAGACCCGAAGAAACGACAAGCGTTGTTACTGAACATGAAGCCTATCTATCTGCACCCCTCAGAAGCTGCTGAGTATTTAGCGACCGGTGGTGCGTTAGATGTACACGACCCGCATGACGGGATTAAAGTGTACGGGTGGATTATGGAACACCTTGCGGACTGGCTGAACTATCTGGAGAACCCGACGCTGATTTACCGGGAAGTCCCTATCGAAGGGTTGCGTCAGTTCAATGTGCTGGCTTCGAAACTGTTTCCTGTGGCTAACCGCTACGGGTAT…
Enterobacteria phage SEGD1	110_putative_dihydrofola..		23	188	AMR59709.1	GTGAAACTCTCTATTATCGTCGCGATGGACCGCAACAACGCCATCGGTAAAAACAATGAACTGCCGTGGCGTCTGCCTGCCGACCTGGCTAACTTTAAGGCAATTACCACAGGGAAGAACGTTATCATGGGTAGTAAGACCTGGGAATCGTTAGGTTGTCGTCCTTTGCCTAACCGCGGTAACTTAATTGTTACTCGTAACCCAGAAAGTTATATTAGTGGCCGGGAAGAACACACGGACATGCGTTTGGTGACGTATCACACGAGTATTGATTTAGCTATCAAAGCTCTGGAGCGTATTGAAAAAGATACCGGTAAAGAGCAAGAGGTGATGATTATCGGCGGCGCATCAGTTTATCAACAAACCCTCGCTCGCGCGGATCGTATTTATCTATCGCGT…
Enterobacteria phage SEGD1	244_hypothetical_protein		23	188	AMR59843.1	ATGGCCGAAATTGTTATTCTTTCCTCATCTTCAGATTTAACGGAAGCACAAAATAAACAGCTGTTGGGGCTGCATTATAAATTTCTGAACCACCAACGTACCATACTCCATATCGAAAAAGGTGAGATTCCGAACCTCACTCTGGAGAAACTGTTGGCGGGGAACCGTGCTTGTGTTGCTCTGGAAGGGGGTACCCCTGTTGGTTACTGTCTCTATCGCGTAATCGCTGGGGTTCTGAAGATTCGTACGATGTTCGTGTCCGAAATGGCACGCCGTCGCAAAACGATGACGCAGATTTTTGATGCGCTTGATGTGAATGAAAAGTTCACCAGTGCGCATGGGGGAATATACGCTTGCCAGGAAGCTGGTATTGCGTTCTTTACCGCTCGCGGTTTTGAC…
Enterobacteria phage SEGD1	282_hypothetical_protein		23	188	AMR59881.1	ATGGCTGACAACGTCGTTCCCTTCAAGCCTAAAGCGGTGGTTACCACGGACGAACCACCGTTCATTCCTATCAATGGACAGAAAATCGTGGAGTTTCCGGATGAGCACCGTGGACAACTTCACGTGCCGCAGCCGGACGGTACGATGAAAGCTATCGGCTTCCCGATAGCTGAGCAGGAATGGTGGACGCTACTGGCTATTCAGATGATGACTCGTGGTCTGGGTGAATCTATGGAACCAGTCGTCCGTATTAACACCGATCCGTATATCCACGAACAAGGTAGCTGGATGGAACGGCGTCGGACAATGGAGATACAGATTAGCAAAGAAACGCTTTTGCAAATCGCCGAGTCCACACCCTTTATCCTGACCTCGTCTTTTAACGGAGATATGGATGAA…
Enterobacteria phage SEGD1	199_putative_virion_stru..		23	188	AMR59798.1	ATGGGGTTGTATACAGAACCTTCAATGGAACTGCTCTGCCAACAAATTGTGCGTGACAATCCCGGTTTAGCAGGAAAAATCACTGCTGACTCCATTGGGGTCAGGGGTGTTCCTGTTGCGAAAAACGTTAACGGACGAAACACACAGATTACGTTGGTAGGAAAACCCGGTAAAGGATTTGCTGGGGAAATAACGGTATATTACGACCGGTTGAATCTGGCCAGTCTGTTCAAGTCTGGCCCGAATACGGTGAGTATTCCACGTAGCGCACAAACCCATGCGGAAACGTTACCGGCGTTCAATGAATTGAACGGGTTGAACTTAACCGCGAGTGACATCACCAGTCCAAACGTTGCATTAATGAAATACGCTACGCCGGAAACTATAACTCTGACGGCG…
Enterobacteria phage SEGD1	207_hypothetical_protein		23	188	AMR59806.1	GTGGTCGATCGTTGGAGTAAAGAGGGCATTATTCGTGCCAAAGTAAACATCGAAGCCGGTTACGTTAATAACCCGAAAGATTTGGGTAAAGCAACTAACCGTGGTGTCACCGAACTCACGGCGCGTGAATATGGCTATAAAGGGGATATGCGTGACCTGAGCCTAGAAACCGCGTTAGACATTTACAACAAGCTCTGGTGGCAGCGGATGCGCTTAGACCAGATTATGAAAATGAATGTCCTGCTAGCTGACCGGATGTTTGATTTCGGCATCAACGCAGGTCGTGGCAACTGTATCAAGTCCCTGCAGCGCATTCTGAACGTATTAAACCGTCAGGGTAAACTGTACGACGATATCGATGCCGACGGTGGTATTGGACCACGTACGTTAACAGCGTTA…
Enterobacteria phage SEGD1	208_hypothetical_protein		23	188	AMR59807.1	ATGGAAGCACTTAAGTATAAGTTGTTAGAGAAGCCGTGGTTTATTCTCACGGATGATTTCCATTTCGAGTTTACGTTGCGCAGCTTGTATCGTGAAGACACCGGAATGGATGCGATGGTAGCATTATCAGGTGTACATCCGGATACTCCGTTATGGGTAACGGTGCCGAAAGGATTTGTAACAGACCTGGCAAGCATTCCAGAAGCGTTACGTCCTATCCTGCATCCAGATGGCCCTTGGGCTGCTGCCGCTTGTGTGCATGATTTGTTTTACCAGAAACGTTCATCGGTAGGCTTTTACCCTGACACCGTTGAAGGTAATCTATCTCGTGCTTGCGACAAAACATTCGCTGACCTGATGTTCTTACGCATCATGGAGGCATTAGGCGTTGACACCTTT…
Enterobacteria phage SEGD1	206_hypothetical_protein		23	188	AMR59805.1	ATGCCATACACTCCCGATTTAGTGGCGACCGTGATTCGGTCGCTCAACCGTAAAAACGCGGTCGCCAAAGCAGTAGACCCCGCTAACGTACGCCTGGTGTCCGTGGCGCATCGTGACGAAAAAACCCTAGACGTCACACTGACAGGGGGTCCGGGGTATTCTAGTTACGGTCAAATTACGGCCCAAGTCACGAAGCAAAATATTGCTGATTATTTCGCCAAGGTTAAGTTGGATGCCATTCCCACTTGTGCGTCCATCCACGAACTGTTGCCGCATTTAGACACTCTACTAGGGATTACCTTTTTAACCGACGACTTTGAAGACCTGCCCATCACTTGGACAAACAATGCTGCGCGTATCACGTTCCAGGCGAAACAGACAAGTCTTATTTGGTACGGC…
Enterobacteria phage SEGD1	263_hypothetical_protein		23	188	AMR59862.1	ATGTTAAAGGTGTATAGCGAGTCATTGATGGACTTGCAAGAGTATCTAAAGCATGTGGAAATTAACGGCAACCGTGGAATGATATACTCCATGGTTGTCGAGATTTTAATTAAAATCGTGCTTGTTTCATTCCACGCGGCAGAAAATGGCACTGCTGTACCAGGAGATGTTTATAAAGGCGTTATTAAGCATCTTAGCGACCGCTACAGTTGTTTACGTGAACCGGATATCTTTAATGAGGTGCAGCGTGTTGTGTTGCTTATCCTCGACAACCGTGAAGATTTGGCGTACAAGCTTGCGCATGAACTGGCAGACACGTCACAGCACGGCGGACAACTGAAGTATAACGTTGTGGATCTCGTAGCGTGCAGATACTGGTATACGCAGCCCGAGGTAAGT…
Enterobacteria phage SEGD1	105_hypothetical_protein		23	188	AMR59704.1	ATGGCAAACTTTGTAAAAAGTAAACTCGCCCGCGAGTCCGTTGAAGCTACCGGCGACGTAATCGACGGTCTGAGCAACGTTGAACCGGCAGAAGAGAACATCGACGTTCAGCTGGCAGAAGTTGCGTCTATCGACGGTCAGCTGGAACAGCTCGATGGTGACCAGGAAACTCTGGCTGCTGATACCGAGCGTACCGAAGCTGCTATCGACGCTGCTGACGAAAAAATCGAAAACGGTGAAGAGATGCCTGAAGAAGCCATCGCTCACACCGAGGTGGCGCAGGAATCTATCCGTAAGCGTTGGGCTATCGATCGTACCAAACTGGCGCGCGAATCTTATCGCCGTGGCCGTGGCATGACCAAAGCAGCTCAGGAAGGCTGGAAAGAAACCCTGAAAGAT…
Enterobacteria phage SEGD1	148_hypothetical_protein		23	188	AMR59747.1	ATGTCGACGCTCGATTTAGATTTAGAAGTCCTGACTGACGACTACGATCGCCTGGTCGCACTCGAAGGTCTGGGAGTTAAGCCCGACTTCCCTGCGGTTTGCGCGATTCGTCAGCGTTGGTGCTTAACCGACGACGGTGAAGATATGTTGGTTGCTCGTGAATCGCGTGAAGCGATGGAGCGTGCTCAGTTTATGACTGATACCGACCCGCGGGCTGGCATCCATCGCGCAGCAGGGCGCATTACTGCGAAAGCTGTTAAAGGCGCTGGAAAGTTGGTGGGTGCTGGACTAGGTGCAACCGCAAAGGGCGCGGGTAAACTTTCGAAAAAGCTCGCATTACGCTTTTACGATTTCGCGGAAGCGCTAGCGAAAGAACAAGCCGACCGTTTGAAAGAAATA…
Enterobacteria phage SEGD1	297_hypothetical_protein		23	188	AMR59896.1	GTGAGCGCCATTGAAACAGCACGTCGTGACGCGACGAAAATTCATGCAGATTTAGTGGACCAAGGCACGGCCACCATCACCAAAGGGGGATGTTACATTTACATCCCTGTTGGCTTCGTGGCTAAAGAGCTGGCGGTAATTTCTTCGCAAGTAGAAATCGTCGGTATTTTCGCTATCTCCACTGACCGCAAAACCTACGGGGTATCGAACGTCACGACGTTCATTGAAATTACCCCGTCGGCGTTTGAGGAAATTGATGTTCAGGGTGTGCCGTATTACGAGTTCCGTTTTGACCCCGGCACGGTGGTGTTCCCCAACCGAATGCTGCAGGTGCTATCCTCGCCAGTCTACAACATCGCTTCGTACATCTACGACTTCGGCAACCGGCCTTTCTGGTAT…
Enterobacteria phage SEGD1	142_putative_acetyltrans..		23	188	AMR59741.1	ATGCTTGTTATTAATGTGGTCGAGGATAAGATTCCTGCGAACGTTTATCCTGAACTGGTTGAATGGGTACGCGACTTAAACAGTATTCGTGAGGAGCCTATTAAACTCACGATGTTTGTTGAGGATGATATCGTGCGGGGAATCATGGCATGGGAACCTGGCCATTTGGTCTATATGGTTGTGCCCGAGGAATCGCGACGCGGCGGCGTCGGTAGATTTATGCTTAAGTATCTTCAGCAGAACTCCGATCGTAAACACGTCAGCTGTCGTGTTCACCCGACCAACATTCCCGCGCTGGGATTCTTTCACCAACAAGGCTTCCAGATTGACCGATGGTATATTGCTGCTGACGGCCAACGGTATTTTCGTATGACGAACTACAATGTTATTTCGTCACAC…
Enterobacteria phage SEGD1	112_hypothetical_protein		23	188	AMR59711.1	ATGCAACAGTATTTTGAAATTCCATCGTTGGACAAGACCATGCGCAAAGCTGTGGTCGACGGCGTCGTAGAACGTGTGCTAAACGAATCTGGTATTGAACGTGCCAGTGTTGTTTTCACGGATAGCTTCAACACCGCCCATCAGCCAGGCTCTACGCTCGGCGATGAGACACCGGTGGACTATTCAGCACCGAACCGTGTCTACGTCGAAGTGGAAGAAGAACGTGATGAACGTGCACGCATTAACCGTCAAGTTGGGTTAGCGGCAGAGATTCCATTCTTCCATAACCCCGAAGACCAAGTACGCGCTGCTCCTGTCCGCGTAATGTATAACGTGACCATCACGCTCCGGCGTGTCGGCCCATCACGCGACGAATTGTTACGTTGGGCGAACCGCCTG…
Enterobacteria phage SEGD1	180_hypothetical_protein		23	188	AMR59779.1	ATGTTGAACTGGTTACTTGCGCTGATTAACAAGCGACAAAAACAACTGTACGAAGAAAACCGAGAATTGGCTGCCGCTAACCGTCGTGTACAGGCCGATAACTTGCAGTTAAGACACGACCTCGCGAAACTGGGTGTTAACGCGAGTAGGCTTTGTACGCACATTAGCCGGTGCCACGATATCATCGAACGTATTGGACACTACCATCTTACGTCTCCTGCGCGTCGCGTCTATGACGCGGCCGTCCAGGGATTGAAAGATACCAGGAATGTGTACGACGAGATGTTAGAAGAGTTTAGCAAACGTGAGGATAAATACTAA
Enterobacteria phage SEGD1	294_putative_DNA-directe..		23	188	AMR59893.1	ATGATTTTTCTGAAACAGTTTAACCAGCGCTTTACCGTGCGCAAGACCGATGAGTTCGGTCGCCCGCGTATTATCCCGCTGGAGAAGCTCCAGCTCCCACGTGGTTCTATCTACCACACCATCGATTTAGACCAGGTGGTTTTAGCGCCACCGTTAACTACACCGTGTTTTGGCCAGCTGGAAAAACCGGCGATGATTCGCCATCACTTCCAGCTACCTGAAGACGGCATTATTGGCCATCCGCGTAAGAAACCTGTTGTTGGCCAAGAACGTCAAATCTTCCAGTACCATCGTAACAACCGTCGTATTCGTCGCATGATTGAAGACGGCGTGGTACGTTCCGATCCAAAAGTGCTGCTCATCGAAAACTACACCCCGATGCTGCCGCATTATTTCTAC…
Enterobacteria phage SEGD1	227_hypothetical_protein		23	188	AMR59826.1	ATGTCTTTATTTCAAACCATTAAAAGTGCATTAGAGCGTAATGATGCAGACAGTGCCTTTACTGCGTTACAGAAAGCCAGTAACGGGAAGCTAAACAGCGTCTTTGCTAACAATCAAAGAATGCGCTTTTACAAAGTCGGGGAAGTAGACCAGTTCTACGACGAACTGTTTACAGGGGTAGTGCAAAGCGCGGTATACGTCATGCCGACTGAACAATTAAGTCAGTTTGAAAAAGGGATGCGTTACCAGCGGTTAAGTAACGACTACTCATTACTGAATCTGGCTATCGATGACTGCGTCGTACTGGTCGTATACTAA
Enterobacteria phage SEGD1	235_hypothetical_protein		23	188	AMR59834.1	ATGCGTGGATTTATGGGTATTATCGTGGCGGTGTTCTTTACCGCTTCTGCTTCAGCTACAACTAGCGTAGAAGATTTACTACCAGGCACACCGTATCAGTACAACCCGCCTTCGTTCGAAGTCTGTACTGGCGACGATGGTAGATGTGAAGAAGTCAGCCGGCACGACGAGTACATCCTAGTCCACGCAAAGGGCGAGGAAACTTGTCCGGCAGGTTACTACTTTCTGTTGAACTCAAAGGCACAAGAGATTGTGCCAGTAGAGACAATAACGTGCGACCCGACGCTTCGCGCGTCGCTCGCTTACAATACGAAAACCAAACAACGCCTCCTGGTTATTGAACAGCAAGGGGTGGTGCGTGGTTCAGTAGCGCTCGACCAGTAA
Enterobacteria phage SEGD1	101_putative_virion_stru..		23	188	AMR59700.1	ATGAGTAACGAGACCGATAAGAACGATCCGGGGTATGACCCGAATACCGACTACGACAATTCGTATCAAAACCCGAATAATATCGATGCAGTACCATCGGTCGCCGACTACTTTGACCGTCGACTGTCCGATGCGAAACCCACCACGGCGTACAACGTTAATGATGAGTTATCGGGTTGGAATGACCGTATCCGTCTTACGTTAGGTTTGGGTCTGGCTGCGCAGCGTGTGACCAACCCCTACATGGGGTTCAACCATATGATGGCGTCGAACCCGACGCCTGTTAACCGTGAGTACGGTGGCCTAACCTTCATTACCCGCCCTGACTTCAACTTGTGCTTTGACAACATTGCCAACTCGCGCAAGATGTCGAACATGGCTTCTCAGCCGAAATCGTCA…
Enterobacteria phage SEGD1	135_hypothetical_protein		23	188	AMR59734.1	ATGGGATACCGTATAGATTTATCAAAAACCCCGAAACAGATTCTGGTTGAGAGAATCAATTACGTTTTTAAGTTATCGTATAGTGAAAATAACTACGAGTTTAACCCACGTGGGGTGTGGCCGCTGACCCAAGCAGAGCGACGCGCTAAAGGCGTGGAGTCTAAAGTTGCGGCGCGCTTTGTAAATGGGGTACACGGCACCCAAGAGTTTTACCTGACTCGTGCGGACTTAAACAAGTTACTTAAAGACGTAACGGTTGAAGTCCCGAAAGGTGCGGTGGAATGGAGCCATGAATTAGTTCCGTATATTGTCGATGAGCTGGGTCTCCAGCTCGACACCTACGATATCATGGTTGAACCGATTACCCCAGAAATGGAATCGTATGAGGCGCGCTTAATC…
Enterobacteria phage SEGD1	275_hypothetical_protein		23	188	AMR59874.1	ATGAAACTGAACAACCTTGATGGGATTACCAACCAGATAAGCAGCACAACGGGCGCAATAGAGAACAAAGTTAACGATGTTCAAAACCGTGTCCAGTCAACGATTGGTAATGCCGAGCGCGGTATTGAAAGTGCTCAAAATTTGTACAATAACGCAACTGCTAAAGCCGGAGAGACGTTCGACAAGATCTCCAATATTGGCAACACGATAAGTGAGAAATTTGGTAACGTGTTCGGGGGTGGCGACCAAGTCACGGTAGGCGGTAAAAAGGCAGCAGGTTCAGCGGCTTCCGGAGTATCGCCGCCACAACGTGTGCCTACTTTTGCTTCCAACACGAAAGAAGCGCTGCCGGTTATCGATCCGCAGAAGCGCGATGTGTCCGAACCCTTTCAGAAGGTA…
Enterobacteria phage SEGD1	164_hypothetical_protein		23	188	AMR59763.1	ATGGCTAAACAATACACAATTGTTAAACGCGCAGGTACGACTCTGCTGTACGTGGAGAAAGGTTGTGAGAACACTGCAACCGCCAAGAAACTGAACCTGCAAGGGTTTCTGTATCAAGGTCTCCGCGCGGGTTTGACCATCACTTTCAAAGGCTTACCACAGGCGAAGAATCTGCGCGTCGTACGTGCAGACGGTGTAGAACGTGCCTTGGTAGCCGACACCCCGGTTGATACTATCCCTGCCAGTAAGAAGGCAGCGAAAGCAACCAAGAAAGTCGTCGATAAACGCAAACGCGCTGTCGCTTAA
Enterobacteria phage SEGD1	141_hypothetical_protein		23	188	AMR59740.1	ATGCTGTCTGTGGATTTTACTGCAGCTGAGAAAGAAGCGCTGTTATTGGCGGCAGTCGAAGAAGTATTGTGGGAGGCATTTTACGTAGTGCCGTTTCGTAGCTGCTTAAACGCCCCGTATGTTGAAGGGCAGTTTGTCAGCGCGCTTTCCGCCGCGATTACCAAACGTAAACTAAATGCCATGGCGCATGTCAAAGAGATCACCGCGCAACGAGGACGGATATTCGCTGCCGTCAGAAATGTGTTAATTAAAGAAGGGTTTCTTGCAGACTCGTTAGGTCCCGAAGTTCCTTGGGAACCAGGTCATCCACCGCGTCAGTTCGACCACGGGTACAAGTTAAGTATAATTATGCCACGCGGTAAGCGTGACGTCTCATTGGGGAAATGGTTACAGATAAGC…
Enterobacteria phage SEGD1	107_hypothetical_protein		23	188	AMR59706.1	ATGAAAACTATCAATCTGCTTACTCTGGCTAATGGCTCTATCGAACGTAGCGAAGACGACGGTGCTATCCTGCAAGCAACCAACGGCTTTAAAATTATACTGTCCCCAATTCAATTCACCGGCTTACAAGTCTGGCTGCGCGAAATCAACAAACGCAAACTGCCGCGCCGTATGGCGGTTGGCGACCTGCTCTTTACACTGGATAACGTTGACGGTGTTAAACCGGAACTGTACGAAGTTCAGTACAAAGCCGCAGTCGACACACTGCGCCTGAAGAAAGGGGAAGAAATCAAATTCATTCCGGTGACCTATAATGGTAACAATTACCTGCAGATGGAAGACACCCCGTTCGCTGTGCACGTCACTGACACTGCTGTTGAATTGGTCATTGCCTTTGGT…
Enterobacteria phage SEGD1	166_hypothetical_protein		23	188	AMR59765.1	ATGCCAGTTTTATACGGTGGCGTGGATCTGAAAGTTTTGGATCGGTTTAAACTACGGGCATCCGAAGCGCTCGTAAACGGTTGGGTCGAGCGTGGGGTACGGGATGCGTGTGAAGTTATTTGCCGTTACCCCGGCGCGACGACAATGTGGTCATGTCATGGACACGGACCATATTCTAAAAAGAACTCGCCAGGGGAGTTCCATGTAGTGTTTGTTCTTGGTGTTGGCTTTGAGCACAAAGCGCATGAGCTAGTTGCTGAGTTAATGAAAGCGGATATTCCACCATTGTGGGATTTATCCATGGCGAGACTCATGTACCCTGATGATGATTTCGTTTATGACCTCAGCGAAATCACCCTGAAAAACACGTATAACGCGTGGAAGATAACGTATCGTTAT…
Enterobacteria phage SEGD1	134_putative_virion_stru..		23	188	AMR59733.1	ATGCAGAGATTTAACATTTTTCGTGACCAGGCTATCCAGTTAGCGAAATCCCTGATTGTCAAATCAGAGAGCATCGCACAACAGATGAACCTGGCAATAACCAAAAACGGCGGTTTCGTTTCCGAGAACCGTGAGACGTGGCGGTATTACCTACACTTAGCAGGTAAACGACATGCAATCGACAAGCCGATATACATTACGTCACTCGACACGCAAGAGCAGATAGAGTTAACGACGCAGAACCTCTCCCGTCATAAAAAGACCTCAAACGTATATCGTTCTAACCCGGAGTATATCGATGACTTAATCGCCGAGTATCCGGACTACGCAGTATACATTCGCGGCACTTTCAATCCGATTGATATTGCATACGCGATACGTGTCGATGACTGCTCAATT…
Enterobacteria phage SEGD1	231_hypothetical_protein		23	188	AMR59830.1	ATGACAGAACGTATTTTACGACTGCAAGAGAACAGGTTAGAAGACCTGCACGTAATGCGTAGTCGTGGCTTGTTCCCAGTGGGGCTTGACGTAAGTGGGTTAATAACTTCTGCGCAGCACGGGGACAAGGTCATTACAATGCATTCACGTGGGAACGAAGTGGTCTCTGCGATTTTCATCGATAAGGTTATTCCGGACTCGGAAAGTGGTAAGGTGGCGGGACACATCATTTACGAATACTTTCGCAGCATTCTATACGAGGAAAAGATAAACGTCAAAACTTTTATGGAATACGCTAAGCGAAATAACTACATCGATGCGCGGCTGATGGTCACGGAAGGCACTCCAACTATAAACGGTAAAGTCCACCATCGTTTACTTGGAGCACAGTTGCCGAGA…
Enterobacteria phage SEGD1	260_hypothetical_protein		23	188	AMR59859.1	ATGGCAACGAACCGTGAGTTCGGTGCTGCGCCCATGGAAGATTACGACGTGTTGTACAAGTGGGGATTTGAAGCGGCTTGTGATGTTGTGGCAGAGCTGGTTACCGAAACAATTGCGCGTTACAATGCAAGATGTGATGAACCGATGCCTAAACAAGTCCCGCCGCAAATACCTCCCCTACCGACAATCGATCGTGAGCAGTGTCGAATCTGGACAATGGAAGAGTTGTACGACGAACACGTTAGAATGCTGAAACCGAACGAGCTAATAACCGGTGCGTTGAACTGGTTCTTACATCGTTTCTGGACAGAGTTGGTCGATGTGGCGGGTGACGAAGATAATTGTTCTCAGGTTATTTGGTACGATCGAGCGATGTTTCATCGCAGTCTTAAAGATCGC…
Enterobacteria phage SEGD1	190_hypothetical_protein		23	188	AMR59789.1	GTGTCTATTTACGATAAGCCCTCGAAAGAGATGTTGTTAGATGCTATTAACCGACAGAACGGATTAACGGCCAATCCACTCACATGGGAGCAGGTTGCAACTGGCTTCCCTGAGTCTGTCCAAACGCCTGGCGCTGACCGGAATACACGTGTGCTCTTATACGGGTTGAACGGCAAGGGCTACAAAGGCAACGTTACGCTCGAATACGACCGTATCGAAATGGAAATTCTGTTCAGGAACGTAATACCGGTAGTCGTTGCCGACCCGGTAAATAAACTCTCTGAGTTGTTGCCGTTTCTGAATGCGAAATACGGCTTGTCTTTAGTTGCCGATGATATCGTTGACCAGTCAGTAAAAGATTTGGGAGAAAGCTGGTTAATCGATGTGACTATTAAGCCC…
Enterobacteria phage SEGD1	313_putative_virion_stru..		23	188	AMR59912.1	ATGGCGAAGATTGCGTCCAAATTAATCGACAAGGATCGCGGGTTCGAAGTCTGGGACCCGAGTGAATTGTACGAACCAAACAAACCAACAGGTTACGTACCTAACCCACGTGACCTTATCGTGAACGACATGACCTCCGGTTTTGACCGTGTGGTTAGCGTAAACTATTCGGTACCGTCGTGGGAAACAGAACCGTTCGGTGGCGTTGGTGTGGCAAACCAAGACGGGCGTCTTAATGGTCACTACCCACTACGCTCTGACAGATATCGCGTCTACGTGGACAGCACCAAACTTCCACCGACGATGGTTATCGATGATGCCGTCACTTTCAACGGTCCCGATATCGACGGTGTGCGTATCTTGCGTGGCTCATCTGTAAACGATGATGCGGAAATCCTG…
Enterobacteria phage SEGD1	272_hypothetical_protein		23	188	AMR59871.1	ATGAGCGAAGAAGTGAAATACCAAGCGTTCGACGGAGATGTGGACAACGAAGATTCGCTTCTCCGCCAAACACAACAGCTACGCGTTAAGCTCGTCACAGATATGGTTAACGACGGTGAAGTACACAAAGACTTAAAAGCCGTCGACCGAATCGAGCGCCTAATCAACGGCATCGACAAACAGGTCATGACGAAGCGGAAAATTAAAGCTGCTGAGAAAGGCGCTGAGGCGACTCAAGATTTGGCCAACAGTTTAAACGGCTTCTTAATGACCCGTGCAGGCGTTGGTATCAAACGTCACGACGATGAAGAAGATTTAAATAACGGATACCAACCCACCGTCCCACAGATTGCCGCAGTACGGCCTCCGAAAGAAGGTGAGTTGGCACCAGTAGGCGAA…
Enterobacteria phage SEGD1	209_hypothetical_protein		23	188	AMR59808.1	ATGTTTCATCCGAATCCTGCCAACTTCGCGTTAAAAGAGTTGATGCCGCAGGAGTACATCGCGAAATACGGTGAAGGTGCTATTCGTTTCCTTAATCCGTTACTGCTAATCTCGCTCCAACAGATTCGTAATCGTTTTGGGCGGATGGTGATTTTAACCAGTTCCCAGCAACAGCGTAGTCTGCGTACCCTGCAGTTCTTTATTAATCAAGAGAAACCAAAGGGTGGCGATTGGCAAACTCGTGCAAACAAACTGTACGCCGAATCGGGCAGTATGCATAAATTCGGTAATGCGTTTGATGCAACAATGCTCGATACTCCGTTGCAGAAAGTGCACGATTATATTGCCGCGAACCCTGACGAGTTTCCATTTATTCACTTTATCGAGTGCGATATTACC…
Enterobacteria phage SEGD1	262_hypothetical_protein		23	188	AMR59861.1	ATGACGCAAGACGAATTTGAAACGATGGTAAAACAATACTTTAAAGAAGGGACTATTCTGTACATAGTCGCACCCGAGAGCGAAAACTGGTTGACGTTATCGTCGCGGGTAACCACCCTACGCGGCCCAGTTTCTCAAGAAATAAGACAGATGGCTCGTATAGTTCGAGATACCGCCATCCAGGGCGGTAAAGTCGTCAGCTTCTCCCACCTCTCTCCGATCGGCCACTCTAACTTAGAAACCGAAGTTGATGTGGTTGCAACCGTCGGTTTCGATTTAGACGGCTCCCCAGGCACTAGCCTTGTTGCCATTAAGAAATGGCGTGGATACGATGCGATTCCATCGCCGGGGGTTTGGCCAGCTACCAGCTAA
Enterobacteria phage SEGD1	54_hypothetical_protein		23	188	AMR59653.1	ATGAATTTGTACTTGCTAGAACGAACTGACGATATCGGGTATGATGAATTTGATTCCATAATCGTGGCGGCTCCTACGGAGCAAGCTGCGTGTGCAATTCCTCCCGACTGTGGTCATTGGATGGACTGCCGCTGGTTACCGAAAGAGCGCTGGGATGAAGGGCTTACCCTGACCGTTACTCTTATCGGCACTACGCACTATCCTGCTGGGACCGTCGTTCATGAATCGTTCAATGCTGGCTAA
Enterobacteria phage SEGD1	267_hypothetical_protein		23	188	AMR59866.1	ATGAATGTTAATCCACTTGCAGCGTTGTCGGGCTTTGTTGCCAAAGCATCCACGATTCTGCCTAAAGCCTTTAGCGGCTCTCAACAGGAACTCGCGCTGACCACCTATGACGACATGTCTGATGTGTCCAAGTGGATGCAGCAAGAGAAGTTTTTAAACTTTACCGGAATGCTTGTACCCGTACCTCCGGGCTTCAACACGTATGTGATGGACCACATAGAACGGTTGGAATCTGTATGGGCTGTGCTCCAGAAGATTCAGGAAGGGGTTTTAACACCCATCGATAAACGTTTCGGTGCGATGACCCATGACCTGGGCATGTTAACTCTGCCGATTGGGTTTAAGTTCAAAGACCTGAACTACCCGCTGAAAAATATCAATCCAAAAGATCTGGTTGAG…
Enterobacteria phage SEGD1	203_putative_virion_stru..		23	188	AMR59802.1	ATGGCTTTCACACTACGCTGGAAAAATGAAAATCCGGCAGGTTCAATTGTTAACATTTATCGGGGCACGGCTAAAATAAATACAGCCGCATTACCAGCCCCTATTGCAACTTTAAGTAATGGCGAAACGGAATGGACGGACGAAACCGTTATTCTTAACACCCGTTACTGGTATCTTTTAACAGTAACTGTTAACGGTCGTACCGTAGGTAGTCCACAAAAATCCATTGTCATTAAAAACCGTCGTGGTGTGGGTGGCGTCGACCAGATTAACTATTCCGATACTGACGACTTGGCGTTTCTGGGGCAGTTGCCGTTCGAAGAACAGATGACCTATGACGCGTTGCCTGCAGGCTTTCGTGCATTAACAGGGATATCGGGCACGGGCACGCTAATCATG…
Enterobacteria phage SEGD1	153_putative_thymidylate..		23	188	AMR59752.1	ATGTTAAACTCAGTGGCGCTGGATGGTCCGGACTTTTCTGGCAAATCAACACTCGCGAAAATGATTCAAGCGATGTTGCGCTCCGCTGGCGTTAATGTCATCATCGTCAATCACCCGACGAATACCACTGAAGCCGGTATTAGTGCACGTTCTCTGGTTATCCAGCACGCTTCTAACGAACGCATTGCTAAAGCGATGTGTCTGGATTTCCAATACACGATGGATTTCGTTGTACCAGAGCACGATGTCGTTATTTTTGACCGTTTTTGTCAATCGACTATTGTCTACCAGGGCGTCGATGGTAAAGGGGAAGTTTTCCGTTCACGGGTATTAGACCACATTAACGCACCGAAACTTTACGTGGCAACCGATGTATCCTACGAAACCGCCACAGAACGC…
Enterobacteria phage SEGD1	318_hypothetical_protein		23	188	AMR59917.1	ATGTTTACTGCGCCAACCATGCGGGTGGGGCAAGGTCTTAACCTGGTGGTACACGACCAGCGGTTAATCGACCTCTGTGACACAAGCATAATTACTGCGATGATGGACCATAACCCTTTAGGTGACTACGGAAATACCAGCGAGATTTTGGCTGTTGCTGCCGTCCTCCGTCGTATTTACGGTCAAATAACCATCGTAGATCTCTGTAACTTCATTGACAACCACAGAGATTTAACTAAAGGGTTGGTCGCACTTACTCAAGATGGTGTGTCAAGTTTTGACAGTTCTCTTGGTAATTTCTTAGACATCGGTTCCGGGTTCGACTCCGGGTTAATGTTCATCACACGTGAACGCTACGTCGCCGTCTGGGAATTTCTGCAGCGCATGGGTGTGCATGTT…
Enterobacteria phage SEGD1	183_hypothetical_protein		23	188	AMR59782.1	GTGTCTATTTCATTACAGGGACTGACTATTCACGAGATTCAGAAATATTTACTCGAGGGCGGGAAACTGACTGACGACTATCAAACCGCAGATATGTTGCTACAGTCATTTGTACCGTTACGTGCTGAGTATTACGAAATCGCGTTCCTGGGCGATGAATATTGTGTCCGCACGCAAGGGCGCGAATACGAAGCAGTTCGCGTACCGCGCACACTCGGCGGGGTGATGATACTTATCGCTAATATCGAAGCACTCAATGCGAAATGTGCGTTATACATCGCACAGGGAGGTCGCAATGGATTTTAA
Enterobacteria phage SEGD1	129_hypothetical_protein		23	188	AMR59728.1	ATGAGCATTACTGTTGAACAAATCAAAAACGTCATCGTTAAACACCTCGATCAGGACGCGGTACTGTCGCAGTTGAATAACGTGATGCGTAGTCGTAGTATTCCGCCAGATCAGGCGTTAAAGATTGCGACGTATGTTGCGGCATGGGCAGCATCCAAGGGGGGTAGTGAAGCACAGGTTATCGCATATGCGGTCGACGCGTATAAAGCTGCTGCCTATCAGCAGGTGCATAACGCAGGCGACGCGTATAACGACGATCGTCACACCAAACTGGTTAATGCTTGGGAACAAGTCGGTAAGATTCTTGCCGAAATTCGTTCTCAGCAGTCCGGCGGTTTGGGTGGCAGTGGTGGTTTAGGTGGTGGTAGCAACGCAGGTGGGTTACTGGGCGGTAACAGT…
Enterobacteria phage SEGD1	187_hypothetical_protein		23	188	AMR59786.1	ATGTACATTCTGAATAACGAACTTACTAAGTACGCTAGCAAAAACCCGATTATGATTTCTTTCCTAATCGTGATGGCGGCCAACAAACAAGACCCTAGCGAATTCACTACTGAGGACTTCGAAGAGATTATCGCCAACGCCAAAGAAGCCACGTTCCAGACCACAGAACCTACTCGCGACGAGTTCCCTCTAGGTGAAGCCGGCGATGTAATGTTTAACGACATGATTGCTTCGTACTACATCAATAAACGTGGTATGGAAATCGAATACGACGAACTTCCTACTAGCAGCTTTGCTGAAATGATTCGTGATTATCGTCGTCAAGTTGTCTCTGACGATGTCGTAAAGAAATACATGGCACAAATCAGCCCATTCAGTCTTGAATTCGAAAACCGCGCG…
Enterobacteria phage SEGD1	266_hypothetical_protein		23	188	AMR59865.1	ATGAAAATATTCATTGATTTACTCGATGACGAATTTCGCGAAATATTTCCAGCGGCGTTGTTCGAGTTTAAGCGTAAGTGTGAAGACTATCTGATACCAAAGAATATCGATCGTCAGCACCTCGCCGGGCTTATCTCTGCGGCGTACGTCAACATCGCGGTAAATGAAGTTCATCAACTCGCGCAACGTATTGCTTGTTTTGAATACAACGATGAAGACATTGAAGACGGCTTCCTGCAGTCTAAGATGGGTCGTTTCTCGCTCGAACTTAAAACCGATGAGGTTATTGATAAAGTCGGTAAGGCGTTTGATGAGATGAAAGACATCGAAATGATGATCAAGATGTCTGGTCCAGAAGCAGGCCCATTGAAAGAAGCGTGGGAACATCTCAACCGCGAC…
Enterobacteria phage SEGD1	211_hypothetical_protein		23	188	AMR59810.1	ATGGCAGTCATCTCTGCAAAAGACCAACTCGTCGCGCTGTTTAATGCTGCAAACAGCGGACTGTCTAGTCCGTTAACTGCTGCTGACGTTACATTCGGCGCTGTTGCTGACTATTCACCAGCTGATTCCGGAGACACACGCAACTCCAAACTTACCATCACCGCCACCGAGGAATCCGCTAACTTTACTGGCGAGAAAGAGCTGCATTATACCCGCCTCAATTCATTGAACATCATCGGTGCGAAAGCAGTGACCGCTGACCAGGCAGAATGGGATACCGATGAAGAAGTGCTTGCTTTTGTCAACGCAGATCTAATTGCCGCCGGTAAAACGGAAGATGCGTTTGCATTGTCTGAACTCACCATTACACGCGAGGACGGCAGCAGTGGTGAGAAAATC…
Enterobacteria phage SEGD1	306_hypothetical_protein		23	188	AMR59905.1	ATGATTCCGTCCAGCCCAAAGGAACTCGCTGAGCTACTCGGGGCTAAAGTGGAATGTCATCCTAATGTGAATCCTGCTACTGGGTTACGTTGGGATGGCACCATTGCGTCACACGAGGAAATCGGTCTCACCGTCACCTTCCCTAAACCTATGCCGAAGCCGCTGCAGTTAGAAGGGCTTGCTTCGCTATACGGTCGGAAGTAG
Enterobacteria phage SEGD1	139_hypothetical_protein		23	188	AMR59738.1	ATGCTGATTCCTGAGCCGAGGTTACCCGACAGTATGGTGAGGATTGCGGCTGTTGACCCCGGTACCGCCCATCTTGGGATGGCGGTTATCGACTGGGAATTTGGCCAACCTCAAGGTGAAGTTGTCTGGGCGGGAACGGCTCATGTTGCGGACCCTACGCACAATAGCGCCTTTGGCGAGTGCGTAGGGAAACGTGATGCGCGTTTGGTGGAATTAGAAGAACGCTTTCGCGAGTTTTTAAAACTGGCAAGGCCGACTTTTGTCGCTACCGAAACTCCATTCATGCGAAGAGCTAAGCTCTCAGCGTACGAGTCTGGGGTGGAGTTGCAACTGATGTTGCGGCGAACGCTTTGGGACGTGTTTCCCGAAAAATATCTCCATGGGTTTAATCCTATTATT…
Enterobacteria phage SEGD1	225_hypothetical_protein		23	188	AMR59824.1	ATGAGCATTCGTGAAATCACCGCAGGCAGCGACGTTTCTGGTCTGGTAGAAGCAGGCACCGTTCAGGTTTCTGGACTGAGCACCGTTACCGAAGTTACCGAAGCGCTGGCTAAGAAAGCCGAAGCTGAAGGCGGCGTAGCATTTAAAGTTACCGCTTGTGGCGGCAACAACAAAATGTTCGGCAACGCATCTATTACGTAA
Enterobacteria phage SEGD1	204_putative_virion_stru..		23	188	AMR59803.1	ATGTCGATTATCTTAAACTGGAAACAACAGCCAGGCCAGACTTTAGATTCCATTGAAATCTATCGTTACGACAACCCTAGACAAAGTGTTAACCCAGTAGCACCGGGGGAACCTATTGTAACACTACCAGGTAACACAACGACGTACGAGGACAAGACCACCGAAGCGTATAAAACGTATCAATATCGCATCGTGGCGGTAAAGGGCACTGAAAAGGTTATGGGGCTGCCGATTGTACAGGGCGACTTTCCAATGACAGGACCCGGCCCACAGGAACTTATTCGTGGCGACTGGCATCGTGGCTACTTTGGCACACTGACAAACGAAGAATTTATTCTTAACCATGCCGAGCTGAATGGTTTAATTGGCTTTAATGCCTGGAACCAAGCTCCAACATTG…
Enterobacteria phage SEGD1	66_hypothetical_protein		23	188	AMR59665.1	ATGAAACTGTACATGACCATAGGCGAAGTCTTCAAATATGAGTCGTTGTTGGCACGGGCCGAGATTGCTGATACTAGCGAGATCGAGCCCGCTGTCGCTTATTTGTTTCTGGCCAGTTACGCCGAATTAACGGTACGTTCTATTGTTAATGGGCTAGGTAAGGGTGAGAACTTTCTTACTTTTATTCCCCCAGACCCTGCGTTGATACTGGAACAGTTGCGCGGGATGTGGGGTACTGAAAAGGTGCTGCCTCTAAACTGCTACAGCATGAGCAGTGGAATTAAGGATGATGTTCGGTTCTATGAAATCCTTTCCGTGATAGAACGTGTGTGGGGCATGGCTGGCTTGACTCCAGAAGACGGAGCAAAAAAGACAAAGGTTTCACTCCTTATGAATGAA…
Enterobacteria phage SEGD1	179_hypothetical_protein		23	188	AMR59778.1	GTGAATATTACCATGAACCTGTACACCAAACGGGAACGTAACGTTTTAGAATCTGGCGTTGCCCCAGAAGTATTGGCTGCGGGGGATATTAGTATCGACCCACTGAAAGTGAAAGTCGCGGAACTGTTCCCTCGTGATGAATGGGACATCTGGTATTTCCGTTGTTCGTCGGTATTGAATGCAATCAAACAACTGTCTGATTATCAGCCTGGCCCGTACATCGGTACCTGGCACTGGTACGTCCCTCGCACCCCGAACTTCCTCTACTTACACGATGACGATAAACGTACTCATATTCGCACTGTAGCGACGCCTGAGCGTTTGGAGCGTTATCTGGGGTTAATCCACGACCGTCCTCGTAACGAGCTGCAAAGCATCGTAGAAGTGCTCAGACAGGTA…
Enterobacteria phage SEGD1	72_hypothetical_protein		23	188	AMR59671.1	ATGTTCAGCCAAGCCGAGTTAAACCAAGTGGCCATAAAGGGTCACAGCACGGACCCCTCCGCTATAACATTAGCGGCTCACGTAAAAAACAACAGCCAGCGTATACGCAACTACTTCGAACAGCTTAATCGCAGTGCTGGTAATGGCCATTTGTTGCAACAGGTGTTGTCTGCCATCGGCTATGCCGGTGAACCAGAGTACGAAGACATCGAATGGGCTTGCCGTCGCAAGCTTGTTCAGATCGGTAACGCCTTACGCTTGACGTCTGTTGGTGAGTACGGTCAAATCTTTAATAGCAAGTTTATCCAGGGCCAAGATGAGGTAATCTCTCTCGTAGCCCGCCCAGTAAATCCAGACCTTTCGTTCCGCGACTACACCCCCGCCCGTTACCTCTACCAT…
Enterobacteria phage SEGD1	108_hypothetical_protein		23	188	AMR59707.1	ATGAAACGTGTCAATCTTAAAGATATTATTAGCGTAAGTAACGATAAATCATCGCCCCTTTGGGATGAGGTTACTACGCTGCAATTTAGTACCAGTGTCATGACAATCCCGCGTCCAGTTATGATTGGTCTGGGCGTATTCATTTTAGAATGTGATCGTCGTGCAGCAGGCACGCACATTCTAACGTACGGTGGGTACGAGTTTGTCGTCGAAGGTGAACTTAACAAACATTGCTCGGAGAGCATCATCGGTCTTTGGAAATACTTAATCGATGCGGGATTGTCCGACATGTCTAAAGTCTGTAGTCACGATTACGGTAAGTTGGAGCATTTTGTTCGTCGTAACGGTGAGCGTGTTCCGGTGACGATTGATGGTTACCAGACCAAAATGGTCACCGCG…
Enterobacteria phage SEGD1	249_putative_endolysin		23	188	AMR59848.1	ATGTTTCGCACCATTTTATTTCTTCTGGTAGCAGTGACCACATTCAACAGCAACGCTTCTTACCAGTCCACCAGTAACAAACATCAAAAAGAATTTGTCCTTATCCAGGACCAGTTCAATGAGATTAAACCTCTCATTGTCTCCGCATCTCAAAAGCAAGGTGTACATGCCGGGATGCTCGCGACCACCATTTACCGTGAATCCCGTTTTAATAAAAACGTGGGTAAGAATAAATCGAGCAGTGCTAGTAGTGTTGTCCAAATGACGACAGGCACTAAACGCTCCATGATACGTCTGTATGGGAAACATCTTAACATCCCAAAGAACGCAGACCTTAATAAACCGAAATATGCTGTACAGCTTGCTGCTGTTTACATGAAACACATCGAGGATCATCTG…
Enterobacteria phage SEGD1	89_hypothetical_protein		23	188	AMR59688.1	ATGGTAGAAATTCAAATGACTTACACGAGTATGGGGGTACGGGTTGAAGTCCCTATCCGCCAGGCTGAAAGGGCCATACTCGCGTGGGCCGAAGAGAATATGCACGCCCCAAAGATGGGCAAGCAACATGGACGAATAACTACGGAACGCGGTGACGCGTACTACGCCCACATTCCGTCTTTAAGGACGTTCATTTTCCATAAAGTGTTCGCTGAGAAGATTAAACATATCCTCCAACGAGCAGCAATTGAATATGCTTTTCAGTACAAGCTGACAGAGCACCATCCTGAGCGAGGAACACCTTACTGCTGTACATTTGATAACTACGGCTTCTCGATGGTAGAAAGCGATCCGGAGTCGCGTTTTTACTATCAGAACGAGGTTGTGGATGCAGCGTCC…
Enterobacteria phage SEGD1	91_hypothetical_protein		23	188	AMR59690.1	ATGAGTCGTCGCAAAAAGAAACCCGCTTATAACCCACGTAAAGACGCCCGCGATTTCGTCAAGGCGATGATGCAGTCTGTGTTGAAAAAACAAGCTGTGTTTATCGAAAGTACCGAATTCCTGTCAGGCAAAATTGATCGGGAGCGTGAAGTAACTGAAGCCATTACGCACGAAGAGCTGAAAGCCTTTACGTTGAAAGCGCTGGATGAAGCACAGGCGGCTTTCCTTGGCATGTGTCAGCAAGGCAAAGAGCTGTTCGGTAAACTGATTGTTGAGGCAGATGCTAAGGCTGTGCCGGTGTTTGACATGCTGAACGATAACAGCAAAACGTGGAAAGAAATCAAAGACCAGTTCCACGTCGACCACACCGAACTGTCCCTGATTGACCAGCGGGCAAAC…
Enterobacteria phage SEGD1	274_hypothetical_protein		23	188	AMR59873.1	ATGGATGATGAGAAAAAGCCGCCGCTGAATAGCACACGCGAGCAAATTTGGCACGGTACGCCACCGGCGTCAGATTCCAGCTACCCGTTAAGGAAAGCTTATTGGAATCTGGTTAAGTTGATGGGTATTAGCGACGGGATATGGAAAAACCTTATCCGTCAACATGTCAACGACCCGGAGTATCTGAAACAGTTTCGCGACAGCAAACTGACCACGATGACCGACCGCGTTAACCGGCTGAACACCTCACTTACGGGTGGTTCAGTACGTAACCTGACAGTCGATTTTACGTGGAAACGTTTCATCGAGGGATTAGTTATCCTGGAGATGCAAACGCTAACAGTCACCCTGCTGACTAAGCGGGGAAGCTTTGACACGAAGTGTTTTGTATTCGACAGT…
Enterobacteria phage SEGD1	226_putative_structural_..		23	188	AMR59825.1	ATGAACAAATCTAAGTCAGGGTTGCACATCTTCTCGATAGGTATCGTCGCGGAAGATAAACCTCGTGGTGCCACTCGAGTTAAAGTCATCCCTATCGAAGTTAACTTTATTAATCCAACAGCTGTCGATGCAACAGAGACACCTGTAGAGAAGCAACACAACAGTTTAAGTGGTACTGACAACCTTACTGTAAAGCAAGGTAATGCCATCACTGCAAAATGGATGAAGTCCAACAGCAACCGGGTTAACCCTCCGGATGTGAAAAAAGAAGACTACGTAAGAATCTGGCGTATCGGTGAAACCGATATGTACTTCTGGGAAGATTTAAACAACAGTAACGTTAAGCGACTGGAAGATGGGGTATATGCCTGGTCTGCTGACCCAGTAAACCAGATGGCC…
Enterobacteria phage SEGD1	116_hypothetical_protein		23	188	AMR59715.1	ATGAAAGCGATTCACACCTTTCGCATGACCGGCCAAACTGTTCTCGACATTGATGCGTACGAAGCCGCTAACTTCACCAAACCGACCAAGCTCTGGGATCGCCTGGTTAAGGTACTACCGCAGAGCGGTGAGGTGCAGTTGGATTTTGTCATGGCATCGACGTTGGATAAGACAGTGGCAGTTATTTATACTGCTGACGGTGTGCAGAGTAAGAAGGACCTGGCAATCGAAGATAAAGGCGGGCTGGGTTATCACTTGTTCCTGCACTGCGTAACCACTGCACCGATTTCAGCTGCGCTGGCGGGTCAGTACGGTTTCGCGAATGCGTATTTCCTGGCACAGAAACTCGCCGTGAATGTTATTCCGGGTGACGTGACCACTTACCCTGAATACGTACAG…
Enterobacteria phage SEGD1	299_hypothetical_protein		23	188	AMR59898.1	ATGGCAGAACATATCGACCCGTCATTAGAGCGGTGGTGTGAACGCCAGATGCCGCACGTCGCCAAAAAGTTGACGTTGCGTAAACTGACTGAACAGCCGCTGCATTTAAGCAAGTGTAAGATACCGACGTTTTCGCCGCGTATCCCACTTTCGTGCGCGCCAGATGAAGACAAGACCGTGCCCAGGATTTGCTGCTCGGTAGATTTAGAGCGAGCGATTAAGGGTGCACGTCACAACTTCTCTGCAATCGAAATACCCACACGATTGTATCTTTACGGTTTTGATGAACGTGATGTAGCGCAGCCTTCGGTCAACCTGACGCAGGAACCGAATCGGGCGGGTGAAGTATGGATTGTACCGCACCGCATGTCGAACTGGGATATCAAACCGATTTACCTG…
Enterobacteria phage SEGD1	247_hypothetical_protein		23	188	AMR59846.1	ATGGTTACCGCTATTCGCGAAACAAAATCACTATACGATCATTTATCAGAAGAAGAAACAGCCTTATTCTACGACCTGTTACCTGAAACCAAAGCAAATGTTCAGTGGTGGTTACGTTTAGCGCTACGTGATAAAGTTGGGGAAACGCCGGTTAGTATTCTCGCACACACGTTGGACATGACACCCATGATTGAAATCGCGATTACCCGCCCTAAATTCTGGCGGCCTGGTATGGTGCGTGAGGCGTATCTACTCCAACGCTTAGGTGTTGACCCGGAGAAGTGTTGGCGTAAGATGGACGACCATCGCTACCGTGAAGAAATTACGAATAGCCTCAACACTATGTTGGCAATGAAACGGCTCGGTATCGAACACGAAGGTTTCGAGTCTGCGGTGCGA…
Enterobacteria phage SEGD1	237_hypothetical_protein		23	188	AMR59836.1	ATGAACGAGATTACCCTGATTCGTTTCATCGACGACATGGTGACGTGTCAGAAAGCGAATCGTCAGGATACCAAACTGCGTATCAATCTGATGGAAGAAGAGGTAGAAGGGTTTCTGGAATACCCGCGATTGGTGAAGTGGTTTAAAGAAGCACTGCCGCGTAGCTGGGGGCAGCTCGAAGCGTGGTTTGCTCTACCTATTGCAGAACGTAATCCCAATAATACGATCTTCACCGGAACTACTGCATTAGATTTGGCTGGTTCGGTGGAGCAACCTAAACGTTTAGTTTTCTTCTACGTCAATGGCGATTCAATAATGGCTGATACAGTTAACTGGATTTCTGATGAGTTAACTGTAAACACCACTTTGGTCGGTAGCGCTGCTGATGCCTGGGTTGTT…
Enterobacteria phage SEGD1	222_hypothetical_protein		23	188	AMR59821.1	ATGAAAACGTATCCTTACGATCCTCGGGGTGTAAATCCCGAGTGTCACTTCATCGAGGAACGTATCATCGACTCCGACAATCCTAACGATCGGGTGGTGATGCTAGATCATCGCCCATTTTTCGAAGGATTGGTGGTAAGGCTCGCTGGCTCGTACATACCGCTTACCCGCGGGACGGACTATGAGCTGGAGTATGCTTTAACACCGTTGGACGACTCGGTGACGACCCCGGTGTTTTGCGGGGTGCATCTTATTAACCCTAAACTGCGTGGTGCGGTGGTCTTTGAAGGCCAGATGCTCGGGGGTACGTTTTACAGTGGTTTGATTGAGATGTTGGATGAGCTAGTTAAGGCACTCAACAACCCAACGGCTGCAGATTGGCTGCTTTTAGGTAATCGT…
Enterobacteria phage SEGD1	97_putative_virion_stru..		23	188	AMR59696.1	ATGGGACACTGGCAAAAGCACATAACCTCGTTGGCCGACGCGAAAGCCGTGGCCTCGGAGTCCATCGGATTCCAAGATAAAAAGAAACTCGCCTCTTTGGCGGAAGTGGTACGTAAGTTCCGTGATGCGGGCGACTTCTCGCCAGCGGGTTATCAGAGTTCTGGTATTGCTGCCTGGGTCTTTGACAACAACGGTATTACAGTCCTGCCTCGTAACGGGTCCGACTTAGGTGTGGCGGACGTTGTGTTTGCGGGTGTGGAGCCACCGAAGCTCGATGCGAACAACCCAATCATCGCCGACCTGCAACGCAAGATGGTACAGGGCAACACCGACCTGGATGTCTACAGTAAGTTCTTAAAAGAGAACGAGCTGAACGGCGAGTTCGACGATAAAAATGCG…
Enterobacteria phage SEGD1	216_hypothetical_protein		23	188	AMR59815.1	ATGAAAAACGATTTGCATCTTGCGTATAAAACCACATTCAACCACCCGCTGCATCTATCTTCCCCAGATTCGGTGCGTGCACACCTCGCTGACAAAGTCAGACTGATTGCACAGATTCCTGGTGAGTGGCCAAAGGTTCGTGGTCGCTTCTTGACCGACAAGAAGAACTACACCGTAGAAAATACGTTTAAGATCCGTGATATGGTTGCAGAGGCCATCGTTATCTTTAACGGCGATGGTAACTCTCGCGGCGTGTTGGTTGACGGTAAGTATTTCTTCAGTGAAGGGATTCTGAACAACAGTGTCGATTTAGAACTGATGTTTACACCGTTTGACGAACTCGAAGCAAAACCGATGGCGCGCCGTTGGTGGAGTCCGGACTATCTGGGCTCGTTCCCT…
Enterobacteria phage SEGD1	230_hypothetical_protein		23	188	AMR59829.1	ATGATGAAACTCGAAGGCTACGTTGTTACTGATAAACCTTTTGCTGAAGCCAACCTGTCGCGTTCACAGGTTGTTTATAAAGACATCGACGTGCCTGCCGAAATCGTTAAAGCGAATCCCAGCTGGCTAATCAACCACGTTTCTTTGGAAATCACCAATCCGTTTATCAACGATCCAACCGACCCATTTGTCGACATGGGTAATTTCCGCGATATTCTTTCCCCACATCAATACCAGACAGTGGCACAGAAGAAAGGGAAGCTGCTCACTGAAACGAATGAGTGGGAGCGTATCCAAGAGCGTCATCCTGAAAAGGGTTTGATGGAAATTTATCACCAACACCCTAAAGAGTTTGACAAATTACCTCTGTGGGCATCGGTGGCGTATAACTGCAGTGGG…
Enterobacteria phage SEGD1	82_hypothetical_protein		23	188	AMR59681.1	ATGAAAATTACGAAGATTAAAGACCGGATGACAATCGAGCATCATGGTCAAGAGGTCTCATTTATTGGCTTACGTTATCGGAAGGATAACAACGCACCCGACTACATCACTGTTAAAGGTAAACAGATTGCACGCGACAACATTCTCTTCATGGAATTACAACGCGTGTGGGATTATTTAACGCCAGACGAACAAGATGAACTGTTCATGGCGTATCTGATGCTGGACGAGCTGGCAAACGAATCGACGGAAACGCAGCGTAAGCACATGCCGAAGATTGTGCAGACGATTGCGAAGTTCCACAAGGCCGAAGTGTATCGTAAGCTGTATCCCATCGATAAGCTGTGGATTCCGCAGAACATGGAAGATACGCACGATGAAATGAACAGTAATTATCCG…
Enterobacteria phage SEGD1	300_hypothetical_protein		23	188	AMR59899.1	ATGAAGGTCGTTAACATCGCAATACCTCCGACCCTTCGTTGTTTGACGCCGGAAGAACTGAAAGCGTTAGCGATCTACGCCATCCAAGGAAAGGCTGGTAAGGAAGTGCTTGCCGAAATCTTATCGGAACGTTTTGATACAAAACGCAAGGTTAATAACATTATCTCCGGAATCGCGTCGCTAGATATCATGGCACTCTATTGCGACATTAAAGAGGCTGGAGTGACAATCGACTATCGCCGTACTTACTTTCTACTCACTGAGCCGTATCGTTCGAATATGGCAATAAAGCAAATGTAG
Enterobacteria phage SEGD1	241_hypothetical_protein		23	188	AMR59840.1	ATGGCAAGACGTAAACCTGGTCGTTTAAAGTTTTGGGCAGTTGTGGTAATGCACACTGTGGTGCTACTCGGTATTTTCATGTCTCGCGCTACGCCTGCCTTTTGGGGCTTAGTTGTTTTGGTGTTCTTAGAAGGGGTTTACTTCGGTAATCTGTGGAGCAAGCCCCCGCGTTTAAGGGACCCGGCTTATGACAGTCGTGAATAG
Enterobacteria phage SEGD1	55_hypothetical_protein		23	188	AMR59654.1	ATGTTTACAGTTAAACGTGTGATTGATGGTGACCGCATTATTACCGAACATGAAAAAGTTCGTATCGGTGACCGTAAGTCTCGTGTATTCCGCGAGGCGTTAAAGATGCTCGAGAACGAGCGATTCGACATTGTTGTCGGTGATGAAAAGTTAGCCCTTAATCCGGGGTTAAAACGCGTTGCCCCTGATGTGCCTGATCCGAACACCATGCATTTGTCTGATTATTGTAGCTGGCAGCAGCGCCTGTCTACAAGTCAGCTTTATGCTCACGTATATCTAAGGCAGCTTTTCCCCAACCTTATTATCCCCGATTTGGAAACGGTCGAGGTGTTTAACTGCAACGCACGCGAGTTTGTTAGCTACGTGCTAGATAATAAGGGCAACGCTATCTTGGTACTG…
Enterobacteria phage SEGD1	65_hypothetical_protein		23	188	AMR59664.1	ATGAGCGTTCTGTTTGATGTGGCGGATATTGCGAACCAATATAGCGCGACTCGGTTTTACGAGCATGTTCGTGAAGCGGCATTGCGTGTACTGGAAGCCAGTAACCTGGAGATTGATGAAACACAGATACGTGATTTTTATCAACGTTTTGCGTTTGCGTATATCATCGGTGTGAAAACTCGTGACCCTTCGACGATGGTTGATTTGTTACAGGAAGACACGCTTGAACCTCTGGGCAATTGGGAGCTGGTGACCGATGGTCTGTCCGTTGACCAGTTCGCTAAGGAAACGTCCGTCGATACGACGTTTCTGGCAGCACAAGGTTCGCCCGAACAACATCAAGCAGCCTTCGGCGCTGCGGTAAGTTTGCTGGTCGAAGAGTTAACAAACTTAACTGGT…
Enterobacteria phage SEGD1	131_hypothetical_protein		23	188	AMR59730.1	ATGGTAAAGTTCATTGTTGTCAACATGGATTTTGAGCGTAGTGTGCGTTTTCGCTTTGAGTTACCTGAAAACAAAGCGACTGAAGCTTTCTTAGCCGACTTCCACAAAGCCAAAACCGCGATCAGTCATGGGCGTCGCTGGCAAATCTTCTATAACGCCCGTAAAGGCCTCCTGAAGGCGTTAAAAGCAGCAAAGGATACAAAGGTATTGGAAAAGCTAGAACCTTTCCAGAACGACCCTCTGGCGATTGGTATCATGCTCGACGAACTGGTTAATAAACCTAAAGCTGCTACAGAAGATTAA
Enterobacteria phage SEGD1	314_putative_terminase_l..		23	188	AMR59913.1	ATGATACTGCGAAAAAACGATTGGCGACACTATCCGGGCGCGATTGTTGACGATGTCACACCAAATGTGCACTTCCTTCAGTTCGCCACAACACTACAAGGATTAGGTGTCCAGCATTGGTACGTCCACCTGGCATTACACAATCCCGAACTCCGTGGTGTTGATCCATTTAGCCCGGATTTAACACTCGAACAAAAAGCGATGATTGTTACGGAGTGTGCGGAAAACCCATGGTACTTCTTCCGTGAGTGTGTCCGGGTCCCTGCGGATGGTGTAAAGAACGGGATGCCGTTTCGTCTAGACCGCGGTAACTTTTCGATGTATTGGATTTTCTTCAACAACATCGACGCCGCTATCGAGTTTCTCCGTCAGCATGGTAAAACTGTCGGGATGTCCGCA…
Enterobacteria phage SEGD1	94_putative_DNA-directe..		23	188	AMR59693.1	ATGAACAAGATTGATTATCTGGTCGCTGCGTGTAAAGCAGAAGCTTGGCGTAGACTGGTGTGGCGTATTGCGGTTTTCAACGTGGCAATCTTTAATGAAAAAGGTGAGCCACCTGAGCAATACGACCTGAACTACATTGACGGCTTGCCCCACTACTGGGAAAACGAAGAAATTAAATGGGTGCCGATTGAAGGGTGCAAAAAAGATGAAGAGCTGTTCGTGCCGGAAGAGCAGTTTGAATTGCGTCCTGAGATGTACCCAGGTTTAGCTGGTCCCATTCCGACTACCGTGGGTCGCTATGTCTTTAACTGGATTGCCATCTATTACGCTTTCGGTACCCGTCTCCCGTATCTGGCAGAGTCTCGTGACCCACTAGCTTACCGTAAAGAGATGTATGAG…
Enterobacteria phage SEGD1	109_hypothetical_protein		23	188	AMR59708.1	ATGACCGATAAATTTAAATTTGAGATGACGCCAGAAACCGCAAACGTAGAACCGCAGATTCGCCTCCGTGTACGAGATGTCGAATACTGTCTAGCGGTAGTTGAAGAAGACCTGGCAGAGGCCTTGTTGCTGCTCGGCGACAGGGAATGGCTTGGTACGCTAACTATTAGGCTTAAGAGGCCGTTGGTTGGTAGTGGGATGTTTGCAGGTTGCTGTACGAACAGTCTGTTGGTCGATGTGGATGCCAGAACGGTATCACTGTCGGTGATTCTGGACTATCCGGTGACATTCTCGTATAGCCGTCTTGAATTTAGTCGCCATTTACGCCACGCAATGAAAGAATTATCTAAAGCCCGTAGGAGCAAACCGTGA
Enterobacteria phage SEGD1	304_putative_HD_domain_p..		23	188	AMR59903.1	ATGCAGGGCACTGAACTCAACAAACTTTGGGAAAAACTGGTTCGTCAATTCCGCGACTTCTATCGTTATACCGATAGTGCGCATCGCATGGATCACATCAACTCAGTTAAATCAAATGCGATTCGTATCGCGTATATGCTTGGGCAAACCGAACACCTGAAGCTGATACTGATTGCGGTGGCAGCTCACGATATCTTCTCTACCAAAGAAGACCGTGCGTCACACCACATCAAAGGATACAGCTGGATACTGGATAACAAACCAGTGCTCAAACGTAAGTATAAACTTACCGATGATGAATGTTTGACGATCGCCCATGCGGTCTTAGAACACCGCAGTTCTCACAAAGGGAACTACAACGGGATTGTCTCTGAGATAGTTGCCGCAGCTGACCGTGGT…
Enterobacteria phage SEGD1	102_putative_virion_stru..		23	188	AMR59701.1	ATGGCAGAAAAAACATTTGAGACATCGCTCGTCTCCTTTCTTTCTAAGTTTCCCATGCTGCTTCGCCAGCGGGCGGAATCGACGGAAGAATTCAACTCTGTGCTGTACAACGAGCACACCACGCTGGTTGAACAAAGTCTGTTGGGCTTAGATTACCTGCCAGGTATTCTGGAGAAAATCCAAATCCTGCTCGCGGGCAACCAACTTACCGCCATCTCAATTCTGGTAGGTGTTCCTGAGGTTGATATCCTTGGTACGCTTGACCAGGTTAGCACCCGTCGTAATGCCCTCGACGCGGCTGCACGTTCGGGTTCTCGCTTAGCGTCTTTCGCAATCGGCGAGTCCTCCCGTCACGCGCTGCCGTCATACGATAAAATCGGGCTTGCGGTCGGTGAATCC…
Enterobacteria phage SEGD1	132_putative_virion_stru..		23	188	AMR59731.1	TTGGGTATTCTAGGCAAGATTGGCGGTGAGAACAAACCGAAGGTTGGTGTAGAAAGTATTCTGGGCCGTGCACGTGGCGCTGACAAGCCCACCAAGCCACAAACCATTAAACTTAACTTTGCATCAGCCCCTAACAGTCCGTTTAAAGCAGACGGTATGTTAGCTTCCCTGGATATCGTTATCACCGACAACCCGCGTATTACCCTGTTACCAGAGGCTTATCGCCGTGTGGCACAGGAGAATGCTCGTACCGGCCTGTTCGGGCAGTTAGAGCAGTACGCATATGAACAACCTTCTACACCGACAGGTGCGTCAGCGTATAACGCTGACCAGTTCACTGACAGCGAACAAGAGAAGGCAAAACTCGGTTTAATCAACATTGGCGACCTCAACGAAGCG…
Enterobacteria phage SEGD1	242_hypothetical_protein		23	188	AMR59841.1	ATGACAGTCGTGAATAGTGTCAACGCAGCCATGATTGCAACAGGTGCGTATGATGGTGCCACCTGGACAGACCTTGGCATTACGATTATCATCTGTGCAATCGGAGCATTTCTGGCATCATGGTTATTTTAG
Enterobacteria phage SEGD1	196_putative_virion_stru..		23	188	AMR59795.1	ATGCTATTTTACTCGAAGGAGTCGGCACTGCTTGTATACGACCAAGTCAATCGGGATAACCCTGATTTAGTTGTTAAGCTGACGCCGGCTATCGCTGCTTTAACCAGTGGCCCAACTTCAGTTACGTTAAACCAACGTAACACCAAAGCTGTTTTCACCGGGTATCCAGGGACAGGTGTACAAGGTAATGTTACCGTGTACTACGACCGGATTAACCTGGCCACTTTATTTAATTTTGTGCCGACTGTGGCTATCAAAGATACAGTCTTAACGGTACGAGACGCGCTACCTGCAATAAACGACGCATTGGGGCTTACATTAGTTGCTTCTGATTTGCAGTCACCTGACGCAAGTTTACCTAAACCGAGCGTTTCGCCGCAGACGTTGAAATTAAATATC…
Enterobacteria phage SEGD1	307_hypothetical_protein		23	188	AMR59906.1	ATGAAGCAACTTAATACTCTCGGTCAGGACGATATCAAACCGATTCCATCTGATATGAAACGTGAAGACATTATCCGCCACATCAATCAGATCGGTGACGTGTTTACATTGTCCATGAAAGCTATACTGGAAGATGCTTTCGAAACCATTGCCGAATATCCGGTTGAGATTATTCCGCACACCATCAACGGCTACCAACGTTTTCTCGACACGATCACCAAAGGTAGTAGCGGTCGTATTATCGCGGGCTTTATCATCCGCTTTAAGTGCCTGTTGCAAGTAGAGCTGGGTGACGATGTACTCCGTCGGCTGGAACACGAACTCATTAGCATGTCCGCCAACGACATTCTCGCGGCAGAATCAGGACAAGGTTATAAAGACGGGATGTCTCTCTGGAAG…
Enterobacteria phage SEGD1	192_hypothetical_protein		23	188	AMR59791.1	ATGAAACCTTTAAACAAAACGTCCGATCAGCTGGTTCTGGATTTTATTAATGAGAAAAACCCAGACGCAGAACTGGAACTTTCTAAAATAACGCTCGGCACACCGACCCCTATTGTCGACGAAGGTGCCGATCGCAATACCAGCATGACCCTGACTGCGAAAAAGAACTCCGGGTACATCGGTACTCAGGACGTGACTTATAATCGCCTGGAAGGCGGTGCGCTGTTCCGTAATGTAACCGCATACCTCGACGTTAAACTGCCGAAAACCACCACCGACCTGCTGACGACCCTGAACACCCAATACGGATTGAAGCTGACCGAAGACGATATCGTTCCGGCGGCTATTCCGGAAAATACCAACCCGCCGCTGACTAACCCGAACGATCCGGACCCAGCA…
Enterobacteria phage SEGD1	271_putative_virion_stru..		23	188	AMR59870.1	ATGAGATTAGACCCGGCACGGCGAAAAAAAGCAGAAGCTTATGCTTTACAGTTACTGAACTTAGTTGACCCGACCGGGATTAACGCGGAAGCTGCCAAGCGCGCTTTCTCACGAATGTCTGACGAAGAGTTCAATCGTCTGCGCGAAGGGTTGCCTGTTTACAACCCAACTGGCGGCAAGGTCAAAATTGACCATATGCGCAATATTAAAATTTGCGAAGCGATGGGACTGAGCTTGTGTCAGCGCCTGTGGCTCACGGAACCGAAAACCGGTATCCTGCAACGTACCCGTTACCCCCATTTAGTCTTCCGCCTGCCTGCACGTCGCCAGACGCAGATGCAAGAGAAGAAAATGGCGGTGGCGAAGAACGATAAAGTCCGCGATAAACTCTCAGGTCAG…
Enterobacteria phage SEGD1	93_hypothetical_protein		23	188	AMR59692.1	ATGATTGATATTTATACCGACTATGCGGCTGTATTGACAGTCAACCGTCACGAAGGTCGTGCAGCACCGATGCTAGATTTAGTGACGCTCGGTATGGATTACGGTTACGATGTGGCGTTATCCGATGTTTATAGCAACCCGTTGTCTGACCCCGCGGACGAAACTGTCCGTCTGGAATCCATTATCGTGAAGGTAGCGGTTGGATTAGGCAACCGCCTCGGTATCGGACTTAATCCACAAATCGTCTTCCAGAAACCGAAAGAAACCGTACGTATCCTTCACGGTGTGTTGGAAGCCTTCGAAGAGTTCGAAGACAGTGATGCCCTTTACGGGATTGTCTCCTCTGGTGAGACACCAGAGTATATCCTGGAGAACATGTGTCGTTATGTTTACGGTGAC…
Enterobacteria phage SEGD1	290_hypothetical_protein		23	188	AMR59889.1	GTGGAAGCAAGACAACTAAAAGATTCAGGATGGGTAACCGGCCTGTTTGGCGGTACAACCGCACAACGCGATGAGCGTTTCCTGGGTTTGCGTCGTTACTCTAACGCGATGCTCTCGTTTGAAGATACCACGATGGGTGGTTCGCAAGCGTTAAATGCGCCGCCGCAGTTTACGATGTTTGCTGATCCGAGTTCAACAGGTGCCTTTGCACAACCTGATGCAGGTCGTGGTTCGTACTCAAAGTACGTTAAAGGTCAAGACCAACGTGGTTCCTATCGTCTAGGGACTTTCTATTACGAAGCTATTAACCAAAACAGTTTTTATCTTCATTGTCGTTTCGGTAAACCTCGATATATCGGGGTCGCTGCATTCTTCGCGAATATGTACGATTCCAACCTA…
Enterobacteria phage SEGD1	219_putative_virion_stru..		23	188	AMR59818.1	ATGGCCGAAATCATTTATCAGTACCCGCTTGACCTTACCGGGACATTAACGTCGAACGCCGTTACGCGGCGTATTACGTTAGGTTCTGGTAAAGTTAACCGGGCTTTTGCATTTCCTGACGGAGCTTTCTACGCGGATACCTTCCGCTTGGCGGCTGCGAATAAACCAGGTGTCTACCCGTACAAACGCGGTACAGACTACGAGCTGATTTTTGCACATACTGCATATCAGAAAATGACCAAGAACCGCGAAGTGGTCATGGGTGTGGTGGTAACTAACTCGGCCATTCCTACTGATATCGAAGTCTCTGCGCAAGTCGTTGGTGGTTTTCAGTCCGCGAACGTCGAAGGCATCCGACAAGCGATTGCGTCGTTGAAAATTGAAGACCGTGTGGTGGAC…
Enterobacteria phage SEGD1	277_hypothetical_protein		23	188	AMR59876.1	ATGGGACTATTTGATATTCTCAAAAACTTAGACGAGCAGCAGGAAAAAGAAGTCATTACTGTTGCGCGTGAGTCTATCTCTACGGAGAAGGAACGTGAGTATTGCATGTGGGTTAAGCCCACTGAAGAAGGTTGGCAATGGCTGTTTGGTCAGACAGGCGAAACCTTCCTGGATGTGATTATGCCGGTCGTTAACGGCAAACGTCGTGTGCGGTTGTCCACCGATAAAACTGCGGTCTTAACGTTAAAACGACAAGCATCTGATGGTCGTATCGAAGAGAACTCGGATATCGGGTTTGCTTCCGGTCTGACCTTCTACGAAGATGGCAATCTTGCGCATCTCGTGCGTCGTATCAAACTAGAACCAGGCGAACTGGCAGAGCAAGGTGCGAAACATTGG…
Enterobacteria phage SEGD1	278_hypothetical_protein		23	188	AMR59877.1	ATGAACAATATCGCGTTTGAAAAAGGCGTTGGGTTACTTCTGAACAACACCATCGTCGCTGGCACTAATAACGCTAACTGGGAAGCGTTAGCGCAACGTCTCAAAGACAAGCCTGTGAAGATTGTGGTAACGAGCGAGCTGCCGTTAAACGGCACGATGGCGGACTGTGGTCCAATGTTTGCAGCGTTTAACGTCGACTATGATTGCGGTTCCGCTTTCTTACAAAACGCGGCGTTACGTAGTCGTCTGTACAGCTGGCGTTTGTTGGGTCCGGTAAGTAAAGCCGCTGGCCAGATGGTTAACCAGGGCACACCGATGTCGGGTGTAGAAGACCAGACTATCGCCGTTGTGGTTTCTCGCGCAACCGGCCAGCTTAACTTTGCAATCTGCTACGCGTAT…
Enterobacteria phage SEGD1	177_hypothetical_protein		23	188	AMR59776.1	ATGTCCAAAGTCTATCACATTGCGGTATTGCGTCAGGCAACTGACCTTGAAGGCGACGGTGAACTTCGAATGCAGGAAGCCATTCTGAGCACCGTTAAAGAACTTAACCAAGCAAACAATTTCGATGCACGCTTCGAGGCGCTGCCTGTAAGCCGTAACGCTTTCTACGGCAGTCAAATCCTGGCAACCCAGTTTGCGATGGCTTTAAGTGACTTGCGCAATAATCCTAGTCCTGAAACCGCGACGAAGATGAACAAACTGTCGTTATGGATGAATAACCTGGATGCCCCCGCAACATCCATTGTAAATGGTTTGGGGGTGGTTAATGGGTAG
Enterobacteria phage SEGD1	189_hypothetical_protein		23	188	AMR59788.1	ATGTCTTTTACTTCAAAACAGAATCTGCTAAAACTCATCAACGAAGAGAATAAGATAAGCCCACCGCTTACCTTTGACGATGTTGATATCGGACTGCCGGAGGTTGTGTCAGTAGACGGTCGTGATTCGGAGGTGGTACTAACCTCGAAAATGCGCGGTGATGAAGGTACGCAAGTGATTGTGGACTATCATCGTCGTCCATTAGAGGACTACCTTACAGGCGATGTTGCCTTTGGCGATGAAGATGTGCATACCACGCACGACTTACTCGCGGCGATTAACGAGCGTTTTAATCTGTCTATCTTACCTGAGGATATCGAAGATAACCCCATTGATGGACAGACTCACACAGTCGTTGCTGTTGAAACTTCCCACGAGTGGCGAAGTCAAGCGGTCATC…
Enterobacteria phage SEGD1	84_hypothetical_protein		23	188	AMR59683.1	ATGGTGTTGTACATTAACGACATCTACGGCTTACAGGCAACGTATACACACGATGCCCTGGGCGGCAAAACATTGAACCCAGACTCATTCCGTCTACTGGATAACTACGTTTTATCGAAAGCGCTGTCTGTTGAAGGTCAAACAGAAAGTACGGTAGATATCATTTCGATCGCGAAAGCAGCGGACATGGTAAAACGTATTGAAATGAATAGCGGTGAGAAGTTCGTCCCAACGAGCGACTCTGTGCTATCCGCAACCAGTAGCTCTGCACCACAGTTGATGGTATCCCAACTCCAGCGTCCAGAAAACTACGTATCTGCCATCAGTAATGCGTATCTGGCAAGCTCTGGGGTAGATACCGAACTCGGTAGCGTGGAAAGCTTCTTTGCAGGTAATAAC…
Enterobacteria phage SEGD1	245_hypothetical_protein		23	188	AMR59844.1	ATGTTTCACCGTCCTGGGTTTTCAGCTTTAAACACCGATGTCTGTTGGGCTGAGTACGAGCGGGTGAAGGAGTTCTTACCCGTAAATCCAAAACACATCAACGTGGGTACTATCGGGCGTGTTGCGTTCGATGATACTCCGCTGAGTACGTGTATTAAAGCTGCGCTTGGTACGCTGCCGGCGTCTATAGTGTTTGAGGAATTAAAATGA
Enterobacteria phage SEGD1	270_hypothetical_protein		23	188	AMR59869.1	ATGCGTTATCAGAAAGATATTGTAGAGCGTCTGTGTCTGGGTCTCGCTGGTATTAGCCAGGAACTTAGCACCGCGTTCCATAACGAGTTCTCAGCACCGCGACATGCACTGTCTGAATTTAGTCATCAGGTAAATGCCCATTACGGCAACCTGATTAATGATAAACCGAAGGTTGATGCGGTCGGTGTGCCTGAACACAATGAAGATATCCCGTACTGGATTGAAGACCTGGAACGTGTGGTTCTTCCAGTGCTCCGCGAGAGGATGAAAAAATGA
Enterobacteria phage SEGD1	58_hypothetical_protein		23	188	AMR59657.1	ATGAATGTTATCGACTACTGTCTGCGTAAAATCAGACAGCATATTCCTGCCCCGATTCTACAGGCGGCTTTTGTTCCAGAAAACCTCAAGTTACTGGGAATTGCAAGCTCTGTAGATAACGAAATCCAACAGCGTGTTATTCGTGAGATTCTGGTCCCTGAAATCTCAAGAATGGGGCAGTATCAAGAAGTAGATTTGCAAGGCATCCCTTGGGATAACGACACGCAAGATTATTTCAGTCGCGTGTATTATCTCGACGACATCAAAACAGGCGGTCGTCCTATTCTGGATGCCCACATTTCTGTAACACCCGTTGCCGGACAGGCGTACACCATGCCTCCCGCAGGTTCATATCTGGACGGTGCCACCTCTGGCGTATTAGCATCCACCCAACAAGTG…
Enterobacteria phage SEGD1	261_hypothetical_protein		23	188	AMR59860.1	ATGCTTAAAGTCGAAGTGCCAGTGCTTTTAAACCTCACGCCCCAGTTCTTTGAAGCGTTGTTCGAAAAGCATTGGCCCGCGTTCGCGAAGAACGAACTAAAGGATAACCCACAGTGGTATCCTCTGCGCGATGAATTCAAGTATACAGCCATCAACGTCTGTATAGAAGTCTTCACTGCATGGTTACAAGAGATGTACGACTGCATCAACACCGAACGGTTGTTCACGCTAGAACATGTAGAGATTAATGTTGTTGACGTCTACGAAGGTTACTCCTACGAAGAAGGCATTACTGCCACGGGGTTAAGCCAGCAAGACGTTGAAGAACAAATCTTTGCGTGGATCGAGTGGTTCACGGAAAAGTTGATGCTGGCTGATTTTGTCACGCAAGTGGAGGAC…
Enterobacteria phage SEGD1	193_hypothetical_protein		23	188	AMR59792.1	ATGGCTTTATATAGTCTGTCTCAGCGACAATATCTGTACGATGCGATTAATGCCGAAAACCCGGATGCTGTTCTACCGATGGGTTTAGACAATGCTATCATCGGTACGCCGAAAGCAATCACACCGACAGCAAGCGGTGCCAATACTGAGATTATCATTCGTGGTCGTCAAGGTCGTGGCTATATCGGTCCTCAGACGTTCCGTTATAAGCGCTTGTCGCTGAACGACTTATTTAAGAACATGACACCTCAGGTAACTGCACCGAATGCCTACGGTTGGTTGAACGTGGAGTCGAAACGTACTGCGTTTGCGCAGAACCTGAACGGTCGTTATGGATTAAACCTGGTTGCAGATGATATCCCAGAACAATACGTTTATCTGAACGTAAACAACACGATG…
Enterobacteria phage SEGD1	170_hypothetical_protein		23	188	AMR59769.1	ATGTGGAATGGAGGTAACGCGAACTTCATGGAAATTCTTTGTAGTGTGGCCATTGTTGAACGGTTAATGGACAGATACCACGCACAAACCGATCGTGTTACATGGGCGGTGCTCGGGGAAGAGAACTTTCCGCCTGTCGTTAGCGCCGGCTACGCTAACGGCTGGTCGCCTCTGGTTCAGCAAGGCAATGTTGTTAACGGTCTCGCTAAACTGATGTGCGACATTACACGCAAACAGCACCACGCCTATGCAGTTGTTGGCTGGAATAAGCTAGATGCGTTGGAGAATAGTCTAGAGCTGGGAGATTGGACATTAGACGAGTACGCTCGCTTAAAGAACCTTTATAGCGAACTAATGTATTTCCAAGATCATGCCGGCCGCGTTCCACCGCTTCTAACA…
Enterobacteria phage SEGD1	195_hypothetical_protein		23	188	AMR59794.1	ATGATCAACTATGCTAAGCCGTCAAACGAGTTGGTCTTTGACCTCATTAACCGGGATAACCCAAACCTGCCTATTAAAGCGTCGCCGGCAAACTGCTACGTGGAGAAAGTGACACAGGTTCCCGTTAATGCAGCTTCCAACAACCGCAATACGTCGGCACGCTTGCGCGGTATTCAGGGTTCTGGATTTCGAGACGCAATCACCGTTTACTACGACCGTGTGAACTTAGCGCGGTTATTGCCGTGGGGTCCTTCTGTCCAGGCGCAGTTCGTCACGTTTGACGCGCCCAACCTCCACTCAGCCTTTTCGGTGCTCTTGGATACTTACGGAGTAAACTTCTCTGCAATCGATATCTATAACCTCCCACTGGCGGGTCCCAATACCCCAAATTACAGCAAT…
Enterobacteria phage SEGD1	156_hypothetical_protein		23	188	AMR59755.1	ATGGCGAAGGCCCCTAAAACTGTAGCAAAAGATTCAACGGCAAGCAGCGCGGTTAAATCCACAAAGTCGCGTACCACTGAATCCACGCGTACATCTAGCATTCCGAAGCCGGATGTGATTGTACCGATCAGCGAGCGCCTGAAAACGATTCACATCGAACGTGAATTTCCGATTGACCTTGGTCAGGAAATCGTTGCGGTTAATCTTGGTAGTGATGTCCGCTTTACTATCTATAAAGGCGCGCATCTGAACAACATGGTGCTAACCCGCGGTGATGAAGTTATCGGTCTGTCTCGTTACGACACGCAAATCGAAAACATCTATCCGGTGTTTGCAGTAGCGATGTTGCGTTTGTTCATGCAGGATAAAGCCGACCTTTGTGGCCAGCTTGCGGGAATG…
Enterobacteria phage SEGD1	158_hypothetical_protein		23	188	AMR59757.1	ATGCAACTATTTAATCTATACGGTATGGACAAAAACGACCTGACCGTAGAGTTTAGTGGTCGACTGACCACCTTGGGGCAACTCCGTGAACGGATTCAAGATTTGCGACCCGTCGCAGACCAAGAAGACGATCATTGGTTAGTGTTGAGTAATAGCGGTCGTGCGCAAATGTATTTTCGTGGATGTCGTTCAGGTATTGTTTACTACATCTACGAGCTGCACGTGCTCTCCGAGCCCCTGTTCCACGAGTGGAAGCGTTTGACGCGACTCCTGGAAGTGCAGATGCTTGATATTACCTGTTTCCCGCACGACACCGAACACGCAGCATTATACCAGCGTCTGGGGTTCGAAGCTGTAACGAAACGTGTGGAGATTACTGTTAGTCCGAAATACGGCTTT…
Enterobacteria phage SEGD1	172_hypothetical_protein		23	188	AMR59771.1	GTGAAATTGATTATGCCTAAAACCGTTCCCAATCAGGATATGGTTACGACTACACTGTTTTCTGAATCATTACGTAACTCTGTACGTCAGACCGCTTCACGTCTAGACGTGGCAGTTGAAGAACTCGACCCAGAAGTCTTCATGAAGTATGCGTTTATTGCAGAAGGTTACGCGATCGCCCTGAGTTATGCGCGGTATGTCGATGACGTGACAGAAGCTAAACGTTATTTAGAAGGCTGTTGTCAAGTTTTCCGTGAAGAAATCACCGAGATGGAGATGGTTGACCGTGGCTTACCTGAATTTGTAAAGGTGGGTTACGATAAGCTGTTGCAATCCATCGCGGATGAGATCAAACGTCGCGGGTTAACTGTGGTGCACAGCGCTACACTACACTAA
Enterobacteria phage SEGD1	86_hypothetical_protein		23	188	AMR59685.1	ATGCTAGATAAATTTGCTACCTTATCCGAAATAATACCTTCGCCTGATTCGACCAAGTATAAGGTGTTGCATGACTATACAGACTTCCTTCGCAAACACCCAGATACTACAGAAGAAGTTGTTGACCCAAAATATGCCTACCCAGAGGTACACAGTTTCTACGCGTACTGTCGTCTCAAACAGTACGATAATAGTATTATTTATCCGATGATGTTAATGAACGGAATTTCTACTCCGTTTGATTTCACGCCAGAGATAAGAACCTTATTGGTTCCTAGTGTCGGTGTGGTAAGTAACATCTTATCGACTATCGTAGAATCTTGA
Enterobacteria phage SEGD1	269_hypothetical_protein		23	188	AMR59868.1	ATGGCAGGTCCAGCTAAACAAGTCATGGGTGAAGTGATTCGCCCTCGTTTTAACGTATATACCATCATGGACCACGCTCTCGGTAACTACGAGCGCGGGGAAGATGGTTTGTACTACCTCAACGGTGGTTTTGCCCACATCATGGGCTTCGCAGGTCGTGGGAACACCTTTAAGTCTACCCTATTAGACTTCTGCATTTTCATGATTCTGCAACGTTATAATGCGGCCTGGGGATCGAAATACGATACCGAAGTTACGGCAGCATTAAGTCGTCTGGAAACAGGGTACATTTCCGCAGCGAAAGCAAACGGATTAGAAGTATCACCAACGGGCGGCGTGCTGGACCTGATCCACGAAGGTCGTTACAACATGGTTGGCTCGGATATCATGGCGGGTGAG…
Enterobacteria phage SEGD1	223_hypothetical_protein		23	188	AMR59822.1	ATGGCTGTCGTCCCTGACCCGCACTATCAAGAACCGGGGAATATGCAGACCGGTGAAGCGGTAACGCCGATCGGTACTAAGTACCGGATGCTGTTCCCCGCACACGCCCCCTTTTATACCACATCCCTGGTGGTCAAGAGTGGCGGCAAGAAATTAACATTAGGTGATGATTACGTCATCACCCATGCGTACGTTACGGGCATGGCCCGCACTGGTCATGTTTGTCACGGCGGCGTGTGGATTACCAACCCGAAATACCAGAGTGGCTTTACACTCGATTACCATGCAATTGGTATCGGCGAAGCCACTGCAGAAATGATCGCCGCAGAACGAGAAGCGAATAAAGATCGCTATCCCGTAGACTGCCAATGGGATAACGTCATTGGGGATTTATATTTC…
Enterobacteria phage SEGD1	81_hypothetical_protein		23	188	AMR59680.1	ATGATTAACCAAGAAATTTTCAAAGACAAATGGCTTTACCCGCAGACCGAACCGGATCAGCAAAACCGTACGCGTAAACTCAACATTGAACCGAATGATTTCAACGGTGATGTTGAAACTATGAAGTTTAGCTACTCTTTTGGTAAGGGCGAAGGTCTCTATTTCTCTGCACCGATTACGGTTTGCCGTACCATTATCGAAGCTCTGCAGGATTGTCTGCGTAAGAGCGAAAAGAGTATGCTGAAGTTTACTAACGAAAACGGCAACAAACCGCCCGTTAGTCTGATTGTTGGCCGTGAAGACAACCTGGTACCGTTCATCGCTATTGCCGGTGAAATCCAGGGCGTTGGTGCCCGCCAGAAGAAGTTCTACTTCTCCTACCCGAAAGGTTTCCGTATT…
Enterobacteria phage SEGD1	214_putative_radical_SAM..		23	188	AMR59813.1	ATGAGTAACAGCGAACAGCAAATCCAGTACACACCACGCACGTATCAGGTTGTGACTAACCTGTCATGTAACCTGGACTGCGAATACTGCTACGAGCGTAAATATCCTCGTAACAACAAAGTAGCAGACGTGATTGATTTTATCCACGCTTGTTTCGAGCGTGATAAAGATATCCCGAACGTTGAGGTCATCATCGATATCATCGGTGGTGAGCCGTTCATGCAGCCTAAACTTCTTTTGGCGGCCTTTGAAACCGCAGAGAAGTTATGCGCAGAACACAATCGCCCGTATATGTTCAGTATCTCCACGAACGGTACACTTCTGGACCGTCCGCTGAACAAAGAAATTATCGAGCGCTGGAAAGACAAACTGTCTATTGGGGTCTCCATCGATGGTTTA…
Enterobacteria phage SEGD1	53_hypothetical_protein		23	188	AMR59652.1	ATGACCACGATAGCGTTCGATGGAAAAGTCTTAGCTGCTGACGGCCAGTTAACCCGTGGGTCGAATATCTGCAACCTGAATACCCAGAAGTTATTCGTCTGTCCTCCTGACGAGGAGTGGTGGATTACCGGTGAACGAATTGTGGTGTTCGGGGTAAGCGGCGACATCACAGGACAATTGGCCCTGCTGGAAACGGTCCGCTTGAGACCCGGCTACAAGGGGTTAACACAAAGCTCGCAGTTACCTGCGAAGATGGATTTTACTTTCCTGATGCTTCTGGCCTCAGGGAAAGCGATAGTCGGTGGGAAGCGTGAAGACGACGTGTCGTTGTGGTGGAGTGAAGCCACACCACCTCTGGCAACCGGAAGCGGTTACGAGTACGCGTTGGGTGCGATGAAG…
Enterobacteria phage SEGD1	56_hypothetical_protein		23	188	AMR59655.1	ATGTACAGACCAAGTAATCCTAGCGCTATTGAAGGATTAAACCAGGATGGCTTCAGCCTCGCAGAAGCAACCCGCATTCGACCTTTCTTACCTCGCAGATTCTTCCCTTTCGGTTCGTTATACAGAACGAACTTCGACGCTTGGGAAGCGATACGTGCTGTAAAAGATGCACTACAGTACAAGAACTTCGAATTCCGATTTGTGTTCAAATGGGGCAACGGCGAATTGCTCCACTACTTCGGATTCCAACAGAACGAGTTTATTGAGTATACCTCACCTACGTACCACACCAGGTTCTTAAGTATCGAATTCGTTCGCCATTTCGGCGATGCACTCTTTACGGAACGGGCTACAGATGAAAACCACGGACGTAGGCTGATGTTAACGAACGGTGCATTG…
Enterobacteria phage SEGD1	95_hypothetical_protein		23	188	AMR59694.1	ATGACTAAGAAAGACACTACTACCCTTGACCCGCGTACAGAAGGCGTGGTCCGTGATAGCGCTTCTTACAGCAACGACGACCAATATCGTGTTAAACTGATCACCACGATGCTCGATGAAGCAGGTAACAATGCCGGCCCACGTAAAGCATCTGGTACCCAGGCTGAGAAAGATGCGTATAATAAGCTGCATCACTCTTTCCGTGAGCTGTTTAAACTGCGCGGTCAGGCCTTCCTGGACGGTTTCTACGCCTTTGTAGAAGCGGCTAATAAGCACCGTAACGGTATTTTCTACGCACCGGCTGCTAATAACCGTATCAGTGAGAACTTCCCGAATCGTGACGAGCGTGAAGTCTTCGTTATCTTTATTAACATGCTGATTCGTTACGCACGTTGCGCC…
Enterobacteria phage SEGD1	205_hypothetical_protein		23	188	AMR59804.1	ATGATCAACTATAACAAACCTGTCATGCAGCTGGTTTGGGATCAGATTAATCGTGATAACCCGCAGCTCAAGAAACCACTCAACGCAACCAACGTGGCGTTATTACAAGGTCCTTTAACCAATGCCTTGCGCGATGGCCGCAACAGCCGTATAGTGGTAAACGGATTACAGGGTGGCGGTTACAGCGGTAAGATGGACATCTACTACGACCGCTTAAACCTTTCGCAGTATTTTAAAGGCGTCAGCGTACCGGTTAAAGTACCTTATCGGGCGACGTCCTACCGCGACATCATCGACCGGATTTCCGCAGCTTGTGGGCTGGTGCTTACTGCTGACGATTTAACGTATCCTGACAGCCAGTTTGCAATGATCACTGTGGCAACGGGCGATCGGACGGTG…
Enterobacteria phage SEGD1	238_putative_SMC_domain-..		23	188	AMR59837.1	ATGGGGTTACACGAAATCGAAACGTTTGATTTCACCCTTAAGTCAACCGTTACCATCATCCTCGGTGGCAATGGTTGCGGTAAAACAAGCCTCCTGTCTGTTTTTCTCCCCTTAGCTCCAGCAAAATCTGAATTCCGCGAAGGCGGTTCTTACACTAACTACGCGTTAGTCGGGGACGACCGTCTTAAATTTGAAGTCCTGCGACGTGGGTCTTCTTTGTCTTGTAGTATTTTCAATATCACCAAAGGCGTCCCCATTGTGGACTCGGTAAACGCCAAAGTTTACAACTCCATGGTGGAGCAATTAACCGGAATCACCAAAGAAATCAAAGAGTTAATTAATGGTGAGACCTTATTAACTGACGCCACTACCGAAGTTCGTCGTAAATGGTTTACGTTA…
Enterobacteria phage SEGD1	80_hypothetical_protein		23	188	AMR59679.1	ATGAATCCAATCAGTGTTGATCGCACTTTCGGGTTCTATTCAGTGTCGATCGCCAGTTCGCTGGCGTTTGAAGGTCTGCTGCATACCGGCGAATACGCCGACTGGAAAGGCGAATTGCCTATCCATTCCTATCAGGAAATATACCTGAATCTCCGGACATTGTTCCGTAACGCCTTCTATGCGTTTGAAGAGAATAGAGAACGGTTAACACCCGACGTGATGCTAACATCGATTGAAGAAGATATTAATAATCTTACGGCTACCGCGAGAGCGGTAGCCCCTTCGGTGTTATGCGTTCCGTACCTTTGTAGCTATCGTAGCGCTAACAAAGTGTTTCCCGAAGCCTCGTTCAAAAACATTGCAGGCGGTCAGGATAAGATGACGCCAAACCAGCTGCAC…
Enterobacteria phage SEGD1	212_hypothetical_protein		23	188	AMR59811.1	ATGTCTGTTACTGACAAAAGCTTAACGAACGAAGAGATCCGCGCCCGTTATTTCCAGCGTGATTTGCCGATTGATCGCCACGGTAATTTCATGGAACGAATCGGTGCGCAGGATCAGGGCCGTACAGGCTTTTGCGCTCTGCTCCATTATCATCTCATCGAAGGGATGTCTGATAAAGAAGCCCTGGCACGCATGAAGCTGTATGAGATGTCGGAGATTGAAGCTAACTTCACATTGAAACGCACGAAAGAGTTTATTGCTAATGTGCTGGAGATTGACCTCGACGAAATTCGCGGGAATCTAAAATCTACCGCACGTTACATTTACGAAGACGTGCAGAAGATGCTGTTGGAACTTGACCACCGCTACGAAGATGAGCGTCATGGTTATATCGAGTTT…
Enterobacteria phage SEGD1	71_hypothetical_protein		23	188	AMR59670.1	ATGATAACCGCAATCCGTCGCGACCTCGAAGAACGGGGTTGCGTGGATATTGAGTTACATCAGGCAGGCGAAACGGTGCATATCACGGCATTGGATGCCAAACGGAAACGTAAAATCACTGTGTGGGGTAAACCATACGCAAGTGATTTTACGGAGACGATAAAATAA
Enterobacteria phage SEGD1	276_hypothetical_protein		23	188	AMR59875.1	ATGTCGAAAGATGAAGGTAAGTTTTTGCGTAGTGCGTTGGAACGTCTACGTGTCGATGGTGCATCGGTGGATGCTTTGGCGGCTGCTTTTGGGTTTACGTTGCCCGCCTCGGTAGAAGCCACATATCCTGTTTTACGTCCCATCCTCCCACCAGAAGAAAAGGAAGCCTTTGTACGCTATTTACTGCGTATGGGTTACCAGAGTACCTTGGTGGATATCACGCCGTCTACAGACGGTCTGAATCACTTCAACATCTATTCGCAGGGTCGAACTGAGATAGGTCGGATGGCGAGTAACTTCTATGCTCGCCCTGGTGAGTATTTTGTTACCCCCCACGGGCCTTTCCGAACGCTCGAGGGTTATTACCACTATCTGCGTATTCTGGATTACCTGATGCGT…
Enterobacteria phage SEGD1	308_putative_virion_stru..		23	188	AMR59907.1	ATGGCAATCAAAGATCGTCTCATTTTGCCTGATCAGGGTCTGCACGTCGACGGCGGCCAGTACGATATGGTCAACGCGTTCTCCTCGGGCCAAAACGGCCCGGTTGGACAGGTTGGCAAGTTCGTTACTAACGCCTCTCGTCTGCGTCGTAACGTCATTGCGCGCGTCATGGAATTCCCTCGTTGGGTGGATTACATGCCGAACCCGCAGATGTGGCGTCAGGCTATCAAGTCCTTTATCGAGGTTCACTCCGAGATTACTGGCCTGGATAAAACCCTGAGCCATGCGGCTGTTGAAACTCAGCAGGGTCGTAACAACCGTACCCAGTATGAAGCTGGTCTGGTAACGGAAGCACTGTCCTCTGTTACCTTCACCACCCCGGATAAACTCGGGAAGGTG…
Enterobacteria phage SEGD1	268_hypothetical_protein		23	188	AMR59867.1	ATGAGAATCAAATTACTGACTCGCGCTTTAACCTCTCGTATCGAACCTGAGATTTACACCACCCCGACGAAGAAGAATACCGATGGTAGTCCGATCGTGGTTGGTAAAATCCTGAACGTGACCACTCGTGCTGATGGTCAGCGCGTTCTGGAAATCGAAATCGACGAACGTAACCGTAACCGCTTCAAGGGCATTTCTAATATCAACCCTAAAGATGACAGTCAAGTCACCGAGTGGGCAGAAATGCATTTCGAAGTTTGGCATAAACGTCGTCTGTTACTCCCACTGAAAAAACGCTAA
Enterobacteria phage SEGD1	144_hypothetical_protein		23	188	AMR59743.1	ATGATGCGTGCTGTATTAGCTGTGTTTATAATTTGCGTTACTACGTCAGTATACGCGTTTACTGTTCAGGACTTCCCGCAATACAAACCAATGTGGGAAACTGACGCACCTGTGAAATTCAGCGACAAAGATGAACCAGTCGTGACGGTGGAAAATGGTGAGTTTGCCGTGGTTAACTACGGACGTTCTGAACTGTGTCCAGGTGGTGGCTTTTATCTCGTTAACACAAAGCGCAAGACGTACCAGCCAATAGATGCGGGTACGTGTTCGTCGAAAGTTAAAGCGACAATTGCCCCGTCAGTACGAACACACTGCAGAGTTAATAACCTACGGTTAACTTTTTGGGTAGGTAAAGAAATTTCCGCGCGGTATCCTTTGTACGATTACTAA
Enterobacteria phage SEGD1	233_hypothetical_protein		23	188	AMR59832.1	ATGAAATGCAATAACGTTAATCACCACCTGATTAAGGTGGTGCTTTTTACTGTGCTGTTGATGGTACTTGTTGTTGGGCTACGGATTTCTAAGGCGCACGCTGACGAATTCAGCGGGTTCCAGGGCAGTATTAACGGCAGCATTCCAGCATATACCCGCACCATCAATCTTAATGATAAGCCGTTCTGGTGCAATGCGCGTAAGCTGCTTAAGAAACAGTGTCGTGTAGTTGACATATCCTTCAACGGACGTGTCGCTATCGTACACCGTCCGGGCGATAAAGATTGCCCAGGTGGTTGGTGGGGTGCAGTCGACCGTCACAACGGTGACGCGTTATGGCTTATCCCTAATCGTGATGAACTATCAGTGGAGAAAATTTGCAGCAAAGATTTCAGGGCC…
Enterobacteria phage SEGD1	151_hypothetical_protein		23	188	AMR59750.1	ATGTCTGAGATGATTCTCGATTCGCTGTTTTTGATTACGGTTGCAAACATCAATAAAAACGGCAATCTTCCAGAATACGTAGACATAAGTCGTCATGGCTTTAAGCGTCGTTATCAAATCGGTAAGGTACTAGAGATTGCCTGCTTAGTAACGAACATGCGTAGACCGGTGGAAGGCTGTAGCGTTAAACATGCACAGATGATACTCGGACGTGCTATTTCAGAAGTACGTCGTAAGCGTCGTCGTGCACCGTATCGCTTTTATCCTAACTCCACCAAACAGGTGGTGGGTGAAGGTGAAGGTGTGGTTGATTTGCGTGAGGCCAGTTGTAATGTAGGTGGTATTGCGCGTGACTGGTTAATGAGCATTATCAGTAAGCATCCACGCACACCTACGCCG…
Enterobacteria phage SEGD1	155_hypothetical_protein		23	188	AMR59754.1	ATGAATTGGTTTGTAAATGGTATCACCCGTCGCGTGATGACGGAAGAGGATGATCGATGTAAACATCTTAAAGTGGGCTCTATAGCCCCGCGCTATACGGCAGAGTGCGACCCATGGGGCCGCGAAACGTATTACATGTGCGAAGACTGCTGGGAAAAACTGCAGGCTGCAATTGCGGCGGAAGAAGTGGTCTGCGACGACTGCAAAGGTACCTTCCCGAAACGAGATACCGTTGAATGGAAATGGTACGACTTTGACCCCAGACAAGGGGATAAAGAACTTTGTATCTGTAATAACTGCGTGTCTTTACCGACACATTTAAACCGTGTAGAGAATGACCGTCGGGCATTTGAACACGACTTTCCAGAAGCAACTTTCTGGGATTAA
Enterobacteria phage SEGD1	159_hypothetical_protein		23	188	AMR59758.1	ATGCTGAGAGTTATCGAACGCACGGAGAGGATTCTGGACCGAACGTGGTTGGAAGACCGTAAGGCGTTATCGTTGTTAAATGATATCGATCCTTCCACGTTACAAGATGAACGTCGTCTTTACTACCGAATCTTTGAAGTATTCAGTCGGGACACAGTTGCGCCTGACGCGATCGTGCTCTGTCTGGACCACGGATACATGTTAGAAGTTATCAATATGGTTCGTGCTTTAGACGCCCAGTTAACCTCGCTTGCGGATGCTTTACTCCGCTCAGCGGGGTGTAACTACGCGATGCATTTTACTCGTTCTGAAGGGGACGAATATGCTCGCATGGGCTTTTGTTGCGAAACGATAAACTACCGCAAAATTAATACATTGGTGCCTAGCCACGATGAGGAT…
Enterobacteria phage SEGD1	178_hypothetical_protein		23	188	AMR59777.1	ATGATAAATCGCGATATCAGTGAAGCTGTAAAACTGTTGTCGAATATCGACGGTTACACCTTTAAAGTGATAACACTGTACGACTACCCAGAAGGCAAAGTTCCGCAAGAGGCGCTGGATAAATTCGTTAATGTATTAGACGATTGCCTTAAGAGCCCAACGGACGTAAATCTTATCAAACTAAACACCATGTCCCATGAGCTGTACCGCCTGCGTAAAATGGGCATTCACGCTCGCATCGGTAAAGGTGACCAAACGTTGGCCGAATACTGGGCTAAACAATAA
Enterobacteria phage SEGD1	77_hypothetical_protein		23	188	AMR59676.1	ATGATTGCGGTAGGAACCTTATCCACACGTGGCTGGGCACGTACACCCCAGGAAAAGGCGCGTGAGTTGATGAACCATTACACCGAGTCTGGCTATAGCCAATCGGTGGTTTATCGTGGGAACATTAAATCACTTGCGTATACGCAAGCTGTGTTTGCACAAGATCCCGACGGGATGGTTGCCCAGATTAAAATGGATTTGGAGAACCTCTACGGGAACGTATTTCCTGCTGGCGTTGAAGTTGAAACCAGCTGGGAGTTTTTAAAAGATTCAGATGTGCGCTACCGCATCTTCATTAGTGTCCGTGTGCAAGAAGTTGTAGACGGTGAATGGTACGATGTTGAGCGGTACGTGGATACCGAGTCGAGTGCGATTGAGGATATGTAA
Enterobacteria phage SEGD1	173_hypothetical_protein		23	188	AMR59772.1	ATGGCAGACCGCTATCAGCCCGACCTAACACTCTCGTCGAAAGCGCTTGTCGTGGCGTTGATTAATCACGATAACGGCTTGTCATTATCGCCTGACGAGATTGTGATAAGCGGAGTAGGGCCAATCGACTTAGGTGTTGAAAGTGCCCGTACCTCGCAAGCGTACATTGCGAAAGCACGTAAACCTAACGGCAAGAAGGTTACCGTCTATTACGACCGTCTAGTCGCTAATAAGATTATCGACCCGCAAGGACCGATACTGGTTACTGTAGCTCCCGGCGACACCTATGCTGATTTAGCGACAGTTGTAAACCAGTTATGCGGTTTAAACTTGTCACGTGAAGACATCTCGACAGGGGTTATTACACCAACAAACGAGCCGTTGATTGCAGCGATGAGT…
Enterobacteria phage SEGD1	88_putative_DNA-directe..		23	188	AMR59687.1	ATGGCGGGTCGTTCTGTACACGTACGTGATTTGCGTATGCTTAACTCTGATCAGGTGTGGAAACTACGCGGGCGTTATTACGTGACTTTCGACGATGGTAAGTCGTTGGAAATGTCTAGTCGCCACATCAAACTCAGCTGGCCGTATTGGGGTGTGTCGCGTCTGTATCCGCAGGTGCCCACTCCATCGACCATGGCGTATCGTCCAGGTCAGGTAGCAACAGATGACCTGCATCTGGACTTTATGTCGGAAGCAGCGGTACTGGCCCGTAAAGCAGGTGTCGACCTTGCTGAAACGCGTTATATCCTGAGTCAACATGTCTACGCCGATGCGTTCAACATGACAGTGAAGAACCTGCTGTCCTATTGTACGACAATCGACTTTGATACGATGATGGAG…
Enterobacteria phage SEGD1	302_hypothetical_protein		23	188	AMR59901.1	ATGACTAACCAACTACGCCAAGACCCCTTTGTTGCCATGATGCTTTGTGCTAAAGCCGAGAGCAACGAAGCCGATTTAATTCGTCTGTTGACTGATGACGAATACCTTATCGCTGAGCGCGATAAACGTTTAAAAGAACTCTACAAGCCAGAAACCGGTGAATCGCTCGACAATCAAAACGCCTGGAAGTTTCTTATTCTCATTGCTGATGAAAAGTGGCGAGCAGAAAATCCCATCGTCTGTGATATTACAGACCTGCCTTACAAATACGGCGGACTCATCACCAGCGACCTGCATCTTAAAGCGTACTTTGATGGCGAAGCAATACAAGAGCTGCAAGATGTTCTTATTACAGCAACGAACACTTTGAGACGTTTGCGCGCCGAGCAGCTGATCTGA
Enterobacteria phage SEGD1	69_hypothetical_protein		23	188	AMR59668.1	GTGGACTACAATTCACCATTTCGTCTTAGTCAAGACGAGTATCATCGCGACATTGACGTTATCGATGCGTACTACGAACAACTGGCGCTCTACATTCATACCGTCACCAACGGGAAATATTCCTTGGAGTTCTGTCGACAGCAGGTCGAAGAAATGTTCCAACCTGGTGGTGAGTTAGTACACGAATTCCCCGTGTGTAAGATGTGGGTGCGCAATCAAAAGACCGGCGATCGCGAAGAAAAATACACTACGGTAGATAAACTGTTCCGTACAGTGATTGATAAGCAGATCATTTCTGCACCGTCGTTGACTTTCTATTTGCCGGAACACGTCAAGCGTTCTAAGCTTGCTGAATTTACCGCAGAGAACGTGCGTAAGCGTGCGGTGGTTAAGAAAGAG…
Enterobacteria phage SEGD1	184_hypothetical_protein		23	188	AMR59783.1	ATGTTCGGCCTGTTTCAGGAGAAAAAACAATTGCGTCGCCAATTAGAAATACTGGAATTGGAACTCAGCCTCTCAAAGACTGAGTTGGAAATTTCGAAAGAAGCGTGGAAGAGAAATCTCGATGAATCTTTCGAAGAACGCCGTAAGCTTACACGATTACTTTCTGAGGAACAGTCTAAGAACCGGAAACTCGAAGACGAGCTACGAGATGCCCGACGAGATGCGGATCTGCGTGATAAGATGTTGGGATGGAACCTGGGTGCCCTAATCTATTTCATAGAGCAGCGTTGGGAACCAAAGACACTCCTTGAGTTACTCTATGAAAAACTCTCCTGCGTAGGTAAACGTTCTGCGGCCATCGAGTATTTTCGTAGTCACGGTTTCGAGGTAAAAGATGAG…
Enterobacteria phage SEGD1	229_hypothetical_protein		23	188	AMR59828.1	ATGCCACAACCAATTATTGAACAACATGAAATGAACTACGAAGAACTGACCCGCCGCTATCGCGTGAAAGCCCCACGGGTAGTAGAAGGTTGCGAGAAATACAAAGAAGCAGACTTCGTGGTATTCCAACGCGAAGGTGTTCCGATGTTGGTGTTCGTAAAACACGTCACCACCGATAACGACGACCGTCTAGTGATGCTGTATAACGTGATGGCTACCGTACTAGATACCGATATTGGACTGTTACGTCGTTATAAATCATCCTACGAACAGAAAGCGAAGGTGGTTGCTTTTGACTTACCACGCACGGTACTAGTAGATGGTTCCCGTCCGGCTATTCTTCGTTTTACGAAAAGTGAAGACGACAGTAACCCAGCGCATATCGTTCAGCCACTAACG…
Enterobacteria phage SEGD1	68_hypothetical_protein		23	188	AMR59667.1	ATGTTCGATCTACGCACACTGGTCGCTGGGCAAAAAGTTAACATTGTTTACGACACCCCTTTGAAAGGGCAAGAGACGCGTGTAATTATTCTGGCAACCGGCGTTGGCTATGAAATGGCCAAAAGCTATATGGATGTGATGGCGGAGCAGAAGAATATCTACTCTTCCATTGTTTCTCAGCCAGAAGATAACGTGAACAAATACACGTATCTGATTTTCAAAGGTGTTGACGGCAAACCCAAAGTCGCTGCTGATGCCTGGATTCGTGATGTTCAGATTATCGAAAACACGAAAGTGCGCTTTACCGTCACCCTGGATAACAAACAGGAGATTGACGACCTTAAGCGCGCCCTGGCTGCCAACGGTTTCAATGATGTCGATTTTGAAATCGTTGAGAGT…
Enterobacteria phage SEGD1	160_hypothetical_protein		23	188	AMR59759.1	ATGCAAATTAATCGTACAGTGTCGAAGTCTAAAGAAGTCGTTTACAACGTTGAAGACGGTGATGTAATGCAGTTTCGTGCCGTCATTGACGAACAGCACGTACTCCAAGTCGTTTATTCGAAAGAAGAAATGACTCGCGCACATAGCCGCGTGTTAGAAAAACTCGTTGCGAAAGCCAAACAGCGCGACGGTATTAAATCCTACAACGTCATGTACGGTTATCAGCTACGTGAAGTGGAAGGGGAGTTGCTAATCACCCCTGTTCCGGTAACGGCGTAA
Enterobacteria phage SEGD1	310_hypothetical_protein		23	188	AMR59909.1	ATGGCACTCGAAAACGCTTACAGCGGTAATCCCTTTAATGCACTTGACCTTACTCGCACCAAGGCAGACCTGGAATTAGCCCGTAAACTTAACCAAACTGTCTCGCAGTCCGATGAAGTTCATTACGTTGTTGAGACCGCTGATGTAAAACCGTTTCCTTTGCCGATTGTTATCGGCGACGACGTTTATGTATACGCAGCCACGTTTACCACGCTGGATAAGACCAACGAGCTAAAAATACGAAACCCAGTCGAACACGCATTGCGTCTCGACCAGGCTCGCTGGGAATTGGTGTGGAAACGGAGTAATGGTAAGCTTGCTGCACTGATGGCACAGATGCCCTACCACCATGAGATTTTCAGCAAATGGGTGTCGGATGCGATTACCCACACGTTTGCA…
Enterobacteria phage SEGD1	296_hypothetical_protein		23	188	AMR59895.1	ATGATCAACTTATATTCACTTAATGCTGTCACCAACGCAATGAAACTGGCGAAACAACACCAGATTCGTTTGGAAGCTGACGTTGACAGTCCTGTTGGTCTACTGACAAAAGCGACTACGCAGCAGAGCGTTTTCGATACGCAGATAACTGACGAAGAGTTCTTCCAGTCTCTGCCGGATATTACTGCACTGAAAACGCCGCAAGCTGGCACGGGCGAAGCGTCTGTAATCGCGGATACGGCAGCGGGTCCAGAAACGCTGAACGTCGAAGACCACGAACCAACGCTGTTTGAACTGAAGCGCATGGCCATCCAGCGTTGTCAGGGTATGCTTGACTTTGCCCGTAACGTTATTCAGCCGTTTGTTCAGCTGGTCATCCAAAACAACCAGGGTATTGAA…
Enterobacteria phage SEGD1	165_hypothetical_protein		23	188	AMR59764.1	ATGTTTCAATGTTCAGTCGTCAATGATGCGGAATTGGCCGTGTACAAGCAGCGCACAATCCGGGCGCTGGATGCTGAAAAACCAGTCGATGTTAAAACGCGTGCAATCATTAGGGCATTTAGCGAATGGCCGAATATCGCAACCGTTTGGGCATTCACGGGAGAAGTTCGCAAAGACGGAGACAAGCTTCGTACACGTAGACACCACAGCTTAACATTTGTGGCAACCGAGGCGGGTCTTAAAGACATTAATCATTTATTAGAAGGATGGCAGCCGCACGAATACGGGAAACGTTTTCAGTTAAACTTTACTTGGCTGCGTCAAGAAGGCAACGCGAATCTCTGTTATCCAAGCTGGACGTTTAGACTCAACTATCGACCTGACCCAGATGTGATGGAA…
Enterobacteria phage SEGD1	127_hypothetical_protein		23	188	AMR59726.1	ATGAACCGTTATGATTTAGACGTTCAGCCAACGCTAACCCAGCGGCCCATGCACCGTGGTGCCGTGTCGAAGACTATCACGTACGAAAATAATACCGGGTTTCCCATTTACGTCACTGAACTCAGTGGCGGGCATTTTGTTTTAGCCCCGTCGTCCACCACAGCGGCGGAATTTGGGATTGTGATTTACGTGACCTATACGGTGTTTGCGAACGGTGCTAACCTATCTGGTTTGCGCGACGCACATTCGCCAAAGCAGTATGCGCAGATATGTAAGGAATTAACTACGAACGGCGAAACAACGCTGATGTATGTAGTTGATGATATCGGTGCGTTAATGCGAGGCGACTTGGTGGTGTTGAAGAAGCTAGGAATGGCTTTCTCTACTCAACCGGTAAAA…
Enterobacteria phage SEGD1	92_hypothetical_protein		23	188	AMR59691.1	ATGTCTGAGATCCAAGATCAGCGTCCGGGTAATGCCCGTCGCCCTAATCCCGACCAGCCAGCCCCTGTGGCGGCTGCTACCCAACAAGAGATGATTCTTCCGACCGTGCCTGATGACGCGACCTCGGATGCAATCATCATGGCTATTAAACAAGCCAATCCTGATTTTTCTTTTGCCCGTGCAGAAGAAGTTTATCACCAACACTATCATCGTCCGGAGCCTAAGCTTGAGCGTCCGACGTTTGTAGAAGAGGCGTTGCCTGAACCTGCTGCACCTGTACCACCGGCACCTCAGACTTTTGCTGAACAGGTGCAGGAGCACCTACATCGTGCCCCGGAACCGGTAGTAGAGAAAGCGCCTACGGTAGAACCTGCTCCGCAGCCAAAAGCTCCGGAAGCG…
Enterobacteria phage SEGD1	228_hypothetical_protein		23	188	AMR59827.1	ATGTATAACGAATACGAATTAGTTTACCAGACACCGAAAGAAGCATTCTTTAATGCAGTAATTACTAACTCAATTGTACTGTTGGGAATGCAGTTCAGTATTCGGAGTATGGCTTACAGCGACGTAACGTGGCAGGATTGTGCGTACCTGCCACAAAAGCTCTCAACCGTTGTCGAAAAGCGGCTGCTTGACAAAGGGGAAGTAAAGTGCCGTTTAGGCCACCACGTCTCTGACTTAGCGCCGTGGGTTGAATTAACCATGACGTTCGAAGGGGATTCGCGGGTAGCTTACCTATCGGGTAATCAAAACATCGGACGCGCCATTGCTGAGGGTAACACAATGTGGGTGCACTACATTCTTACTCTGCTGATCGATAAACCGGTGTTCGAGTTAACACCT…
Enterobacteria phage SEGD1	250_hypothetical_protein		23	188	AMR59849.1	TTGACACTCGTAACACGCCCCTGGTATCCAGGTCTTAAAACAGCCGCACAAATCACCGCCAAAGATGTCTACGAATTAATTCGCGCGGGTGCGGAACACGTTCAAACCAACCCGAACTATGTAGAGCGTCCTATCGGTGAGGTCGATGGGGAAGCTGTCGAAGCACCGGTCTACGTTGAGTACGGCGAATGGTTCGCAGAGAACCACGGTTTCTACGATGCGTTAAACGCGGCGTTTGGTGATGACGAAGACGAAGGTATCGAATTCGACTGGAACGTTAATCTGGCGCTGATGTGGATTTGTGGTTTACGTCCAGCAATTAACGAAACCGAAGCAGGTTTCGTGCTGACCTGGCGACAGTCGGCAGGTTACGATAAAGGGCTCGACTTCAAACAGGCG…
Enterobacteria phage SEGD1	98_hypothetical_protein		1	45	AMR59697.1	ATGACGCATAAAGTTTCTTTAAATAACCTGGTACTGGATTTCAAACGTACCAACGAAGGGAAAGGCGTACACGCCCAGCGTGCTTTGACCGGCCTGGTTGCTTTCTCACTGGCGTATAACGCGGTACTGGCTGATAATGGCCAATATGGCGCTGCAGAGGCCGCTGGGACGTTTTTACGTCCGGTAATGCGTAATATCGTCTCTGACGTTAACGAGCTGTACTGTGTTGATTTGGGCGTGATTGAGGACATGACCGTGGGTCTGTACTGCAATCGTTACTGCAACGTGTATGGCGGCGCTAAAGCCTGGAAAGTTTCTCTGTTCGTGAAATCTTCAACCAGGCGCTCGGTGAAGATATCTGGGAAACCGTCGGTCTGTGGATTAGCCGCTTTATGGAAG…
Enterobacteria phage SEGD1	319_hypothetical_protein		1	45	AMR59918.1	TTGATTTTAAAAGATCCTGGAGGATACGGGTGTGCGCACGCGCACGCGTATAAGGAAAGGGTCTTCGACCCGATCCACAGGATCGATCTAAAAAACAATCTAAGTGATTGTTTTAAAAAGAAATTTTGA
Enterobacteria phage SEGD1	186_hypothetical_protein		1	45	AMR59785.1	ATGGCCAACGTAGCCACCCAACTCCAGGCAATGGTTGAAGACCGTTGTCAGTTAAAAGGGGACTTCTTTCAAGAGAAGAAACCCTACCGTGATATCTTCCGTACACTGAAAGCGTGCTGGGTACTCAGTTGGGTGCCTGGCCGCGAACAACTTTATTTTCTGCGTAAGTTCCCACGCCCTATGCCGAAAGAAAACATTAGCGTTTTCTTAGACAAACTAAAACGTTTTAATGGCATCGGCATTAACGCTAATAAAGAGCAAGTTTCTGCTACAGTAGCAGCCCGGAAACTCTTACGCGATTACGTGGCCGATTGA
Enterobacteria phage SEGD1	224_hypothetical_protein		1	45	AMR59823.1	GTGCGGCGTGCCAATACACCTGACATCGGCTGTCTGGTGATGGCAAACATCGGTAAAGTAAAGACCTACCCCATATCCGGTTTAACGATGAACAAACTCGATACTACGCGAGATTACTATTCTTCGTTAATGTTGACCTTACCCGATTCCATTACAGGGAAAACCGTTGGGTTCGTCATCGGGGGTATTCTGCATTGGTTGCCGCCGCAGGGCTATTTCAGCGACCGTGCGATTATGCTGAGTCTGCCAAACCTTAGCGTGGCGAAGATTGTATTGGAAACCCGTCGCTATTACGATTGGGACGCCATCGGTGTAGGTGATTTAAGTACGCCTACGTCCGTTCAACGTATTCGTAACTCAGAAACGTTAAAAGCGTTGCTGACGCACGAATCCTCGTTT…
Enterobacteria phage SEGD1	311_putative_virion_stru..		1	45	AMR59910.1	ATGGAGAACTGGCTGGTCGCTCACGCCGTTAAAAATGCGTGGCAGCGTCCGTACCTCGATGGGGTGTTGAACATTGCGCCTTTTCGATTAACTGAAAAGACCGGAGCGATCGGGTTTTTCAAGCACGGGCGTAATCCGATTCCTTTACCGGGCGAGGGGTGGTGGCACGCGTTTGTAATTGACAAGCTCCACCTCAACTACGGCAACTTGAGCATCCCTCTTGAGCGCTGGAAGAAACTTACTACGTGTGTAAATAACTTCCATGCGTGGATGCAGGTGTACAACGAAGATGGGACAATTATCCCGTCGAACTCTGTGTATTTCTGGCGGACACTCTCTGGTCAGATTTACATGGCGATTCCGCAAACGGAACGCTACAAGTGGTTAGACGACACGCCA…
Enterobacteria phage SEGD1	316_hypothetical_protein		1	45	AMR59915.1	ATGATGAACTATGAACGTAAGCACGCGTGGCAAGAAAAGCTACGCACGGGACAGATACATTCTGCCCAACAAGTGAAGATGTGGGTGCTGCCACACGGCGTCATCTGCGAAATGGTCCAGGTCGGAGGATTACCTATTCTTCGAAATGGTAAATACGATTCGATGAACACGGTACTCGCACGCTTGCTGGCCGATGCAGGCATAATGGGTACCGTGATTTTATATTCAACCGCAACGATTCCTCAGAACCTTTCTCGCTGGTTAACACATTGGCTTTCCAATGACCCTAGCGAGGACGATCCGTGGCTACGTTCGATGACAGTGACAACAATGGGTCAACGGCCGACGAAACCCCTCCCATTCCAGGTCAATGTAATTGAACCAGCTATTCTGGAAGCG…
Enterobacteria phage SEGD1	147_hypothetical_protein		1	45	AMR59746.1	TTGTTCCCAGGCACCGAGGATGAGTTCTTCGATTACCTGGAACGGCATGGTTTTGATTCGAAAGTTGCACCGCAGGAAAATGACCCAATTCAGACGGTCTACACTACACCGGATACGGGTGAAATATTTGCTTTGTGTGTTCGCTGGCCACATCGTAATTATTACTACACTTTGACGCAGATATAA
Enterobacteria phage SEGD1	252_hypothetical_protein		1	45	AMR59851.1	GTGGCGGCAGGTTATCAAACTGAAGAGTTTGAGAAGAAAGGCACAACTTATTACGCAGATGCGGCAGCGGCAGATAAGCCTCCACATTGTTATCGACCAGTGCATTGTAAAGATCCGGGTTGA
Enterobacteria phage SEGD1	149_putative_GNAT_family..		1	45	AMR59748.1	ATGAAAATTGTTTTTGTCACCAAGCCCAACTCTCCGTATGGAAAGAAATACTACGCGGACTTGTTAGGACTACACAACAAGTTATACGACGATCAGAAAATAAAACTTGCCGACTTAAACGGTCGTGAAGGGTTTAATCAAATCTCAAAACTGGAGGAGGTTTGGGGTGAAGGTACGCTGTGCGCTTGCGCCGTTGATGACCGTGGTGTGGCTGTTGGTTTCATCACCTTTGGCTACACCAAAAAGGGACAACGTTTCCTCTGGGTATATAACTTCTTTGTAGACGAATCGGTTCGCTCTCAAGCGTCGGTCATGAGTTAA
Enterobacteria phage SEGD1	75_hypothetical_protein		1	45	AMR59674.1	ATGCTGAAACTGGCCGCTTCTCTGTTCGCATCCAAAGCACCGCAAGCTACCGGTGAATCTCTGGATATGGCTATCAACCCGATCTTCGGTAAATGCCTGCTGGACTTCGTCCGTAACAACTGCACCTGGTCTATGACTGGTGTAAATGCCTACAACACGATGGCGACCTCTCTGTTCTTCAACAACGGTGGGGAAGACTTCACGCTGTCTGGCAACGGCCTGTCTGCAAGCGGTTCCGATTTCGGTCTGGGCGTGTCTCTGAGCAACTTCAAACTGTAA
Enterobacteria phage SEGD1	140_hypothetical_protein		1	45	AMR59739.1	ATGGCGAAAACGTTTGAATCGCAAGCAAATGCCGCAGTAGAAAGCATGGATGAAAAGCTCGCCAAAGAAACGTTATTGACTCTGTGGCCAAATTTGAAAGGTCCGCAGAAAGTCCTTATCGTTTTGTTGGTGCTGACCACTGTGGTGATCACTGGCGCGATGGCCTGGGACACACACCTGCATTATCCACAAGAGTTAACGGATGTGCTGATTGTGGCGCTCTTACCTTTGTTTGCTCAGGCCGTGTTCTTTACATGGCCGATTAAGACGCTTGCTTATAACTCGATGGCCATTGGTGCCAAAGTTGTTGAATACAAGCTGAATAAGAGCAACGCGAAGCAACAGACTACCGCACCTAAAGTGTAA
Enterobacteria phage SEGD1	133_putative_virion_stru..		1	45	AMR59732.1	ATGGAAGATATTAGTAAATTAACGGGCGACCCCGCGGTAGCTGCCATACTGCGTAAGTCCACGAGCCCGTCGGCTCAGCAGCAACGCGGTAAGCGTGAAGATGGCGGTGTTACACCAACCCGTACAGAACTCACAGGTATCGCGAGTAGCCGCATTCGCACCGTTAAAAATGCCGAACGTATCTTTGATGCGCTCCCTGAGTTAGAGGTCATTGTTACCATCGCGACCTCCTCGCTCCTGTCCACAAAAGATTTGATTAACACCACGCTGATTTACGACAACGTGGCGGATATCCCGATCGACCTGCGTCAACAGTTGTTAGAACCCGTGCGTGAATTCCATGACCACACGCGCCAGTTGCCCAACAAACTGTATCAGTGGATTTACGATGCACTGAAA…
Enterobacteria phage SEGD1	312_putative_virion_stru..		1	45	AMR59911.1	GTGTCGGAAGGTCAGATACGTATTCCGATTGTAGCACGTAACCAAGACGGGCAGCAGCGCACGCTGTGGCTACCGATGGAAACGGTTGAAGTGTGGTTGAACAACCACCCACTGGTGCACGGTATCGATTACCACACCCGCTGGCCGGAAATTGTGGTGGTTTGTAAAGCATGGATGGCGGACGGGGATACAAATAAAATCTCAGTGCGTTGTCGTGGCGTGACCGGTGAACTCCGTATTCCTAAACACGGTTTCGTGTCAAGCGGACTGCTATCTAATAACAGCCAGTTTGATTGCCGTGACGACAAAGTGATTCGTGTCGTGGGTGGTGGTTCACTGCTATTGCGTGACGAAGTCGTGTTCCGTGAAGACAACACTGTAGGTGTCGACATCGTACAA…
Enterobacteria phage SEGD1	256_putative_virion_stru..		1	45	AMR59855.1	ATGTCGGTTATCATCTACGGCCGCGCAGGTCGTAACCCGAGCAGGATTAAACAAGCGTTACGTGATTACATTTTGGCAAACTCCAGTTTTACTGTGGCGTTGGGTGTCAAGGTGTTCCCAGAAATCTTTACGACCACCAAGTTCACAATTGTTCCCGGTTGGTCAATTCGTGGGATTCCAAATGAGGAAGATGTTGCGGCATTATACTCGCCGATTCTCCCATATGATTTCTGGGTCAAAGCAATCTCCCGATTTGGGGAGTGGACTGTTCAAACCATTACGGAAAAAAATAGTGGAGCAATCTCAACTCCAACTACCGATGTAACGGATTTACCGTCCATCTATAAATCACTAAACGCTGTAGTTATCGCAGGCCCTGAAAACGATTCACGCAAAACG…
Enterobacteria phage SEGD1	136_putative_virion_stru..		1	45	AMR59735.1	ATGGCTAACACCAAAGTTTACGATGGTAAACTGTCAACAGTGACTCTTAACGCGATGCGACTTACGACCGCGTTATTGACAGGCGCTGACGTGCAGTACCCACAGAAATCCACGATGAACGAGTTTTATAAACTCATGACCTCGAAAGTGCCCGATGGCGCTACACGCCCGCATTTAGGATACATGTGCGTAGGCAATCGCGGACACATTGTTGATCAGTCTGATGTTGTGGCAGACGTTGTTCCTGTCGCGAAATCCCCGATTACGTCAGGGATGTTCTCGCGCGTTCCATTGGTACTGCGTACATTGGATAATGACTTATCTGATGAGCAACGTAAACAGTAG
Enterobacteria phage SEGD1	104_hypothetical_protein		1	45	AMR59703.1	ATGTTTGACAATGACCAGAATTTTAACCTCGCCGAGAAGTTGATTAAAAACTACATGGCGAAACTGACCCAAAACCCCGTGCTGGTTCATGACGACGAACTGATACATGAAACCCTGGAAGCTGCAGCCGTCGTGCTGCCGTATTTCCGCATGATGGGCGCTGACTCTGTCCAACAAGTATTATATGACGAATATCCGCAGGTCGGTTTTACGTTTAATACGTTCTATAACGAAACTGCATCGTTCATACTTGACGGTAAACGCCGTACAGTGTCAACAGGACAGTGGTCCGTTCTTCTGGTATCGTACATGAACGATATCCACTCTACCAAGCAAGTAGAGCGAACCGGTTCCCTGGCTCACGACTTCTTGCTGCGGCTTACGGCCGTAGTGGGCAAG…
Enterobacteria phage SEGD1	251_hypothetical_protein		1	45	AMR59850.1	TTGCATGTTAATAGTCCTTATAAAAGTAAACGGTATTTTCAGATGATTAGTTACTGCTGTAAAAAACTAGTTACGGTCGGAATTAAAGACGTGCCAGGAACTACGCCAGCGAAAGAATCGGGTTATGAAACCACGCACGTGGTAGCCTGA
Enterobacteria phage SEGD1	273_hypothetical_protein		1	45	AMR59872.1	ATGTTAGAACAGTATCAGCGTGCATTTGATAAACAAACACCCGAACAGGATACGCTGTTTAATCAAACCGCACATATCTTCCGCGAGTTAGAAGTGATAGTGGAACACTATCTCTAA
Enterobacteria phage SEGD1	74_hypothetical_protein		1	45	AMR59673.1	TTGCGGTGCTTTGGATGCGAACAGAGAAGCGGCCAGTTTCAGCATGTAGATACGCTGCTGACGCTCGTTCAGTTCACGGTGGCTGTAGGACTGTGCATTCAGGTAGCTATAGACGTCGTTCGCGTTATCACCCAGTTTGGTAACAACGGAAATCAGGTCCATATCCTGGAAGCTACGTTTCTGTGCAGTACCGGTGTAAACACCGGAAACAGTCGGTACGGCTGCTTTCACGATGTGGCTGCAATGGATGGTACCATTGAAGGCATCGCCCAGCTGTGCTTTCAGTGCAGAAGCAAATACTGCAGTGAAGCTGGTCGCTGCAACAACTTCGCCGTTCTGATCACGCGGGGACATGGAATTCAGAATAGCGAGCAGCTGTTTCAGAGAGTTGTCGTAACC…
Enterobacteria phage SEGD1	279_hypothetical_protein		1	45	AMR59878.1	GTGCCTAGCATCATTCAGCAAGTTCAGGCAGTCGAAGAATGGTTTCGCAAGACAGACATTTACCAACAGAAAGCGACTGAGCGTCAGTTGGTAAAGTATTACGTCACACTCGGCAGGATCTCAGCAGGTGTCGATGAACTGGATAACCTAAAGGTGGCTGCCGGTATCGGCGAATCGATTTGGACATTTGCCGCGCTGCTACACCTCGGTCCACATTCTAACTTCGGCGATATTATCGTTCCGCTGAGTGACGCGCTATCCGTTCGTACTACAACTGGAACGAAAGAAGGGCAGCTGCAGCAACTCATGTTAATTGCGGTCGAGGCCGTTAGTGTTGTTTTGCGAGAACCAGAACACGACCCTAAGAGTTACAGCGCGCTGCTTCGTAAGTTGATGAGG…
Enterobacteria phage SEGD1	73_hypothetical_protein		1	45	AMR59672.1	TTGTCGTTCATACGGTGCCATTGCACCTTCAGTTTGAGAATCGACCAGACTTACTACGATTTCAGCCTGCAGCTGTTTCAGGTCGTAGACGCCGTTAACGACAGGCTTCTGACCGGTGAAACGCATATTGACGAAACCGGTACCGGATACACGCGGATACACCTGTACCTGATTGGTGTCCAGCAGAGTCGGAGTGGCGTCGGTTACGTTGCTTGGGCTGTGCTCAACGGTGATTGCGAAATCAGCACGCTGTGCGTGGCCGTTAGCATCAACAACCGCACCATCTTCCAGCGGCATTACTGCAGCCTGATAACGGTCATGCTTACGCAGGTTCAGCGTACCCAGGTAGCCTGCGATACGACCGAAGATGCCCATCATCATCTGACCCATCAGAGTACG…
Enterobacteria phage SEGD1	124_hypothetical_protein		1	45	AMR59723.1	GTGACCGGCAGCAGCCAGAATCATCGCAGAAGCAACCTGAGCAGCGTGGCTCATGGTTTTGCCAGGGTTTACAGCTTCGTAGTGCTGCTGAGCAGTGTCACGCAGGTTGGTGAAGCCGGCAGCATTTTTACGTACAGATTCGCCAACGGCTACGGTTTGCCATACGTCATTAGCGGAAGAGCCTGCCTTGGCAGCAGCGACCAGAGCATTGCCCTGCTGAACCAGCTGGTCCAGACTAGCGATACGGGTATCTTTCATTTCAAGTTTACCTTATTTAGATAA
Enterobacteria phage SEGD1	265_hypothetical_protein		1	45	AMR59864.1	ATGGTAAATCAGCTTATTGAACGTATGTTCACTCGGCTGCGTAACATTCTGAACTATCCCCATCGTTTTGAACTGGTAGAAGGGACGGACCAAATTACCGACTTATTGAGTGAAGCCTTTGATAAGGTCGGTGAGTCTCTGGCGGGGTTACATCAAGAGAACCTGGGCGAGACATACGTTGCTGTGGTCATTAACGGGCAATCATCGAACGTTACGGACACGGTAACATGGTCTGATATCGTTGACCAGCCAATCATTGACAAAATCACCAAGCTGTATCGTGAGGCGGAAATGAAGGTGCTGGCTATCTGTCGTCGTGAACTACTGTATCTCGGCGAGAAATATGGGAAACCTGTTGAATGA
Enterobacteria phage SEGD1	83_hypothetical_protein		1	45	AMR59682.1	ATGCAGCTTGTAAATCTACTGATGTATCCGGTCTACGATGTTCCAGAGCAAGTTCGTCGCCGCATCGGCTTTAACGCATCGACGGGTGCACTGGATGACTTAGCAGCAGCGGTTGAACTGGGCGGGGAAAAAGCTGTGGGAACACAGCAGTATCAAGAAGCATTATCTGCCATCGTGGGCTTCGATGCACCCAGAACGGTTTTGAGCGTCCATTCATCAACGTGTCCGATGATGACAATCGTCCTGTACAGTTCCAATGGGAATCACGTGATACCGGTATCTTTAACTTCGTGGCGGTGTTTATTGCTAAACCTCTGA
Enterobacteria phage SEGD1	280_hypothetical_protein		1	45	AMR59879.1	ATGAACGAAAAGCTGCAAGAGCTTCTCAAGGCGCACTTTGAACCGTGGATAGTAAGAAAACAAATGTTGTTCAATCGTAACCCTCGCGTTGATGTTAAGTTCGATGGTAACGCTGTAAACATTTGTGCGAACGACGATTTAAGAGACATTTTGAATTTATTGAAAGGAAAATAA
Enterobacteria phage SEGD1	291_putative_tail_fiber_..		1	45	AMR59890.1	TTGTCTGCAACGGATGTTGCTAAAGTGAAAGCAGGCGCGGAAGCGCAGGTTAACGCAGCAGCTCGTCCAGTTGCCGCTCCAACTTCTGATGCTACAGCATCGACGCCAACGCTGAATGGTGACCCGATAGATGTTCAGCAGCTCAAGGTACTGATTCAGTCTCGCGATTACTTGAAAGAGATTCGTGATATTTTGAAATCAAATCCGAGAGCAGCAAACGACACGCGTGGTGGTAGTATCCAGCAAGCGGCAAATGTGCCTCCTCCGGGCTCAGCTGCACGCAGGCAGGAAATAACCCAACCGACACCGTCGTTAAACGTAAGTCGGAAAGCAAGCTAA
Enterobacteria phage SEGD1	257_putative_virion_stru..		1	45	AMR59856.1	ATGTATGATTTACAAGGCTTTATTCAAATAGCGGCTCTGATTGATAATGGCCCTGGCAACACCGCTCCGGTAGGTGAGTTGTCTGAGCTGTCATATTCGTTCGCTAAAAGCAAGCAGTATTTTACTAAAGAAAATCTGCAGGTGGAACTGGTTGCTTTTACTTCTAAACGTGACGAGTTGCCTATTAAGACCCCGGCCGTCTTTAGCGACCACGTTCTTACTGTTTCCCAATGGATCTACCAACAGTCTATCCTGGGCAACTTAAGAAACGACGAAGTTGAATTCCAGCGTTTGCTGTTGGGGCAATTTAATAGTGTCATCAGCGGTGTTCAGTCTGGCGCGATGATTCAGACTAACAGTAACTGGTTCCCACGTTGGGTCAGTTGGAAACTTGAAACC…
Enterobacteria phage SEGD1	182_hypothetical_protein		1	45	AMR59781.1	ATGGAACGTTTAACCAACGAATGGAATGTCCAGTGTAACGGCGAGCGTGCTGATAAAGATCCGCGTAAAGTCGCACTGACGCCGGGCGTGTACATCAAAGACGGCACCATTGACGAATACAGCGGATTTAACTGA
Enterobacteria phage SEGD1	221_hypothetical_protein		1	45	AMR59820.1	ATGCCGAGAGAAGATGCGGCGCAGTTTAACGGTACGCTCAGTACCGCTACTTACCCGAACCGTTATTCGGCGGTCATTCCCGTCGAAGCACCGTTCTATCGCATCGGGTTAACGTTAACCGTTACCGATAAAACAACCGGAACTAAACGCAAGTTAATAGAAGGTCTTGATTATTTCTTAGGACATTACTTCCAGGAATTAGCCGAGGCTGAGAACGATGCAATATACGGCAGCATAATGCTGCTGAACGCCACAGAGGTAGAATACGAGTTACTGTCGGTTGGTCGACAGTATCGCATCCCTGCTTCTGAAATCGGCAAGTATCTGGTTAAGACAGATATGAAAGACCCGCGTAACTGCGATTGGTCTGAGCTGATGAAATATCCGCCGATTATCTCG…
Enterobacteria phage SEGD1	138_putative_virion_stru..		1	45	AMR59737.1	ATGAACGTGACAGCGATTCTACGTGGCACACCACGTAGTTCGATTATCTCTGAAATTGCGCTGTGCTCTGGCGTTGATACCCCTGAAACGGGTGAGTCGGCTACCGGTTCGCAGTTCAGCTACGACGAAGCTATCGGTGTGCAAGCGTTGTACTACATCTCTCTGTTCACTAACCTGGCACAGACCAACGATCGTCTGTCACTGACCATCCGTATCGGCCAGCCAGCACCGTGGTTCTTAGGGACAGCTAACTGA
Enterobacteria phage SEGD1	90_hypothetical_protein		1	45	AMR59689.1	GTGTTGTGGAATGAGAACCCGGCCGGTAGTGTCGATCAGAATCCAAAGATGGCTTATCGTCTTTACTCTGAAAAATGGCACGATTGGGTGACTGTTCCACACGATGCAAGTTAA
Enterobacteria phage SEGD1	137_putative_virion_stru..		1	45	AMR59736.1	ATGCGCGCAGTGAAGACCACTGACCTGGATATCACTCGCGAAAACGGTGTTGAAACCGTCAAAGATTTCGTCTATACCGATGCGGAACTGAACCCGGTACCGAAAGAACTCCCAGACTACGATTACGACGATGACGGCACTGTAGAGATCCCCGACGGTCGTTATGTTGAATCGGGCGCAGACTGGTGA
Enterobacteria phage SEGD1	181_hypothetical_protein		1	45	AMR59780.1	ATGGAAATGCCAACGAACACCGACTTAGCACTGGCAATCGAACACATGAAAAACCATCAGCTGACGTTACTGAATGCAAGCACAGAAGGGCAACGTCAAGGGTATGCGCTCGTTGCAAAAGCAGCGTTAGAACTTAACAAGATTCTACTCGCTAAACTTTACGGGCTGGAAAACAGCGTGCTCCATGCGTCGCACCTGGCGAAGCCAGCGAGTTAG
Enterobacteria phage SEGD1	303_hypothetical_protein		1	45	AMR59902.1	ATGAAGGAATTGATTGAAGGGTTATCAAAGGCGCTTTCGTCTGATAACATTATCTGGCCGGTGATGTATACCAACGAAGACCATTCTGATAACGCGAAGGTTACACTGACACGTTGTTATCACACATTCTCGTAG
Enterobacteria phage SEGD1	317_hypothetical_protein		1	45	AMR59916.1	ATGTTTACCGAAGGGAATCGACTGTGTAATTTTAAGTCTCCGGTAGTCTATCGGAGTAAGGCACTTGATGCCTTAGGCGACCAGAATGTCCCGACATACGATGGCCCCTATCCGTTTAAATCGCAAGCATCTGCAAACCGTGCGCTCCTTACGGTAACTCGGTGTAAACGTGCAGCGATCACACGGACTGATGGGGAAATCTATGGTAAGGACACTGAGTCTGACGCAAAACTCTTTTCGTTCCGGCGTGGTGTAAAACCTGGACTATATGCCGCAACGTTTGAAAAGGGGGATGACGTCGAGTTCTGGCAGTTCGACAGTGATTTTGCGGTAGATGCAATAGACCCGGAAGCGTTAGTGAGTGTCATCACAGACCAAATCTTTTACGCGACGGGTATG…
Enterobacteria phage SEGD1	143_hypothetical_protein		1	45	AMR59742.1	GTGGTTTTGGTTGACGAACACCTTATCCAGAAGTTGGAATGGGAAGAGGTTCTCAAGGAAGCGGGCTATCCAACCAAACCTTTCTCTTATCACTGGCATCACTTCAAAAAACAGTTCCACGATGCCTTACAGGTATCGCCAAACACTCGCAACATGATTCACCGTTTGGAGAAAATGGACTGGCTTCTACCCTATCTGGAAGAGGACTAG
Enterobacteria phage SEGD1	253_hypothetical_protein		1	45	AMR59852.1	ATGCTTGGCGTAGCTTTCCAAAATTGCCACGCGCCTTATAACTGGTCTATTCTCGTTGAAGGTGTTGATGGTGTCTGGTATGCCATTGCACATTCTGACGAATTCTTCTTCGAGCCAGGTGAACTGATTAAACCCGTAAGTGCTCCACATGGTCGTGTTAAGGTTGGGCATTGTTACATTGAATTGACTCATGTCCAGTGGACTATCGAAGACTGGCGTGCTGCCTCCGTGATCTTCGGTGACGGTAAACCACACTCAGTTACTTTCGAGCGTTGCGAAGCAGAGCATGTTGAAGAGCCTGATAATGACGAAGTGGGAGATCGCTACGCGCCGCTGGAAGAGTGTCGCACCATCGCAAACATCGACTGGGTGAAAGTCTTTACGGCCAACCCCGGTTTC…
Enterobacteria phage SEGD1	220_hypothetical_protein		1	45	AMR59819.1	ATGTCGGCGTATCCTGGGGTGAATCTGGTTGCTATTCTGATTACCGGTACAGATGCAATGATCTGCTTAGGCAGTGACTATGCGTATTATCTGGTCATCTTTGACGGCACCATTGACCATGCAAAACATCATCGTGTTGTTAAAGTTTACTTGGGCGATTACCGAAATGGTAACGCGGCCGGTGTGATTACAACCGCACCATGGGTTGCCGATCCGTCAACAAACGATTTGATCGTTTGCAACGATCGGGTTTATCTGCTCCGTACTGTCCTTACCTCCGGTGACTATTTCGTGAGTATGCGTAGCATCGCACTCAACGAACTTAATCTGGGTGGTAGCAACACGTTTGTGGCGGATGTGTTAACAGGTGGGATGTTAACGTCGGGAGATAATATCTAC…
Enterobacteria phage SEGD1	218_hypothetical_protein		1	45	AMR59817.1	ATGGCTGTTCGAGCTGTTCAGGAAGCTGTTCTGCTTCTTGTATCGGTAGCTGTTCTTCGACGTGTGGCGGTAACTGTTCTGGTTGCTCTGGTTGTTCTGGTGGTTGCAGTAGTAGCTGTACCGGTAACTGCACAGGTGGTTGCGGTGGCTCATGTTCTTCCAGTTGTTCCGGGGCCTGCTCCGGCGGCTGTTCAGGTCGCTAAGGGGGATTAA
Enterobacteria phage SEGD1	60_hypothetical_protein		1	45	AMR59659.1	ATGAAAGGGATAGCGATGGTTTCGGCCCAACGCCGAAATAACAAACCACGCTTCCGTGCCAAAATAACTTTCGGCAATGCGTGTCCACTCGCGTGGAAACTCATGCGTGCGGGATAA
Enterobacteria phage SEGD1	171_hypothetical_protein		1	45	AMR59770.1	ATGGACTACAAGAAGTCTGACAAAGGCCCCGACGCAGAAGCTGCGTATACCAAACGCTACCTGCAGAAACTTAGTCGGTTGTTTGATGAAGACACTGATAAGTTGATAGAGATTCTCCGCCAGGGCGAGGTCGTACTAATGTGCTATTGCCCACCGGGGAAATTCTGTCATCGCCACTTGCTAGTTTCTTACCTTATTGAAATCGGTGAGTGGTTCGGTTATGAAGTAATTTACATGGGCGAGTTATCGTAA
Enterobacteria phage SEGD1	254_hypothetical_protein		1	45	AMR59853.1	GTGTGGGATTACACCTACAAACGTCCATACCCGAATGCGTCGGAAGATGAAGGCCACGATGAAATCATTCTGGAAAACTTAGTTGATGTCGAAAATGTGTTTATTGACGACGAAATCTTTGTTACCCTCGGTATCGAACGTCCAAAATCAACAGCTTATCCGGTATCGGTTGCCAGTGTGATTCAGGAACTGGGCAAAATGCAGGAGCAGACTGTCGAAGTGAAAATCGACGAAGAGCAAATGCAGATTGTTGCGCAGGTACAGAAAACTCTGAACCTGGATAAACTGTACGCGGAAATCCGCAAGCTGCCGAAAAAGAAACGTACTGCTGCCACAATCAAAGCAATGGTCCGCGACATCATCGGCAAATAA
Enterobacteria phage SEGD1	264_hypothetical_protein		1	45	AMR59863.1	ATGCAAATCGTAATAGACTTCGCTCTGTCGGAGTCGAGACGTCAGTTAGATGAAATTCTGTTAGGATTAAAACGTGACGTGGAATTTGAACTTCACGACGCGTTGGCCGTCCACGAAAATCGTTTGTCTGACGAAATAGGTTCGGGTGTAGATGTGGCTATCTGCGACACTGGGATATGGTAA
Enterobacteria phage SEGD1	59_hypothetical_protein		1	45	AMR59658.1	ATGCAAAATTTCTTCGAGTATGGTGCGCACATAAAGGTCGTAAAACGTATTTTAATGTCAGGTAATGGGATAGCATTACCCGATGGTATGAGTTGTCCTACGAGCTTCATAGGAGCCTTAGAATGA
Enterobacteria phage SEGD1	175_tail-associated_prot..		1	45	AMR59774.1	ATGCGCAAATTTAAAATCTCTGCTAAACGACATGCGTTGAACTATGCGATGTCGCTGGCTTACGGACATCAGGACTTTGTTCGCCGCAATACCGGTCTCACAAACGACGCCACAAAGACCATTATCTGA
Enterobacteria phage SEGD1	122_putative_helicase		22	25	AMR59721.1	ATGAATAGTAAAATGATGTTGATAACCGCCTTAGCCGCACTGTATACAGAATCTATGCTGACGGACCCTAGCAAGGATCATGATGTCATAAGAAAAGTTCTGATGCAGATCAAGCTTCCGGAATATGCGGAAGATGGCGAAGAGCGCTTTGCACTCATCGAGATCAAGGACATTATCACATCTATCATAGACGGCGGCATGGAATACGACCACGCGAGCGTTATGAAGCGCTTGAAGCTGGCCACCACTCAAGTACGTCCTCTATACGATACGATTACCAAATTCCTCGAAGACGATTTGCCCGAGGAAGAAGACAAACGTACCGAGCATCTTAATCGACAACTGTCTCAATATTATTTCCAATTACGTCAATGTTTACAGAGCGTCGAACTCAAAACA…
Enterobacteria phage SEGD1	61_hypothetical_protein		22	25	AMR59660.1	GTGGTCAGAATATACCTCGAACCAGCTGCGGTTCATTCTAGCTTCTGGGGGCCTGTCGATGCTTCCCAGTACGCTACCGCTCTGCGGATGAGCCAAAAAGAACGCGAGATGTTAACTGTACAACTGTTACACACTGCGCTCGAAGATATCTTTTATTCCGTTCCGGAAATGCCTAATGCACGTATGGAACCTTTGCTGGAACCTTATACTGACGCTTTTAATCTCACGATGATGTTGGTGGCTGACCAGATCATACTTCCACCGAAAACAGTTCCTGTGGAACGTACACACGTTTCCAGTGGCGGTTTGGGTACTCCGGTTAATAAGACGAAGGAGACCGTAGCGATTTTACGTTCTACCGAATATCTTATCGGATTGGCATTCGAAGACTGTTACAAC…
Enterobacteria phage SEGD1	125_putative_major_capsi..		22	25	AMR59724.1	ATGATTCTGGCTGCTGCCGGTCACGAAGATGACTTCATGACCCGTGTTGCTGCTGAGAGCGCGAAGCCGGAATACGCCAGCTATATGCCGATCGCTATTTCTGGTGCAGCATCCCTGGCTGCTGACTACGGTAAAACTCCGCTGGTCGCAACCGAATACTACACCAACAAAGACCTGGACAAAAACCTGGGTCTGACCTGGACGCTGAACGTGCGTGCTCTGGAAACTCAATCCAAGTTTGCAGAAACCCTGTTCCCGACCATCACTGTGGACACCAACGACGTCGGCATCACCGTTCGTACCAAAGTTACTACTGTAACTCGTGGTATCCTGAACGCCCTGCTGACCAAAGACGTGGTTGAAGACAACCGTCAGCCGCTGCATAACGCGCTGTCTAAC…
Enterobacteria phage SEGD1	285_hypothetical_protein		22	25	AMR59884.1	ATGTCTATAACTCGGATCGATTATCGCGCCGTAGTAAAAGAACTGTCCAAAGGTCTTATCGAACTGGACTCCGATGAAGCCCGTAGCTGTGGCTTTTTACCGCATATTGCACTAAGCGAGTTCCGCACTATCCGCTATGGCGCTGGTCGTCAGAAAGGCGTTACAACACACGCTGTTGATATGTCAGCAAAGTTCCACGGCAGCGTTCTGTATCTGGTTCACAACGAAGCGTTACGGAGCGAAGTGGTGGAGAAATTCCATGAAAAAGCCGCTGGGAACGGTTGGCTGACCGTGCACTGTAACTACTTGCCTGAGGGTTGGAAACGCGCGACGGGTGCTGGTATATCCGGCTACGAGAAATTCGGCTTGGTTATTGTCGATGAAGCGGGTTTCTTCTTC…
Enterobacteria phage SEGD1	283_hypothetical_protein		22	25	AMR59882.1	ATGACAGACCGTCTCAGTAAAACAATTCGACTACCACAACAGCGTAATGTCCGCAAGGGCGACGTATTCACCGCGGAAGAATGGGTCGCATTAAAAGCTCTGTTCCCGGACGAAACCGATTCGCATGTCGTCCAAATGGCACTGAAAGAGTTTGCAAAGAACGCTCCTGAAATGCTGCTGCGTAAGAAAGAAGAAGAACTGAATATGCTCCGTAATAGCGTAGATGTTCTCTTTAAAACAATGGAGAAATAA
Enterobacteria phage SEGD1	293_putative_DNA-directe..		22	25	AMR59892.1	GTGAGAAAGCTAAACTGGGTTGACTTTTACTTGTTAAACGTCAACAAGTCCCTGGTGTCGCATTTAAAACCAGTTACAACAACAGACACCTTTCAGGGACTGACGAAAAACTTTCACCCTGAAGGACTGTATTCAACTGAAATATTTGGCCTCACAGGGAGCGAGGCACGAGACTCAACGTTCTCGTACATTGATATCAAACTGGATATCATTTCGCCGACCGTTTGTTTGGCGTTGTTCCAGCTGAAACAGCTGTACGAAGAAATCTGTTCCGGGAAGCGATTCGCTATCTGGAATGAGAAAGAAAAAGATTTCGAGCCGGCTCTGCCCAGTGATAAAGGTGCAGACACCGGCTTCAACTTCTTCCTACGCTACTACGAACAACTGACGCCAGGACGC…
Enterobacteria phage SEGD1	288_hypothetical_protein		22	25	AMR59887.1	ATGGCGAAGAAACTGTTCACGGTTGATTACGACGAATACGTTGATCGTTTACTGGTCAACAATATCGTCTGGGAAGACCACGGTCTAATGCCATGGCATCTGAAATTCCTAGCGGAGCGTTCAGAACAATGCGGTGGTTTGGAGTTCGTACTCACCGACACACCAATTCCGGTACCACACATTGCGCCGGTAGAAAATCTGTACTTCTTCGATGCTAATGTGAAGTTATTACAGCAGGTACTCTATACACACGACTGGCGTGGTGGTTGTCAGTTCCCAGAGAACGTTTTAAAGCTCTCTGAGCGCTTCGGCACCGACATTGCATATTGCCAAACGTTTCCAAAAGACTTGGGACGAAACAGTGTGGTGTTGTGGTATTACCCTCCGGTAGAAGATATC…
Enterobacteria phage SEGD1	176_tail-associated_prot..		22	25	AMR59775.1	ATGGCTGTGTATCAACCTAACGGTGACGCCACCACAGAAGGCCAATCGTTGCTGATTATTGGCTACTGTCACATGTACATTGCTACCAAAAACCAGATGTGGTTAGATGCGGCGATTCGTGCATGGGAAGCGTACGCTACCTACTATTACGCAGGTCAGGCCATTCCTGAGTCACCGCAACGTTGGATTTGTAACTGGCTAGTTAACGGTAAAGAACCGGTGCTGTCAGACTATCCGGTGCATCCGACCGAGCCAACCCACGGTGGTTACAAGTGTGTACCGGTAACGTTTACGAACGGGCGTTGTCAGATACCCCAAGGCGCACCGTTCTTTGGTGAATATCTGAACAATTTCTTTTCTGCGCATCGTGGCCATCCTACCTGGGGCGCGGTTAATGCT…
Enterobacteria phage SEGD1	115_putative_virion_stru..		22	25	AMR59714.1	ATGTCGTTTGGTCGGTTACAACAGATGGCGAACGGTCACATCGCTAATGCTCGGGGGTTACCGGCTATCGACTACGGGATATTCCTCACGGTACACGGTGCCCCAGTGACGGTGTTGAAGATGCTGTCTATCATTCACACCGGTCACTTTACGCGTGATATCTGTTTATTGACACATCTCACCTTGGCTATACCCTACAGCCACATGCGAATGATCACGTCGTCCGCAGAAGGGGATTTGAAGGTAAAGCTGTTATTGCGTCGTGGACAGAAAATCGCGGGGGTCTTTAACTACCGCGGCATCGTGATAAATAACCGCGACCACAACGCGGAAACACCGACGATGTTCTTGAGTCAGTCTGATGAGAAATCTATCGCTTTGGTAACATTGGAGCTGATG…
Enterobacteria phage SEGD1	119_hypothetical_protein		22	25	AMR59718.1	ATGGGTGTTTTAGTTAATTACGATGGTAAAAACGGAATCGTGCTTCGTGAAGTGGAAGATAACGAAACAGTAGAGGTGAATCCGCAAACCTCAGAACGCACATTTATCGTGGGGCCGAAAAGCGCACTACCGAAGCCGGACTGGAAAGAAGAGCTGGCGAAGTTCCGTGGGGAACTCGAGAAGAAGTAG
Enterobacteria phage SEGD1	96_hypothetical_protein		22	25	AMR59695.1	ATGGAAATCAATACCTATTACGCACCCGAGGATGTCATCGCTAAAGAGTGCAAGCACGTCGCTTATGCGACGGACGAAGAAAAAGAAAATGACTTTGTCCTCATCAAAGAGGTCATCCATACTAAGGATGGCAGGCTTATCCCGCGCTTGGTAATGCGTGAGAATTTAAAGCGTCCGGTGTACGTTACCCGTGAAGAATATCGTAACCACCAGGAGAAAAAAGAGTTCGAAGAAAAAGGAAAATGTCAAGAACTCTGGACTACTGATGCGCAGATGGCGAAGACGTTGCAGATGGGTTTAGGTGCACGTTTCCCTGACCCGAAAAAGAACCTGAGGCGTGTTTGTACTAGCCCGTACGTTTATTGGGCCGACTTACCGATTACCAGCTGGATTAAACAG…
Enterobacteria phage SEGD1	286_hypothetical_protein		22	25	AMR59885.1	ATGGCTGGAGAACTCGGTCGTGGGCAAGCCACAACGTTCATGTATCGTGATGGGTTAGGTGCGGATGTAAACATGTCTCCGGATGACGAGATGGTTATCCCTGGACTTGACCCTGACGCAGGTGTGGAAGGTGGCGTTGACCCGTCGAAAGACGACGACAACTGCACTGGTGGTGCGTGCAAGATTTAA
Enterobacteria phage SEGD1	284_hypothetical_protein		22	25	AMR59883.1	ATGATGAAACTCTTTGCGTTCTCCGATGAATTCTACACGGTGGAATTCGACGACTACGAATACGGGTTATTAGGGGCCGTCGACATGGAGGACGCTAAACGGCAGCTTCCTACTAGCGAAATAGAAATCATTGAGATTGGGGAAACTAATCTTAGTGGGATTTTGATGCTGGGGCGGCGACCACGACCTGCGGAACCTGAGCAGGAAAGAGAGCAAGCGCAAGCGATTTGTCTGGTCTATGAGCCGATAGACCCTGCAGCGATAGCGAAGGTGGTCGATACACTACGGCCACAGATTGGCGTCGCGATTGAAAATTATCGCTGGGCTCGTTTCTCAGGCGACACGCCGATATTTTCGAATAAGCACTGGTTGCTGTGTATCAACAACGACACGATAATG…
Enterobacteria phage SEGD1	118_hypothetical_protein		22	25	AMR59717.1	ATGGACTTTTCTGATGCGCAGTTTGCCGAGTTCTTATCTCACCCGCGTGTTAAACGTGAGTGGGATAATCTCACTAACAGTGTTCGTCGTCAGGACGAAGAAGAAATCGTTCACGTTACCGCACAAGTCTTACTCGTCTCACCGACAGGTAATGTGTTTCCAATGCAGCAGGAGATTTACTAA
Enterobacteria phage SEGD1	197_putative_virion_stru..		22	25	AMR59796.1	ATGTCTTTTACTTTGCGTTGGAAAAATCCAAACGTAATCCCTACGGTAGTAAAAATCTACCGTGATGTTAAAGATATCACACCAAGCGCTTTGCCTGAACCGATTGCAACGCTCTCAAATGGCGAGACAGAATGGCGTGATACCACCGCCACACCAGGCGCAACCTATTATTACCTTCTGACGGTATCCGCCAACGGTAAAACAGTGGCATCGTCTAGCCAGAAATATACTGTTGAGGTAAAACGCGGGATAGGCCCAATGACTATTCTAAACGGTAACGACCGTTTAGGGTTTATGGGTGAGGTTCCTTACGACGAACAATGGCTTCCGTCGCAAATGCCACCTGCATTTTTGGCGATGTTCCCTAATCTATTAACCGATCGCGTGGCGTTGTATAAA…
Enterobacteria phage SEGD1	191_putative_virion_stru..		22	25	AMR59790.1	ATGCCACTTTTAGCCACAGCTGAAAAGATTATTATCGCGGAAGTTAACGTCGAAAACAATCTCGATTTAAAAGTCGAGGATGTTGTTTTTGGTGTCCCTGCGATTCCAACGTCTGACGAAGACTTGGCAAAAGCTAACGGTCACAACGCGATGGTGCGCATTCAGGCATTGGCCACGGCTAATGCTATCGGTGCCACTACCGTGTATTACGATCGTGTTGACTTCGCAGACATGTTTACCGATCCGGACGGGATTCAACCTTTACGTGTTCCTGCGCGTCTCGATGCTGTTTACCAGATGCATGACGTGGTCGGGTTAATTAACCAGTATTACGGTCTCAGCCTTAAACCTGCAGATGTGTTGAATACCGAAATCGACAGGAAGACATGGCGTGTGGAT…
Enterobacteria phage SEGD1	201_putative_virion_stru..		22	25	AMR59800.1	ATGCCTATTACATTAAACTTTGCACAACGGAAGCCACAGGCGCTCGATAACATTGAAATCTATCGCAAGACGCCGGGCAACGCCACCATTGATGTTAATGCACCGGGAACGCCTCTGGCAACCCTTCCGGGTGACGCTACATCGTACGAAGACAACGCTGTGGAAAACAACACCACTTACCGTTATTGGATAGCTGCGGTTAAAGACGGTGAGCGTGTCTTCAACACCCCTACCGCCCAAGGGTTCTTTTTAGACACCGGGCCTGGCCCCCAGAAACTGTTATACGGCGACTGGCACGCTGGATACTTTGGAACAGTAACGCCAGCAGAGTTATTCACTAACACGGAACTGAACGGCCTCGTGGTGAATATGTTCAGTTCCGCCGTTGGTGCCTGGCAT…
Enterobacteria phage SEGD1	117_hypothetical_protein		22	25	AMR59716.1	ATGTTAACTCGTAACCATAAACGTGCCATCTTTGCCATCGTTGCTGTTGTTGCTTTCGCGGTACTGTCTATCACTGTAACTCAAGATTACAATAAGTGTATCGATAACGGTAACTCTGTTGCCATGTGTACAGGTCGCGGCTAA
Enterobacteria phage SEGD1	121_hypothetical_protein		22	25	AMR59720.1	ATGTACAGCATTACTGATTTTATCAAAAGTTCAGATTTCCCCCTACCTCCCGACCACGAAGTATTGGCTAGCGATCCGTTAACCGATGCGGCCATTGTCCAGCTGGACCGCGACAAACGTCGTACTTACGTCGTGTTGGTCGAAGGGCAGAGCTACGGCCTGTCTTCTTACGACCTGGAGCAGCAAGAGCGTTTCCTCGATGAAAACCGCAAAACGTCAATGTATAGCGCTATCTCGCGCGCGTTGTGCAAGGTAATGGCAACCATTACAGACAGCAAAAAGCGTATCGCTGTGCTGCAGGGTATCAATGCGCTAACGACCAAAATCCAGCAACTTGAAGGTTTCCATTGCCCACGATTGGAAGCCGCACAGAAGGATGCTAAGGGCGATGAGGCCATG…
Enterobacteria phage SEGD1	287_hypothetical_protein		22	25	AMR59886.1	ATGGGCGACCGTTTCATTATCCAGATTCCGTATAACGTTATTGTTGAACCTAACCAGTACCTGGCACAGATTAATGAGCTTCTGGCTGGATTCTGCCAACGTCAGTTTGTTGAACCGTGGTCCTTTGAGAAACTGTACACCCTGTGCGTGAACAGTGAAACCGGTCACACTTACGTCGAAGGTAAAGTATTCACAGGCGACCAGAGTTTGGAAATAAATGATTTCGAAATGCCGTGGACGTTGGAAGGTGTCGAGTATCGTGGTACGGTTGATCGTCCGCGTTACGTACCTTTGTACACCATCCCACAATGTATTACTAACGTTATGGGTTGGTCTAAAGCGCGTGGTATTCTGGATAACGGCGTCTGGTATAGCCAAGCCACCAAACTCTACGAAGAA…
Enterobacteria phage SEGD1	120_hypothetical_protein		22	25	AMR59719.1	ATGATTAATGAGAAGCTCCAAAAGTATTTAAAGAATGACACCGACTGGATGGTTCTTGACCAGTACGGACGATTTGTTCCGCTATCCAAGGATTCCCCTATACCCCGTGACAAGGCGATTTATATTCCTGACGGTAAGGGCGGTTATCGTTTCTGGGAAGGCCAGGAAGTAAAAGAGGAAATGTTCTACATGGAGCCGAAGTTCCGTGCAGCGTTCCCATCGAAAAATATCAACGGCTATGTTTACAACGCAATTCCGCCGATTACGCATCCTAACTTTGAGGTTGTGAACTACCCCGCAACTGTTCTGGATTGGCAACGTGCCATTAGTGAACACTACACGATTCCGCTTGAAGGTGTTTACTTCCCATTCCGTGATATTAGTTTAGATGACTTTATT…
Enterobacteria phage SEGD1	240_hypothetical_protein		22	25	AMR59839.1	GTGGCGAGATATAGGAGAACGGACATGATTGAAGGTATCGTATTAACCGGTATTGCACTGTGGTTGATTCGTGGTGCCTGGGGTTGGATTATCCGCACGAAAGGATGGGCATTCCATGGCAAGACGTAA
Enterobacteria phage SEGD1	305_hypothetical_protein		22	25	AMR59904.1	ATGGCTGAAGTAACTTCAATGAAAGCACTGCACAAACTGATCGCTGAACTGGACACGCCGGCAGCAACCCTGTCCGAAGACCTGGCGCTGAACGCTGACCCGCTGGTTAAGATTTACGAAGAAACACTCCCCGTAACGAAAGTTGGGGATGTGGACTATCGCTTCACACTGGAAGACGCTGACGCTCTGCGACAGCACGACGCAAACTTCACTGAACTGTTCGGTGGCGTTGCCGGTGGTCTGATTGCTGACCGTGCAAAAGCGGATAGCGAAATCGGTGCACTGGACTTAACGCTCGATATCGGTAACGCAGCATTCTCTACCGTGTTCTCTCGCCCGGTTACTGAAAACCCAACTCAGAAAGAATGGGCAGCGTCCATCTCTTACGGTTTCGGTTCT…
Enterobacteria phage SEGD1	126_hypothetical_protein		22	25	AMR59725.1	ATGGTAATCAATTTAGAAAAATCAAGATTAGTTGCGCCTATGTTCGACGGCAGAGGATTTATGGCAGCCGGCTTTTTTGTATCGGAATGCTCTGTTCCCTTCCGTGAAAATCCTGAAGAACCTACTAATTTTTATCTCAGTCACGATGCGGTAAGCGCGATATTGCAGTGGGTAAGGATGTGGGAACTTCATTTACAAGGTGATGACAGTTTGCGGATGGATTATCCGCAGTTAAATATAAACGGTGTTGTGTTCACTCTGTATTCCATCGCCGACTACGACTACAATGAGCTGAAAAATATACACCCTAGCCAGGCAACGCAAATATTCGACACCATACGTCAGAACTTCGCGACTGGGTTTACTGAACGGAAAGATTTGTGGGAAAAAGCCAATCAC…
Enterobacteria phage SEGD1	123_hypothetical_protein		22	25	AMR59722.1	ATGCAAATTCGTTTTAGTCCACCGTGGGAAGTTCAATCTAACATAGATAAAGGGGCTGGCGTTAAAAAGTTGGAGGAACTCCAAGCAAGCTTCTTTAACTGGTTATATGACTGCTCGTCGGGCTTTAGTTCCATCATACTGCCAGTGAGTGACCCTATTTCGATTTATAAATCGATTATGGCACCACCTGCACTTCCGACTCTTTATTATGACCAGGTCTTAAACCTGGTTGAGAAAGGTACGAATGAAACCCTTGCTGATTTATATGGGGAATCATTCGACGGTCGTTTACGTTGGGTGTTCTCACAACGTGGCGATGTTGTTGTGGCGTCTTTTGCAGAAGCTAAATCCGGACCGGGTTTTTCTTTAAGTGAAGACCACGCTGCGAAAAAGATGTTC…
Enterobacteria phage SEGD1	163_hypothetical_protein		3	2	AMR59762.1	ATGCCCCAGGACAGCTTCATGTCGAACCTAAACCCCATTGAGCCCGCACTGACGCACCAGGAACTGCACGTCCGTTTTATTCGGGCGTTCACACCCCCGTTAGGTGGTGAGGTACACGATCGTTCCGTGGTTGCAGAAGTTAAAGGTATCGGCGAAGAACTAATGACACTGTCTAATATTGTGACGGGTGTTGAGTTCACGTTACCGTTAAACGTATTTCGGTTTATTCCGCGCGTAAACGAAACGCTGCTCATCGACCGTGTACATCATCGGATTATGGCGCAGGTACATCCTAGCCGTAAAGAGTATGTGCGCTTAGAGATGATGGTCTAA
Enterobacteria phage SEGD1	152_hypothetical_protein		3	2	AMR59751.1	ATGACTGTTAATACTACGAAGAAAGAGTTCCTGTCCGTCCCCACTGCCTGTGGCGAATATCGTTATGTATTTTTGTATAACGAAGAGATGATCGGTAAGGGCGGGATGCCGATTATGATAGAGCATAAGCTCATCAGCGCTAAAACAGGCGGTACCGTTGTACATGGCACGACTGAGTTCTTCGCAACTAACGCAACGCGGGAAGATGTTATTCGCGGGTTGCTGAAAGCACTGCGTGAAGTCTCAGCCAGGATGTTCTTTAAACACATCGCCCGTAAGCCTGAACTCATCCCCGCGTGGAAAGAGTTCGACTTAGAAGCACTGCGTGAAGCTGCACCACGCTATGTCTTCATTGAAGAATGCATCAATGCGTATTTTAAAGACGTGATGCAAACCGAG…
Enterobacteria phage SEGD1	243_hypothetical_protein		2	6	AMR59842.1	GTGGCGACGGAAGGTTACCTCAGCATCGCGACGTTTTCAACGTCGTTGCTGATTAAAGACACGGTTCCAATAGAGAACTGGTCTTCACCTCTGGCGGTATGCGCCGCTAAGCTTTACCGGTAA
Enterobacteria phage SEGD1	217_hypothetical_protein		2	6	AMR59816.1	ATGACTGTGGTGGAACATGCTCTTTTAGTTGCTCGAGTTGTTCTGGCGGATGTACTGGGTCTGCTACGGGCGGTTGTGGGTCGACTTGTTCGGCAAACTGTGTATCAGGCTGTAGCAGCAGCTGCACGGGCTGTAGCTCTTCGTGCTCTGGTGGTTGTAGCGGCACGTGCACAGGCAGCTGTTCTGGGGGTTGTGGTAAATCCTGCTCCGCAAACTGCTCAGGTGCGTGCTCTGGTGGTTGTTCAGGTCCTAACTCCTAACCGACGGAGGCTTATGTGA
Enterobacteria phage SEGD1	246_hypothetical_protein		2	6	AMR59845.1	ATGACGGACATTCGTGTTGACATATATGGGGAAATTCATACCACGGCCGATCGTAATCGTGTTGAATGGGCGATCATCGATAACCATCGGAAAAAACCATACGATTTTTTACTGTGTGAAGAACTGGGGCCGTATGAACATCACACTGCAAAAGCGCAAGATAAGGCATTAAAGGAGAAGATGTACTCTATTGGGCCCATGGGGCTGGAGTTGGCTAAGAAACTCGGCATCCCTGCTATTGGGATCGATGACTGGAGCGACGCAACCTACGCTAAAGATATCAAGGATAAAAAGGGAATGGCTGTAAACTTTAGCCGTTCTTTTTATATTCGTGAAACTAAAATGGTTGCAAAAATTAAAAAGTATATGGCAAAAGGGCGTTGTGCTGTTATGCTTGGC…
Enterobacteria phage SEGD1	248_hypothetical_protein		2	6	AMR59847.1	ATGTGGTCACTGCTACCAGAAGAAATAAAATGGTGCGAAACATGGATGTTCTCCAAACGGATTTATACTTTTCCGTTCCCAATCCGGGAAGACGGCGCGGACGGCATTGTGCTCCTTTGTAATGTGCCCTGA
Enterobacteria phage SEGD1	239_hypothetical_protein		2	6	AMR59838.1	ATGCATCATAAAGGTTGGCGCTTATGGGCTTGGTGGGGTTTTCAGTTCCTTCAGTTTGTTGTGATGGTACTGTACCTCTCCTTTTGTGCAGCCGTGGTGGTTATCGCTGCAGTTGTCTATTTAGCCTCTGCTCTTAAAGAACGCCTTTTTGACACGCGTTGTGAGTGGCGAGATATAGGAGAACGGACATGA
Enterobacteria phage SEGD1	70_hypothetical_protein		2	6	AMR59669.1	GTGTCGAAACGAAACAGTAAAGCAAATAACTGGGGCTGGCGACAGCTCTATTTACACAGCCAGCCTAACCTGGTACGGCAGCATGTGTTGTCTTTGCCAACGCAGTTTCAAACACTGGCATCGTGTGAAGGTTCGGTGTCGCCACGCGACGATCGTTGGAAAACCATGAAACCGGTTGTGTCTATTGACAAGCAATTTGACAATCCTCTCGACGGTTGGTTTGCAGCAATAGGCGGTTTAAACGTGCGGGTGGAAGGGTATGTATCGAAATAG
Enterobacteria phage SEGD1	62_hypothetical_protein		21	1	AMR59661.1	ATGTATGATGTTAACACGGGGTTGAAGCATATCATTCTCTGTATGCTCGAATACATGATTCCGACATTTACAGAACACGGTGCGTGGGACACAGAAACAGTCTCACTGATTGTTAGGTGTTATCGTCCCAGAAGTCATTCGCGGGAAATCCACACCATCGCGTCACACGTTCATCGTGCTATCTGTGAGGAAATGGGCATTCCTCCGAAAGGGTATCGGTATCATTATAATCAAGCAGACAGAATTCTCCGTTTCATTCCACGTAAGGTAACAGATGTCTATGATGACGGTTTATACTGA
Salmonella phage PhiSPFM1	100_putative_virion_stru..		23	188	PhiSPFM1_096	ATGACTACGAAAACGTACGACGCATTATCGAAAGACTTGCTGCTGATGGCACATAACCCGTCAGCAATGCAGTCATTAATGCTGAACCAGCTCCAAGACGTGCAGGACGCCGACGGGCAAATCCTGCTACGTGACCCGACCGACCCGGTGGTCTACATGACCGAGGTCGGAATTACGATGGGTCACACTATTATCCAGGGCGATCGGGACACCATTCCGAAGATGTTCCCTTCTATGGCACAGACTCACGATGATCTGTTCCGCCACATGTCTGACGTGGATTACGTCGATGTTTTTGCCCAGCCATCACAAGCGACCTTACTGCTGCTTCTAGATGTCGACTCTCTATTAGCGAAGGCGATGCCGTTAAACGTGGCTGGTATTCGTAAAGTCGTGATT…
Salmonella phage PhiSPFM1	57_hypothetical_protein		23	188	PhiSPFM1_137	ATGAAAAACAAACTGCGTCCGCTGGACGTGATTATGGCGCATCCGGATACCCTCAAGAAAATTAAAGTGGTCAATGAACTTGACCGTGGTCTCCTGGATACTATTCAATGGGGTTTTACTTTCCACCCCGATGAAGAGAACAACACGCGTCAATTAGATGTCTGCGACGGCGTAGAAATTGATTGGTCTTCTAACGAAGGCTTCAACGATGTCGTCGATTATGTCAAACAAGCCACCGTTCCACCTGTGTTTCCCGTAGCTGGTTTAGCGGAACACACAATTTCTCTCCGCCGACTGGTTAACGCTCAACCAGAAATCGTGCGTGAAGGCGAGGCGTGGACGTCAGGCATTACCCATCATCTTAAGGATGTGCTGGGTGTTGCCGGTTAA
Salmonella phage PhiSPFM1	150_hypothetical_protein		23	188	PhiSPFM1_047	ATGTTCTATCGAGAGCTTCAACTCTGTACCGCAGCGCTCCATGGCGCTAATGTGAGCAAGAACGGGGACCTGGAAGACGTCGCGCAAGCCTTACGGGCTGTGTCGGAGGTTGACCAGGTCGACATCGACGCTAAGTATTTAGGCGGCGGTGTAAAGCGTATTCAGTTGACCGTGCGAGCCAAACATGGCAGCTGCTCGTTACATTTTCGAGTCAGTGCGGATTATTTCCTGGTACTGCGCTCCACATTCAGTCACGATGGTCGGACTCACCGGGTTCGGTGGATGCACGACATTACTAAATTTGGCTACCCGCTTGCAGAACAACGTAAAGTCGTGCATGACTTTATGGCTGCAGTCGTTGCGGGGTTTTAA
Salmonella phage PhiSPFM1	301_hypothetical_protein		23	188	PhiSPFM1_162	ATGTTTTATCTGGATAGCGATGGCGTTTTTGCACGCTGGCGTAAATACGTTTTATCCACACATTTTCCCGGAATGACGATTAAAGAGTTTAACGCATTACCTGAACTCCGTCGTCGTAGTTTGGTTCGTTCGATGTATCAGAACGATCCTGACTTGTTTTACAAACTCGAACCAATTGAGGGTGTAGAGCGAATCCTGGAAACGGTAGATAGACTTTGCGACAGTTGGGCAATACTCACCTCTGGGTCAGAAGATCACTACGACCACCAATTGGTTGTGGATTCAAAACAACGGTGGTTCATGAAGCACTTTGGGGTACCAGCTGACAAAGTCATCGTCACCGAAAGTTCAGGGCAGAAGAAAGCTTACGCCTCGCGAGGTAATTTGCTTGTCGACGAT…
Salmonella phage PhiSPFM1	99_hypothetical_protein		23	188	PhiSPFM1_097	ATGAGCATGGAAATGACAGGTAACGCCACCCACCCCAAATGGCGTTTGGGGGAGATCGGTGAAGTCCTGCGTTCACGTATGGCCGAGCGTATTGATTCTGTCAACCAGCTCAATCTGTACATGCAACGCAACGAAGCCGACTTAATCTACGGCTCTCGACTGATTCTGCAAATCGACGCGATTCTTGATGAGGTGCGACGCGCGGGATTGTCGAAAGATGTCGCTGTCGCTGTTGAATCTTCTCGCCCAGGCACAATTCCCGAAGCTGTCCGCAAAATCCTGACCTCTAACTATACCCGCACGCACCAGAAAGAGACTATTGTTGCGCTCGAATCCTGGGCAAATGCAGGTAAAGTGGGATTGGTTGTGTTAATCATGACCGCGATTATCAAAATCATC…
Salmonella phage PhiSPFM1	188_hypothetical_protein		23	188	PhiSPFM1_010	ATGCGCAACCTCTTCTCCAAATCTGAAATCAAACCTATTGTTGAAACCACCGCCAAACGTAAGCCTGACATGATTGACCTGCTGCTGAAAATGTCTGCAGCAGAAGCCAAAGCTTTCATGAAAACAATGAAAGACGGCGATAAAATGATTGACAATGTTGAAGTAACCTACGGTGTTAAAGACCGCCCAAAGAATAACGGCCTCGTGTGGGTCTGTTAA
Salmonella phage PhiSPFM1	162_hypothetical_protein		23	188	PhiSPFM1_034	ATGTGGTTAAGTGCTATTCATCGTGACCTGCCAAAACGTGAAGTGACTCTTTCTGTCGATGCGGAACCGATTACCGTTGGTGTCGCAAACTTCGACCGTATGGAAGAAGGACAGTATGTCGTGGTGGACAACGATGAAAACGAATTCATGTTATTCCATCCCGAAGTTGATGCGTCTGAAATCCGCGAGGGTTCTATCTTGTTTTCTTGGCAAGACAAAGAAACTAAACAGTGGATGTGGTGCGTTGCTAACACAACCAATGAAAAAGGTACCGCGTATGCCCCAGGACAGCTTCATGTCGAACCTAAACCCCATTGA
Salmonella phage PhiSPFM1	215_putative_radical_SAM..		23	188	PhiSPFM1_243	ATGACAGATCAAGTAGAATCCAGGATCTCGTCTGAACTGTACGACAAACCGTCAATTCTGTCGGTTGTCGCAACTTCTAAGTGTAACTTAGACTGTAGCTTCTGTGGAGGGGCTTATTACATGGATAGAGAAGATACTTCTCGTGAGTTTCAACGTGAAGAGATTCTCTCGATTTTAGAGAAGAATCCGGATATCGGTGAGATTCATTGGACGGGCGGTGAGCCGCTGTTAGCGCAGCGTAAGATTGAAGACTTCGTGAACGAGTTGAAGGAGTCTCATCCGAACCTCCGTCATCACATGTACACCAACGGTTTAAAGATGCGTAAATCACATCTGCCGTTGCTGAAACAGTTCGACCTTATCTTTGTGTCCATTGACGGCTACAAGAAGTCGGAACGT…
Salmonella phage PhiSPFM1	281_thymidylate_synthase		23	188	PhiSPFM1_181	GTGAAACAATATCTTGAGACGATGCAGAATATTCTGGATGAAGGGCATGTTAAAGGCGATCGTACTGGGACAGGGACGCTCTCCGTCTTTGGTCGCCAAATGCGTTTTGATTTGCGCAAAGGTTTCCCGCTAGTCACGACTAAAAAACTCCACCTGCGTTCTATTATTCACGAACTGCTGTGGTTCCTTAGTGGCGATACCAACACCAAATATCTGGAAGATAACGGCGTTACCATTTGGCGGGAGTGGCAAGATGAGAACGGTGACCTAGGTGAAATCTATGGTGCACAATGGAGACGTTGGAAAGATGTGAAACTGGTGCCTAAGAAAAATGCAGCTTTACTCGAGAAACTGCAAGATGCAGGATACGTGGATTATGGCGACGCGGACGACGGTTCA…
Salmonella phage PhiSPFM1	130_hypothetical_protein		23	188	PhiSPFM1_065	ATGTCTAGTGTTGAAGCAGTAATCTATTTTGAAAACGATGGGGTCGCGGGGTGCGGCTTCCCGAAGACAGCTGGGGTTAAATCTCTGTTGGCAAAGTATAAAGAAGAGCTTAAGAAAACGGCAGGGCAGAACCCTGGCGTGCCACTGCGTAGTGTTTTTCCTGAGATGGAGAAGGCTGCAAAAATTGATCCGGTGTTGGGTATGTTCTGCGGGATGATCAAAGAGCGATTCCCTGACATTGATAAGTACCACATCACGCTGGTGTAA
Salmonella phage PhiSPFM1	79_putative_nuclease_Sb..		23	188	PhiSPFM1_117	ATGGAGAAGATTACTAAACCTCCTAAGAAACCAGAAGGTGTTAAGCGCCTTTTGAACACTAACGATATCCATTTGTTGCATAAACGTGTGCCTACTTGGCACATCGTGGATGTGATACGTGAGGTACTCATTAGCTGCGAAAATACGCTTGATGCCTTTTATATAGCAGGGGATTTATTTGATGATTCCCGACATCTTCGCCAGGAAGATTCTCAAGAAGCTGTGGGCTTCTTGACGTGGTTGCTCCAGTGGTCTAAGGCCACTAATACCGCAGTTCGCATCGTTGAGGGAACACCATCCCATGACCATGGCCAGTCCAAAATAGTTGAGTCGCTGAACATCAGTATAGGCGCAGACTGTTTGTATTTGGCAGGGATCGGGATATTTTACGATCCGGCT…
Salmonella phage PhiSPFM1	161_hypothetical_protein		23	188	PhiSPFM1_035	ATGGATATGATCGAATTAGGTCAGCTCCCTCAGCACGATTTCGATTTAGGCGTGCGTCATGAGGAAGGGGCCGACGCGAACACACTGATGGCCCGCTACTACGAGCTACTGACCGGTCAACCGTTGGACGATGAACACATCAACCGTTTTGAAAAACTGTTGGCACAACTCATCACCTCTAACGCAGAACGCATTGGCATGTTGAACGAAATGAACTTTGCCGATGTAGAGCCGTCTGACGCTCAGAAGATTCTTATCGATGGTCCTGTGCCAAGCGATGAAGTACAAGACCTTCTGGCAGGTATCCGTGCAGGCTTCGATGAAGCTGCTGAGAAATACGCGGAAGAGCTGGCAGATGTCGATTTGGCTGCGCCGGTTGACCCGAATCCATCTGCAGAG…
Salmonella phage PhiSPFM1	258_putative_endodeoxyri..		23	188	PhiSPFM1_205	ATGACATATCCTAAAATTCTGCCTGTTTTAACGCCCACCGTTGTTGTTGGGACGGACTTAGAGACCCTGGCTTTACGTCCAGATGCCTACATCTTAACGTTGGCAAACGTGGCATTCGATGTTCCGACAATGAAAATGATCGGTTCATGTTACCACAAAATCGACCCCAATGATGCAAAAGCAAAAGAAATCTTCTACATCGATCCACAAACGGTCGGTTATTGGGAAGGTAAAGGCGACCCCGAATACGCACCGAGCGAGAAAGCACGTATTGAAGCGTTTTCTGGGACCACTCCACTGCCAGAAGCACTGTGGGCGGCCAAAAAATGGTTGGATGATCTGGGCAACGTGAAAATGGTTATCACCATGCGCGGTCCCGATTTCGATGCTCCAATTCTG…
Salmonella phage PhiSPFM1	213_hypothetical_protein		23	188	PhiSPFM1_245	ATGAAGTCAATACTGATTCACAATTTTACGAAGCGTAAACTGCACTTGGTCGATCGCTTCCTGCGCAAAAGCAAGCTGTACAATGTGCACGCAATTGTGGCAGGGGAAGACTTCACTGATGAAATCCAAAGCCTGTTGATTAAATACGGGCTGAATGTGATGATCCCGGTCTACTGCGTTGAGAAAGGACACGAGTCTGTCGCGGAAATCGAAAAGCGCAACCCTGGCTTTGAGAAGCGACTGCTTGCATACCCACGCCACAAAATCGAACTGCTACGTCACTCTATTGATGAAGCCAGTCCTGAAAGTTTAGTGGCATTGGGCTTGTCATTCCCGCGGATGCGTATTCGTAACTTACGCTCCAATAACCCGGTTGACGCTTATTACACAGAGCGTCAA…
Salmonella phage PhiSPFM1	292_putative_tail_fiber_..		23	188	PhiSPFM1_171	ATGGCAAAAAGAGGCAAAGACGGTTTCGATGATATCGATTTAGATAGACTCGACGACTGGGATGATTTCGGTGAACCACCCCGTCCCAAAGACGAGAAAAAACGAAGCCCGATACTCAGTACCCTGAATGTTGCCAGGAAGTCGGCGTTGTCAACTATCTGGCCAGAAGGGAAACGCGACCAAGTTATCCTCAAGGGGATGCCTAAGCCGGCAGCTGATGCATACGAGGGTTATCAGTCAGCGGCAGCTGCAGCAAAGGACATTTACGCCCATACGAAAGGGGAGCTTGAGAAGACCGAGCGCACGCTGAAGATGCAAGCACGCCAACTCGGTCCGACGATGAAGAAATACTTGCCGGATGCAGTTACTAAGCGTTTCGACAAGTGGTCAAAATCCGAC…
Salmonella phage PhiSPFM1	198_putative_virion_stru..		23	188	PhiSPFM1_261	ATGACTATACGGTTAAGCTGGCCGTCCCAAGCCAGCAAAGGTCTTACCGCGATTGAAATCTACCGCAAGGAAGGATGGAACGCAACAATCGACGTTTACAACCCAGGCACACCCCACGCCACCTTATCCGGTAGCGCGGTAGAGTTCGTAGATAATATCGATACCCTGACGAAGAATACAACTTATCGTTACTGGGTAGCTGCTGTGAAAGATAATGAACGACTTATCGGCAATCCGATTACGCAAGGGTTCTATCCGGACACTGGACCGGGGCCACAAACTATTTTGCGTGGCGATTGGGCGTCAGGCTATTTCGGTACGGTATCTAATACCGAGTTCTTTAATACTGCCGAGTTAAAACTCATGTTAACCGCGCAGCAGGGAAACATGTTTACTTAC…
Salmonella phage PhiSPFM1	78_hypothetical_protein		23	188	PhiSPFM1_118	ATGAGCCAGGAACCTACATTTAACGGTGTACCGTTAAGTCAGATGAATGAGCAGATGCGCTTTGAGTATAACAAACTCAAAGAGATTGAAAAGGATTTGGCGGAAAGCCAGAACGTCTGTAGCGTCTTCACCGAAGCACAGTTCCGACGTCAGGGCTTACCACTATTGTCCGGGATGCTTGATGGTACTTTTAACGAAGAGACCTGGACGGCTTACGTAGGAAGTCCATTTGTACCCCTACAGATTGTGGACGATGCTGATAATAGCAAACTGCTATTTACCATCCCCGCTCTGCTGAACACCGGCCGCTCGTTAATCACCGTTGACGGCGAACCTTCCCTCTCTGATGAGACTGAGTACATCCGTCGTCAGGTTGATGTGATTGCAACCGTCGGTGAA…
Salmonella phage PhiSPFM1	113_putative_virion_stru..		23	188	PhiSPFM1_083	ATGCTCAAGGCGAACAAGAGGGGTGATACTAAATTCGTTCCTGTTGAACCTGAGATTCCGATTATCAATAAACCGCAGGACGGGGTAAAAGAAGCCAGCAACTTGGTAACGATTCCAACCCGCACCACGGTAACGGACTTCGACAGGATTCCGAAACAGTATCTCCTGCAATACAACGAAGGTTCTGAATGGCCGGTTGATTTTTATCACGCGTTGTCGGGTCGCAACGATCCGAAGACGATGTTCGATACTCAGAATGACAGCCCTACGCAACAGCTGCTTAAGATTGTTAATCTGTCATTACGTGTTAACGCACCGCTCGACCGTACGCAGGACGAACAACGTAAGACTTTCGAACTGACCGGGACGTCGACCCTGGTAGCATCGATTACACCGAAC…
Salmonella phage PhiSPFM1	185_hypothetical_protein		23	188	PhiSPFM1_013	ATGAAAACGAAACGAACGTCAGTCGTGTTCCAGCAGGGACGTGCGCGACTCTATAAAGGTAAGAAACTCATTGGTACATTCGAGTATCAAGAGAACCAGCTAATCGTCGATGTTATCATTCTCGGTTTAGCAGCGAAGTGGTCACCTTTAAAAAGGGCATTAGCCAAACGTGCGATGGAGAAGCTCCGCCGCGACCAGATAAAAGCATTTAACAAACCTTTTCCACTTGAGGCGTACCGAGTACAGCCTCGTTGCGCACACATCACGACGTCACCCATGATTGCTAAGCTCGATGTGACCGATCTGAGAGAAATGTTAACTGTACGGCCGTAG
Salmonella phage PhiSPFM1	232_hypothetical_protein		23	188	PhiSPFM1_227	ATGACTATCAAGAAGTTCTTACAAACAGTAGTAGTTCTGGCCGCATGTGGTATCGCAGCAACTTATGCTTTCGATAAGCCAGATGTGACTGAATACGTATCTGCGGATTCCGATTACGGTATTGCACCGAATGAAAAACCGGAACTGATGCGTGAGGTCGAACAGTTACAAATCTACAAACTGACGGATGGTAAGAACTGCACAGGGCTGGTTATCGCTGATAAGAAACTGAAAATGTATCAGCGGTTATTCGACATATCGTGCGATCAACCAAAAGTCACTTCGGTCAGCGTATCACCGTTGGAATTACCAGATCTGGTTGCTGTGAGTTTTTATCACAACGATGTACTCGTTGGTCGCATCACCCTCATTCGTGGAGATATCAAAAATGAAATGCAA…
Salmonella phage PhiSPFM1	128_hypothetical_protein		23	188	PhiSPFM1_067	GTGTTTAAAGATGCGATTAGGAAGATTAAAGAGGCAGGCGAAATAGTGCCTTTTAATCGTGCAATTGCAGAAGGAGTTGGGTACACACAAGCTAAAGACGGGATACATGATCGTGTGGCAACCATTCTACGTCGTGAGTTGACGTATGATGAAATCGATAACCCGAAATTACCAGAAGGGTTAACGGTGTTAGGCTGCCGTCAGATGTCCCCGTTTGAAGCTTTTATCTTTAAGTTATCGAAGTCGGATAACAATTCACGAAACAATCGTGGCCGGTCAATTATTAACATCTCATCCACTGACACGTATATGGTAATGGCCTCGTTCCGAGTTCCAGGCGATCCTCGCCCGGTGCAACGACCAATGAGCCTGCCGTTTATTCGTCGTGGCGGCTTAATG…
Salmonella phage PhiSPFM1	255_hypothetical_protein		23	188	PhiSPFM1_209	ATGGCACAACTGTTGCCTAACACGCCTCAGGTTAACCTTGAGGGGTTGTTCAAGGTTAAGGCACCTTATACGTTGCCAGATAAAGTGATTTACCGTGTTGACGCGGTACAGAACTTTCCGAAACTCCAACGTAATAATATTGACGTTTATAACAAGTATTATAAACCTGTCGGCCTAACTCGTGACGACTATATCAGCGACGCTAATGTCGAAGCCTCGATTGTAACATTAAAGTCGAGGGACGGTCAAGTCTACGAGTTGCCTGATACGTACATTGAGACGTATCCTGGACTGAATGGGTTAAATTATAGACGCAATGTGGTGGTTATTGACCTGGCATTAATACCCGAATACGTCGATGTCACACTGCTAACGAACGACCTGAAAAGCATCTTAGAA…
Salmonella phage PhiSPFM1	111_hypothetical_protein		23	188	PhiSPFM1_085	GTGGAAAAGAAATCTGTTAAGGGTTACGTGATGGAAGTAACCCCAAAAGCGGCTGAACTGGCGAGAGAGTATACCGGGTGTATCGTGCCACTGACCTCAATCGTGGCGTGCGAGGGTTCCTTCTATCTTATCTTCGGCAGTAATGAGCCGGTCTATGCGTACATCAATGACCCTGATCAGGTTACAGCCCTCTCTATCGCGATGGGTAAAACGGTATCAGACAAGATGATTGAATTCGTTGTCGGGAAAACGATGGACATTATCCGCAATCCGGTTGGACGCAGCGGAATAAAATGTAAGAAGTGGCAGCTAGCTTGGCTGGCACACTAA
Salmonella phage PhiSPFM1	145_hypothetical_protein		23	188	PhiSPFM1_053	ATGTCTTTTGTTATTGACTTTAACCACCATCATAGTCAAACCTTGCTCGATTTAGTCAATGCTTTTAATGCTGAAACCGTTTATACGCCCCTGACCACAGAACGTATCCGTGTGGAGAGTTATGGTCCACCGGAACCGGACGGTCGTGTAAGTGCTTTGCTGACTAATAAGAGTAAGCCAGATGACTATGTGGTTGTGCGTTACCGCAAATTGAGCTTAAATGATATAATCACATTGGGACCTGATCATCTCACGTGGTTTGATTTGTCGAAAGGTAAACCGGCCGATTTGCGCGTATGGTCTGAACCTGCAATGGCCAGTTTTGAATCGGCGTGTGCAGAACGTGGCATCGTTGTAAGTAAGGCGTGGGAAAACCCCGCGCAATGCCACGTGGAGTAT…
Salmonella phage PhiSPFM1	157_putative_DNA_adenine..		23	188	PhiSPFM1_039	GTGATAAAACCAATTTTAAAATGGATGGGTGGTAAGAGTCGTGTACTGCCCGAGCTGCTACAGGTGTTTCCGGATGCTGAGTATTTCGTTGAACCTTTTGTGGGCGCAGGGTCAGTGTTTTTAAACACTAAATACCCGAACTATATTCTCGGCGACACGAACCCGGACTTAATCGAGTTACTGACCATGGCGCGCGATCGTCCGGAAGCGCTGATTCTGGAAGCAAAGGCGCTCTTTGCAAATGGGACGGACCGCGGTCTCTACATGGAACGGCGCGAGGGATTTAACAGCGAAGCAACCACGGGGAAACCTAATCTCCAGCGCGCCGCGATGTTCCTGTATCTTACACGTCATGGTTACAATGGTTTGTGCAGATACAATCAGTCGGGTGGGTTTAAC…
Salmonella phage PhiSPFM1	174_hypothetical_protein		23	188	PhiSPFM1_022	ATGGCAACTGTAGTCAAAAAGAAACGTTTGCATGAACTCGATTCTTACGACGGTGATAAGTCGAGCGCAGTAGCGCTTATTAGCGTTGATGAAAAGGAGTACAAACTTCCTCTCAGTGAAATCGGCGGCGGGGCAGATGCAAACCCTATCCAAAACTTATCCGGTGCTGACGGTATCGTTGAAATAGATCCCAATATTGCGGACGACTTCATTATCCGTTTAGGTGACCCCACCACTGCGCTTTCTATCACACCTATTACCGACCCGGTTCCGGGTACGCGATATGAATTATTACTGACGCTACGTCAGGGTACCGGTGCAAACAAAATCACCTGGCCGGCTTCGGTTAAATGGCCTAACGGTGCAGAACCTCCGTTATCGTACACGCTAGACGCCGAG…
Salmonella phage PhiSPFM1	202_putative_virion_stru..		23	188	PhiSPFM1_257	ATGGGATTGTATAGCGCACCCGAACTGGAATTACTCTGCCAACAAGTCGTAAGGGATAACCCTGAACTCGCAGGAAGAATCAGCGCCGATTCGATTGGGGTGAGGGGTGTTCCTGCCGAGACCACTAAGAATGGTCGTAACACGGTAATTACGTTGGTAGGTAAACCCGGTAAAGGTTTCTCTGGGGAGTGCACGGTTTATTACGACCGTTTAACATTATCAGATCTATTTAAAATAGCTCCGCGCGTCTACGTACCACAAACGGCCAAGACCGTGCGGGATCTTCTCCCAGCTCTACGTGATTTATACGGTGTTTGGTTATCTGATAGCAGTGTACAGTCGGTAGACGCGCCTATCAAATCGCTGGCAACGCCAACACGTATTAATTTAACCGCGTAT…
Salmonella phage PhiSPFM1	236_hypothetical_protein		23	188	PhiSPFM1_223	ATGAACATGAACATTCTCGACGATACCCGTTCTTCTTTCTTTACTCAGATGAACGTCAATCCCGAACGTACCCGTGCTATTCTTTCCACTGGCTGGAAATTAAAGCTGTTAGGCGAGTTAACCCTAAACCGCACCGACTGGCCAGAAGAAGCAACCGTATTAATTAACACCATTCACAGCGAGTGGCTAGATGCTACGCTGAATGCCCCACAACTTCGCCCGTACTACCGGATGCTTCATGCGGGTTATGAAGCATACCGTAAGGGCTGGTACGCTGCAGCCACTTATTGCAAAACCCCTGAAGGTCGTGAAGACAACACCGTCGACCATGTATTGGTGAATAACTTCTGGGGCGACCAAATTGAAGTCTTACAACTCTCTACCGGTGACCGCATTCCG…
Salmonella phage PhiSPFM1	200_hypothetical_protein		23	188	PhiSPFM1_259	ATGGCTTTTACAATTCGTTGGACGAACAATAACCCTGGGGCTTCGACCGTGAAGCTGTACCGCGACACCAAACCTCTGGTGCGTACGGCATTACCTGAACCCCTGGCAACGTTCACTAACGGGGAAACTGAGTATACTGACCGAACAGCGATACTGGGGACAACGTATTACTACATGACCACCGTGACAGTGGGAAGTCGGACACTGTTCAGTCCGCAGAAATCAATTCTGATTCAGAACCGTCGCGGTATCGGCATCGTGGCTCCACAGTACGGTGATGACCGCTTTGCGTATTACGGGTACGTGACGTACGGTGAATTACCTAGCGCGGGTGATTATCCGCCAGGGTTTGTGGCCCTTTCTGGATACGACCCAACTGTTAAGCCGGGCTTGATGAAG…
Salmonella phage PhiSPFM1	234_hypothetical_protein		23	188	PhiSPFM1_225	ATGAAACATTTTTTATTACCAGTTTTACTTGCTACTCTGGCCATTAGCTTCTTCGCTCGTGCTGGAAGTATCGAGTTACCAAAAGTTGTTAACGATCACGAATACGGCGGAGAGTTCTGGTGCCAGAACTCTGACGTACAAGGCGGTAGCTGCCAGATCGTTGCGATGTCCGATAACAACCGTTATCTGTTAGTGAAAACGATGGGCGGTGTCGCATGTGGCGACCCTGAATACGGGGTCATTAACATGGCAACCGGGCAAGCCGAATCCATGAACTATAATGATAACCAAGCCTGCAGTGGTGAAGCCGTTGCTGAGTTTACTCGCGACCCAGGTGATAATGCCCTGACGGTTATCATGTACGACCCTACGATTAAGAAAAATGTAGGCATCAATAAA…
Salmonella phage PhiSPFM1	298_putative_virion_stru..		23	188	PhiSPFM1_165	ATGGAAAACTTGTCACTACGTTATAACTGCGTGGCACTCGCTGGGGTCAATAAAGGGGCAACGCTAAAGAAAGATGCGGACGGATATTACTACGTCCTGTTAGGTGCACTGAATATTTTCAACTCTGAGAATATTTACTACGCCTATAACGAGTCAAAACATGTCTTCGAGCGCTCTAACGTTTTCATGCGTAAAGTTTTGGCGGGGAATCTCTTCGGTGAAGAAGACCATCCGCAATACGAACAAGGCATGAGCGAAGCCCAGTGGATCGAACGTAACGAATGGATCGAAACGCGTAACGTGTGTATGCACATTCGCGAAGTAGAAGTGAAGCCGACCGACCAGATGTGTAACGGTCTGCCGGTGATGGAAATTTGGGGTTGGATTAAACCTAACCGT…
Salmonella phage PhiSPFM1	210_hypothetical_protein		23	188	PhiSPFM1_248	ATGAAACGTCTATTTATCGTATTCGCGATTATAAACCTGTTGGCCGGTTGTGTTCAGTCGCCAAGCAACATAGGACAATTTAGCGCCACACCAGTAAAGAATCACGACTTGGTGATTTATACATGCACAGGGACGCAGGAGAAGTTTGTAGACTACCGTCCGGTACTGGACAACCTACAAATGATGCCGCGGTCAGTAACAGTAATGGATGTGGGTGCAAACTGGGTAGCAACGTGGGACGGTGGCAAACTAGAGTCACCGATGATGTTTAAAGATACAATTGGCAAAATCGACGGGAATGTTAACACCACCACAGGTGAGCGTTATTACCGTATTAATAAAACCGTAAACGATAGCCCCACTTACTCTTTTTCGGATGTGAACCCGTATACCGGCGAA…
Salmonella phage PhiSPFM1	106_hypothetical_protein		23	188	PhiSPFM1_090	ATGGCTAACTTTGTAAAAAGTAAACTCGCTCGTGAATCTGTCGAAGGCGCAGGCACTGTCGTTCCAGATGGTATCGAGCTGCCGGCTGAGTCCGTGGAAGGTACCCTGGCCGACATCGAGCATGACACCAAACCGATCGACCAGCTGGACGCAGAAGCAGACGTGCTGGCAGAAGACGGTGACGAAACTGATGCACAGCTGGATGCAGTTGATGCTGCTGAAGCCGCCGCTGATGGCGAAGGCGAAGATGGCGAAGAGCCAATGGAAGTGGAAGAAGATATGCCTGACGAAGCTGCTGAGCAGCTGGACGTTGCGCAGGAATCTATCCGTAAACGTTGGGCATTCGATCACCGCGTAAGCGTTGCGCAGGAATCTTACGGCGCACGTAAACGCCGTCAG…
Salmonella phage PhiSPFM1	103_putative_virion_stru..		23	188	PhiSPFM1_093	ATGCCGATTCCGAATATGTTGGCGATGTTGCTGCCGAGCTTCGAAGCCACGAACTTAAAAAATCAACTGTCATCTAACTGCGACTCGATTGCTGCGTTAGAGCCACAGTTCCAGAACCTCCAGGAACTGGTAGGAAGTATCCAGGGTAAGCCATTTAAAGCGAAGCCTGTTGCAGACCTTTCTACTGAAATCGTTAAGTACCTGCATAGCTCCGGTTTGGAAGTTAAAGGGTTACGTAACGCAAGTATGCTGGAGTACGTCATCGCGTCTATGCAGAACGTACAGGCGCTGCGACCTTTCCTGGAGCAGTGTATCGACCGCGACATCGGGAAGACGTTGGTGACATCATCTCTAACGTTCAACAAACAAACCGTGTTGCAGTTGCTGGATATGATCGAA…
Salmonella phage PhiSPFM1	289_hypothetical_protein		23	188	PhiSPFM1_173	ATGAGTTTATTTGGAAAGACCGCAAAAGAGTTGGTTTACGATCTTATCGTGTCCCAGAATCCCGGACTGACTGATAAGGGTGTGACCATCGATAAATTGTCGTTCGGTAACCCGTCACACATCACCGCAGCCGATCCTGACCCAGAACAGTACACCAGACTGAACACCAGTCTCGATGTTTCTGGTATCGTTGAGAAAGGTACGTTTGGTAAGATGGGTCTTACTTACCGTCGACTGGACGTAGCCCACCTGTTTGAAAACGTGGTGCTGTCTGTGGACGGTAGTAGCGCCAATACAGCCGCCGACCTCGTTCCGTTGTTACAGGCCAAGTACAATTGGTTGATTGATGCGAGCGAGATTTATGCGACGGAGTCAATGACGTCTTCCACGAAACACAAT…
Salmonella phage PhiSPFM1	87_putative_DNA-directe..		23	188	PhiSPFM1_110	ATGAAAACACCAGTCGAACTCATGTCAAGCGTTGCTGACCGTGAGGTGAATATCACTGGCGTATCTGGGGCACGTGCCTCAATGGTGGGTGGACATATGAAGTCGGCGGTACCACTGGACAATCCAGATCCGACTATCCATTTTACCGGCGCTGATGTGAACTACCACGATTATTGTTTTAACGATATCGTGGAAGACAGTGGTACCGTGTGCAGTTACACAACCAAAGAAGGTGTTACTCGTGCAGCTGTTTTTGCACGCTATGGTCGTGAAGGGGATCACGATCCGCTCCAACATGTTATCTTCTTCACGCGCGCAGATTTAACCAACCAGCGCAAAGTGATGATTGATGTAATCGATATCAAGTATTACACCAACCACGATAACATTTTCTCGTCT…
Salmonella phage PhiSPFM1	194_hypothetical_protein		23	188	PhiSPFM1_003	ATGGCTATTTATCAACCTTCTAAAGACGTCCTGTTGGCAGCAGTGAACGCACAGAACTCGCTTGCTGTTAAGATGACTGATATCATCTGGTCCACGCCAAAGGACATTCGTGGTACGGAGAAGGAAACGCTGACTAACCGTAACACGCAAATTAAAATTACGGCAGATGGAGTAACGGGCTCTACCTGGTCGGGTAAGAAAAATGTCTTCTACAACCGCATGAAAGTCGAAGACTTGTTAGTGCTGATTGGTGACACGTTGGCGATCGGCCCATCCAACGAAACCTTGTATGCGGCCATTCCTGGACTGAACCAACGTTACGGTTTTGTTCTGGAAGAAGCTGACCTGCAGGACGCAGATATCGAATGGAACGGTGATAAGACCGAAGGTACTGTGCGT…
Salmonella phage PhiSPFM1	154_putative_transcripti..		23	188	PhiSPFM1_043	ATGCGTTTTAAACATCAAACCGTTGTGTTGGCAAAGAAAGCGTTTTTGGTTCGTCTTTCTTACATTATTACTCGTGTCACTGCGAAGGACGTTACGCAGAAAGACATTGCGTTATTAGTAGGCTGCTCACCGTCACAAATATCTGCGATTAAAAATGAACGTGAGAAGGCCGTGACTATCGAAACATTGATGCGGGTTGCTGATACACTGCGCCTGAATTACGAAATCGTCTACCGTTCTATCAACGGTAAATGTCGTCATAGCTTTAAAATTGAATCATGCATCGATTACATGAACAACTGTCCTATCCGGGTACGAGAAACAGGACTTAAAGTCATGGCACGTAAACCTTCTGCAGTAATGTAG
Salmonella phage PhiSPFM1	85_hypothetical_protein		23	188	PhiSPFM1_112	ATGAAATTGATTGAATTCTACCGTTCGTTTCTGACCTCGCTCGGATACGGATTCGAAGGTGACATGCTGACTATCGATGATGGTCATCCGGCAATGTTCACCTACAACAAAGTGAAGCGCCGCTTGGTGCTTCCAACTGCAGCGATGATTAAGCGTGGGTTGGAAGATGACGAAGGTAGTGAATGTCATGCGTTCCACCCGCTGTGTGAATCGGTGCTGGCTGGCGAATCTGGAACGATTCGTTTCCTGAAGAAAGCCATCAACGCGAACCTCTTCCTGAAAAGCTTCGAGTTAATCGATGCGATTTTGGAAACAGCAGCCGAAGGAAAAAATATCCGTCTGGCAGCGTACAAGAAGTTTTTAAGCGATGTGGTTTGTGCTGACCTGAAAGATCCAACG…
Salmonella phage PhiSPFM1	259_putative_ribonucleas..		23	188	PhiSPFM1_204	ATGAAAGACGTCGACGTAGCGGTTATTTATACCGATGGTAGTCATACTGAGTCCCCGAAAGGTTCGGGGGCTGGTATTCATGGTTATTTATTCAACAACGGAGATTTGGAAGACAGTCAGGCTTATAGCCATCCGGGTGTTTCAGAACGGATTACCACTGTTGGATACAAAAAAGTGCCGCAGGATGTGAAGTGTCCGGAGTTGCCGGACACCGTTCAATTTGTCGACGCCGTTATTCCCGTTCCGAAAGAGTTCTACTCAGATGTGGGCGAGTTAATCGCCTTCATCACGTTGTTTGAGAACGCGCCCTTCCGCGCGAAGAACTATATCATCTACGTGGATGCCAGTTACGTTGTAAACACTTTTAACGAGTGGATAGACGGCTGGCATAAACGTGGT…
Salmonella phage PhiSPFM1	169_hypothetical_protein		23	188	PhiSPFM1_027	ATGAAACTACAAACCGAGGTTAAGGAAATACCCGCACAAACCGTGGCATCCGCGAGTGGACTGATACTGTCTATACCGTGCGACGAATTTAAAGACTCGGCCCGTCCCGACGAAACGATATCATTAGCATTACGTCGCGGACACGTTTTCTGTGAATTCGACGCGCCTGTGATTAAACCGTGTCAATCGTTCGGGGAAGTAAAGGCCGCCATTGATCGGATACGTTGTATTGAACTCGTACGCGTTTGCGGTTATGTATCGAACGTCTGCTATGGCGTTGTCGATGGTTACTTTCAACTCCGCGGTGAATTCACACCACACGGCCCACTCAAAGCGTTAGCGATTGAAGTGATGCGTGCAGGCACCATCACGATTTCTCCACGTATAGAACTCGATGGA…
Salmonella phage PhiSPFM1	63_hypothetical_protein		23	188	PhiSPFM1_133	ATGTCTATGATGACGGTTTATACTGAGTTCGTGCGATTGACTTGCCGACTCACCGCACTCGTCAAAGAGAATCTCGGCATCGATTACCAGGATGTTGCGGTAGAGCTTGACGACTATATCGAGCAAATTGTTCGGTTGCACGTTCTGCGGAAAAAATATGGCGTTATCGATAGCATGATACGCCAGTTCTTTATGGAGTATGTTCACGATAACCCAATCATTACTCCAACCACGTCGGCAAAATACTGGGCTCTTTGTCGATTTGAGTTGTTGATACGGGACACCGATTGCATCTGGCAAGCAATCGACGAGGACATGACTTATTTACCACAATCCGACTTCCTCCTTTGGCATGTAGGAGATGGTGTCTGGAAAATGTTAACTACAGGGGTTACTTAC…
Salmonella phage PhiSPFM1	295_hypothetical_protein		23	188	PhiSPFM1_168	ATGGGAATTTTAGATACGCTCAAGCAGCAGCATGGGATTCCGGTGGGCCGTAATAGCACGAATCCGGAAACGGAAGGTTATTCCCCACAGCAACGCATGAACTTTGTTGTTCTGGGCAATGTGGTTGAATTGGCCACCGAAATTATTCACGGACTGCTGAAGGGCAGCAATGGCCTGTCTGACCGCATGGGCGATCAGCGTTTGCTGAAACGAGACATCGCTGATATGGTGGGTGCGCGCATTACTGGTCGCATCCAGGATTCCATCAGCACCAAAAACGGGGGTCAGGCATGA
Salmonella phage PhiSPFM1	168_hypothetical_protein		23	188	PhiSPFM1_028	ATGAATCTACGTTGGCCGATCGCAGCTGCTGTGTTGTTCTGTATTTATATCGCCGTCAGTACCAGTACCCGCACTGCAGAACGTCGAGAGACCGCAACCAGCACGTTCAGAATGTGTATTGATCGAGTAGACCCGAACAATAGCACTTATCCTGACGCTGTGAACGCGTGTCGCAAAGCGGTTGCTGAGATATTGAAAGAGGAAAAATAA
Salmonella phage PhiSPFM1	64_hypothetical_protein		23	188	PhiSPFM1_132	ATGATTGAGCGATCTCATTTTTATATCCCCGGCTATCAGTTATTGGCTGGGCCGTTAACGGAGTTTTCGCCAAACGATGTGCTCCGCGAAGTGAATGACGATTTGAACTCGATAATCAATACCGCCATGAGCTTCGTGGAACGTGGAACCATTGGTAGTGAGTTAAAGTTTATGATGAACAATACCTTTGGGTTTGTTTCTCGTACACTGAATGCGCACGGCGTTGTGTTGGAAAATGAGCAAGTAATCACTTACGGCACCGCAATTCAAAACATCGGTCGTGCGTATATGACCGCCGTATCGCAGTCTCCTTATTGGTTTACTCACTACGGTCGTTGGGTCGGTGCACAATACACAACGCGCAATCCGGCGGATGTCGAATTCTTATTAGACTATAAC…
Salmonella phage PhiSPFM1	315_hypothetical_protein		23	188	PhiSPFM1_148	ATGTCTGAACTGGTTTATGATTTCAGTACCGGTTGTTATCGCGATACCGGAGTGAAGGTTGCCGTCGAATCATTCGGACGTGACCCATTCTTCGACGATGACACGTATTCTACGGGCTTGTATTACGACTATGGTTTTGGCGGCTACGTTCCGATGGGACTGGTGGTTGCTGCAGAAGCCATGAAGAATGACCGATTACGTAAAGTGTTTGACGAATGTTTTAAACATGTCGTCATCGATCGTCGTTTTGCAAAGCAAATTCAGCTTCACGTGGATAACATTCTTAAACGTGAAGGCAATGTGGAGTGGTTAGGGTCTAATCTATTAGGCGTCCACACCATTCGTTTCTACGATTCTGACCGTAACCGCTTTTTTGAAGATGTCTTGAAAGTCGACGAA…
Salmonella phage PhiSPFM1	67_hypothetical_protein		23	188	PhiSPFM1_129	ATGATCTACAAGGTGATCGCCAACCACTTGATTAATGTGGACTTGGGGGTCGTGGGGTATCTTCCGGACGGTATGCGGTTTTTGGATTTGGTGGTTGACACCGTGGTCCGCCTACCGCGTATCACCGTGGAGATACCCGTAAAAGAATTGGACCAGGACGAGATACACGAACTTATACGTGAAACGCTGACTAGCTATACGTACGAGTTTCGTTGCATGTTGCCTCGCACCGACCTTACGTTCTTGCACGACTTCTTTACGTTACTGACTGACGAGTACCGTCGGTGGAAGTTTAATGTTGCAATGGAAGCCAGCACCGAGTCACATTTTAACGGGCTGACACCATTGTTAGATTTAGCGTTGATGTACAAAGAGCAAGACAGTTCACACTGGGCTACG…
Salmonella phage PhiSPFM1	309_putative_tail_sheath..		23	188	PhiSPFM1_154	ATGACTTTTATTCCACGAAACGGCGCGCCGTTGAATAACAAGCAAGGTTGGCAGGATAACTCTGTCCCCGAGCTTGTGCGTACCCCTACGGGTGACGCAATTCATAAGCCGCTGATCTTCACCTTTGCCGCGCGCGGGGTAGACAACGAGGCGTTCCCGTTAACCGGGGATAATGCACTGTCTCTGCTTGGTCGCAATGTCTTTGACTTGCGAGGCCCCTACGCGACGTTCAACACGCCCTATCAGGCGATGTTCAACGCTAACGCAAACGAGTGTATGTATCAGCGCTTGATCCCTGAAGATGCGAAAACCGCAAGTGTTCGCGTATTCGCCGACGTACTCGAAACGAAAGTTCCGTCCTACGAACGCGACAGCAACGGGATCGTTCAGTACGACAAC…
Salmonella phage PhiSPFM1	76_hypothetical_protein		23	188	PhiSPFM1_120	ATGTGGCTACAAGGTAGCACGGTGTGGACGAAACAGACCGAAGGTAGCGGGGCACTCAGCGTATTCAAAGAATCGTTTTCGCTGTCTAGCCTGGCACCCGATCTCGTTGACCGTGTAAAAGAACATTGTCAGGACTTAATCTCACTGGAGCGTTTCCGTGAAACATTCAGTACCGCACGTAAATTGCGTTATAGCGATGCGGTAGAGATGGTAAGACAGATCGAAGAGTTGGGTGAATTCCAGTTCGCCAATGCTGCTTTACAGCCATTCCTCGTTGCCATGCCGGAATATCGTAAGTTGTATAATGACGGTATGGCGACTGGTTATGAGAACGGCTTTTCGCGGTTGGATGTGTTCAAAGGCAATGCGTATATGCGTACCGATGACCACTTCCGCGAA…
Salmonella phage PhiSPFM1	146_hypothetical_protein		23	188	PhiSPFM1_052	ATGAAAAAGATTTATAAAATTGCGGTAATCGGTTCTCGGAAGACTGATGAAGATACCATGTCTGAAATGTACATGCGATTGTTACGTGGGTTTAATGCGCTGCACGCCAAAGGCTACACGATTCATTTTTCCTCTGGCGGCTGCTGGTGTGGTCCAGACCAATTGCAATTCCGATTTGCCCGACAGTGGGCGAATACAATAGACCAGAACACTGGCAAGAAAGTGGTGTGGGATGACGAGTTCATCTGCTATTTACCCGATGAGAAAAAGCTTTGGCTCAAGAAACAGAACCCCAACGTAGAGTTCCGTGTAATCCCTCAGGACGACCGCTATCGTGAGATAGTAGGTAAGCTTCATCCCGCGCCAGAAAAGCTCCAGGAGTTCGCCTGGGCGCTTCAC…
Salmonella phage PhiSPFM1	167_hypothetical_protein		23	188	PhiSPFM1_029	ATGGCTAAGCAAAAGAAACCCCGTAACAAAAAGTATAACCCGAAAGTTGCCACAGAACGTACGGCACACACCGTCGCTGAAAACGCTCTGAATCGTATCACGTTTATCGGCAGTTCGATTCGTCGCCTCGGGCCGTACGCGGGCCGTGGTTTTCACTTTACGGCAAGTCCTCGTATTCGTGCCATCGCCACAGATATGTTAGTCGGTGGGCTGTTCGACCAACCGCGACCATGGCATCTTTGGGTGATGCACCTCACTGAACTCGACACCGGTGAAATTGTAACAGAAACCGCAGTTGCCACACTTGACGATTATACTTTGGCGGACTTCTGCGAACACGCTGAGGAGTTAGTTAAATCGTTACGCCCTGAACAGGAAGAGGGGAAGTATTTCGGTTAT…
Salmonella phage PhiSPFM1	114_hypothetical_protein		23	188	PhiSPFM1_082	ATGTCGGAGAAGAAGCGCAGTGCAGCATTTATGCTGTTTAAAGCGTGGGTGTTCTTCCGGGTACCGGAATACGCAACCATCACAACCTACGCCAGTCAGGAACACGGATTGTTCTTGCCAGAAGACCCGAAGAAACGACAAGCGTTGTTACTGAACATGAAGCCTATCTATCTGCACCCCTCAGAAGCTGCTGAGTATTTAGCGACCGGTGGTGCGTTAGATGTACACGACCCGCATGACGGGATTAAAGTGTACGGGTGGATTATGGAACACCTTGCGGACTGGCTGAACTATCTGGAGAACCCGACGCTGATTTACCGGGAAGTCCCTATCGAAGGGTTGCGTCAGTTCAATGTGCTGGCTTCGAAACTGTTTCCTGTGGCTAACCGCTACGGGTAT…
Salmonella phage PhiSPFM1	110_putative_dihydrofola..		23	188	PhiSPFM1_086	GTGAAACTCTCTATTATCGTCGCGATGGACCGCAACAACGCCATCGGTAAAAACAACGAATTGCCGTGGCGTCTGCCTGCCGACCTGGCTAACTTTAAGGCAATCACCACAGGGAAGAACGTTATCATGGGTAGTAAGACCTGGGAATCGTTAGGTTGTCGTCCTTTGCCTAACCGCGGTAACTTAATTGTTACTCGTAACCCAGAAGGGTACATCAATGGCCGGGAAGAACACACCGACATGCGTTTGGTGACGTTTCACACGAGTATTGATTTAGCCATCAAAGCTCTGGAACGTATCGAGAAAGATACCGGGAAAGAGCAAGAGGTGATGATTATTGGTGGCGCATCAGTTTATCAACAAACCCTCGCTCGTGCGGATCGTATTTATCTATCGCGT…
Salmonella phage PhiSPFM1	244_hypothetical_protein		23	188	PhiSPFM1_217	ATGGCCGAAATTGTCATTCTTTCCTCATCCTCAGATTTAACGGAAGCACAAAATAAACAGCTGTTGGGGCTGCATTATAAATTTCTGAACCACCAACGTACCATACTCCATATCGAAAAAGGTGAGATTCCGAACCTCACTCTGGAGAAACTGTTGGCGGGGAACCGTGCTTGTGTTGCTCTGGAAGGGGGTACCCCTGTTGGTTACTGTTTGTATCGCGTAATCGCTGGGGTTCTGAAGATTCGTACGATGTTCGTGTCTGAAATGGCACGCCGTCGTAAAACGATGACGCAGATTTTTGATGCGCTTGATGTGAATGAACAGTTCACCAGTGCGCATGGGGGAATATACGCTTGCCAGGAAGCTGGTATTGCGTTCTTTACCGCTCGCGGTTTTGAC…
Salmonella phage PhiSPFM1	282_hypothetical_protein		23	188	PhiSPFM1_180	ATGGTTGACAACGTCGTTCCATTCAAACCTAAAGTGGTGGTTGCTACGGACGAACCGCCGTTTATTCCTGTCAATGGACAGAAGATCATCGAGTTTCCAGACGAGCATCGTGGACAATTGCACGTTCCACAACCGGACGGGACGATGAAAGCTATCGGTTTCCCGATAGCTGAACAAGAATGGTGGACGCTTCTGGCCATCCAGATGATGTCGCGTGGTCTGGGTGTGTCTACGGAACCTGTCGTTCGCATTAATACCGACCCGTATATCCACGAACAAGGCAGTTGGATGGAACGACGTCGGACAATGGAGATGCAGATTAGCAAAGAAACGCTTTTGCAAATCGCAGAATCCACACCTTTCATCCTGACCTCATCTTTTAACGGGGATATGGATGAA…
Salmonella phage PhiSPFM1	199_putative_virion_stru..		23	188	PhiSPFM1_260	ATGGGGTTGTATACAGAACCTTCAATGGAACTGCTCTGCCAACAAATTGTGCGTGACAATCCCGGTTTAGCAGGAAAAATCACCGCTGACTCCATTGGGGTCAGGGGTGTTCCTGTTGCGAGAAACGTTAACGGACGAAACACTCAGATTACGTTGGTAGGAAAACCCGGTAAAGGATTTGCTGGGGAAATAACGGTATATTACGACCGGTTGAATCTGGCCAGTCTATTTAAGTCTGGCCCGAATATGGTGAGTATTCCACGTAGCGCACAAACCCATGCGGAAGCGTTACCGGCGTTCAATGAATTGAACGGGTTGAACTTAACCGCGAGTGACATCACCAGTCCAAACGTTGCATTAATGAAATACGCTACGCCGGAAACTGTAACTCTGACGGCG…
Salmonella phage PhiSPFM1	207_hypothetical_protein		23	188	PhiSPFM1_252	ATGACCCTATCAACGCAGGAGGTTATCGTGGTCGATCGTTGGAGTAAAGAGGGCATTATTCGTGCCAAAGTAAACATCGAAGCCGGTTACGTTAATAACCCGAAAGATTTGGGTAAAGCAACGAACCGTGGTGTCACTGAACTCACTGCGCGTGAATATGGCTATAAAGGGGATATGCGTGACCTGAGCCTAGAAACCGCGTTAGACATCTACAACAAACTCTGGTGGCAACGGATGCGCTTAGACCAGATTATGAAAATGAATGTCCTGCTAGCTGACCGGATGTTTGACTTCGGCATTAACGCAGGACGCGGTAACTGTATCAAGTCCCTGCAACGTATTCTGAACGTATTAAACCGTCAGGGTAAACTATACGATGATATCGATGCCGATGGTGGT…
Salmonella phage PhiSPFM1	208_hypothetical_protein		23	188	PhiSPFM1_250	ATGGAAGCACTTAAGTATAAGTTGTTAGAGAAGCCGTGGTTTATCCTCACGGATGATTTCCATTTCGAGTTTACGTTGCGCAGCCTCTATCGTGAACAGACCGGAATGGATGCGATGGTAGCATTAGCAGGTGTGCATCCGGATACCCCGTTATGGGTAACGGTACCGAAAGGATTTGTGACGGACCTGGCAAGCATTCCAGAAGCGTTACGTCCTATCCTGCATCCGGATGGGCCTTGGGCTGCTGCCGCTTGTGTGCATGATTTGTTTTACCAGAAACGTTCATCTGTAGGCTTTTACCCTGACACTGTCGAAGGTAATCTATCTCGTGCATGTGACAAAACTTTCGCTGACCTGATGTTCTTACGTATCATGGAGGCATTAGGCGTTGACACCTTT…
Salmonella phage PhiSPFM1	206_hypothetical_protein		23	188	PhiSPFM1_253	ATGTCCTACACTCCTGATTTAGTGGCGACCGTGATTCGGTCGCTCAACCGTAAAAACGCGGTCGCCAAAGCAGTAGACCCCGCTAACGTACGCCTGGTGTCCGTGGCGCATCGTGACGAAAAAACCCTAGACGTCACACTGACAGGGGGTCCGGGGTATTCAAATTACGGTCAAATTACGGCCCAGGTCACGAAGCAAAATATTGCTGATTATTTCGCTAAGGTTAAGTTGGATGCCATTCCCACTTGTGCGTCCATCCACGAACTGTTGCCGCATTTAGACACTTTACTGGGGATTACCTTTTTAACCGACGACTTTGAAGACCTGCCTATCACTTGGACAAACAATGCTGCGCGCATCACGTTCCAGGCGAAACAGACAAGTCTTGTCTGGTACGGC…
Salmonella phage PhiSPFM1	263_hypothetical_protein		23	188	PhiSPFM1_200	ATGGACTTGCAAGAGTATCTAAAGCATGTGGAAATTAACGGCAACCGTGGAATGATATACTCCATGGTTGTCGAGATTTTAATTAAAATCGTGCTTGTTTCATTCCACGCGGCAGAAAATGGCACTGCTGTACCAGGAGATGTTTATAAAGGCGTTATTAAGCATCTTAGCGACCGCTACAGTTGTTTACGTGAACCGGATATCTTTAATGAGGTGCAGCGTGTTGTGTTGCTTATCCTCGACAACCGTGAAGATTTGGCGTACAAGCTTGCGCATGAACTGGCAGACACGTCACAGCACGGCGGACAACTGAAGTATAACGTTGTGGATCTCGTAGCGTGCAGATACTGGTATACGCAGCCCGAGGTAAGTAACTTCTAA
Salmonella phage PhiSPFM1	105_hypothetical_protein		23	188	PhiSPFM1_091	ATGCCAAACTTTGTAAAAAGTAAACTCGCCCGCGAGTCCGTTGAAGCTACCGGCGACGTAATCGACGGTCTGAGCAACGTTGAACCGGCAGAAGAGAACATCGACGTCCAGCTGGCAGAAGTTGCGTCTATCGACGGTCAGCTGGAACAGCTCGATGGCGACCAGGAAACTCTGGCTGCTGATACCGAGCGTACCGAAGCTGCTATCGACGCTGCTGACGAAAAAATCGAAAACGGTGAAGAGATGCCTGAAGAAGCCATCGCTCACACCGAAGTGGCGCAGGAATCTATCCGTAAACGTTGGGCTATCGATCGTACCAAACTGGCACGCGAATCTTATCGCCGTGGCCGTGGCATGACCAAAGCAGCTCAGGAAGGCTGGAAAGAAACCCTGAAAGAT…
Salmonella phage PhiSPFM1	148_hypothetical_protein		23	188	PhiSPFM1_050	ATGTCGACGCTCGATTTAGATTTAGAAGTCCTGACTGACGACTACGATCGCCTGGTCGCACTCGAAGGTCTGGGAGTTAAGCCCGACTTCCCTGCGGTTTGCGCGATTCGTCAGCGTTGGTGCTTAACCGACGACGGTGAAGATATGTTGGTTGCTCGTGAATCGCGTGAAGCGATGGAGCGTGCTCAGTTTATGACTGATACCGACCCGCGGGCTGGCATCCATCGCGCAGCAGGGCGCATTACTGCGAAAGCTGTTAAAGGCGCTGGAAAGCTAGTGGGTGCTGGACTAGGTGCAACCGCAAAGGGCGCGGGTAAACTTTCGAAAAAGCTCGCATTACGCTTTTACGATTTCGCGGAAGCGCTAGCGAAAGAACAAGCCGACCGTTTGAAAGAAATA…
Salmonella phage PhiSPFM1	297_hypothetical_protein		23	188	PhiSPFM1_166	GTGAGCGCCATTGAAACAGCACGTCGTGACGCGACGAAAATTCATGCAGATTTAGTGGACCAAGGCACGGCCACCATCACCAAAGGGGGATGTTACATTTACATCCCTGTTGGCTTCGTGGCTAAAGAGCTGGCGGTAATTTCTTCGCAAGTAGAAATCGTCGGTATTTTCGCTATCTCCACTGACCGCAAAACCTACGGGGTATCGAACGTCACGACGTTCATTGAAATTACCCCGTCGGCGTTTGAGGAAATTGACGTTCAGGGTGTGCCGTATTACGAGTTCCGTTTTGACCCCGGCACGGTGGTGTTCCCCAACCGAATGCTGCAAGTGCTATCCTCGCCAGTCTACAACATCGCTTCGTACATCTACGACTTCGGAAACCGGCCTTTCTGGTAC…
Salmonella phage PhiSPFM1	142_putative_acetyltrans..		23	188	PhiSPFM1_056	ATGCTTGTTATTAATGTGGTCGAGGATAAGATTCCCGCGAATGTTTATCCTGAACTGGTTGAATGGGTGCGCGACTTAAACAGTATCCGCGAGGAGCCTATTAAACTCACGATGTTTGTTGAGGATGATATCGTGCGGGGAATCATGGCATGGGAACCTGGCCATTTGGTCTATATGGTTGTGCCCGAGGAATCGCGACGCGGCGGCGTCGGCAGATTTATGCTTAAGTATCTTCAGCAGAACTCCGATCGTAAACACATCACCTGTCGTGTTCACCCGACCAACATTCCCGCGCTAGGATTCTTTCACCAACAAGGCTTCCAGATTGACCGATGGTATATTGCTGCTGACGGCCAACGGTATTTTCGTATGACGAACTACAATGTTATTTCGTCACAC…
Salmonella phage PhiSPFM1	112_hypothetical_protein		23	188	PhiSPFM1_084	ATGCAACAGTATTTTGAAATTCCGTCGTTGGACAAGACCATGCGCAAAGCTGTGGTCGACGGCGTCGTAGAACGTGTGCTAAACGAATCTGGTATTGAACGTGCCAGTGTTGTTTTCACGGATAGCTTCAACACCGCCCATCAGCCAGGCTCTACGCTCGGCGATGAGACACCGGTGGACTATTCAGCACCGAACCGTGTCTACGTCGAAGTGGAAGAAGAACGTGATGAACGCGCACGCATTAACCGTCAAGTTGGGTTAGCGGCAGAGATTCCATTCTTCCATAACCCCGAAGACCAAGTACGCGCTGCTCCTGTCCGCGTAATGTATAACGTGACTATCACGCTACGGCGTGTCGGCCCATCGCGTGACGAATTGTTACGTTGGGCGAACCGCCTG…
Salmonella phage PhiSPFM1	180_hypothetical_protein		23	188	PhiSPFM1_017	ATGTTGAACTGGTTACTTGCGCTGATTAACAAGCGACAAAAACAACTGTACGAAGAAAATCGAGAACTAGCTGCCGCTATCCGTCGTGTACAGGCCGATAACTTGCAGTTAAGACACGACCTCGCGAAACTAGGTGTTAATGCGAGTAGGCTTTGTACGCACATTAGCCGGTGCCACGATATTATCGAACGTATTGGACATTATCATCTTACGTCTCCTGCGCGTCGCGTCTATGACGCGGCCGTCCAGGGATTGAAAGATACCAGGAATGCGTACGACGAGATGTTAGAAGAGTTTAGCAAACGTGAGGATAAATACTAA
Salmonella phage PhiSPFM1	294_putative_DNA-directe..		23	188	PhiSPFM1_169	ATGATTTTTCTGAAACAGTTTAACCAGCGCTTTACCGTGCGCAAGACCGATGAGTTCGGTCGTCCGCGTATTATCCCGCTGGAGAAGCTCCAGCTCCCACGTGGTTCTATCTACCACACCATCGATTTAGACCAGGTGGTTTTAGCACCACCGTTAACTACACCGTGTTTTGGTCAGCTGGAAAAACCGGCGATGATTCGTCACCACTTCCAGCTGCCTGAAGACGGCATTATTGGCCACCCGCGTAAGAAACCGGTTGTTGGTCAAGAGCGCCAAATCTTCCAGTACCATCGTAACAACCGTCGTATTCGTCGCATGATTGAAGACGGCGTGGTACGTTCCGATCCGAAAGTGCTGCTCATCGAAAACTACACCCCGATGCTGCCGCATTATTTCTAC…
Salmonella phage PhiSPFM1	227_hypothetical_protein		23	188	PhiSPFM1_233	ATGTCTTTATTTCAAACCATTAAAAGTGCATTAGAGCGTAATGATGCAGACAGTGCCTTTACTGCGTTACAGAAAGCCAGTAACGGGAAGCTAGACAGCGTCTTTGCTAACAATCAAAGAATGCGCTTTTACAAAGTCGGGGAAGTAGGCCAGTTCTACGACGAACTGTTTACGGGGGTAGTGCAAAGCGCGGTATACGCCATGCCGACTGAACAATTAAGTCAGTTTGAAAAAGGGATGCGTTACCAGCGGTTAAGTAACGACTACGCATTACTGAATCTGGCTATCGATGACTGCGTCGTGCTGGTCGTATACTAA
Salmonella phage PhiSPFM1	235_hypothetical_protein		23	188	PhiSPFM1_224	ATGCGTGGATTTATGGGTATTATCGTGGCGGTGTTCTTTACCGCTTCTGCTTCAGCTACAACTAGCGTAGAAGATTTACTACCAGGCACACCGTATCAGTACAACCCGCCTTCGTTCGAAGTCTGTACTGGCGACGATGGTAGATGTGAAGAAGTCAGCCGGCACGACGAGTACATCCTAGTCCACGCAAAGGGCGAGGAAACTTGTCCGGCAGGTTACTACTTTCTGTTGAACTCAAAGGCACAAGAGATTGTGCCTGTAGAGACAATAACGTGCGACCCGACGCTTCGCGCGTCGCTCGCTTACAATACGAAAACCAAACAACGCCTCCTGGTTATTGAACAGCAAGGGGTGGTGCGTGGTTCAGTAGCGCTCGACCAGTAA
Salmonella phage PhiSPFM1	101_putative_virion_stru..		23	188	PhiSPFM1_095	ATGAGTAACGAGACCGATAAGAACGATCCGGGGTATGACCCGAATACCGACTACGACAATTCGTATCAAAACCCGAATAATATCGATGCAGTACCATCGGTCGCCGACTACTTTGACCGTCGACTGTCCGATGCGAAACCCACCACGGCGTACAACGTTAATGATGAGTTATCGGGTTGGAATGACCGTATCCGTCTTACGTTAGGTTTGGGTCTGGCTGCGCAGCGTGTGACCAACCCCTACATGGGGTTCAACCATATGATGGCGTCGAACCCGACGCCTGTTAACCGTGAGTACGGTGGCCTAACCTTCATTACCCGCCCTGACTTCAACTTGTGCTTTGACAACATTGCCAACTCGCGCAAGATGTCGAACATGGCTTCTCAGCCGAAATCGTCA…
Salmonella phage PhiSPFM1	135_hypothetical_protein		23	188	PhiSPFM1_061	ATGGGATACCGTATAGATTTATCAAAAACCCCGAAACAGATTCTGGTTGAGAGAATCAATTACGTTTTTAAGTTATCGTATAGTGAAAATAACTACGAGTTTAACCCACGTGGGGTGTGGCCGTTGACCCAAGCAGAGCGACGCGCTAAAGGTGTGGAGTCTAAAGTTGCGGCGCGCTTTGTAAATGGGGTACACGGCACTCAAGAGTTTTACCTGACTCGCGCGGACTTAAACAAGTTACTTAAAGACGTAACGGTTGAAGTCCCGAAGGGTGCGGCGGAATGGAGCCATGAATTAGTTCCGTATATTGTCGATGAGCTGGGTCTCCAGCTTGACACCTACGACATCATGGTTGAACCGATTACCCCAGAAATGGAATCGTATGAGGCGCGCTTAATC…
Salmonella phage PhiSPFM1	275_hypothetical_protein		23	188	PhiSPFM1_188	ATGAAACTGAACAACCTTGATGGGATTACCAACCAGATAAGCAACACAACGGGCGCAATAGAGAACAAAGTTAACGATGTTCAAAACCGTGTCCAGTCAACGATTGGTAATGCCGAGCGCGGTATTGAAAGTGCTCAAAATTTGTACAATAACGTAACCGCCAAAGCAGGGGAAACTTTCGACAAGATCTCCAACATTGGCAACACGATAAGTGAAAAATTTGGTAACGTGTTCGGGGGTGGCGACCAAGTCACGGTAGGTGGTAAAAAGGCAGCAGGTTCAGCGGCTTCCGGAGTATCGCCGCCTCAACGTGTGCCTACTTTTGCTTCCAACACGAAAGAAGCGCTGCCAGTTATCGATCCACAGAAGCGCGATGTGTCCGAACCCTTTCAGAAGGTA…
Salmonella phage PhiSPFM1	164_hypothetical_protein		23	188	PhiSPFM1_032	ATGGCTAAACAATACACAATTGTTAAACGCGCAGGTACGACTCTGCTGTACGTGGAGAAAGGTTGTGAGAACACTGCAACCGCCAAGAAACTGAACCTGCAAGGGTTTCTGTATCAAGGTCTCCGCGCGGGTTTGACCATCACTTTCAAAGGCTTACCACAGGCGAAGAATCTGCGCGTCGTACGTGCAGACGGTGTAGAGCGTGCCTTGGTAGCCGACACCCCGGTTGATACTATCCCTGCCAGTAAGAAGGCAGCGAAAGCAACCAAGAAAGTCGTCGATAAACGCAAACGCGCTGTCGCTTAA
Salmonella phage PhiSPFM1	141_hypothetical_protein		23	188	PhiSPFM1_057	ATGCAATTACAATTTCGTCAACGGTCTGTACTACTACCGTTTAGCGCTATATTAGGTTCGTTTACCAAAATGCTGTCTGTGGATTTTACTGCAGCTGAGAAAGAAGCGCTGTTATTGGCGGCAGTCGAAGAAGTATTGTGGGAGGTGTTTTACGTAGTGCCGTTTCGTAGCTGCTTAAACGCCCCGTATGTTGAAGGGCAGTTTGTCAGCGCGCTTTCCGCTGCAATTACCAAACGTAAACTAAATGCCATGGCACACGTCAAAGAGATCACCGCGCAACGAGGACGGATATTCGCTACCGTCAGAAATGTGTTAATTAAAGAAGGGTTTCTTGCAGATGCGTTAGGTCCCGAAGTTCCTTGGGAACCGGGTCATCCGCCGCGTCAGTTTGACCACGGG…
Salmonella phage PhiSPFM1	107_hypothetical_protein		23	188	PhiSPFM1_089	ATGAAAACTATCAATCTGCTTACTCTGGCTAATGGCTCTATCGAACGTAGCGAAGACGACGGTGCTATCCTGCAAGCAACCAACGGCTTTAAAATTAGACTGTCCCCAATTCAATTCACCGGCTTACAAGTCTGGCTGCGCGAAATCAACAAACGCAAACTGCCGCGCCGTATGGCGGTTGGTGACCTGCTCTTTACACTGGATAACGTTGACGGTGTTAAACCGGAACTGTACGAAGTTCAGTACAAAGCCGCAGTCGATACACTGCGACTGAAGAAAGGGGAAGAAATCAAATTCATTCCGGTGACCTATAATGGCAACAATTACCTGCAGATGGAAGACACCCCGTTCGCTGCGCACGTCACTGACACCGCCGTTGAATTGGTCATTGCCTTTGGT…
Salmonella phage PhiSPFM1	166_hypothetical_protein		23	188	PhiSPFM1_030	ATGCCAGTTTTATACGGTGGCGTGGATCTGAAAGTTTTGGATCGGTTTAAACTACGGGCATCCGAAGCGCTCGTAAACGGTTGGGTCGAGCGTGGGGTACGGGATGCGTGTGAAGTTATTTGCCGTTACCCCGGCGCGACGACAATGTGGTCATGTCATGGACACGGACCATATTCTAAAAAGAACTCGCCAGGGGAGTTCCATGTAGTGTTTGTTCTTGGTGTTGGCTTTGAGCACAAAGCGCATGAGCTAGTTGCTGAGTTAATGAAAGCGGATATTCCACCATTGTGGGATTTATCCATGGCGAGACTCATGTACCCTGATGATGATTTCGTTTATGACCTCAGCGAAATCACCCTGAAAAACACGTATAACGCGTGGAAGATAACGTATCGTTAT…
Salmonella phage PhiSPFM1	134_putative_virion_stru..		23	188	PhiSPFM1_062	ATGCAGAGATTTAACATTTTTCGTGACCAGGCTATCCAGTTAGCGAAATCCCTGATTGTCAAATCAGAGAGCATCGCACAACAGATGAACCTGGCAATAACCAAAAACGGCGGTTTCGTTTCCGAGAACCGTGAGACGTGGCGGTATTACCTACACTTAGCAGGTAAACGACATGCAATCGACAAGCCGATATACATTACGTCACTCGACACGCAAGAGCAGATAGAGTTAACGACGCAGAACCTCTCCCGTCATAAAAAGACCTCAAACGTATATCGTTCTAACCCGGAGTATATCGACGACTTAATCGCCGAGTATCCGGACTACGCAGTATACATTCGCGGCACTTTCAATCCGATTGATATTGCATATGCGATACGTGTCGATGACTGCTCAATT…
Salmonella phage PhiSPFM1	231_hypothetical_protein		23	188	PhiSPFM1_228	ATGACAGAACGTATTTTACGACTGCAAGAGAACAGGTTAGAAGACCTGCACGTAATGCGTAGTCGTGGCTTGTTCCCAGTGGGGCTTGACGTAAGTGGGTTAATAACTTCTGCGCAGCACGGGGACAAGGTCATTACAATGCATTCACGTGGGAACGAAGTGGTCTCTGCGATTTTCATCGATAAGGTTATTCCAGACTCGGAAAGCGGTAGGGTGGCAGGACACATCATTTACGAATACTTTCGCAGCATTCTATACGAGGAAAAGATAAATGTCAAAACTTTTATGGAGTACGCTAAGCGAAATAACTACATCGATGCGCGACTGATGGTCACGGAAGGCACCCCAACTATAAACGGTAAAGTCCATCATCGTTTACTTGGGGCGCAGTTGCCGAGA…
Salmonella phage PhiSPFM1	260_hypothetical_protein		23	188	PhiSPFM1_203	ATGTTGCGAGTCGTGAGTGAATCGCTCACGCTCCACACACAAAGTCTGATTAACTGTGTGGAGCAATACGGATGGATGTCGTGGATGGCAACGAACCGTGAGTTCGGTGCTGCGCCCATGGAAGATTATGACGTGTTGTACAAGTGGGGATTTGAAGCGGCTTGTGATGTTGTGGCAGAGCTGGTTACCGAAACAATTGCGCGTTACAACGCAAGATGTGATGAACCGATGCCTAAACAAGTCCCGCCGCAAATACCTCCGCTACCGACAATCGATCGTGAGCATTGTCGAATCTGGACAATGGAAGAGTTGTACGACGAACACGTTAGAATGCTGAAACCGAACGAGCTAATAACCGGTGCGTTGAACTGGTTCTTACATCGGTTCTGGACAGAGTTG…
Salmonella phage PhiSPFM1	190_hypothetical_protein		23	188	PhiSPFM1_007	GTGTCTATTTACGATAAGCCCTCGAAAGAGATGTTGTTAGATGCTATTAACCGACAGAACGGATTAACGGCCAATCCACTCACATGGGAGCAGGTTGCAACTGGCTTCCCTGAGTCTGTCCAAACGCCTGGCGCTGACCGGAATACGCGTGTGCTCTTATACGGGTTGAACGGCAAGGGCTACAAAGGCAACGTTACGCTCGAATACGACCGTATCGAAATGGAAATTCTGTTCAGGAACGTAATACCGGTAGTCGTTGCCGACCCGGTAAATAAACTCTCTGAGTTGTTGCCGTTTCTGAATGCGAAATACGGCTTGTCTTTAGTTGCCGATGATATCGTTGACCAGTCAGTAAAAGATTTGGGAGAAAGCTGGTTAATCGATGTGACTATTAAGCCC…
Salmonella phage PhiSPFM1	313_putative_virion_stru..		23	188	PhiSPFM1_151	ATGGCGAAGATTGCGTCCAAATTAATCGACAAGGATCGCGGGTTCGAAGTCTGGGACCCGAGTGAATTGTACGAACCAAACAAACCAACAGGTTACGTACCTAACCCACGTGACCTTATCGTGAACGACATGACCTCCGGTTTTGACCGCGTGGTTAGCGTAAACTATTCGGTACCGTCGTGGGAAACAGAACCGTTCGGTGGCGTTGGTGTGGCAAACCAAGACGGGCGTCTTAATGGTCACTACCCACTACGCTCTGACAGATATCGCGTCTACGTGGACAGCACCAAACTTCCACCGACGATGGTTATCGATGATGCCGTCACTTTCAACGGTCCCGATATCGACGGTGTGCGTATCCTGCGTGGGTCATCTGTAAACGATGATGCGGAAATCCTG…
Salmonella phage PhiSPFM1	272_hypothetical_protein		23	188	PhiSPFM1_191	ATGAGCGAAGAAGTGAAATACCAAGCGTTCGACGGAGATGTGGACAACGAAGATTCGCTTCTCCGCCAAACACAACAGCTACGCGTTAAGCTCGTCACAGATATGGTGAACGACGGTGAAGTACACAAAGACTTAAAAGCCGTCGACCGAATCGAACGCCTAATCAACGGCATCGACAAACAGGTCATGACGAAGCGGAAAATTAAAGCTGCTGAGAAAGGCGCTGAGGCGACTCAAGATTTGGCCAACAGTTTAAACGGCTTCTTAATGACCCGTGCAGGCGTTGGTATCAAACGTCACGACGATGAAGAAGATTTAAATAACGGATACCAACCCACCGTCCCACAGATTGCCGCAGTACGGCCTCCGAAAGAAGGTGAGTTGGCACCAGTAGGCGAA…
Salmonella phage PhiSPFM1	209_hypothetical_protein		23	188	PhiSPFM1_249	ATGTTTCATCCGAATCCTGCCAACTTCGCGTTAAAAGAGTTGATGCCGCAGGAGTACATCGCGAAATACGGTGAAGGTGCTATTCGTTTCCTTAATCCGTTACTGCTAATCTCGCTCCAACAGATTCGTAATCGTTTTGGGCGGATGGTGATTTTAACCAGTTCCCAGCAACAGCGTAGTCTGCGTACCCTGCAGTTCTTTATTAATCAAGAGAAACCAAAGGGTGGCGATTGGCAAACTCGTGCAAACAAACTGTACGCCGAATCAGGCAGTATGCATAAATTCGGTAATGCGTTTGATGCAACAATGCTTGATACTCCGTTGCAGAAAGTACACGACTATATTGCCGCGAACCCTAACGAGTTTCCGTTTATTCACTTTATCGAGTGCGATATTACC…
Salmonella phage PhiSPFM1	262_hypothetical_protein		23	188	PhiSPFM1_201	ATGACGCAAGACGAATTTGAAACGATGGTAAAACAATACTTTAAAGAAGGGACTATTCTGTACATAGTCGCACCCGAGAGCGAAAACTGGTTGACGTTATCGTCGCGGGTAACCACCCTACGCGGCCCAGTTTCTCAAGAAATAAGACAGATGGCTCGTATAGTTCGAGATACCGCCATCCAGGGCGGTAAAGTCGTCAGCTTCTCCCACCTCTCTCCGATCGGCCACTCTAACTTAGAAACCGAAGTTGATGTGGTTGCAACCGTCGGTTTCGATTTAGACGGCTCCCCAGGCACTAGCCTTGTTGCCATTAAGAAATGGCGTGGATACGATGCGATTCCATCGCCGGGGGTTTGGCCAGCTACCAGCTAA
Salmonella phage PhiSPFM1	54_hypothetical_protein		23	188	PhiSPFM1_142	ATGAACTTGTATTTGCTAGAACGAACTGACGATATCGGGTATGATGAATTTGATTCCATAATCGTAGCGGCTCCTACGGAGCAAGCTGCGTGTGCAATTCCTCCCGACTGTGGTCATTGGATGGACTGCCGCTGGTTACCGAAAGAGCGCTGGGATGAAGGGCTTACCCTGACCGTTACTCTTATCGGTACTACGCACTATCCTGCTGGGACCGTCGTTCATGAATCGTTCAATGCTGGCTAA
Salmonella phage PhiSPFM1	267_hypothetical_protein		23	188	PhiSPFM1_197	ATGAATGTTAATCCACTTGCAGCGTTGTCGGGCTTTGTTGCCAAAGCATCCACGATTCTGCCTAAAGCCTTTAGCGGCTCTCAACAGGAACTCGCGCTGACCACCTATGACGACATGTCTGATGTGTCCAAGTGGATGCAGCAAGAGAAGTTTTTAAACTTTACCGGAATGCTTGTACCCGTACCTCCGGGCTTCAACACGTATGTGATGGACCACATAGAACGGTTGGAATCTGTATGGGCTGTGCTCCAGAAGATTCAGGAAGGGGTTTTAACACCCATCGATAAACGTTTCGGTGCGATGACCCATGACCTGGGCATGTTAACTCTGCCGATTGGGTTTAAGTTCAAAGACCTGAACTACCCGCTGAAAAATATCAATCCAAAAGATCTGGTTGAG…
Salmonella phage PhiSPFM1	203_putative_virion_stru..		23	188	PhiSPFM1_256	ATGGCTTTCACACTACGCTGGAAAAATGAAAATCCGGCAGGTTCAATTGTTAACATTTATCGGGGCACGGCTAAAATAAATACAGCCGCATTACCAGCCCCTATTGCAACTTTAAGTAATGGCGAAACGGAATGGACGGACGAAACCGTTATTCTTAACACCCGTTACTGGTATCTTTTAACAGTAACTGTTAACGGTCGTACCGTAGGTAGTCCACAAAAATCCATTGTCATTAAAAACCGTCGTGGTGTGGGTGGCGTCGACCAGATTAACTATTCCGATACTGACGACTTGGCGTTTCTGGGGCAGTTGCCGTTCGAAGAACAGATGACCTATGACGCGTTGCCTGCAGGCTTTCGTGCATTAACAGGGATATCGGGCACGGGCACGCTAATCATG…
Salmonella phage PhiSPFM1	153_putative_thymidylate..		23	188	PhiSPFM1_044	ATGTTAAACTCAGTGGCGCTGGATGGTCCGGACTTTTCTGGCAAATCAACACTCGCGAAAATGATTCAAGCGATGTTGCGCTCCGCTGGCGTTAATGTCATCATCGTCAATCACCCGACGAATACCACTGAAGCCGGTATTAGTGCACGTTCTCTGGTTATCCAGCACGCTTCTAACGAACGCATTGCTAAAGCGATGTGTCTGGATTTCCAATACACGATGGATTTCGTTGTACCAGAGCACGATGTCGTTATTTTTGACCGTTTTTGTCAATCGACTATTGTCTACCAGGGCGTCGATGGTAAAGGGGAAGTTTTCCGTTCACGGGTATTAGACCGCATTAACGCACCGAAACTTTACGTGGCAACCGATGTATCCTACGAAACCGCCACAGAACGC…
Salmonella phage PhiSPFM1	318_hypothetical_protein		23	188	PhiSPFM1_146	ATGTTTACTGCGCCAACCGTGCAGGTGGGGCAAGGTCTTAACCTGGTGGTACATGACCAGCGGTTAATCGACCTCTGCGACACAAGCATAATTACTGCGATGATGGACCATAACCCTTTAGGTGACTACGGAAATACCAGCGAGATTTTGGCTGTTGCTGCCGTCCTCCGTCGTATTTACGGTCAAATAACCATCGTAGATCTCTGTAACTTCATTGACAACCACAGAGATTTAACTAAAGGGTTGGTCGCACTTACTCAAGATGGGGTGTCAAGTTTTGACAGTTCTCTTGGTAATTTCCTAGACATCGGTTCCGGGTTCGACTCCGGGCTAATGTTCATCACTCGTGAACGCTACGTCGCCGTCTGGGAATTTCTGCAACGCATGGGTGTGCATGTT…
Salmonella phage PhiSPFM1	183_hypothetical_protein		23	188	PhiSPFM1_015	GTGTCTATTTCATTACGGGGACTGACTATTCACGAGATTCAGAAATATTTACTCGAGGGCGGGAAACTGACTGACGACTATCAAACCGCAGATATGTTGCTACAGTCATTTGTACCGTTACGTGCTGAGTATTACGAAATCGCGTTCCTGGGCGATGAATATTGTGTCCGCACGCAAGGGCGTGAATACGAAGCAGTTCGCGTACCGCGCACACTCGGCGGGGTGATGATACTTATCGCTAATATCGAAGCACTCAATGCGAAATGTGCGTTATACATCGCACAGGGAGGTCGCAATGGATTTTAA
Salmonella phage PhiSPFM1	129_hypothetical_protein		23	188	PhiSPFM1_066	ATGAGCATTACTGTTGAACAAATCAAAAACGTCATCGTTAAACACCTCGATCAGGACGCGGTACTGTCGCAGTTGAATAACGTGATGCGTAGTCGTAGCATTCCGCCAGATCAGGCGTTAAAGATTGCGACGTATGTTGCGGCATGGGCAGCATCCAAAGGGGGTAGTGAAGCACAGGTTATCGCATATGCAGTCGATGCGTATAAAGCAGCTGCCTATCAGCAAGTGCATAACGCAGGCGACGCGTATAACGACGATCGTCACACCAAACTGGTTAATGCTTGGGAACAAGTCGGTAAGATTCTTGCCGAAATTCGTTCTCAGCAGTCCGGCGGTTTGGGTGGCAGTGGTGGTTTAGGTGGTGGTAGCAACGCAGGCGGGTTACTGGGCGGTAACAGT…
Salmonella phage PhiSPFM1	187_hypothetical_protein		23	188	PhiSPFM1_011	ATGTACATTCTGAATAACGAACTTACTAAGTACGCTAGCAAAAACCCGATTATGATTTCTTTCCTAATCGTGATGGCGGCCAACAAACAAGACCCTAGCGAATTCACTACTGAGGACTTCGAAGAGATTATCGCTAACGCCAAAGAAGCCACGTTCCAGACCACAGAACCTACTCGCGACGAGTTCCCTCTAGGTGAAGCCGGCGATGTAATGTTTAACGACATGATTGCTTCGTACTACATCAATAAACGTGGTATGGAAATCGAATACGACGAACTTCCTACTAGCAGCTTTGCTGAAATGATTCGTGATTATCGTCGTCAAGTTGTCTCTGACGATGTCGTAAAGAAATACATGGCACAAATCAGCCCATTCAGTCTTGAATTCGAAAACCGCGCG…
Salmonella phage PhiSPFM1	266_hypothetical_protein		23	188	PhiSPFM1_198	ATGAAAATATTCATTGATTTACTCGATGACGAATTTCGCGAAATATTTCCAGCGGCGTTGTTCGAGTTTAAGCGTAAGTGTGAAGACTATCTGATACCAAAGAATATCGATCGTCAGCACCTCGCCGGGCTTATCTCTGCGGCGTACGTCAACATCGCGGTAAATGAAGTTCATCAACTCGCGCAACGTATTGCTTGTTTTGAATACAACGATGAAGACATTGAAGACGGCTTCCTGCAGTCTAAGATGGGTCGTTTCTCGCTCGAACTTAAAACCGACGAGGTTATTGATAAAGTCGGTAAGGCGTTTGATGAGATGAAAGACATCGAAATGATGATCAAGATGTCTGGTCCAGAAGCAGGCCCATTGAAAGAAGCGTGGGAACATCTCAACCGCGAC…
Salmonella phage PhiSPFM1	211_hypothetical_protein		23	188	PhiSPFM1_247	ATGGCAGTCATCTCTGCAAAAGACCAACTCGTCGCGCTGTTTAATGCTGCAAACAGCGGACTGTCTAGTCCGTTAACTACTGCTGACGTTACATTCGGCGCTGTTGCTGACTATTCACCAGCAGATTCTGGAGACACTCGCAACTCCAAACTCACCATCACTGCCACCGCGGAATCCGCTAACTTTACGGGCGAGAAAGAGCTGCACTATACCCGCCTCGATTCATTGAACATCATCGGTGCGAAAGCAGTTACCGCTGACCAGGCAGAATGGGATACCGATGAAGAAGTGCTTGCTTTTGTCAACGCAGATCTAATTGCCGCCGGTAAAACGGAAGATGCGTTTGCGTTGTCTGAACTCACCATTTCACGCGAAGACGGCGACAGTGGTGAGAAAATC…
Salmonella phage PhiSPFM1	306_hypothetical_protein		23	188	PhiSPFM1_157	ATGATTCCGTCCAGCCCAAAGGAACTCGCTGAGCTACTCGGGGCTAAAGTGGAATGCCATCCTAATGTGAATCCTGCTACTGGGTTACGTTGGGATGGCACCATTGCGTCACACGAGGAAATCGGTCTCACCGTCACCTTCCCTAAAACCATGCCGAAGCCGCTGCAGTTAGAAGGGCTTGCTTCGCTATACGGTCGGAAGTAG
Salmonella phage PhiSPFM1	139_hypothetical_protein		23	188	PhiSPFM1_059	ATGCTGATTCCTGAGCCGAGGTTACCCGACAGTATGGTGAGGATTGCGGCTGTTGACCCCGGTACCGCCCATCTTGGGATGGCGGTTATCGACTGGGAATTTGGCCAACCTCAAGGTGAAGTTGTCTGGGCGGGAACGGCTCATGTTGCGGACCCTACGCACAATAGCGCCTTTGGCGAGTGCGTAGGGAAACGTGATGCGCGTTTGGTGGAATTAGAAGAACGCTTTCGCGAGTTTTTAAAACTGGCAAGGCCGACTTTTGTCGCTACCGAAACTCCATTCATGCGAAGAGCTAAGCTCTCAGCGTACGAGTCTGGGGTGGAGTTGCAACTGATGTTGCGGCGAACGCTTTGGGACGTGTTTCCCGAAAAATATCTCCATGGGTTTAATCCTATTATT…
Salmonella phage PhiSPFM1	225_hypothetical_protein		23	188	PhiSPFM1_235	ATGAGCATTCGTGAAATCACCGCAGGCAGCGACGTTTCTGGTCTGGTAGAAGCAGGCACCGTTCAGGTTTCTGGACTGAGCACCGTTACCGAAGTTACCGAAGCGCTGGCTAAGAAAGCCGAAGCTGAAGGCGGCGTAGCATTTAAAGTTACCGCTTGTGGCGGCAACAACAAAATGTTCGGCAACGCCATCTATTACGTAAACGCGTAA
Salmonella phage PhiSPFM1	204_putative_virion_stru..		23	188	PhiSPFM1_255	ATGTCGATTATCTTAAACTGGAAACAACAGCCAGGTCAGACTTTAGATTCCATTGAAATCTATCGTTACGACAACCCTAGACAAAGTGTTAACCCAGTGGCACCGGGGGAACCTATTGTAACACTACCAGGTAACACAACGACGTACGAGGACACGACCACCGAGGCGTATAAAACGTATCAATATCGCATCGTGGCGGTAAAGGGCACTGAAAAGGTTATGGGGCTGCCGATTGTACAGGGCGACTTTCCAATGACAGGGCCCGGCCCACAGGAACTTATTCGTGGCGATTGGCATCGTGGCTACTTTGGCACACTGACAAACGAAGAATTTATTCTTAACCATGCCGAGCTGAATGGTTTAATTGGCTTTAATGCCTGGAACCAAGCTCCAACATTG…
Salmonella phage PhiSPFM1	66_hypothetical_protein		23	188	PhiSPFM1_130	ATGAAACTGTACATGACCATAGGCGAAGTCTTCAAATATGAGTCGTTGTTGGCACGGGCCGAGATTGCTGATACTAGCGAGATCGAGCCCGCTGTCGCTTATTTGTTTCTGGCCAGTTACGCCGAATTAACGGTACGTTCTATTGTTAATGGGCTAGGTAAGGGTAAGAACTTTCTTACTTTTATCCCCCCAGACCCTGCGTTGATACTGGAACAGTTGCGCGGGCTGTGGGGTACTGAAAAGGTGCTGCCTCTAAACTGCTACAGCATGAGCAGTGGGATTAAGGATGATGTTCGGTTCTATGAAATCCTTTCCGTGATAGAACGTGTGTGGGGCATGGCTGGCTTGACTCCAGAAGACGGAGCAAAAAAGACAAAGGTTTCACTCCTTATGAATGAA…
Salmonella phage PhiSPFM1	179_hypothetical_protein		23	188	PhiSPFM1_018	GTGAATATTATCATGAACCTGTATACCAAACGGGAACGTAACGTTTTAGAATCGGGCGTTGCCCCGGAAGTATTGGCTGCGGGGGATATTAGTATCGACCCATTGAAAGTGAAAGTCGCAGAACTGTTCCCTCGCGACGAATGGGACATCTGGTATTTCCGTTGTTCGTCGGTATTAAATGCAATCAAACAACTGTCTGATTATCAGCCTGGTCCGTATATCGGTACCTGGCACTGGTACGTTCCACGCACACCAAACTTCCTTTACCTGCACGACGATGATAAACGTACTCATATTCGCACTGTAGCGACGCCTGCGCGTTTGGAGCGTTATCTGGAGCTAATCCACGACCGGCCTCGTAACGAGCTGCAGAGCATCGTAGAGGTGCTCAGACAGGTA…
Salmonella phage PhiSPFM1	72_hypothetical_protein		23	188	PhiSPFM1_125	ATGTTCAGCCAAGCCGAGTTAAACCAAGTGGCCATAAAGGGTCACAACACGGACCCCTCCGCTATAACATTAGCGGCTCACGTAAAAAACAACAGCCAGCGTATACGCAACTACTACGAACAGCTTAATCGCAGTGCTGGTAATGGCCATTTGTTGCAAGAGGTGTTGTCTGCCATCGGCTATGCCGGTGAACCAGAGTACGAAGACATCGAATGGGCTTGCCGTCGCAAACTTGTTCAGATCGGTAACGCCTTACGCTTGACGTCTGTTGGTGAGTACGGTCAAATCTTTAATAGCAAGTTTATCCAGGGCCAAGATGAGGTAATCTCTCTCGTAGCCCGCCCAGTAAATCCAGACCTTTCGTTCCGCGACTACACCCCCGCCCGTTACCTCTACCAT…
Salmonella phage PhiSPFM1	108_hypothetical_protein		23	188	PhiSPFM1_088	ATGAAACGTGTCAATCTTAAAGATATTATTAGCGTAAGTAACGATAAATCATCGCCCCTTTGGGATGAGGTTACTACGCTGCAATTTAGTACCAGTGTCATGACAATCCCACGTCCAGTTATGATTGGTCTGGGCGTATTCATTTTAGAATGCGACCGTCGTTCAGCAGGCACGCACATTCTAACGTACGGTGGGTACGAGTTTGTCGTCGAAGGCGAACTTAACAAACATTGCTCGGAGAGCATCATCGGTCTTTGGAAATACTTAATCGATGCGGGATTGTCCGACATGTCTAAAGTCTGTAGTCACGATTACGGTAAGTTGGAACATTTTGTTCGTCGTAACGGTGAGCGTGTTCCGGTGACGATTGATGGTTACCAGACCAAAATGGTCACCGCG…
Salmonella phage PhiSPFM1	249_putative_endolysin		23	188	PhiSPFM1_212	ATGTTTCGCACCATTTTATTTCTTCTGGTAGCAATGACTACGTTCAACAGCAACGCTTCTTACCAGACCACCAGTAACAAACACCAAAAAGAATTCGTCCTTATCCAGGACCAGTTCAATGAGATTAAACCTCTCATCGTCACCGCATCTCGAAAACAAGGCGTACATGCCGGGATGCTCGCGACCACCATTTATCGTGAATCCCGTTTTAATAAAAACGTGGGTAAGAATAAATCGAGCAGTGCTAGTAGTGTTGTCCAAATGACGACAGGCACTAAACGCTCCATGATACGTCTGTATGGGAAACAACTTAACATCCCAAAGAATGCGGACCTTAATAAACCGAAGTATGCTGTACAGCTTGCTGCCGTTTACATGAAACACATCGAGGATCATCTG…
Salmonella phage PhiSPFM1	89_hypothetical_protein		23	188	PhiSPFM1_108	ATGGTAGAAATTCAAATGACTTACACGAGTATGGGGGTACGGGTTGAAGTCCCCATCCGCCAGGCTGAAAGGGCCATACTCGCGTGGGCCGAAGAGAATATGCACGCCCCAAAGATGGGCAAGCAACATGGACGAATAACCACGGAACGCGGCGATGCGTACTACGCCCACATTCCGTCTTTAAGGACATTCATTTTCCATAAAGTGTTCGCTGAGAAGATTAAACATATCCTCCAACGGGCAGCAATTGAATACGCTTTTCAGTACAAGCTTACAGAGCACCATCCCGAACGTGCAGAACCTTATAAGTGCACGTTTGATAACTACGGATTCGATCTCGAGGTCACCGATCCTAACTCACGTTTCTATTACCAGAACGAAGTTAGCGAAGCGGCGATG…
Salmonella phage PhiSPFM1	91_hypothetical_protein		23	188	PhiSPFM1_107	ATGAGTCGTCGCAAAAAGAAACCCGCTTATAACCCACGTAAAGACGCACGCGATTTCGTCAAGGCGATGATGCAGTCTGTGTTGAAAAAACAAGCTGTGTTTATCGAAAGTACCGAATTCCTGTCAGGCAAAATTGATCGGGAGCGTGAAGTAACTGAAGCCATTGCGCACGAAGAGCTGAAAGCTTTCACGTTGAAAGCGCTGGATGAAGCACAAGCGGCATTCCTCGGCATGTGCCAACAAGGCAAAGAGCTGTTCGGTAAACTGATTGTTGAGGCAGATGCTAAGGCTGTGCCGGTCTTTGACATGCTGAACGATAACAGCAAAACCTGGAAAGAGGTTAAAGACCAGTTCCATGTCGACCACACCGAGCTGTCTTTGATTGACCAGCGGGCGAAT…
Salmonella phage PhiSPFM1	274_hypothetical_protein		23	188	PhiSPFM1_189	ATGGATGATGAGAAAAAGCCGCCGCTGAATAGCACACGCGAGCAAATTTGGCACGGTACGCCACCGGCGTCAGATTCCAGCTACCCGTTAAGGAAAGCTTATTGGAATCTGGTTAAGTTGATGGGTATTAGCGACGGGATATGGAAAAACCTTATCCGTCAACATGTCAACGACCCGGAGTATCTGAAACAGTTTCGCGACAGCAAACTGACCACGATGACCGACCGCGTTAACCGGCTGAACACCTCACTTACGGGTGGTTCGGTACGTAACCTGACAGTCGATTTTACGTGGAAACGTTTCATCGAGGGATTAGTTATCCTGGAGATGCAAACGCTAACAGTCACCCTGCTGACTAAGCGGGGAAGCTTTGACACGAAGTGTTTTGTATTCGACAGT…
Salmonella phage PhiSPFM1	226_putative_structural_..		23	188	PhiSPFM1_234	ATGAACAAATCTAAGTCAGGGTTGCACATCTTCTCGATAGGTATCGTCGCGGAAGATAAACCTCGTGGTGCCACTCGAGTTAAAGTCATCCCTATCGAAGTTAACTTTATTAATCCAACAGCTGTCGATGCAACAGAGACGCCTGTAGAGAAGCAACACAACAGTTTAAGTGGTACTGACAACCTTACTGTAAAGCAAGGTAATGCCATCACTGCAAAATGGATGAAGTCCAACAGCAACCGGGTTAACCCTCCGGATGTGAAAAAAGAAGACTATGTAAGAATCTGGCGTATCGGTGAAACCGATATGTACTTCTGGGAAGATTTAAACAACAGTAACGTTAAGCGACTGGAAGACGGCGTATACGCCTGGTCTGCTGACCCAGTAAACCAGATGGCC…
Salmonella phage PhiSPFM1	116_hypothetical_protein		23	188	PhiSPFM1_080	ATGAAAGCGATTCACACCTTTCGCATGACCGGCCAAACTGTTCTCGACATTGATGCGTACGAAGCCGCTAACTTCACCAAACCGACCAAGCTCTGGGATCGCCTGGTTAAGGTACTACCGCAGAGCGGTGAGGTGCAGTTGGATTTTGTCATGGCATCGACGTTGGATAAGACAGTGGCAGTTATTTATACTGCTGACGGTGTGCAGAGTAAGAAGGACCTGGCAATCGAAGATAAAGGCGGGCTGGGTTATCACTTGTTCCTGCACTGCGTAACCACTGCACCGATTTCAGCTGCGCTGGCGGGTCAGTACGGTTTCGCGAATGCGTATTTCCTGGCACAGAAACTCGCCGTGAATGTTATTCCGGGTGACGTGACCACTTACCCTGAATACGTACAG…
Salmonella phage PhiSPFM1	299_hypothetical_protein		23	188	PhiSPFM1_164	ATGGCAGAACATATCGACCCGTCATTAGAGCGGTGGTGTGAACGCCAGATGCCGCACGTCGCCAAAAAGTTGACGTTGCGTAAACTGACTGAACAGCCGCTGCATTTAAGCAAGTGTAAGATACCGACGTTTTCGCCGCGTATCCCACTTTCGTGCGCGCCAGATGAAGACAAGACCGTGCCCAGAATTTGCTGCTCGGTAGATTTAGAGCGAGCGATTAAAGGTGCACGTCACAACTTCTCTGCAATCGAAATACCCACACGATTGTATCTTTACGGTTTCGATGAACGTGATGTAGCGCAGCCTTCGGTCAACCTGACGCAGGAACCGAATCGGGCGGGTGAAGTATGGATTGTACCGCACCGCATGTCGAACTGGGATATCAAACCGATTTACCTG…
Salmonella phage PhiSPFM1	247_hypothetical_protein		23	188	PhiSPFM1_215	ATGGTTACCGCTATTCGCGAAACAAAATCACTATACGATCATTTATCAGAAGAAGAAACAGCCTTATTCTACGACCTGTTGCCTGAAACCAAAGCAAATGTTCAGTGGTGGTTACGTTTAGCGCTACGTGATAAAGTTGGGGAAACGCCGGTTAGTATTCTCGCGCACACGTTGGACATGACGCCCATGATTGAAATCGCGATTACCCGCCCTAAATTCTGGCGGCCTGGTATGGTGCGTGAGGCGTATCTACTCCAACGCTTAGGTGTTGACCCGGAGAAGTGTTGGCGTAAGATGGACGACCATCGCTACCGTGAAGAAATTACGAATAGCCTCAACACTATGTTGGCAATGAAACGACTCGGTATCGAACACGAAGGTTTCGAGTCAGCGGTAAAA…
Salmonella phage PhiSPFM1	237_hypothetical_protein		23	188	PhiSPFM1_222	ATGAACGAGATTACCCTGATTCGTTTCATCGACGATATGGTGACGTGTCAGAAAGCGAATCGTCAGGATACCAAACTGCGTATCAATCTGATGGAAGAAGAGGTAGAAGGGTTTCTGGAATACCCGCGATTGGTGAAGTGGTTTAAAGAAGCACTGCCGCGTAGCTGGGGGCAGCTCGAAGCGTGGTTTGCTCTACCTATTGCAGAACGTAATCCCAATAATACAATCTTCACCGGAACTACTGCATTAGATTTGGCTGGTTCGGTGGAGCAACCTAAACGTTTAGTTTTCTTCTACGTCAATGGCGATTCAATAATGGCTGATACAGTTAACTGGATTTCTGATGAGTTAACTGTAAACACCACTTTGGTCGGTAGCGCTGCTGATGCCTGGGTTGTT…
Salmonella phage PhiSPFM1	222_hypothetical_protein		23	188	PhiSPFM1_238	ATGAAAACGTATCCTTACGATCCTCGGGGTGTAAATCCTGAGTGTCACTTCATCGAGGAACGTATCATCGACTCCGACAATCCTAACGATCGGGTGGTGATGCTAGATCATCGCCCGTTTTTCGAAGGATTGGTGGTAAGGCTCGCCGGCTCGTCCATACCGCTTACCCGCGGGACGGACTATGAGCTGGAGTATGCTTTAACACCGTTGGACGACTCGGTGACGACCCCGGTATTTTGCGGGGTGCATCTTATTAACCCTAAACTGCGTGGTGCGGTGGTCTTTGAAGGCCAGATGCTTGGGGGTACGTTTTACAGTGGTTTGATTGAGATGTTGGATGAGCTAATTAAGGCACTCAACAATCCAACGGCTGCAGATTGGCTGCTTTTAGGTAATCGA…
Salmonella phage PhiSPFM1	97_putative_virion_stru..		23	188	PhiSPFM1_100	ATGGGACACTGGCAAAAGCACATAACCTCGTTGGCCGACGCGAAAGCCGTGGCCTCGGAGTCCATCGGATTCCAAGATAAAAAGAAACTCGCCTCTTTGGCGGAAGTGGTACGTAAGTTCCGTGATGCGGGCGACTTCTCGCCAGCGGGTTATCAGAGTTCTGGTATTGCTGCCTGGGTCTTTGACAACAACGGTATTACAGTCCTGCCTCGTAACGGGTCCGACTTAGGTGTGGCGGACGTTGTGTTTGCGGGTGTGGAGCCACCGAAGCTCGACGCGAACAACCCAATCATCGCCGACCTGCAACGCAAGATGGTGCAGGGCAACACCGACCTGGATGTCTACAGTAAGTTCTTAAAAGAGAACGAGCTGAACGGCGAGTTCGACGATAAAAATGCG…
Salmonella phage PhiSPFM1	216_hypothetical_protein		23	188	PhiSPFM1_242	ATGAAAAACGATTTGCATCTTGCGTATAAAACCACATTCAACCACCCGCTGCATCTATCTTCCCCAGATTCAGTGCGTGCGCACCTTGCTGACAAAGTCAGACTGATTGCACAGATTCCTGGTGAGTGGCCAAAGGTTCGTGGTCGCTTCTTGACCGACAAGAAGAACTACACCGTAGAAAATACGTTTAAGATCCGTGATATGGTTGCAGAGGCCATCGTTATCTTTAACGGCGATGGTAACTCTCGTGGCGTGTTAGTCGACGGTAAGTATTTCTTCAGTGAAGGGATTTTGAACAACAGCGTCGATTTAGAACTGATGTTTACACCGTTTGACGAACTTGAAGCAAAACCGATGGCGCGCCGTTGGTGGAGTCCGGACTATCTGGGCTCGTTCCCT…
Salmonella phage PhiSPFM1	230_hypothetical_protein		23	188	PhiSPFM1_229	ATGATGAAACTCGAAGGCTACGTTGTTACTGATAAACCTTTTGCTGAAGCCAACCTGTCGCGTTCACAGGTTGTTTATAAAGACATCGACGTGCCTGCCGAAATCGTTAAAGCGAATCCCAGCTGGCTAATCAACCACGTTTCTTTGGAAATCACCAATCCATTTATCAACGATCCAACCGACCCATTTGTCGACATGGGTAATTTCCGCGATATTCTTTCCCCACATCAATACCAGACAGTGGCACAGAAGAAAGGGAAGCTGCTCACTGAAACGAATGAGTGGGAGCGTATCCAAGAGCGTCATCCTGAAAAGGGTTTGATGGAAATTTATCACCAACACCCTAAAGAGTTTGACAAATTACCTCTGTGGGCATCGGTGGCGTATAACTGCAGTGGG…
Salmonella phage PhiSPFM1	82_hypothetical_protein		23	188	PhiSPFM1_114	ATGAAAATTATGAAGATTAAAGACCGGATGACAATCGAGCATCATGGTCAAGAGGTCACATTTATTGGCTTACGTTATCGGAAGGATAACAACGCACCCGACTACATCACTGTTAAAGGTAAACAGATTGCACGCGACAACATTCTCTTCATGGAATTACAACGCGTGTGGGATTATTTAACGCCAGACGAACAAGATGAACTGTTCATGGCGTATCTGATGCTGGACGAGCTGGCAAACGAATCGACGGAAACGCAGCGTAAGCACATGCCGAAGATTGTGCAGACGATTGCGAAGTTCCACAAGGCCGAAGTGTATCGTAAGCTGTATCCCATCGATAAGCTGTGGATTCCGCAGAACATGGAAGATACGCACGATGAAATGAACAGTAATTATCCG…
Salmonella phage PhiSPFM1	300_hypothetical_protein		23	188	PhiSPFM1_163	ATGAAGGTCGTTAACATCGCAATACCTCCGACCCTTCGTTGTTTGACGCCGGAAGAACTGAAAGCGTTAGCGATCTACGCCATCCAAGGAAAGGCTGGTAAGGAAGTGCTTGCCGAAATCTTATCGGAACGTTTTGATACAAAACGCAAGGTTAATAACATTATCTCCGGAATCGCGTCGCTAGATATCATGGCACTCTATTGCGACATTAAAGAGGCTGGAGTGACAATCGACTATCGCCGTACTTACTTTCTACTCACTGAGCCGTATCGTTCGAATATGGCAATAAAGCAGATGTAA
Salmonella phage PhiSPFM1	241_hypothetical_protein		23	188	PhiSPFM1_219	ATGGCAAGACGTAAACCTGGTCGTTTAAAGTTTTGGGCAGTTGTGGTAATGCACACTGTGGTGCTACTCGGTATTTTCATGTCTCGCGCTACGCCTGCCTTTTGGGGCTTAGTTGTTTTGGTGTTCTTAGAAGGGGTTTACTTCGGTAATCTGTGGAGCAAGCCCCCGCGTTTAAGGGACCCGGCTTATGACAGTCGTGAATAG
Salmonella phage PhiSPFM1	55_hypothetical_protein		23	188	PhiSPFM1_140	ATGTTTACAGTTAAACGTGTAATTGATGGTGACCGCATTATTACCGAGCATGAAAAGGTTCGTATCGGTGACCGTAAGTCTCGTGTATTCCGCGAGGCATTAAAAATGCTCGAGAACGAGCGCTTCGACATCGTTGTCGATGATGAAAAGTTAGCCCTTAATCCGGGGTTAAAACGCGTTGCCCCTGATGTGCCTGATCCGAACACCATGCATTTGTCTGACTACTGCAGCTGGTCGCACAGATTATATAAAAGTCAGGTTTATGCACACACGTATTTGCGGCAGCTTTTCCCCAACCTTATTATCCCCGATTTGGAAACGGTCGAGGTGTTTAACTGCAACGCACGCGAGTTTATTAGCTACGTGCTAGATAATAAGGGCAATGCTATCTTGGTACTG…
Salmonella phage PhiSPFM1	65_hypothetical_protein		23	188	PhiSPFM1_131	ATGAGCGTTCTGTTTGATGTGGCGGATATTGCGAACCAATATAGCGCGACTCGGTTTTACGAGCATGTTCGTGAAGCGGCATTGCGTGTACTGGAAGCCAGTAACCTGGAGATTGATGAAACACAGATACGTGATTTTTATCAACGTTTTGCGTTTGCGTATATCATCGGTGTGAAAACTCGTGACCCTTCGACGATGGTTGATTTGTTACAGGAAGACACGCTTGAACCTCTGGGCAATTGGGAGTTGGTGTCCGATGGTCTGTCCGTCGACCAGTTCGCTAAGGAAACGTCTGTCGATACGACGTTTCTGGCAGCACAAGGTTCGCCCGAACAACATCAAGCCGCCTTCGGCGCTGCGGTAAGTTTGCTGGCCGAAGAGTTAACAAACTTAACTGGT…
Salmonella phage PhiSPFM1	131_hypothetical_protein		23	188	PhiSPFM1_064	ATGGTAAAGTTCATTGTTGTCAATATGGATTTTGAGCGTAGTGTGCGTTTTCGCTTTGAGTTACCTGAAAACAAAGCGACTGAAGCTTTCTTAGCCGACTTCCACAAAGCCAAAACAGCGATCAGTCATGGACGTCGCTGGCAAATCTTCTATAACGCCCGTAAAGGCCTCCTGAAGGCGTTAAAAGCAGCAAAGGATACAAAGGTATTGGAAAAGCTAGAACCTTTCCAGAACGACCCTCTGGCGATTGGTATCATGCTCGACGAACTGGTTAATAAACCCAAAGCTGCTGCAGAAGATTAA
Salmonella phage PhiSPFM1	314_putative_terminase_l..		23	188	PhiSPFM1_150	ATGATACTGCGAAAAAACGATTGGCGACACTATCCGGGGGCGATTGTTGACGATGTCACACCAAACGTGCACTTCCTTCAATTCGCCACAACACTACAAGGATTAGGTGTCCAGCATTGGTACGTCCACCTGGCATTACACAATCCCGAACTCCGTGGTGTTGATCCGTTTAGCCCGGATTTAACACTCGAACAAAAAGCGATGATTGTTACGGAGTGTGCGGAAAACCCATGGTACTTCTTCCGTGAGTGTGTCCGGGTCCCTGCGGATGGTGTAAAGAACGGGATGCCGTTTCGTCTAGACCGCGGTAACTTTTCGATGTATTGGATTTTCTTCAACAACATCGACGCCGCTATCGAGTTTCTCCGTCAGCATGGTAAAACTGTCGGGATGTCCGCA…
Salmonella phage PhiSPFM1	94_putative_DNA-directe..		23	188	PhiSPFM1_103	ATGAACAAGATTGATTATCTGGTTGCTGCGTGTAAAGCAGAAGCTTGGCGTAGACTGGTGTGGCGTATTGCGGTTTTCAACGTGGCCATCTTTAATGAAAAAGGTGAGCCACCTGAGCAATACGACCTGAACTACATTGACGGCTTACCCCACTACTGGGAAAACGAAGAAACCAAGTGGGTGCCGATTGAAGGGTGCAAAAAAGATGAAGAGCTGTTCGTGCCGGAAGAGCAGTTTGAATTGCGTCCTGAGATGTACCCAGGTTTAGCTGGTCCCATTCCAACTACCGTGGGTCGCTATGTCTTTAACTGGATTGCTATCTATTACGCTTTCGGTACCCGTCTCCCGTATCTGGCAGAGTCTCGTGACCCGCTAGCCTACCGTAAAGAGATGTATGAG…
Salmonella phage PhiSPFM1	109_hypothetical_protein		23	188	PhiSPFM1_087	ATGACCGATAAATTTAAATTTGAGATGACGCCAGAAACCGCAAACGTAGAACCGCAGATTCGCCTCCGTGTACGAGATGACGAATACTGTCTAGCGATAGTTGAAGAAGACCTGGCAGAGGCCTTGTTGCTGCTCGGCGACAGAGAATGGCTTGGCACGCTAACTATTAGGCTTAAGAGGCCGTTGGTTGGTAGTGGGATGTTTGCAGGTTGCTGTACGAACAGTCTGTTGGTCGAAGTGGATGCCAGAACGGTATCACTGTCGGTGATTCTGGACTATCCGGTGACATTCTCGTATAGCCGTCTTGAATTTAGTCGCTATTTACGTCGCGCAATGAAAGAATTATCTAAAGCCCGTAGGAGCAAACCGTGA
Salmonella phage PhiSPFM1	304_putative_HD_domain_p..		23	188	PhiSPFM1_159	ATGCAGGGCACTGAACTCAACAAACTTTGGGAAAAACTGGTTCGTCAATTCCGCGACTTCTATCGTTATACCGATAGTGCGCATCGCATGGATCACATCAACTCAGTTAAATCAAATGCGATTCGTATCGCGTATATGCTTGGGCAAACCGAACACCTGAAGCTGATACTGATTGCGGTGGCAGCTCACGATATCTTCTCTACCAAAGAAGACCGTGCGTCGCACCACATCAAAGGGTATAGCTGGATACTGGATAACAAGCCAGTGCTCAAACGTAAGTATAAACTTACCGATGATGAATGTTTGACGATTGCCCATGCAGTCTTAGAACACCGCAGTTCTCACAAAGGGAACTACAACGGGATTGTCTCTGAGATAGTTGCCGCAGCTGACCGTGGT…
Salmonella phage PhiSPFM1	102_putative_virion_stru..		23	188	PhiSPFM1_094	ATGGCAGAAAAAACATTTGAGACATCGCTCGTCTCCTTTCTTTCTAAGTTTCCCATGCTGCTTCGCCAGCGGGCGGAATCGACGGAAGAATTCAACTCTGTGCTGTACAACGAGCACACCACGCTGGTTGAACAAAGTCTGTTGGGCTTAGATTACCTGCCAGGTATTCTGGAGAAAATCCAAATCCTGCTCGCGGGCAACCAACTTACCGCCATCTCAATTCTGGTAGGTGTTCCTGAGGTTGATATCCTTGGTACGCTTGACCAGGTTAGCACCCGTCGTAATGCCCTCGATGCGGCTGCACGTTCGGGTTCTCGCTTAGCGTCTTTCGCAATCGGCGAGTCCTCCCGTCACACGCTGCCGTCATACGATAAAATCGGGCTTGCGGTCGGTGAATCC…
Salmonella phage PhiSPFM1	132_putative_virion_stru..		23	188	PhiSPFM1_063	ATGGAAGATATTAGTAAATTAACGGGCGACCCCGCGGTAGCTGCCATACTGCGTAAGTCCACGAGCCCGTCGGCTCAGCAGCAACGCGGTAAGCGTGAAGATGGCGGCGTTACACCAACCCGTACAGAACTCACGGGCATTGCGAGTAGCCGCATTCGCACCGTTAAAAATGCCGAACGTATCTTTGATGCGCTCCCTGAGTTAGAGGTCATTGTTACCATCGCGACCTCCTCACTCCTGTCCACAAAAGATTTGATTAACACCACGCTGATTTACGACAACGTGGCTGATATCCCGATCGACCTGCGTCAACAGTTGTTGGAACCTGTGCGTGAATTCCATGACCACACGCGTCAGTTACCCAACAAACTGTATCAGTGGATTTACGATGCACTGAAA…
Salmonella phage PhiSPFM1	242_hypothetical_protein		23	188	PhiSPFM1_218	ATGACAGTCGTGAATAGTGTCAACGCAGCCATGATTGCAACAGGTGCGTATGATGGTGCCACCTGGACAGACCTTGGCATTACGATTATCATCTGTGCAATCGGAGCATTTCTGGCATCATGGTTATTTTAG
Salmonella phage PhiSPFM1	196_putative_virion_stru..		23	188	PhiSPFM1_001	ATGCTATTTTACTCGAAGGAGTCGGCACTGCTTGTATACGACCAAGTCAATCGGGATAACCCTGATTTAGTTATTAAGCTGACGCCGGCTATCGCTGCTTTAACCAGTGGCCCAACCTCAGTTACGTTAAACCAACGTAACACCAAAGCTGTTTTCACCGGGTATCCAGGGACAGGTGTACAAGGTAATGTTACCGTGTACTACGACCGGATTAACCTGGCCACCTTATTTAATTTTGTGCCGACTGTGGCTATCAAAGACACAGTCTTAACGGTACGAGACGCGTTACCTGCAATAAACGACGCATTAGGACTTACATTAGTTGCTTCTGATTTGCAGTCACCTGACGCAAGTTTACCTAAACCGAGCGTTTCGCCGCAGACGTTGAAATTAAATATC…
Salmonella phage PhiSPFM1	307_hypothetical_protein		23	188	PhiSPFM1_156	ATGAAGCAACTTAATACTCTCGGTCAGGATGATATCAAACCGATTCCATCTGATATGAAACGTGAAGACATTATTCGCCACATCAATCAGATCGGTGACGTGTTTACGTTGTCCATGAAAGCTATACTGGAAGATGCTTTCGAAACCATTGCCGAATATCCGGTTGAGATTATTCCGCACACCATCAACGGCTACCAGCGTTTTCTCGACACGATCACCAAAGGTAGTAGCGGGCGTATTATCGCGGGCTTTATCATCCGCTTTAAGTGCTTGTTGCAAGTAGAGCTGGGTGACGATGTACTCCGTCGGCTGGAACACGAACTCATTAGCATGACCACCAACGACATTCTCGCGGCAGAATCAGGACAAGGTTATAAAGACGGGATGTCTCTCTGGAAG…
Salmonella phage PhiSPFM1	192_hypothetical_protein		23	188	PhiSPFM1_005	ATGAAACCTTTAAACAAAACGTCCGATCAGCTGGTTCTGGATTTTATTAATGAGAAAAACCCAGACGCAGAACTGGAACTTTCTAAAATAACGCTCGGCACACCGACCCCTATTGTCGATGGAGGTGCCGATCGCAATACCAGCATGACCCTGACTGCGAAAAAGAACTCCGGGTACATCGGTACTCAGGACGTGACTTATAATCGCCTGGAAGGCGGTGCGCTGTTCCGTAACGTAACAGCATACCTCGACGTTAAACTGCCGAAAACCACCACAGACCTGCTGACGACCCTGAACAACCAATACGGATTGAAGCTGACCGAAGACGATATCGTTCCGGCGGCTATTCCGGAAAATACCAACCCACCGCTGACTAACCCGAACGATCCGGACCCAGCA…
Salmonella phage PhiSPFM1	271_putative_virion_stru..		23	188	PhiSPFM1_193	ATGAGATTAGACCCGGCACGGCGAAAAAAAGCAGAAGCTTATGCTTTACAGTTACTGAACTTAGTTGACCCGACCGGGATTAACGCGGAAGCTGCCAAGCGCGCTTTCTCACGAATGTCTGACGAAGAGTTCAATCGTCTGCGCGAAGGGTTGCCTGTTTACAACCCAACTGGCGGCAAGGTCAAAATTGACCATATGCGCAATATTAAAATTTGCGAAGCGATGGGACTGAACTTGTGTCAGCGCCTGTGGCTCACGGAACCGAAAACCGGTATCCTACAGCGTACCCGTTACCCCCATTTAGTCTTCCGGCTACCTGCACGCCGCCAGACGCAGATGCAAGAGAAGAAAATGGCGGTGGCGAAGAACGATAAAGTCCGCGATAAACTCTCAGGTCAG…
Salmonella phage PhiSPFM1	93_hypothetical_protein		23	188	PhiSPFM1_104	ATGATTGATATTTATACCGACTATGCGGCTGTATTGACAGTCAACCGTCACGAAGGTCGTGCAGCACCGATGCTAGATTTAGTGACGCTCGGTATGGATTACGGTTACGATGTGGCGTTATCCGATGTTTATAGCAACCCGTTGTCTGACCCTGCGGACGAAACTGTTCGTCTGGAATCCATTATCGTGAAGGTAGCGGTTGGGTTAGGCAACCGCCTCGGTATCGGACTTAATCCACAAATCGTCTTCCAGAAACCGAAAGAAACCGTACGTATCCTTCACGGTGTGTTGGAAGCCTTCGAAGAGTTCGAAGACAGTGATGCCCTTTACGGGATTGTCTCCTCTGGTGAGACACCAGAGTATATCCTGGAGAACATGTGTCGTTATGTTTACGGTGAC…
Salmonella phage PhiSPFM1	290_hypothetical_protein		23	188	PhiSPFM1_172	GTGGAAGCAAGACAACTAAAAGATTCAGGATGGGTAACCGGCCTGTTTGGCGGTACAACCGCACAACGCGATGAGCGTTTCCTGGGTTTGCGTCGTTACTCTAACGCGATGCTCTCGTTTGAAGATACCACGATGGGTGGTTCGCAAGCGTTAAATGCGCCGCCGCAGTTTACGATGTTTGCTGATCCGAGTTCAACAGGTGCTTTTGCACAACCTGATGCAGGTCGTGGCTCGTACTCAAAGTACGTTAAAGGTCAAGACCAACGTGGTTCCTATCGTTTAGGGACTTTCTATTACGAAGCTATTAACCAAAACAGTTTTTATCTTCATTGTCGTTTCGGTAAACCTCGATATATCGGGGTAGCTGCATTCTTCGCGAATATGTACGATTCCAACCTA…
Salmonella phage PhiSPFM1	219_putative_virion_stru..		23	188	PhiSPFM1_240	ATGGCCGAAATCATTCATCAGTACCCGCTCGACCTTACCGGGACATTAACGTCGAACGCCGTTACACGGCGTATTACGTTAGGTTCTGGTAAAGTTAACCGGGCTTTTGCTTTTCCTGACGGAGCTTTCTACGCGGATACCTTCCGCTTGGCAGCTGCGAATAAACCAGGTGTCTACCCGTACAAACGCGGCACAGACTACGAACTGATTTTTGCACATACTGCATATCAGAAAATGACCAAGAACCGCGAAGTGGTCATGGGTGTGGTGGTAACTAACTCGGCCATTCCTACTGATATCGAAGTCTCTGCGCAAGTCGTTGGTGGTTTTCAGTCCGCGAACGTCGAAGGCATCCGACAAGCGATTGCGTCGCTGAAAATTGAAGACCGTGTGGTGGAC…
Salmonella phage PhiSPFM1	277_hypothetical_protein		23	188	PhiSPFM1_186	ATGGGACTATTTGATATTCTCAAAAACCTCGACGAGCAGCAGGAAAAAGAAGTCATTACTGTTGCGCGTGAGTCCATCTCTACGGAGAAGGAACGTGAGTATTGCATGTGGGTTAAACCCACTGAAGAAGGTTGGCAATGGCTGTTTGGTCAAACAGGTGAAACGTTCCTGGATGTCATCATGCCGGTCGTTAACGGCAAACGTCGTGTGCGGTTGTCCACCGATAAAACCGCAGTCTTAACGTTAAAACAACAAGCATCTGATGGTCGTATCGAAGAGAACTCGGATATCGGGTTTGCTTCCGGTCTGACCTTCTACGAAGATGGCAATCTGGCACATCTCGTGCGTCGTATCAAACTCGAGCCAGGCGAGCTGGCAGAGCAAGGTGCGAAGCATTGG…
Salmonella phage PhiSPFM1	278_hypothetical_protein		23	188	PhiSPFM1_183	ATGAACAATATAGCATTTACGAAAGACGTTGGCTTACTTCTGAACAACACCATCATCGCTGGCACTAATAACGCTAACTGGGAAGCGTTAGCAGAGCGGCTCAAAGACAAACCAGTGAAGATTGTGGTAACGAGCGAGCTGCCGTTAAACGGCACGATGGCCGACTGTGGTCCAATGTTTGCGGCGTTTAACATCGACTATGATTGCGGCTCCGCTTTCTTACAAAACGCAGCGTTACGTAGCCGTCTGTACAGCTGGCGTTTGCTGGGTCCGGTAAGTAAGGCCGCTGGCCAGATGGTTAACCAGGGCACACCGATGTCAGGTGTAGAAGACCAGACTATCGCCGTTGTGGTTTCTCGTGCAGGAGGACAACTTAACTTCGCAATCTGCTACGCGTAT…
Salmonella phage PhiSPFM1	177_hypothetical_protein		23	188	PhiSPFM1_020	ATGTCTAAAGTCTATCACATTGCGGTATTGCGTCAGGCAACTGACCTTGAAGGCGACGGTGAACTTCGAATGCAGGAAGCCATTCTGAGCACTGTTAAAGAACTTAACCAAGCAAACAATTTCGATGCACGATTCGAAGCGCTGCCTGTAAGCCGTGGTGCTTTCTACGGCAGTCAAATACTGGCAACCCAGTATGCGATGGCTTTAAGTGAATTGCGCAATAACCCTAGCCCAGAGACCGCAGCGAAGATGAACAAACTGTCGTTATGGATGAATAACCTGGATGCCCCCGCAACATCCATTGTAAATGGTTTGGGGGTGGTCAATGAGTAG
Salmonella phage PhiSPFM1	189_hypothetical_protein		23	188	PhiSPFM1_008	ATGTCTTTTACTTCAAAACAGAATCTGCTAAAACTCATCAACGAAGAGAATAAGATAAGCCCACCGCTTACCTTTGACGATGTTGATATCGGACTGCCGGAGGTTGTGTCAGTAGACGGTCGTGATTCGGAGGTGGTACTAACCTCGAAAATGCGCGGTGATGAAGGTACGCAAGTGATTGTGGACTATCATCGTCGTCCATTAGAGGACTACCTTACAGGCGATGTTGCCTTTGGCGATGAAGATGTGCATACCACGCACGACTTACTCGCGGCGATTAACGAGCGTTTTAATCTGTCTATCTTACCTGAGGATATCGAAGATAACCCCATTGATGGACAGACGCACACAGTCGTTGCTGTTGAAACTTCCCACGAGTGGCGAAGTCAAGCGGTCATC…
Salmonella phage PhiSPFM1	84_hypothetical_protein		23	188	PhiSPFM1_113	ATGCAGCTTGTAAATCTACTGATGTATCCGGTCTACGATGTTCCAGAGCAAGTTCGTCGCCGCATCGGCTTTAACGCATCGACGGGTGCACTGGATGACTTAGCAGCAGCGGTTGAACTGGGCGGGGAAAAAGCTGTGGGAACACAGCAGTATCAAGAAGCATTATCTGCCATCGTGGGCTTCGATGGCACCCAGAATGGTTTTGAGCGTCCATTCATCAACGTGTCCGATGATGACAATCGTCCTGTACAGTTCCAATGGGAATCACGTGATACCGGTATCTTTAACTTCGTGGCGGTGTTTATTGCTAAACCTCTGAATGCAACACGCACTCAGGAAACGCAATACATCGTCTCCGGTTATACCAGTCAGGCAGAAACCAGCCTGGGTAGCCTGCTG…
Salmonella phage PhiSPFM1	245_hypothetical_protein		23	188	PhiSPFM1_216	ATGTTTCACCGTCCTGGGTTTTCAGCTTTAAACACCGATGTCTGTTGGGCTGAGTACGAGCGGGTGAAGGAGTTCTTACCCGTAAATCCTAAACACATCAACGTGGGTACTATCGGGCGTGTTGCGTTCGATGATACTCCGCTGAGTACGTGTATTAAAGCAGCGCTTGGTACGCTGCCTGAGCCTCACCACCACGACTGGGAGGCAACTTTACCCTAA
Salmonella phage PhiSPFM1	270_hypothetical_protein		23	188	PhiSPFM1_194	ATGCGTTATCAGAAAGATATTGTAGAGCGTCTGTGTCTGGGTCTCGCTGGTATTAGCCAGGAACTTAGCACCGCGTTCCATAACGAGTTCTCAGCACCGCGACATGCACTGTCTGAATTTAGTCATCAGGTAAATGCCCATTACGGCAACCTGATTAATGATAAACCGAAGGTTGATGCGGTCGGTGTGCCTGAACACAATGAAGATATCCCGTACTGGATTGAAGACCTGGAACGTGTGGTTCTTCCAGTGCTCCGTGAGAGGATGAAAAAATGA
Salmonella phage PhiSPFM1	58_hypothetical_protein		23	188	PhiSPFM1_136	ATGAATGTTATCGACTACTGTCTGCGTAAAATCAGACAGCATATTCCTGCCCCGATTCTACAGGCGGCTTTTGTTCCAGAAAACCTCAAGTTACTGGGAATTGCAAGCTCTGTAGATAACGAAATCCAACAACGTGTTATTCGTGAGATTCTGGTCCCTGAAATCTCCAGAATGGGGCAGTATCAAGAAGTAGATTTGCAAGGTGTCCCTTGGGATAACGACACGCAAGATTATTTCAGTCGCGTGTATTATCTCGACGACATCAAAACAGGCGGTCGTCCTATTCTGGATGCCCACATTTCTGTAACACCCGTTGCCGGACAGGCGTACACCATGCCTCCCGCAGGTTCATATCTGGACGGTGCCACCTCTGGCGTATTAGCATCCACCCAACAAGTG…
Salmonella phage PhiSPFM1	261_hypothetical_protein		23	188	PhiSPFM1_202	ATGCTTAAAGTCGAAGTGCCAGTGCTTTTAAACCTCACGCCCCAGTTCTTTGAAGCGTTGTTCGAAAAGCATTGGCCCGCGTTCGCGAAGAACGAACTAAAGGATAACCCACAGTGGTATCCTCTGCGCGATGAATTCAAGTATACAGCCATCAACGTCTGTATAGAAGTCTTCACTGCATGGTTACAAGAGATGTACGACTGCATCAACACCGAACGGTTGTTCACGCTAGAACATGTAGAGATTAATGTTGTTGACGTCTACGAAGGTTACTCCTACGAAGAAGGCATTACTGCCACGGGGTTAAGCCAGCAAGACGTTGAAGAACAAATCTTTGCGTGGATCGAGTGGTTCACGGAAAAGTTGATGCTGGCTGATTTTGTCACGCAGGTGGAAGAT…
Salmonella phage PhiSPFM1	193_hypothetical_protein		23	188	PhiSPFM1_004	ATGGCTTTATATAGTCTGTCTCAGCGACAATATCTGTACGATGCGATTAATGCCGAAAACCCGGATGCTGTTCTACCGATGGGTTTAGACAATGCTATCATCGGTACGCCGAAAGCAATCACACCGACAGCAAGCGGTGCCAATACTGAGATTATCATTCGTGGTCGTCAAGGTCGTGGCTATATCGGTCCTCAGACGTTCCGTTATAAGCGCTTGTCGCTGAACGACTTATTTAAGAACATGACACCTCAGGTAACTGCACCGAATGCCTACGGTTGGCTGAACGTGGAGTCGAAACGTACTGCGTTTGCGCAGAACCTGAACGGTCGTTATGGGTTAAACCTGGTCGCAGATGATATCCCAGAACAATACGTTTATCTGAACGTAAACAACACGATG…
Salmonella phage PhiSPFM1	170_hypothetical_protein		23	188	PhiSPFM1_026	ATGACAAAGCTTGTTTCGTTTTCAGCAGGGTTGGATTCCACCTGGATAATGTATCAGCTGTTGTGCAAAGCACCGGCCAATGAAGCGCGACATGTCCGTCCTGCATATTTCTCCATGTGGAATGGAGGTAACGCGAACTTCATGGAAATTCTTTGTAGTGTGGCCATTGTTGAACGGTTAATGGACAGATACCACGCACAAACCGATCGTGTTACATGGGCGGTGCTCGGGGAAGAGAACTTTCCGCCTGTCGTTAGCGCCGGCTACGCTAACGGCTGGTCGCCTCTGGTTCAGCAAGGCAATGTTGTTAACGGCCTCGCTAAACTGATGTGCGACATTACACGCAAACAGCACCACGCCTATGCAGTTGTTGGCTGGAATAAGCTAGATGCGTTGGAG…
Salmonella phage PhiSPFM1	195_hypothetical_protein		23	188	PhiSPFM1_002	ATGATCAACTATGCTAAGCCGTCAAACGAGTTGGTCTTTGACCTCATTAACCGGGATAACCCAAACCTACCTATTAAAGCGTCGCCGGCAAACTGCTACGTGGAGAAAGTGACACAGGTTCCCGTTAATGCAGCTTCCAACAACCGCAATACATCGGCACGCTTGCGCGGTATTCAGGGTTCTGGATTTCGAGACGCAATCACCGTTTACTACGACCGTGTGAACTTAGCGCGGTTATTGCCGTGGGGTCCTTCTGTCCAGGCGCAGTTCGTCACGTTTGACGCGCCCAACCTCCACTCAGCCTTTTCGGTGCTCTTGGATACCTACGGAGTAAACTTCTCCGCAATCGATATCCAAAACTACTCACTGTTTGGTGCCAATACCCCAAATTACACCAAT…
Salmonella phage PhiSPFM1	156_hypothetical_protein		23	188	PhiSPFM1_041	ATGGCGAAGGCCCCTAAAACTGTAGCAAAAGATTCAATGGCAAGCAACGCGATTAAAGCCACAAAAACGCGTACTACCGAATCTCCACGCTCACCTACCATTCCTAAACCGGATGTAATTGTACCAATCAGTGAACGTCTGAAAACAATTCACATCGAGCGCGAATATCCGATTGACCTTGGTCAGGAAATCGTTGCGGTTAACCTTGGTAGCGACGTACGCTTTACCATCTATAAAGGCGCGCATCTGAACAACATGGTGCTAACCCGTGGTGATGAAGTTATCGGTCTGTCTCGTTACGACACGCAAATCGAAAACATCTATCCGGTGTTTGCAGTAGCGATGTTGCGTTTGTTCATGCAGGATAAAGCCGACCTTTGTGGTCAGCTTGCGGGTATG…
Salmonella phage PhiSPFM1	158_hypothetical_protein		23	188	PhiSPFM1_038	ATGCAACTATTTAATCTATACGGTATGGACAAAAATGACCTGACCGTAGAGTTTAGTGGTCGATTGACCACCTTGGGGCAACTCCGTGAACGGATTCAAGATTTGCGACCCGTCGCAGACCAAGAAGACGATCATTGGTTAGTGTTGAGCAATAGCGGTCGTGCGCAAATGTATTTTCGTGGATGTCGTTCAGGTATTGTTTACTACATCTACGAGTTGCACGTGCTTTCCGAGCCCCTGTTCCACGAGTGGAAGCGTTTAACGCGACTCCTGGAAGTGCAGATGCTTGATATCACCTGTTTTCCGCATGACACCGAACATGCGGCATTGTACCAACGTCTGGGGTTCGAAGCTGTAACGAAGCGTGTGGAGATTACTGTCAGTCCGAAATACGGTTTT…
Salmonella phage PhiSPFM1	172_hypothetical_protein		23	188	PhiSPFM1_024	GTGAAATTGATTATGCCTAAAACCGTTCCTAATCAGGATATGGTTACGACTACACTGTTTTCTGAATCATTACGTAACTCTGTACGTCAGACCGCTTCACGTCTAGACGTGGCAGTTGAAGAACTCGACCCTGAAGTCTTCATGAAGTATGCGTTTATTGCAGAAGGTTACGCGATCGCCCTGAGTTATGCGCGGTATGTCGATGACGTGACAGAAGCTAAACGTTATTTAGAAGGCTGTTGTCAAGTTTTCCGTGAAGAAATCACCGAGATGGAGATGGTTGACCGTGGCTTACCTGAATTTGTAAAGGTGGGTTACGATAAGCTGTTGCAATCCATCGCGGATGAGATCAAACGTCGCGGGTTAACTGTGGTGCACAGCGCTACACTACACTAA
Salmonella phage PhiSPFM1	86_hypothetical_protein		23	188	PhiSPFM1_111	ATGCTAGATAAATTTGCTACCTTATCCGAAATAATACCTTCGCCTGATTCGACCAAGTATAAGGTGTTGCATGACTATACAGACTTCCTTCGCAAACACCCAGATACTACAGAAGAAGTTGTTGACCCAAAATATGCCTACCCAGAGGTACACAGTTTCTACGCGTACTGTCGTCTCAAACAGTACGATAATAGTATTATTTATCCGATGATGTTAATGAACGGAATTTCTACTCCGTTTGATTTCACGCCAGAGATAAGAACCTTATTGGTTCCTAGTGTCGGTGTGGTAAGTAACATCTTATCGACTATCGTAGAATCTTGA
Salmonella phage PhiSPFM1	269_hypothetical_protein		23	188	PhiSPFM1_195	ATGGCAGGTCCAGCTAAACAAGTCATGGGTGAAGTGATTCGCCCTCGTTTTAACGTATATACCATCATGGACCACGCTCTCGGTAACTACGAGCGCGGGGAAGATGGTTTGTACTACCTCAACGGTGGTTTTGCCCACATCATGGGCTTCGCAGGTCGTGGGAATACCTTTAAGTCTACCTTATTGGACTTCTGTATTTTCATGATTCTGCAACGTTATAATGCAGCCTGGGGATCGAAATACGATACCGAAGTTACGGCAGCATTAAGTCGTCTGGAAACGGGGTACATTTCCGCAGCGAAAGCAAACGGATTAGAAGTATCGCCAACAGGCGGCGTGCTGGACCTGATCCACGAAGGTCGTTACAACATGGTTGGCTCGGATATCATGGCGGGTGAG…
Salmonella phage PhiSPFM1	223_hypothetical_protein		23	188	PhiSPFM1_237	ATGGCTGTCGTCCCTGACCCGCACTATCAAGAACCGGGGAATATGCAGACCGGTGAAGCGGTAACGCCGATCGGTACTAAGTACCGGATGCTGTTCCCCGCACACGCCCCCTTTTATACCACATCCCTGGTGGTCAAGAGTGGCGGCAAGAAATTAACATTAGGCGATGATTACGTCATCACCCACGCGTACGTTACGGGTATGGCACGCACTGGCCATGTTTGTCATGGTGGTGTGTGGATTACCAACCCGAAATACCAGAGTGGCTTTACACTCGATTACCACGCAATTGGCATCGGTGAAGCCACTGCAGAAATGATCGCCGCAGAACGAGAAGCGAATAAAGATCGCTATCCCGTAGACTGCCAATGGGATAACGTCATTGGGGATTTATATTTC…
Salmonella phage PhiSPFM1	81_hypothetical_protein		23	188	PhiSPFM1_115	ATGATTAACCAAGAAATTTTCAAAGACAAATGGCTTTACCCGCAGACCGAACCGGATCAGCAAAACCGTACGCGTAAACTCAACATCGAACCGAATGATTTCAACGGCGATGTTGAAACTATGAAGTTTAGCTACTCCTTTGGTAAGGGCGAAGGTCTCTATTTCTCTGCGCCGATTACGGTTTGCCGTACCATTATCGAAGCTCTGCAGGATTGTCTGCGTAAGAGCGAAAAGAGTATGCTGAAGTTTACTAACGAAAACGGCAACAAACCGCCCGTTAGTCTGATTGTTGGCCGTGAAGACAACCTGGTACCGTTCATCGCTATTGCCGGTGAAATCCAGGGCGTTGGTGCCCGCCAGAAGAAGTTCTACTTCTCCTACCCGAAAGGTTTCCGTATC…
Salmonella phage PhiSPFM1	214_putative_radical_SAM..		23	188	PhiSPFM1_244	ATGAGTAATAGCGAACAGCAAATCCAGTACACACCACGCACGTATCAGGTTGTGACTAACTTGTCATGTAACCTGGACTGCGAATACTGCTACGAGCGTAAATATCCGCGTAACAACAAAGTAGCAGACGTGATTGATTTTATCCATGCTTGTTTCGAGCGTGATAAAGATATCCCGAACGTTGAAGTCATCATCGATATCATCGGTGGTGAGCCGTTCATGCAGCCTAAACTTCTTTTGGCGGCCTTTGAAACCGCAGAGAAGTTATGCGCAGAACACAATCGCCCGTATATGTTCAGTATCTCCACGAACGGTACGCTTCTGGACCGTCCGCTGAACAAAGAAATTATCGAGCGCTGGAAAGACAAACTGTCTATTGGGGTCTCCATCGATGGTTTA…
Salmonella phage PhiSPFM1	53_hypothetical_protein		23	188	PhiSPFM1_144	ATGACCACGATAGCGTTCGATGGAAAAGTCTTAGCTGCTGACGGCCAGTTAACCCGTGGGTCGAATATCTGCAACCTGAATACCCAGAAGTTATTCGTCTGTCCTCCTGACGAGGAGTGGTGGATTACCGGTGAACGAATTGTGGTGTTCGGGGTAAGCGGCGACATCACAGGACAATTGGCCCTGCTGGAAACGGTCCGCTTGAGACCCGGCTACAAGGGGTTAACACAAAGCTCGCAGTTACCTGCGAAGATGGATTTTACTTTCCTGATGCTTCTGGCCTCAGGGAAAGCGATAGTCGGTGGGAAGCGTGAAGACGACGTGTCGTTGTGGTGGAGTGAAGCCACACCACCTCTGGCAACCGGAAGCGGTTACGAGTACGCGTTGGGTGCGATGAAG…
Salmonella phage PhiSPFM1	56_hypothetical_protein		23	188	PhiSPFM1_139	ATGTACAGACCAAGTAATCCTAGTGCTATTGAAGGATTAAACCAGGATGGCTTCAGCCTCGCAGAAGCAACCCGCATTCGACCTTTCTTACCTCGCAGATTCTTCCCTTTCGGTTCGTTATACAGAACGAATTTCGACGCTTGGGAAGCGATACGTGCTGTAAAAGATGCACTACAGTACAAGAACTTCGAATTCCGATTTGTTTTCAAATGGGGCAACGGCGAATTGCTCCACCACTTCGGATTCCAACAGAACGAGTTCATTGAGTATACCTCACCTACGTACCACACCAGGTTCTTAAGTATCGAATTCGTTCGCCATTTCGGCGATGCACTCTTTACGGAACGGGCTACAGATGAAAACCACGGACGTAGGCTGATGTTAACGAACGGCGCACTG…
Salmonella phage PhiSPFM1	95_hypothetical_protein		23	188	PhiSPFM1_102	ATGACTAAGAAAGACACTACTACCCTTGACCCGCGTACAGAAGGCGTGGTCCGTGATAGCGCTTCTTACAGCAACGACGACCAATATCGTGTTAAACTGATCACCACGATGCTCGATGAAGCAGGTAACAATGCCGGTCCACGTAAAGCATCTGGTACCCAGGCTGAGAAAGATGCGTATAATAAGCTGCATCACTCTTTCCGTGAGCTGTTTAAACTGCGTGGTCAGGCATTCCTAGACGGTTTCTACGCCTTTGTAGAAGCGGCTAATAAGCACCGTAACGGTATTTTCTACGCACCGGCTGCTAATAACCGTATCAGTGAGAACTTCCCGAATCGTGACGAGCGTGAAGTCTTCGTTATCTTTATTAACATGCTGATTCGTTACGCACGTTGCGCT…
Salmonella phage PhiSPFM1	205_hypothetical_protein		23	188	PhiSPFM1_254	ATGATCAACTATAACAAACCTGTCATGCAGCTGGTTTGGGATCAGATTAATCGTGATAACCCGCAGCTCAAGAAACCACTCAACGCAACCAACGTGGCGTTATTACAAGGTCCTTTAACCAATGCCTTGCGCGATGGCCGCAACAGCCGTATAGTGGTAAACGGATTACAGGGTGGTGGTTACAGCGGTAAGATGGACATCTACTACGACCGCTTAAACCTTTCGCAGTATTTTAAAGGCGTCAGCGTACCGGTTAAAGTACCTTATCGGGCGACGGCCTACCGCGACATCATCGACCGAATTTCCGCAGCATGTGGGTTGGTGCTTACTGCTGACGATTTAACGTATCCCGACAGCCAGTTTGCAATGATCACTGTGACAACGGGCGATCGGACGGTG…
Salmonella phage PhiSPFM1	238_putative_SMC_domain-..		23	188	PhiSPFM1_221	ATGCTCAAGGTCGAACGTATCATTTTGAAAGGATTTACCGGCATGGGGTTACATGAAATCGAAACGTTTGATTTCACCCTTAAGTCAACCGTTACCATCATCCTCGGTGGCAACGGCTGCGGTAAAACAAGCCTCCTATCTGTTTTTCTCCCCTTAGCTCCAGCAAAATCAGAATTCCGTGAAGGTGGTTCTTACACTAACTACGCGTTAGTCGGGGACGACCGTCTTAAGTTTGAAGTCCTGCGTCGTGGCTCTTCTCTGTCTTGTAGTATCTTCAACATCACTAAAGGTGTTTCCATCGTAGATTCAGTAAACGCTAAAGTTTACAACTCCATGGTGGAACAGTTAACCGGGATCACCAAAGAAATCAAAGAGTTAATTAACGGTGAAACCTTATTA…
Salmonella phage PhiSPFM1	80_hypothetical_protein		23	188	PhiSPFM1_116	ATGAATCCAATCAGTGTTGATCGCACTTTCGGGTTCTATTCAGTGTCAATCGCCAGTTCGCTGGCGTTTGAAGGTCTGCTGCATACCGGCGAATACGCCGACTGGAAAGGCGAATTGCCTATCCATTCCTATCAGGAAATATACCTGAATCTCCGGACATTGTTCCGTAACGCCTTCTATGCGTTTGAAGAGAATAGAGAACGGTTAACACCCGACGTGATGCTAACATCGATTGAAGAAGATATTAATAATCTTACGGCTACCGCGAGAGCGGTAGCCCCTTCGGTGTTATGCGTTCCGTACCTTTGTAGCTATCGTAGCGCTAACAAAGTGTTTCCCGAAGCCTCGTTCAAAAACATTGCAGGCGGTCAGGATAAGATGACGCCAAACCAGCTGCAC…
Salmonella phage PhiSPFM1	212_hypothetical_protein		23	188	PhiSPFM1_246	ATGTCTGTTACTGACAAAAGCTTAACGAACGAAGAGATCCGCGCCCGTTATTTCCAGCGTGATTTGCCGATTGATCGTCACGGTAATTTCATGGAACGAATCGGTGCGCAGGATCAGGGCCGTACCGGATTTTGTGCATTACTCCATTACCATCTCATCGAAGGGATGTCTGATAAAGAAGCCCTGGCACGCATGAAGCTGTATGAGATGTCGGAGATTGAAGCTAACTTCACATTGAAACGCACGAAAGAGTTTATTGCTAATGTGCTGGAGATTGACCTCGACGAAATTCGCGGGAATCTGAAATCTACCGCGCGTTACATTTACGAAGACGTGCAGAAGATGCTGTTGGAACTCGACCACCGCTACGAAGATGAGCGCCATGGTTATATCGAGTTT…
Salmonella phage PhiSPFM1	71_hypothetical_protein		23	188	PhiSPFM1_126	ATGTATCGAAATAGTGGGAAGTCCACAGAGATGATAACCGCAATCCGTCGCGACCTCGAAGAACGGGGTTGCGTGGATATTGAGTTACATCAGGCAGGCGAAACGGTGCATATCACGGCATTGGATGCCAAACGGAAACGTAGTATCACTGTGTGGGGTAAACCATACGCAAGTGACTTCACGGAGACGATAAAATACTAG
Salmonella phage PhiSPFM1	276_hypothetical_protein		23	188	PhiSPFM1_187	ATGTCGAAAGATGAAGGTAAGTTTTTGCGTAGTGCGTTGGAACGTCTACGTGTCGATGGTGCATCGGTGGATGCTTTGGCGGCTGCTTTTGGGTTTACGTTGCCCGCCTCGGCAGAAACCACATATCCTGTTTTACGTCCCATCCTCCCACCAGAAGAAAAGGAAGCCTTTGTACGCTATTTACTGCGTATGGGTTACCAGAGTACCTTGGTGGATATCACGCCGTCTACAGACGGTCTGAATCACTTCAACATCTATTCGCAGGGGCGAACTGAGATAGGTCGAATGGCGAGCAACTTTTATGCTCGCCCTGGTGAGTATTTTGTTACCCCCCACGGACCTTTCCGGACGCTCGAAGGTTATTATCATTACCTGCGTATTCTGGATTACTTAATGCGT…
Salmonella phage PhiSPFM1	308_putative_virion_stru..		23	188	PhiSPFM1_155	ATGGCAATCAAAGATCGTCTCATTTTGCCTGATCAGGGTCTGCACGTCGACGGCGGCCAGTACGATATGGTCAACGCGTTCTCCTCGGGCCAAAACGGCCCGGTTGGACAGGTTGGCAAGTTCGTTACTAACGCCTCTCGTCTGCGTCGTAACGTCATCGCGCGAGTCATGGAATTCCCTCGTTGGGTGGATTACATGCCGAACCCGCAAATGTGGCGTCAGGCTATCAAGTCCTTTATCGAGGTTCACTCCGAGATTACTGGTCTGGATAAAACCCTGAGCCATGCGGCTGTTGAAACTCAGCAGGGTCGTAACAACCGTACCCAGTATGAAGCTGGTCTGGTAACGGAAGCACTGTCCTCTGTTACCTTCACCACCCCGGATAAACTCGGGAAGGTG…
Salmonella phage PhiSPFM1	268_hypothetical_protein		23	188	PhiSPFM1_196	ATGAGAATCAAATTACTGACTCGCGCTTTAACCTCTCGTATCGAACCTGAGATTTACACCACCCCGACGAAGAAGAATACCGATGGTAGTCCGATCGTGGTTGGTAAAATCCTGAACGTGACCACTCGTGCTGATGGTCAGCGCGTTCTGGAAATCGAAATCGACGAACGTAACCGTAACCGCTTCAAGGGCATTTCTAATATCAACCCTAAAGATGACAGTCAAGTCACCGAGTGGGCAGAAATGCATTTCGAAGTTTGGCATAAACGTCGTCTGTTACTCCCACTGAAAAAACGCTAA
Salmonella phage PhiSPFM1	144_hypothetical_protein		23	188	PhiSPFM1_054	ATGATGCGTGCTGTATTAGCTGTGTTTATAGTCTGCGTTACTGCGCCAGTAAACGCCTTTACCATTCAGGACTTCCCGCAGTATAAACCGATGTGGGAAACCGACGCACCTGTAAAATTTAGCGACAAAGATGAACCAGTCGTGACAGTGGTGAAGGGTGAGTTTGCCGTGGTCAACTACGGGCGTTCTGAACTGTGTCCGGGCGGTGGCTTTTATCTCGTTAACACAAAGCGCAAGACGTACCAGCCAATAGATGCCGGTACGTGTTCGCCGAAAGTTAAAGCGACAATTGTCCCGTCAGTACGAACACACCGCAGCGTTAATACCCACCAGTTAACTTTTTGGGTAGGTAAAGAAATTTCCGCGCGGTATCCTTTGTACGATTATTAA
Salmonella phage PhiSPFM1	233_hypothetical_protein		23	188	PhiSPFM1_226	ATGAAATGCAATAACGTTAATCACCACCTGATTAAGGTGGTGCTTTTTACTGTGCTGTTGATGGCACTTGTTGTTGGGCTACGGATTTCTAAGGCGCACGCTGACGAATTCAGCGGGTTCCAGGGCAGTATTAACGGCAGCATTCCAGCATATACCCGCACCATCAATCTTAATGATAAGCCGTTCTGGTGCAATGCGCGTAAGCTGCTTAAGAAACAGTGTCGTGTAGTTGACATATCCTTCAACGGACGTGTCGCTATCGTACACCGTCCGGGCGATAAAGATTGCCCAGGTGGTTGGTGGGGTGCAGTCGACCGTCACAACGGTGACGCGTTATGGCTTATCCCTAATCGTGATGAACTATCAGTGGAGAAAATTTGCAGCAAAGATTTCAGGGCC…
Salmonella phage PhiSPFM1	151_hypothetical_protein		23	188	PhiSPFM1_046	ATGTCTGAGATGATTCTCGATTCGCTGTTTTTGATTACGGTTGCAAACATCAATAAAAACGGCAATCTTCCAGAATACGTAGACATAAGTCGTCATGGCTTTAAGCGTCGTTATCAAATCGGTAAGGTACTAGAGATTGCCTGTTTAGTAACGAACATGCGTAGACCGGTGGAAGGCTGTAGCGTTAAACATGCACAGATGATACTCGGGCGTGCTATTTCAGAAGTACGTCGTAAGCGTCGTCGTGCACCGTATCGCTTTTATCCTAACTCCACCAAACAGGTGGTCGGTGAGGGAGAAGGTGTGGTTGATTTGCGTGAGGCCAGTTGTAATGTAGGTGGTATTGCGCGTGACTGGTTAATGAGCATTATCAGTAAGCATCCACGCACACCTACGCCG…
Salmonella phage PhiSPFM1	155_hypothetical_protein		23	188	PhiSPFM1_042	ATGAATTGGTTTGTAAATGGTATCACCCGTCGCGTGATGACGGAAGAGGATGATCGATGTAAACATCTTAAAGTGGGCTCTATAGCCCCGCGCTATACGGCAGAGTGCGACCCATGGGGCCGCGAAACGTATTACATGTGCGAAGACTGCTGGGAAAAACTGCAGGCTGCAATTGCGGCGGAAGAAGTGGTCTGCGACGACTGCAAAGGTACCTTCCCGAAACGAGATACCGTTGAATGGAAATGGTACGACTTTGACCCCAGACAAGGGGATAAAGAACTTTGTATCTGTAATAACTGCGTGTCTTTACCGACACATTTAAACCGTGTAGAGAATGACCGTCGGGCATTTGAACACGACTTTCCAGAAGCAACTTTCTGGGATTAA
Salmonella phage PhiSPFM1	159_hypothetical_protein		23	188	PhiSPFM1_037	ATGCTGAGAGTTATCGAACGCACGGAGAGGATTCTGGACCGAACGTGGTTGGAAGACCGTAAAGCGTTATCGTTGTTAAATGATATCGATCCTTCCACGTTACAAGATGAACGTCGTCTTTACTACCGAATCTTTGAAGTTTTCAGTCGGGACACAGTTGCGCCCGACGCGATCGTGCTCTGTCTGGACCACGGATACATGTTAGAAGTTATCAATATGGTTCGTGCTTTAGACGCCCAGTTAACCTCGCTTGCGGATGCTTTACTCCGCTCAGCGGGGTGTAACTACGCGATGCATTTTACTCGTTCTGAAGGGGACGAATATGCTCGCATGGGCTTTTGTTGCGAAACGATAAACTACCGCAAAATTAATACATTGGTGCCTAGCCACGATGAGGAT…
Salmonella phage PhiSPFM1	178_hypothetical_protein		23	188	PhiSPFM1_019	ATGATAAATCGTGATATCGGTGAAGCTGTAAAACAGTTGTCGAATATCGACGGTTACACCTTTAAAGTGATAACACTGTACGACTACCCAGAAGGTAAAGTTCCGCAAGAGGCGCTGGATAAATTCGTTAATGTATTAGACGATTGCCTTAAGAGTCCAACGGACGTAAATCTTATCAAACTAAACACCATGTCCCTTGAACTGTACCGGCTGCGTAAAATGGGCATTCATGCTCGCATCGGTAAAGGTGACCAAACGTTAGCCGAATACTGGGCTAAACAGTAA
Salmonella phage PhiSPFM1	77_hypothetical_protein		23	188	PhiSPFM1_119	ATGATTGCGGTAGGAACCTTATCCACACGTGGCTGGGCACGTACACCCCAGGAAAAGGCGCGTGAGTTGATGAACCATTACACCGAGTCTGGCTATAGCCAATCGGTGGTTTATCGTGGGAACATTAAATCACTTGCGTATACGCAAGCTGTGTTTGCACAAGATCCCGACGGGATGGTTGCCCAGATTAAAATGGATCTGGAGAACCTCTACGGGAACGTATTTCCTGCTGGCGTTGAAGTTGAAACCAGCTGGGAGTTTTTAAAAGATTCAGATGTGCGCTACCGCATCTTCATTAGTGTCCGTGTGCAAGAAGTTGTAGACGGTGAATGGTACGATGTTGAGCGGTACGTGGATACCGAGTCGAGTGCGATTGAGGATATGTAA
Salmonella phage PhiSPFM1	173_hypothetical_protein		23	188	PhiSPFM1_023	ATGGCAGACCGCTATCAGCCCGACCTAACACTCTCGTCGAAAGCGCTTGTCGTGGCGTTAATTAATCACGATAACGGCTTGTCATTATCGCCTGACGAGATTGTGATAAGCGGAGTAGGGCCAATCGACTTAGGTGTTGAAAGTGCCCGTACCTCGCAAGCGTACATTGCGAAAGCACGTAAACCTAACGGCAAGAAAGTTACCGTCTATTACGACCGTCTAGTCGCTAATAAGATTATCGACCCGCAAGGACCGATACTGGTTACTGTAGCTCCCGGCGACACCTATGCTGATTTAGCGACAGTTGTAAACCAGTTATGCGGTTTAAACCTGTCACGTGAAGACATCTCGACAGGGGTTATTACACCAACAAACGAGCCGTTGATTGCAGCGATGAGT…
Salmonella phage PhiSPFM1	88_putative_DNA-directe..		23	188	PhiSPFM1_109	ATGGCGGGTCGTTCTGTACACGTACGTGATTTGCGTATGCTTAACTCTGATCAGGTGTGGAAACTACGCGGGCGTTATTACGTGACATTCGACGATGGTAAGTCGTTGGAAATGTCTAGTCGCCACATCAAACTCAGCTGGCCGTATTGGGGTGTGTCGCGTCTGTATCCGCAGGTGCCCACTCCATCGACCATGGCGTATCGTCCAGGTCAGGTAGCAACAGATGACCTGCATCTGGACTTTATGTCGGAAGCAGCGGTACTGGCCCGTAAAGCAGGTGTCGATCTTGCTGAAACGCGTTATATCCTGAGTCAACATGTCTACGCCGATGCGTTCAACATGACAGTGAAGAACTTGCTGTCCTATTGTACGACAATCGACTTTGATACGATGATGGAG…
Salmonella phage PhiSPFM1	302_hypothetical_protein		23	188	PhiSPFM1_161	ATGACTAACCAACTACGCCAAGACCCGTTTGTTGCCATGATGCTTTGTGCTAAAGCCGAGAGCAACGAAGCCGATTTAATTCGTCTGTTGACTGATGACGAATACCTTATCTCCGAGCGCGATAAACGTTTAAAAGAACTCTACAAGCCAGAAACCGGTGAATCGCTCGGCAATCAAGACGCCTGGAAGTTTCTTATTCTCGTTGCTGATGAAGAGTGGCGAGCAAAAAATCCCATCGTCTGTGATATTACAGACCTACCGTACAAATACGGCGGACTCATCACTAGCGACCTGCATCTTAAACCGTTCTTTGTTGGTAAAGCAATGCAAGAACTGCAAGATGTTCTTGTTACAGCAACGAACACTTTGAGACGTTTGCGCACTGAGCAGCTAATCTGA
Salmonella phage PhiSPFM1	69_hypothetical_protein		23	188	PhiSPFM1_127	GTGGACTACAATTCACCATTTCGTCTTAGTCAAGACGAGTATCATCGCGACATTGACGTTATCGATGCGTACTACGAACAACTGGCGCTCTACATTCATACCGTCACCAACGGGAAATATTCTTTGGAGTTCTGTCGACAGCAGGTCGAAGAAATGTTCCAACCTGGTGGTGAGTTAGTACACGAATTTCCCGTGTGTAAGATGTGGGTGCGCAATCAAAAGACCGGCGATCGCGAAGAAAAATACACCACGGTAGATAAACTGTTCCGTACAGTGATTGATAAGCAGATTATCTCTGCGCCGTCGCTGACCTTTTATCTGCCTGAGCACGTCAAGCGCTCTAAGCTTGCTGAATTTACAGCAGAGAACGTGCGTAAGCGTGCGGTTGTTAAGAAAGAG…
Salmonella phage PhiSPFM1	184_hypothetical_protein		23	188	PhiSPFM1_014	ATGTTCGGCCTGTTTCAGGAGAAAAAACAATTGCGTCGCCAATTAGAAATACTGGAATTGGAACTCAGCCTCTCAAAGACTGAGTTGGAAATTTCGAAAGAAGCGTGGAAGAGAAATCTCGATGAATCTTTCGAAGAACGCCGTAAGCTTACACGATTACTTTCTGAGGAACAGTCTAAGAACCGGAAACTCGAAGACGAGCTACGAGATGCCCGACGAGACGCGGATCTGCGTGATAAGATGTTGGGATGGAACCTGGGTGCCCTAATCTATTTCATAGAGCAGCGTTGGGAACCAAAGACACTCCTTGAGTTACTCTATGAAAAACTCTCCTGCGTAGGTAGACGTTCTGCGGCCATCGAGTATTTTCGTAGTCACGGTTTCGAGGTAAAAGATGAG…
Salmonella phage PhiSPFM1	229_hypothetical_protein		23	188	PhiSPFM1_231	ATGCCACAACCAATTATTGAACAACATGAAATGAACTACGAAGAACTGACCCGCCGCTATCGCGTGAAAGCCCCACGGGTAGTAGAAGGTTGCGAGAAATACAAAGAAGCAGACTTCGTGGTATTCCAACGCGAAGGTGTTCCGATGTTGGTGTTCGTAAAACACGTCACCACCGATAACGACGACCGTCTAGTGATGCTGTATAACGTGATGGCTACCGTACTAGATACCGATATTGGACTGTTACGTCGTTATAAATCATCCTACGAACAGAAAGCGAAGGTGGTTGCTTTTGACTTACCACGCACGGTACTAGTAGATGGTTCCCGTCCGGCTATTCTTCGTTTTACGAAAAGCGAAGACGACAGTAACCCAGCGCATATTGTTCAGCCACTAACG…
Salmonella phage PhiSPFM1	68_hypothetical_protein		23	188	PhiSPFM1_128	ATGTTCGATTTACGCACACTGGTCGCTGGGCAAAAAGTTAACATTGTTTACGACACCCCTTTGAAAGGGCAAGAGACGCGTGTAATTATTCTGGCAACCGGCGTTGGCTATGAAATGGCCAAAAGCTATATGGATGTGATGGCGGAGCAGAAGAATATCTACTCGTCCATCGTTTCCCAGCCAGAAGATAATGTGAACAAATACACGTATCTGATTTTCAAAGGTGTTGACGGCAAACCAAAAGTCGCTGCCGATGCCTGGATTCGTGATGTTCAGATTATCGAAAACACGAAGGTGCGCTTCACCGTCACCCTGGATAACAAACAGGAGATTGACGACCTTAAACGTGCCCTGGCTGCCAATGGTTTCAATGACGTCGATTTTGAAATCGTTGAGAGT…
Salmonella phage PhiSPFM1	160_hypothetical_protein		23	188	PhiSPFM1_036	ATGCAAATTAATCGTACAGTGTCGAAGTCTAAAGAAGTCGTTTACAACGTTGAGGACGGCGACGTAATGCAGTTCCGTGCCGTTATTGACGAACAGCACGTACTCCAAGTCGTTTATTCGAAAGAAGAAATGACTCGCGCACATAGCCGCGTGTTGGAAAAGCTCGTCGCGAAAGCCAAACAACGCGACGGCATTAAATCCTACAACGTTATGTACGGTTATCAGTTACGTGAGGTGGAAGGGGAGCTGTTAATCACCCCTGTTCCGGTAACGGCGTAA
Salmonella phage PhiSPFM1	310_hypothetical_protein		23	188	PhiSPFM1_153	ATGGCACTCGAAAACGCTTACAGCGGTAATCCCTTTAATGCACTTGACCTTACTCGCACCAAGGCAGACCTGGAATTAGCCCGTAAACTTAACCAAACTGTCTCGCAGTCCGATGAAGTTCATTACGTTGTTGAGACCGCTGATGTAAAACCGTTTCCTTTGCCGATTGTTATCGGCGACGACGTTTATGTATACGCAGCCACGTTTACCACGCTGGATAAGACCAACGAGCTAAAAATACGAAACCCAGTCGAACACGCATTGCGTCTCGACCAGGCTCGCTGGGAATTGGTGTGGAAACGGAGTAATGGTAAGCTTGCTGCACTGATGGCACAGATGCCCTACCACCATGAGATTTTCAGCAAATGGGTGTCGGATGCGATTACCCACACGTTTGCA…
Salmonella phage PhiSPFM1	296_hypothetical_protein		23	188	PhiSPFM1_167	ATGATCAACTTATATTCACTTAATGCTGTCACCAACGCAATGAAACTGGCGAAACAACACCAGATTCGTTTGGAAGCTGACGTTGACAGTCCTGTTGGTCTACTGACAAAAGCGACTACGCAGCAGAGCGTTTTCGATACGCAGATAACTGACGAAGAGTTCTTCCAGTCTCTGCCGGATATCACTGCACTGAAAACGCCGCAGGCCGGTACAGGCGAAGCGTCTGTAATCGCAGATACTGCAGCGGGTCCAGAAACGCTGAACGTCGAAGACCACGAACCGACACTGTTCGAACTGAAACGTATGGCTATCCAACGTTGTCAGGGTATGCTTGACTTTGCCCGTAACGTTATTCAGCCGTTTGTTCAACTGGTTATCCAAAACAACCAGGGTATTGAA…
Salmonella phage PhiSPFM1	165_hypothetical_protein		23	188	PhiSPFM1_031	ATGTTTCAATGTTCAGTCGTCAATGATGCGGAATTGGCCGTGTACAAGCAGCGCACAATCCGGGCGCTGGATGCTGAAAAACCAGTCGATGTTAAAACGCGTGCAATCATTAGGGCATTTAGCGTATGGCCGAATATCGCAACCGTTTGGGCATTCACGGGAGAAGTTCGCAAAGACGGAGACAAGCTTCGTACACGCAGACACCACAGCTTAACATTTGTGGCAACCGAGGCGGGTCTTAAAGACATTAATCATTTATTAGAAGGATGGCAGCCGCACGAATACGGGAAACGTTTTCAGTTAAACTTTACTTGGCTGCGTCAAGAAGGCAACGCGAATCTCTGTTATCCAAGCTGGACGTTTAGACTCAACTATCGACCTGACCCAGATGTGATGGAA…
Salmonella phage PhiSPFM1	127_hypothetical_protein		23	188	PhiSPFM1_068	ATGAACCGTTATGATTTAGACGTTCAGCCAACGCTAACCCAGCGGCCCATGCACCGTGGTGCCGTGTCGAAGACTATCACGTACGAAAATAATACCGGGTTTCCCATATACGTCACTGAACTCAGTGGCGGGCATTTTGTTTTAGCCCCGTCGTCCACCACAGCGGCGGAATTTGGGATTGTTATTTACGTGACCTATACGGTGTTTGCGAACGGTGCTAACCTATCTGGTTTGCGCGACGCACATTCGCCAAAGCAGTATGCGCAGATATGTAAGGAATTAACTACGAACGGCGAAACAACGCTGATGTATGTAGTTGATGATATCGGTGCGTTAATGCGAGGCGACTTGGTGGTGTTGAAGAAGCTAGGAATGGCTTTCTCTACCCAACCAGTAAAA…
Salmonella phage PhiSPFM1	92_hypothetical_protein		23	188	PhiSPFM1_106	ATGTCTGAGATCCAAGATCAGCGTCCGGGTAATGCCCGTCGCCCTAATCCCGATCAGCCAGCCCCTGTGGCGGCTGCTACCCAACAAGAGATGATTCTTCCGACCGTGCCTGATAACGCGAATCCGGATGCAATCATCATGGCTATTAAACAAGCCAACCCCGATTTTTCTTTTGCCCGTGCAGAAGAAGTTTATCACCAACATTATCATCAGCCGGAGCCTAAGCTCGAGCGTCCGACGTTTGTAGAAGAAGCTTTGCCAGAACCGGCACCGGTACAGCCTGTAGCCCAGACCTTCTCTGAACAGGTGCACGAGCATATTCATCACGCCCCAGAACCGGTGGTAGAGAAAGCGCCTGCGGTAGAACCTGCTCCGCAGCCAAAAGCTCCGGAAGCGGTT…
Salmonella phage PhiSPFM1	228_hypothetical_protein		23	188	PhiSPFM1_232	ATGTATAACGAATACGAATTAGTTTACCAGACACCGAAAGAAGCATTCTTTAATGCAGTAATTACTAACTCAATTGTACTGTTGGGAATGCAGTTCAGTATTCGGAGTATGGCTTACAGCGACGTAACGTGGCAGGATTGTGCGTACCTGCCACAAAAGCTCTCAACCGTTGTCGAAAAGCGGCTGCTTGACAAAGGGGAAGTAAAGTGCCGTTTAGGCCACCACGTCTCTGACTTAGCGCCGTGGGTTGAGTTAACCATGACATTCGAAGGGGATTCGCGGGTAGCTTACCTATCGGGTAATCAAAACATCGGACGCGCCATTGCTGAGGGTAACACAATGTGGGTGCACTACATTCTTACTCTGCTGACCGGTAAACCGGTGTTCGAGTTAACACCT…
Salmonella phage PhiSPFM1	250_hypothetical_protein		23	188	PhiSPFM1_211	TTGACACTCGTAACACGCCCCTGGTATCCAGGTCTTAAAACAGCCGCACAAATCACCGCCAAAGATGTTTACGAACTGATTCGCGCGGGTGCGGAACACGTTCAAACCAATCCGAACTACGTTGAGCGTCCTATCGGTGAAGCCGATGGGGAAGCTGTCGAAGCACCTGTCTACGTTGAGTACGGCGAATGGTTCGCAGAGAACCACGGTTTCTACGACGCGTTAAACGCGGCGTTTGGTGATGACGAAGACGAAGGTATCGAATTCGACTGGAACGTTAATCTGGCGCTGATGTGGATTTGTGGTTTACGTCCAGCAATTAACGAAACCGAAGCAGGCTTCGTGCTGACGTGGCGACAGTCGGCGGGTTACGATAAAGAACTCGACTTCAAACAGGCG…
Salmonella phage PhiSPFM1	122_putative_helicase		22	60	PhiSPFM1_072	ATGAATAGTAAAATGATGTTGATAACCGCCTTAGCCGCACTGTATACAGAATCTATGCTGACGGACCCTAGCAAGGATCATGATGTCATAAGAAAAGTTCTGATGCAGATCAAGCTTCCGGAATATGCGGAAGATGGCGAAGAGCGCTTTGCACTCATCGAGATCAAGGACATTATCACATCTATCATAGACGGCGGCATGGAATACGACCACGCGAGCGTTATGAAGCGCTTGAAGCTGGCCACCACTCAAGTACGTCCTCTATACGATACGATTACCAAATTCCTCGAAGACGATTTGCCCGAGGAAGAAGACAAACGTACCGAGCATCTTAATCGACAACTGTCTCAATATTATTTCCAATTACGTCAATGTTTACAGAGCGTCGAACTCAAAACA…
Salmonella phage PhiSPFM1	7765_hypothetical_protein		22	60	PhiSPFM1_048	ATGGTGGCTGTCCGCAGCGTGCCACATCAGACTGGCTCGCGATATACTTTTTGTGTAAAGCGTTTCGGGGCAAGAAATCGCCCTGGTTGGAAGGTGGTACGTGCGATGGGACAGTTCTGGCAATTACCACCTGGCACGTTAAAATATTTTTCAGTAGACAGAATAACCCGGTTCTTAAACGCGGCTGACCCAAGTCAACGCTCCAGTTTTATGGCAGGGATCGTTTGTCGTCCCGATGGGAAAACACGCGATGCAACCACTCGTGGAATCTACTGGACAGGACAGAACGCGTTTCAGGTTGGCTTACCTTGCCTGAAGTGTGAAGTGACGCCGTTTAATGGCCCCTATGCCGATGCGTACTTCACCGGTATCTTTGTGTCGTTCCCAGACGACCCGTCT…
Salmonella phage PhiSPFM1	7726_hypothetical_protein		22	60	PhiSPFM1_009	GTGAACGTAATCAAAAAGCTGAACGGCGATACTTTCCATGCTCTGATGCCGAAGGGTGCACGTATTCGGATAAACAACAAAAACAAACCCTATAAGACGGACTACACGTTCGACACCACCGACCACGCATTCGGTATCTGCGACGAAGGGACGAACGATGTCAAATGGATTATCGTGGTATACGAAACGTCTAGTGGGTATAAGTTCTGGGATGCCTATGAACTGCAGAAGGGCTATTGGTGGTATGTCAGTTGGGAAGCTTTCAATGACAAGGTATCTTATTCGTGGAACGACTTCCCGCACTTTTGCTGGGATAGTTGGTTTCATGATTGCGGGGATAAGATTTCTGATCTTGTCCAGGAACTCTACAAACACTACAAAGAACACAATGGAAACTTC…
Salmonella phage PhiSPFM1	61_hypothetical_protein		22	60	PhiSPFM1_134	ATGAGCCAAAAAGAACGCGAGATGTTAACTGTACAACTGTTACACACTGCGCTCGAAGATATCTTTTACTCCGTTCCGGAAATGCCTAATGCACGTATGGAACCTTTGCTGGAACCTTATACTGACGCTTTTAATCTCACGATGATGTTGGTGGCTGACCAGATCATACTTCCACCGAAAACAGTTCCTGTGGAACGTACACACGTTTCCAGTGGCGGTTTGGGTACTCCGGTTAATAAGACGAAAGAGACCGTAGCGATTTTACGTTCTACCGAATATCTTATCGGATTAGCATTCGAAGACTGTTACAACAGTTTCCTGGACAGTATCCATGCGCTTGTGGAGAATGCTGTGAAAGCCGCCAAACACCCGTTTAATCGTTATGCGACGATTAAACTG…
Salmonella phage PhiSPFM1	125_putative_major_capsi..		22	60	PhiSPFM1_070	ATGAAAGATACCCGTATCGCTAGTCTGGACCAGCTGGTTCAGCAGGGCAATGCTCTGGTCGCTGCTGCCAAGGCAGGCTCTTCCGCTAATGACGTATGGCAAACCGTAGCCGTTGGCGAATCTGTACGTAAAAATGCTGCCGGCTTCACCAACCTGCGTGACACTGCTCAGCAGCACTACGAAGCTGTAAACCCTGGCAAAACCATGAGCCACGCTGCTCAGGTTGCTTCTGCGATGATTCTGGCTGCTGCCGGTCACGAAGATGACTTCATGACCCGTGTTGCTGCTGAGAGCGCGAAGCCGGAATATGCCAGCTACATGCCGATCGCTATTTCCGGTGCAGCATCTCTGGCTGCTGACTACGGTAAAACTCCGCTGGTCGCAACCGAATACTACACC…
Salmonella phage PhiSPFM1	7809_hypothetical_protein		22	60	PhiSPFM1_092	ATGTTTGACAATGACCAGAATTTTAACCTCGCCGAGAAGTTGATTAAAAACTACATGGCGAAACTGACCCAAAACCCCGTGCTGGTTCATGACGACGAACTGATACATGAAACCCTGGAAGCTGCAGCCGTTGTGCTGCCGTATTTCCGCATGATGGGCGCTGACTCTGTCCAACAAGTATTATATGACGAATATCCGCAGGTCGGTTTTACGTTTAATACGTTTTATAACGAATCTGCATCGTTCATACTTGACGGTAAACGCCGTACAGTGTCAACAGGACAGTGGTCCGTTCTTCTGGTATCGTACATGAACGATATCCACTCTACTAAGCAAGTAGAGCGAACCGGTTCCCTGGGCTCACGACTTCTTGCTGCGGCTTACGGTCGTAGTGGGCAA…
Salmonella phage PhiSPFM1	285_hypothetical_protein		22	60	PhiSPFM1_177	ATGTCTATAACTCGGATCGATTATCGTGCCGTAGTAAAAGAACTGTCCAAAGGTCTTATTGAACTGGACTCCGATGAAGCCCGCAGCTGTGGCTTCCTGCCACACATTGCACTGAGTGAGTTCCGTACCATCCGTTACGGGGCCGGTCGTCAGAAGGGCGTTACAACACACGCCGTTGATATGTCAGCAAAGTTCCACGGCAGCGTTCTGTATCTGGTCCACAATGAATCGTTACGAAACGAAGTAGTGGAGAAGTTCCATGAAAAGGCTGCCGGGAACGGTTGGTTGACCGTGCACTGTAACTACTTGCCTGAGGGTTGGAAACGCGCGACAGGTGCTGGTATATCCGGCTACGAGAAATTCGGCTTGGTTATTGTCGACGAAGCGGGTTTCTTCTTC…
Salmonella phage PhiSPFM1	7926_hypothetical_protein		22	60	PhiSPFM1_210	ATGCAATTTCCAATTTCCGTAATCGAAGATATGGCTCGTGTAGTACGTGACCGTGCGTATGTGCTTAGCTACGAAGGTATTCGTGCATATTCAGAAGCTCTGATTGCACAACACGTCACTGGCACCGGTGTTATCAACCCGGATCTTTACAATGCGCTGGTCGATAACAATGTGGAGGCTTATCTGCCGCTGCCGCACCTGCGTAATAAGTTGTGCCTTTCTTCTCAAACTCTTCAGTTTGATAACCTGCCGCCACTGAAATATTCGCCAGATGACCGTTGGGGAAGTATGCTGGGCGTAGCTTTCCAAAATTGCCACGCGCCTTATAACTGGTCTATTCTCGTTGAAGGTGTTGATGGTGTCTGGTATGCCATTGCACATTCTGACGGATTCTTCTTC…
Salmonella phage PhiSPFM1	283_hypothetical_protein		22	60	PhiSPFM1_179	ATGACTGACCGACTCAGTAAAACAATTCGACTACCACAACAGCGTAATGTTCGCAAAGGCGATGTTTTCACGGCGGAAGAATGGGTTGCATTAAAGGCCCTGTTCCCGGACGAAACCGATTCGCATGTCGTCCAAATGGCATTGAAAGAGTTTGCAAAGAACGCTCCTGAAATGCTGCTGCGTAAGAAAGAAGAAGAACTGAATATGCTCCGTAACAGCGTAGACGTTCTCTTTAAAACAATGGAGAAATAA
Salmonella phage PhiSPFM1	7898_hypothetical_protein		22	60	PhiSPFM1_182	GTGTTTAGTATCATTCAGCAAGTTCAAGCGGTCGAAGAGTGGTTTCGCAAGACGGATATCTACCAACAGAAAGCGACTGAGCGTCAGTTGGTAAAGTATTACGTCACACTCGGCAAGATCTCGGCAGGTGTCGATGAACTGGATAACCTAAAGGTGGCTGCCGGTATCGGCGAATCGATTTGGACATTTGCTGCGCTTCTACACCTCGGCCCACATTCTAACCTCGGCGATATTATCGTTCCGCTGAGTGATGCGGTGTCTGTTCGTACTACAACTGGCACGAAAGAAGGACAACTGCAGCAGCTCATGTTAATTGCAGTCGAGACCGTTAGTGTTGTTTTGCGTGAACCAGAACCTGACCCTAAGAGTTATAGCGCGCTGCTTCGTAAGTTGATGAGA…
Salmonella phage PhiSPFM1	7923_hypothetical_protein		22	60	PhiSPFM1_207	ATGATAGCATCAGTTTTCAAACTGCTTCCATTCTTACAAATGCTGTGGGAAGCATTTAAACCGGGCGAGGGGGAGAAAGTAACACGAGCCGGGAAAATAGTGACACTAGTGATAGTGGCACTGATCGCGTTCTCTGCATTTGTCTCATACGCCTACATTGTTCAATACCACACACTGGTTAGCGTTCAATCGCGTACTCAGTATCTGGAGATATCCTATAAGGAGCTAAAAGAGAAGTCCGATCATGGCGAAGTGGAGAACAATAAGTTGTACGATCGTCTCTTCACGTGCCTGGGTTCTCGACCGCCATATGATGGTACCAAATCTCCAACAGGAACAGGCACTGAGGCCGCGGTTCCGCCTGTAGAACTCAAGCCGGTAACACCGCCGGCACCGTTA…
Salmonella phage PhiSPFM1	7952_hypothetical_protein		22	60	PhiSPFM1_236	GTGACTACTGCTTATCAAGTGCGGGCCGACAGCGCTTTTGGCTTCTCTCGAGACACCCGAACTTGGGGAACCATCGATGTCACGCAGCCCTTAAATACCCTTTGTGCTAACTACCACTTTTTCGAAGTAGGACTAGAAGCACTAGGTGCTGAATATACCTTCTATAGCCAGTATCACCTGGCTGATTTACAAAACCGTACGGACACGTTGCAAGATTGGTTAAACACCAAGTCAGGAATCGCGATTCCAACGCTTGGGAAGGGCCTACCGAAGCTCGAATTCGTTGAGGCACATTACCAGTCTATTAATGCAGATGTGCCCGTAGAAACGCACCTGTGCCCTCCTGGGTACCACTACACTCAGGACTTCAATCCTGATGATGCACACGACGTTGTTGTA…
Salmonella phage PhiSPFM1	293_putative_DNA-directe..		22	60	PhiSPFM1_170	GTGAGAAAGCTAAACTGGGTTGACTTTTACTTGTTAAACGTCAACAAGTCCCTGGTGTCGCATTTAAAACCAGTTACAACAACAGACACCTTTCAGGGACTGACGAAAAACTTTCACCCTGAAGGACTGTATTCAACCGAAATTTTTGGCCTCACAGGGAGCGAAGCACGAGACTCAACGTTCTCGTACATTGATATCAAACTGGATATCATTTCGCCGACCGTTTGTTTGGCATTGTTCCAGCTGAAACAGCTGTACGAAGAAATCTGTTCCGGGAAGCGATTCGCTATCTGGAATGAGAAAGAAAAAGATTTCGAGCCGGCTCTGCCCAGTGATAAAGGTGCAGACACCGGCTTCAACTTCTTCCTACGCTACTACGAACAACTGACACCGGGACGC…
Salmonella phage PhiSPFM1	288_hypothetical_protein		22	60	PhiSPFM1_174	ATGGCGAAGAAACTGTTCACGGTTGATTACGACGAATACGTTGATCGTTTACTGGTCAACAATATCGTCTGGGAAGACCACGGTCTAATGCCATGGCATCTGAAACTCCTAGCGGAGCGTTCAGAACAATACGGTGGTTTGGAGTTCGTACTTACCGACACACCTATTCCGGTACCTCATATTGCGCCGGTAGAAAATCTGTACTTCTTCGATGCTAATGTGAAGTTATTACAGCAGGTACTCTATACGCATGACTGGCGTGGTGGTTGTCAGTTCCCAGAGAACGTTCTAAAGCTCTCTGAGCGCTTCGGCACCGACATTGCATACTGTCAAACGTTCCCAAAAGACTTGGGACGAAACAGCGTGGTACTGTGGTATTACCCTCCGGTAAAAGACATC…
Salmonella phage PhiSPFM1	7908_hypothetical_protein		22	60	PhiSPFM1_192	ATGAGATTAGGACGCCGTTTCTTAGTCGATATCGACACAATCTTCGATACACGAATTGGTTGGGCGAAAGTGTTGCAGCCTGATGTATTAGAGAAGCTTGATTTAGAAGTGTATCGGATGCGGTTCACGGATGCGTGGGCCGAAGTGGTAGGAATTCAGGACTGGAATAAAAAGTTCGCGGGGCGTGATAAACGCGCGTTGCAGAACGCGCAGCCAACAGAAATGTTGCTTACGCTAAAGAACGAAGTACAGGCAATGTTAATGACGATACAGATGCACGCTCCTATCGAGCGACCAGTCTTAACGTTTAACCTGTGGCCGTACGCTGATCTCGATGATGAAGAACGTCATGCGTTTTTGGAAGAACTGCGTTACTACTATAACGAAGTGCAAGTAGAC…
Salmonella phage PhiSPFM1	7868_hypothetical_protein		22	60	PhiSPFM1_152	ATGGAGAACTGGCTGGTCGCTCACGCCGTTAAAAATGCGTGGCAGCGTCCGTACCTCGATGGGGTGTTGAACATTGCGCCTTTTCGATTAACTGAAAAGACCGGAGCGATCGGGTTTTTCAAGCACGGGCGTAATCCGATTCCTTTACCGGGCGAGGGGTGGTGGCACGCGTTTGTAATTGACAAGCTCCACCTCAACTACGGCAACTTGAGTATCCCTCCTGAGCGCTGGAAGAAACTTACTACGTGTGTAAATAACTTCCATGCGTGGATGCAGGTGTACAACGAAGATGGGACAATTATCCCGTCGAACTCTGTGTATTTCTGGCGGACACTCTCTGGTCAGATTTACATGGCGATTCCGCAAACGGAACGCTACAAGTGGTTAGACGACGCGCCG…
Salmonella phage PhiSPFM1	176_tail-associated_prot..		22	60	PhiSPFM1_021	ATGCGCAAATTTAAAATCTCTGCTAAACGACATGCGTTGAACTATGCGATGTCGCTGGCTTACGGACATCAGGACTTTGTTCGCCGCAATACCGGTCTCACAAACGACGCCCACAATGACCATTATCTGATTAACCCAGAAGGGGTGCTATCTAATAACCGGCATTTCATTGCTGACTCCATGGCTGTGTATCAACCTAATGGTGACGCCACCACAGAAGGTCAATCGTTGCTGATTATTGGCTACTGTCACATGTACATTGCTACCAAAAACCAGATGTGGTTAGATGCGGCGATTCGTGCATGGGAAGCGTACGCTACCTACTATTACGCAGGTCAGGCCATTCCTGAGTCACCGCAACGTTGGATTTGTAACTGGCTAGTTAACGGTAAAGAACCG…
Salmonella phage PhiSPFM1	7777_hypothetical_protein		22	60	PhiSPFM1_060	ATGGCTAACACCAAAGTTTACGATGGTAAACTGTCAACAGTGACTCTTAACGCGATGCGACTTACGACCGCGTTATTGACAGGTGCTGACGTGCAGTACCCGCAGAAATCTACGATGAACGAGTTTTATAAACTCATGACCGCGAAGGTTCCCGATGGCGCTACACGTCCGCATTTAGGATACATGTGCGTAGGTAATCGCGGACACATCGTTGATCAATCTGATGTTGTGGCAGACGTTGTTCCTGTCGCGAAATCCCCGATTACATCAGGGATGTTCTCGCGTGTTCCATTGGTACTGCGTACATTGGATAATGACTTATCTGATGAACAACGTAAACAGTACGCTTTCCGTACTCGTGAAACTATCGGCGCGCGGGATTACTGGGCGTATTATCTG…
Salmonella phage PhiSPFM1	7855_hypothetical_protein		22	60	PhiSPFM1_138	ATGATTACGCAGTGCTACTACCAGACGCAAGATTTATTTAAAGCATTGGAAGAAAATAAGCTACCCACGACTTTAAGACCGCAGTGCAGTTATTCAAGAATGCTTGCAAGTGAGGTCTTTCCGGTGCTAATGCAGTTGCCTCAATTCCAACCGTGGCTCGACTCGCTAGATGTGGTAGATGTTGTGGCTATCTACACTGGGTCAGACACACCAACAATAAATACAAGCGAGTGTTTATCCCGTAGCGAATCGTCGGCGATAAATGAAATGCCGCAGCTAATGCCTTCTTTATTCGATTCGATGTGCGCTGCAGTTATGCAGAAACGACTACCTTATGAGGAAGTATTCGCCATTGTGTTAGACAGCATCCACGCAATGAATTATAAACACTATAAAACC…
Salmonella phage PhiSPFM1	115_putative_virion_stru..		22	60	PhiSPFM1_081	ATGTCGTTTGGTCGGTTACAACAGATGGCGAACGGTCACATCGCTAATGCTCGGGGGTTACCGGCTATCGACTACGGGATATTCCTCACGGTACACGGTGCCCCAGTGACGGTGTTGAAGATGCTGTCTATCATTCACACCGGTCACTTTACGCGTGATATCTGTTTATTGACACATCTCACCTTGGCTATACCCTACAGCCACATGCGAATGATCACGTCGTCCGCAGAAGGGGATTTGAAGGTAAAGCTGTTATTGCGTCGTGGACAGAAAATCGCGGGGGTCTTTAACTACCGCGGCATCGTGATAAATAACCGCGACCACAACGCGGAAACACCGACGATGTTCTTGAGTCAGTCTGATGAGAAATCTATCGCTTTGGTAACATTGGAGCTGATG…
Salmonella phage PhiSPFM1	7929_hypothetical_protein		22	60	PhiSPFM1_213	ATGTCACTCGAACTGATCGACGAGGCCGTTATCTCCCACGACTTGTTTAACGCGCCTGAGCGCTTCAAGGTCGTTACAGTTAACTGCGTTGGTGCAATGGGAAGGGGCATTGCCTTGGCGTGCCGAGAACGCTTCCCATCGCTTTATAATGACTATCGCCAGAAATGCCGTAAAGAGCAAATCGTTATCGGTGAGGTCTATTGTTATCCTGAGGAAGGGGTAATACTCCTTCCTACTAAAACCCATTTTCGCTATAAATCGCAGATTTACTATGTCACGTCCGGCATTGATGCGCTGGCGCGACTAGGGGAAGACTTAGAAGGAGGGATTGCGATACCGCCCCTAGGGATGGCTAACGGTTGGTTACGTTACCATGAGCGATTGGAAATCTTTATACAC…
Salmonella phage PhiSPFM1	119_hypothetical_protein		22	60	PhiSPFM1_077	ATGGGTGTTTTAGTTAATTACGATGGTAAAAACGGAATCGTGCTTCGTGAAGTGGAAGATAACGAAGCAGTAGAGGTGAATCCGCAAACCTCAGAACGCACATTTATCGTGGGGCCGAAAAGCGCACTACCGAAGCCGGACTGGAAAGAAGAGCTGGCGAAGTTCCGTGGGGAACTCGGGAAGAAGTAG
Salmonella phage PhiSPFM1	96_hypothetical_protein		22	60	PhiSPFM1_101	ATGGAAATCAATACCTATTACGCACCCGAGGATGTCATCGCTAAAGAGTGCAAGCACGTCGCTTATGCGACGGACGAAGAAAAAGAAAATGACTTTGTCCTCATCAAAGAGGTCATCCATACTAAGGATGGCAGGCTTATCCCGCGCTTGGTAATGCGTGAGAATTTAAAGCGTCCGGTGTACGTTACCCGTGAAGAATATCGTAACCACCAGGAGAAAAAAGAGTTCGAAGAAAAAGGAAAATGTCAAGAACTCTGGACTACTGATGCGCAGATGGCGAAGACGTTGCAGATGGGTTTAGGTGCACGTTTCCCTGACCCGAAAAAGAACCTGCGTCGTGTCTGTACTAGCCCGTACGTTTATTGGGCCGACTTACCGATTACCAGCTGGATTAAACAG…
Salmonella phage PhiSPFM1	286_hypothetical_protein		22	60	PhiSPFM1_176	ATGGCTGGAGAACTCGGTCGTGGGAAAGCCACAACGTTCATGTATCGTGATGGGTTAGGTGCGGATGTAAACATGTCTCCGGATGACGAGATGGTTATCCCTGGACTTGACCCCGACGCAGGTGTGGAAGGTGGCGTTGACCCGTCGAAAGACGACGACAACTGCACCGGTGGTGCGTGCAAGATTTAA
Salmonella phage PhiSPFM1	7915_hypothetical_protein		22	60	PhiSPFM1_199	ATGCAAATCGTAATAGACTTCGCTCTGTCGGAGTCGAGACGTCAGTTAGATGAAATTCTGTTAGGATTAAAACGTGACGTGGAATTTGAACTTCACGACGCGTTGGCCGTCCACGAAAATCGTTTGTCTGACGAAATAGGTTCGGGTGTAGATGTGGCTATCTGCGACACTGGGGATATGGTAAATCAGCTTATTGAACGTATGTTCACGCGGCTGCGTAACATTCTGAACTATCCCCATCGTTTTGAACTGGTAGAAGGGACGGACCAAATTACCGACTTATTGAGTGAAGCCTTTGATAAGGTCGGTGAGTCTCTGGCGGGGTTACATCAAGAGAACCTGGGCGAGACATACGTTGCTGTGGTCATTAACGGGCAATCATCGAACGTCACGGACACG…
Salmonella phage PhiSPFM1	7742_hypothetical_protein		22	60	PhiSPFM1_025	ATGCCAAAGCAAGTAAAGCTGTGGACGCTCCAACTGGCGAAGTGGCGGATAGCTGAAAAACGGAATTTGCCAAAGCTGGATATAACGGTTAAGTCGGGGCTGAAATATTTGGCACCCGACTGGGACTTTCTGATGGACTACAAGAAGTCTGACAAAGGCCCCGACGCAGAAGCTGCGTATACCAAACGCTACCTGCAGAAACTTAGTCGGTTGTTTGATGAAGACACTGATAAGTTGATAGAGATTCTCCGCCAGGGCGAGGTCGTACTAATGTGCTATTGCCCACCGGGGAAATTCTGTCATCGCCACTTGCTAGTTTCTTACCTTATTGAAATCGGTGAGTGGTTCGGTTATGAAGTAATTTACATGGGCGAATTATCGTAA
Salmonella phage PhiSPFM1	7840_hypothetical_protein		22	60	PhiSPFM1_123	GTGAGAAAGGTACCAAAATTCTACGGAATATCCGGCCGGTTGGTTAGTCAGGATAACTATTTGTCCGATTTGCAAATAGAAGCTGCAGCCAAAGGTATTAAACCACCCACTATTATTAACGATGTCGCCGTTAACGGGGATGCGATCGAGGTTGCTGAACTTATCGATCGCATGGTACAGAACAGAATCGTTGACGAAGAACTGAACTCTGCACCGATTTGTAGTTTGGATTGTCCGGCACCGATCGCGCATCGTTACAATCTCGGTTGTAAGTGTCCGACGTGTGGCTATGTTGTAACTGAACATCGAATTGAATCCGATGTCTGGTTACGTGCACCTGATGAAATGGGTAACTTCGTCAACCCACGATTCTGGGCAATGTTCAATGCTTTCTTTAAT…
Salmonella phage PhiSPFM1	7775_hypothetical_protein		22	60	PhiSPFM1_058	ATGTCGCAGTCTTTGCAAGAAGCCTCGACGGATGTGTTGGATGTTCTTATCCAGGCGGGCACCAATAAATTAAGCCTGGAAGAGAGTAACCGACTAAAAACAGCCGCCCAGACCGCTTTGGGAAGTGATGTTGAAATTGATGTCACTAAACCTGCTAACGTGATTCTTACTTCTTTACGCCCCCTCATTCTTGAGCAGGTGGGGAACATGGCGAAAACGTTTGAATCGCAAGCAAAAGCCGCCGTAGAAAGCATGGATGAAAAGCTCGCCAAAGAAACGTTATTGACCCTGTGGCCAAATTTGAAAGGTCCGCAGAAAGTCCTTATCGTTTTGTTGGTGCTGACCACTGTGGTGATTACTGGCGCGATGGCCTGGGACACGCACCTGCATTATCCACAG…
Salmonella phage PhiSPFM1	7863_hypothetical_protein		22	60	PhiSPFM1_147	ATGATGAACTTTGAACGTAAGCACGCGTGGCAAGAAAAGCTACGCACGGGGCAGATACATTCTGCCCAACAAGTGAAGATGTGGGTGCTGCCGCACGGCGTCATCTGCGAAATGGTCCAGGTCGGGGGATTACCTATTCTTCGAAATGGCAAATACGATTCGATGAACACGGTACTCGCGCGCTTGCTGGCCGATGCAGGCATAATGGGTACCGTGATTTTATATTCAACCGCAACGATTCCTCAGAACCTTTCTCGCTGGTTAACACATTGGCTTTCCAATGACCCTAGCGAGGACGATCCGTGGCTACGTTCGATGACAGTGACAACAATGGGTCAACGGCCGACGAAACCCCTCCCATTCCAGGTCAATGTAATTGAACCAGCTATTCTGGAAGCG…
Salmonella phage PhiSPFM1	284_hypothetical_protein		22	60	PhiSPFM1_178	ATGAAACTCTTTGCGTTCTCCGATGAATTCTACACAGTGGAATTCGACGACTACGAATACGGGTTATTAGGGGCCGTCGACATGGAAGACGCTAAACGGCAGCTTCCTACTAGCGAAATAGAAATCATTGAGATTGGGGAAACTAATCTTAGTGGGATTCTGATGCTGGGGCGGCGACCACGACCTGCGGAACCTGAGCAGGAAAGAGAGCAAGCGCAAGCGATTTGTCTGGTTTATGAGCCGATGGACCCTGCAGCGATAGCGAAGGTGGTCGATACACTACGGCCACAGATTGGCGTCGCGATTGAAAATTATCGCTGGGCTCGTTTCTCAGGCGATACGCCGATATTTTCGAATAAGCACTGGTTGCTGTGTATCAACAACGACACGATAATGGTA…
Salmonella phage PhiSPFM1	118_hypothetical_protein		22	60	PhiSPFM1_078	ATGGACTTTTCTGATGCGCAGTTTGCCGAGTTCTTATCTCACCCGCGTGTTAAACGTGAGTGGGATAATCTCACTAACAGTGTTCGTCGTCAGGACGAAGAAGAAATCGTTCACGTTACCGCACAAGTCTTACTCGTCTCACCGACAGGTAATGTGTTTCCAATGCAGCAGGAGATTTACTAA
Salmonella phage PhiSPFM1	7865_hypothetical_protein		22	60	PhiSPFM1_149	ATGACTCAACTCTACTACGCAATCGTGCTGGTAATGTGGATTTGCCTATACTTTGGCTTACGCCACACCATCGAAGTAATACGCATACACGCACAAAGCCACGATGTCTGCACACGCACAATGCGGCTCGGACAGATTATCTGTAGCTTTGGCGTATTGCTTATCGGTGGACTATCGACCGCGGGGCTACACGTTGTGTATACCCTACATCAAGTTGCCGTATCGGGAGCACTCGCCTGA
Salmonella phage PhiSPFM1	7946_hypothetical_protein		22	60	PhiSPFM1_230	ATGTTCCGTTTACTAGAAATTCGAAACGATATCTGGCAAGAGCACATCCGCAACGATCCGGAGTGGGAAGGGGTTGAAAGTGATTTACCGGATAACCCCGACCAGCTGTTGGTGTTCCTTTATAGCGATAAAGCCAAACAGATCAAGGGGATATTTGAACGCAAAACGACAAGCTTGTCGACCTTACTGAACTGCATTTGCTGTGGCGTCAGTGAGCTTGATCCCAATCTATTCGCCAACTATCTTGCGCGTAAAGTCCGTACACCGCTACTGGAGGTTACACTCCCGCCAGATATTCGTATCAGTAAAACCGTACCGACCGTTTTGCGTTTACAGGACGTGTCTGGTAGTAGCGACGACGGGGAAACAACGATTACTCTTTCCTCGTCAGAGAGTGAA…
Salmonella phage PhiSPFM1	7772_hypothetical_protein		22	60	PhiSPFM1_055	ATGATACGTGTTGCTTACGAAACACGAGATACGGATGGAACCCGTATAAACGTCATCCGCCGTGTGGAGCTTGTTCCTCAGCATGAACTGAATATTGCAGACAGTTCGCTTAGGGGCACTCCTGTTAAGATTCTGAATCTTACGAGATGTTCTTTTCATCACAGTAAGACATCACCAGCAATACGGTCCAGTAAAAGAAAAAGTTATGCCGATTTAAAACGTCGGTTGTCCCGGCATTTTCGTCGGAGTGCCTGGAAGGCTTTAGTTGAGGTTTTGGTCGACGAGCACCTTATCCAGAGGTTGGAGTGGGAAGAAGTTCTCAAGGAAGCGGGCTATCCAACAAAACCTTTCTCTTATCACTGGCATCACTTCAAAAAACAGTTCCATGATGCCTTACAG…
Salmonella phage PhiSPFM1	7729_hypothetical_protein		22	60	PhiSPFM1_012	ATGTTAAAGCCACGCAAACAGAAAAGATTACAGTTTGTCAAAATAGTACATCCGGAGTCCCGTCGTGTTACAGGTGGACGTCTCTACGTGGGTAAACACCGTAGTCGACTCATCACCTGGTCGGCAATGGCCAACGTAGCCACTCAACTCCAGGCAATGGTTGAAGACCGTTGTCAGTTAAAAGGGGACTTCTTTCAAGAGAAGAAACCCTACCGTGATATCTTCCGTACACTGAAAGCGTGCTGGGTACTCAGTTGGGTGCCTGGCCGCGAACAACTTTATTTTCTGCGTAAGTTCCCACGCCCTATGCCGAAAGAAAACATTAGCGTTTTCTTAGACAAACTAAAACGTTTTAATGGCATCGGCATTAACGCTAATAAAGAGCAAGTTTCTGCTACA…
Salmonella phage PhiSPFM1	7841_hypothetical_protein		22	60	PhiSPFM1_124	ATGGTAAAAATCGTTGACTCTAACAACAACGCTCAGCAGAACAACACTCAGACTCAAGACACCGCACCACTGGGCGGTCTGGGCAACGAGACTGTAAAAGTGCAAACTGCTGTGCCGGGTACTTCTACTGTCAGCCAATTCGATAACGCATTTGGCATCCGCAACATCAGCACCTATGCAATGCACTTCGTCAACCTCCTGGACGAGCTGAAGAAAAGCAACGAATACCTCAACGCATTCCGCTGGGGCACCATCGCTGGCGTGGGTAACGAAATGGGTTCCGCGGCGTATGTCGCAGGCCAATGGCAGGGCCACTGGCTGTATGGTATCATCTTCTTTGAACGCGGTCAGTCTCTGCGTCTGAAAGAAACTACCAACAACGGCCAGGAAGACTACTAC…
Salmonella phage PhiSPFM1	191_putative_virion_stru..		22	60	PhiSPFM1_006	ATGCCACTTTTAGCCACAGCTGAAAAGATTATTATCGCGGAAGTTAACGTCGAAAACAATCTCGATTTAAAAGTCGGGGATGTTGTTTTTGGTGTCCCTGCGATTCCAACGTCTGACGAAGACTTGGCAAAAGCTAACGGTCACAACGCGATGGTGCGCATTCAGGCATTGGCCACGGCTAATGCTATCGGTGCCACTACCGTGTATTACGATCGTGTTGACTTCGCAGACATGTTTACCGACCCAGACGGGATTCAACCTCTACGTGTTCCTGCACGTCTCGACGCTGTTTACCAGATGCATGACGTGGTCGGGTTAATTAACCAGTATTACGGTCTCAGCCTTAAACCTGCAGATGTGGTGAATACCGAAATCGACAGGAAGACATGGCGTGTGGAT…
Salmonella phage PhiSPFM1	7757_hypothetical_protein		22	60	PhiSPFM1_040	ATGAAAACTGTGGCTAAATTGTTTCGCACCAGCATCCGCACTGCCGAGTTCCGAAATAACGTCGGTACCGATACTGTACGAGCACGCCGCCTAAAAGAGTTTCTAAAGGACGAGACTTATTCTGTTTACGTGGTGAAGAATAAAGAAACCTGGGAGGGTTATTTAGTGGCCACCTATCGACACGGTGACCCTACACTAACCTGTCACTATTTTGAGGAGTTTGTACCTGGGGCGTTCGATAAAGTTGGTTTGGCCCTTGTGCTCGACCATACCGGATTCGAATATATGTCGTGCCCAGCACCTACTGACGATGTTGAACAAAAACTGGTCGAAAAAGGGTTTGTTCTTTCAGATATCGTTTGGGCATGTCATTCTAAACTGTTTGACAAAGTAATCACC…
Salmonella phage PhiSPFM1	201_putative_virion_stru..		22	60	PhiSPFM1_258	ATGCCTATTACATTAAACTTTGCACAACGGAAGCCACAGGCGCTCGATAACATTGAAATCTATCGCAAGACGCCGGGCAACGCCACCATTGATGTTAATGCACCGGGAACGCCTCTGGCAACCCTTCCGGGTGACGCTACTTCGTACGAAGACAACGCTGTGGAAAACAACACCACTTACCGTTATTGGATTGCTGCGGTTAAAGACGGTGAGCGTGTCTTCAACACCCCTACCGCCCAAGGGTTCTTTTTAGACACCGGGCCTGGCCCCCAGAAACTGTTATACGGCGACTGGCACGCTGGATACTTTGGAACAGTAACGCCAGCAGAGTTATTCACTAACACGGAACTGAACAGCCTCGTGGTGAATATGTTCAGTTCCGCCGTTGGTGCCTGGCAT…
Salmonella phage PhiSPFM1	7733_hypothetical_protein		22	60	PhiSPFM1_016	ATGGAAATGCCAACGAACACCGACTTAGCACTGGCAATCGAACACATGAAAAACCATCAGCTGACGTTACTGAATGCAAGCACAGAAGGGCAACGTCAAGGGTATGCGCTCGTTGCAAAAGCAGCGTTAGAACTTAACAAGATTCTACTCGCTAAACTTTACGGGCTGGAAAACAGCGTGCTCCATGCGTCGCACCTGGGCGAAGCCAGCGAGTTAGTTACGAATGTGCGGCTGTATGCAAGTCGTGAAATGGAACGTTTAACCAACGAATGGAATGTCCAGTGTAACGGCGAGCGTGCTGATAAAGATCCGCGTAAAGTCGCACTGACGCCGGGCGTGTACATCAAAGACGGCACCATTGACGAATACAGCGGATTTAACTGA
Salmonella phage PhiSPFM1	7906_hypothetical_protein		22	60	PhiSPFM1_190	ATGCTTTTTAAATGGCTTTCAACACTCCTGCGTCGTAAGGCTGTAGAAGCTCGCAGACGCTCTTTGGAGGCTGAGTTTCATAAGAATACCCATAACACCCTACACAGAGTGATGGTGGGCTTAGAACTCATTACAGAGCCTCTGGAATATAATGGGAAAGAATACCTTCCTTTTTCATTGCGTGGACAACTCGAATTACGTATTCGAGATTTTGACACGTTGGTGGAGCGATTGGAATTCTTCATTTCTGAGTATAACCGTGTATCCAGTAGCAACATTCCCAATCAACGTTGGTTAGAGTTGCCTGAGGCAATCGATAGAAAAGGAGAGAGTTCAGAACCACGATGGCTTGATCATTATTTCGGTGCATCCGATCCTGAAGTCGCGCGCGATAAACTG…
Salmonella phage PhiSPFM1	7852_hypothetical_protein		22	60	PhiSPFM1_135	ATGACGCGCATGTTCTTTAATTTCTCTCCAGGGACAAATGAACAGATTGTGCCTGCGGACATGTTACTGTGCGCGATACAAGAAGTCATTTATCCCGGCACGCATGAGTTTCCACGCGAGTGGACACGCATTGCCGAAAGTTATTTTGGCACGGAAGCGTGGTTTGTTATTTCGGCGTTGGGCCGAAACCATAGCTATCCCTTTCATTACAAAAATGGAGTTGTGCAAACGTGGTCAGAATATACCTCGAACCAGCTGCGGTTCATTCTAGCTTCTGGGGGCCTGTCGATGCTTCCCAGTACGCTACCGCTCTGCGGATGA
Salmonella phage PhiSPFM1	7876_hypothetical_protein		22	60	PhiSPFM1_160	ATGAAAATCGCAGAGGGGTTAGTAGATGCGTGCAGAGACCCATTCACGCTATGGGTTCTTTGTGGCTTGCGCCGAGACGATCGTTTCGGTGAGTTTGTTCGAAATCCAGATGCTTTACTAAGCTTCGTAGAAAGCGAGGAGAAGCGTTTAGAGGAGATTAAAGAGGAAAGTAGTACCCTTACACCAGATATGGTGGTTTATAGCCGTATGACGTCACACAGGTGGCGTACGACCCATCGGCTGAAGGGAACCACAATGAAGGAATTGATTGAAGGGTTATCAAAGGCGCTTTCGTCTGATAACATTATCTGGCCGGTGGTGTATACCAACGAAGACCATTCTGATAACGTGAAGGTTACACTGACACGTTGTTATCACACATTCTCGTAG
Salmonella phage PhiSPFM1	7768_hypothetical_protein		22	60	PhiSPFM1_051	ATGCAAACAACCGGTTTAGCTCGTCGTTTGTGGGAAGCCTTCTTCCCCACGCCATCAAAACCCATTAAGAAGGTGACTAGCCTTCGCTTGTTCCCAGGCACCGAGGATGAGTTCTTCGATTACCTGGAACGGCATGGTTTTGATTCGAAAGTTGCACCGCAGGAAAATGACCCAATTCAGACGGTCTACACTACACCGGATACGGGTGAAATATTTGCTTTGTGTGTTCGCTGGCCACATCGTAATTATTACTACACTTTGACGCAGATATAA
Salmonella phage PhiSPFM1	7924_hypothetical_protein		22	60	PhiSPFM1_208	ATGTATGATTTACAAGGCTTTATTCAAATAGCGGCTCTGATTGATAATGGCCCTGGCAACACCGCTCCGGTAGGTGAGTTGTCTGAGCTGTCATATTCGTTCGCTAAAAGCAAGCAGTATTTTACTAAAGAAAATCTGCAGGTGGAACTGGTTGCTTTTACTTCTAAACGTGACGAGTTGCCTATTAAGACCCCGGCCGTCTTTAGCGACCACGTTCTTACTGTTTCCCAATGGATCTACCAACAGTCTATCCTGGGCAACTTAAGAAACGACGAAGTTGAATTCCAGCGTTTGCTGTTGGGGCAATTTAATAGTGTCATCAGCGGTGTTCAGTCTGGCGCGATGATTCAGACTAACAGTAACTGGTTCCCACGTTGGGTCAGTTGGAAACTTGAAACC…
Salmonella phage PhiSPFM1	117_hypothetical_protein		22	60	PhiSPFM1_079	ATGTTAACTCGTAACCATAAACGTGCCATCTTTGCCATCGTTGCTGTTGTTGCTTTCGCGGTACTGTCTATCACTGTAACTCAAGATTACAATAAGTGTATCGATAACGGTAACTCTGTTGCCATGTGTACAGGTCGCGGCTAA
Salmonella phage PhiSPFM1	7955_hypothetical_protein		22	60	PhiSPFM1_239	ATGCCGAGAGAAGATGCGGCGCAGTTTAACGGTACCCTCAGTACCGCTACTTACCCGAACCGTTATTCGACGGTCATTCCCGTCGAAGCACCGTTCTATCGCATCGGGTTAACGTTAACCGTTACCGATAAAACAACCGGAACCAAACGCAAGTTAATAGAAGGTCTTGATTATTTCTTAGGACATTACTTCCAGGAATTAGCCGAGGCTGAGAACGATGCAATATACGGCAGCATAATGCTGCTGAACGCCACAGAGGTAGAATACGAGTTGTTGTCGGTTGGTCGACAGTATCGCATCCCTGCTTCTGAAATCGGCAAGTATCTGGTTAAGACGGATATGAAAGACCCGCGCAACTGCGATTGGTCTGAGCTGATGAAATATCCGCCGATTATCTCG…
Salmonella phage PhiSPFM1	121_hypothetical_protein		22	60	PhiSPFM1_075	ATGTACAGCATTACTGATTTCATCAAAAGTTCAGATTTCCCCCTACCTCCCGACCACGAAGTATTGGCTAGCGATCCGTTAACCGATGCGGCCATTGTCCAGCTGGACCGCGACAAACGTCGTACTTACGTCGTGTTGGTCGAAGGGCAGAGCTACGGCCTGTCTTCTTACGACCTGGAGCAGCAGGAGCGTTTCCTCGATGAAAACCGCAAAACGTCAATGTATAGCGCTATCTCGCGCGCGTTGTGCAAGGTAATGGCGACGATCACAGACAGCAAAAAGCGCATTGCCGTGCTACAGGGTATCAATGCGCTAACGACCAAAATCCAGCAACTTGAAGGTTTCCATTGCCCACGATTGGAAGCCGCACAGAAGGATGCTAAGGGCGATGAGGCCATG…
Salmonella phage PhiSPFM1	7766_Acetyltransferase		22	60	PhiSPFM1_049	ATGAAAATTGTTTTTGTCACCAAGCCCAACTCTCCGTATGGTAAGAAATACTACGCGGACTTGTTAGGACTACACAACAAGTTATACGACGATCAGAAAATAAAACTTGCCGACTTAAACGGTCGTGAAGGGTTTAATCAAATCTCAAAACTGGAGGAGGTTTGGGGTGAAGGTACGCTGTGCGCTTGCGCCGTTGATGACCGTGGTGTGGCTGTTGGCTTCATCACCTTCGGCTACACCAAAAAGGGACAACGTTTCCTCTGGGTATATAACTTTTTTGTAGATGAATCAGTTCGTTCACAAGGCGTTGGCCATGAACTGATCGAAGCCGTAGAAAACTACGGCAAATCAAAAGGCTGCGCATGGATGCAGCTTAACGTGCTCGGTAATAACGACCGT…
Salmonella phage PhiSPFM1	7815_hypothetical_protein		22	60	PhiSPFM1_098	ATGACGCATAAAGTTTCTTTAAATAACCTGGTACTGGATTTCAAACGTACCAACGAAGGGAAAGGTGTACACGCCCAGCGTGCTTTGACTGGTCTGGTTGCTTTCTCACTGGCGTATAACGCGGTATTGGCTGACAATGGCCAATATGGCGCTGCAGAGGCCGCTGGGACGTTTTTACGTCCGGTAATGCGTAATATCGTCTCTGACGTTAACGAGCTGTACTGTGTTGATTTAGGCGTGATTGAGGACATGACCGTGGGTCTGTACTGCAATCGTTACTGCAACGTGTATGGCGGCGCTAAAGCTCTGGAAAGTTTCTCAGTTCGTGAGATTTTCAACCAGGCACTCGGGGAAGATATCTGGGAAACCGTCGGTCTGTGGATTAGCCGCTTTATGGAA…
Salmonella phage PhiSPFM1	287_hypothetical_protein		22	60	PhiSPFM1_175	ATGGGCGAACGTTTCATTATCCAGATTCCGTATAACGTTATTGTTGAACCTAACCAGTACCTGGCACAGATTAATGAGCTTCTGGCTGGATTCTGCCAACGTCAGTTTGTTAAACCGTGGTCCTTTGAGAAACTGTACACCCTGTGCGTGAACAGTGAAACCGGTCACACTTACGTCGAAGGTAAAGTCTTCACAGGCGACCAGCGTTTGGAAATAAATGATTTCGAAATGCCGTGGACGTTGGAAGGTGTCGAGTATCGTGGTACGGTTGATCGCCCGCGTTACGTACCTTTGTACACCATCCCACAATGTATTACTAACGTTATGGGTTGGTCTAAAGCGCGTGGTATTCTGGATAACGGCGTCTGGTATAGCCAAGCCACCAAACTCTACGAAGAA…
Salmonella phage PhiSPFM1	7922_hypothetical_protein		22	60	PhiSPFM1_206	ATGAAGTTATTTTTGGTGGCGATACTGGTGCTATTGTTGACAGGATGCCCTGGAGCCATCCGTCACGTAGACCCAGATTACTCCTCAACCGGAGATTGGCCTTTTCGTCCTTTAGAACACCCACCAGTTTATGCTGGTGGGAACAGTCCTGAGGCGAAAAAGTTGGCAGGGAAAATGTTTGTTGCGGATGTGAACGCTTATGCTTATTACGTTTATCTGTACGCTAAGTCGTTGAACAATTACGCAGAAGCTAAGGGGTGGCGCACCCCGATGGCCGCACCGCTTTGTGAAGAGTTTATTCGCCCCACTCTTCATGATATACCCTCCGGGATATATCTCGACCCTGGTTCTCGTAGCCCTCAAGACATTAGTCGTGATTTGTCACGACAGATTAAGTCT…
Salmonella phage PhiSPFM1	120_hypothetical_protein		22	60	PhiSPFM1_076	ATGATTAATGAGAAGCTCCAAAAGTATTTAAAGAATGACACCGACTGGATGGTCCTTGACCAGTACGGACGATTTGTTCCGCTATCCAAGGATTCCCCTATACCCCGTGACAAGGCGATTTATATTCCTGACGGTAAGGGCGGTTATCGTTTCTGGGAAGGCCAGGAAGTAAAAGAGGAAATGTTCTACATGGAGCCGAAGTTCCGTGCGGCGTTCCCATCGAAAAATATCAACGGCTATGTTTACAACGCAATTCCGCCAATTACGCATCCTAACTTTGAGGTTGTGAACTACCCCGCAACTGTTCTGGATTGGCAACGTGCCATTAGTGAACACTACACGATCCCGCTTGAAGGTGTTTACTTCCCATTCCGTGATATTAGTTTAGATGACTTTATT…
Salmonella phage PhiSPFM1	240_hypothetical_protein		22	60	PhiSPFM1_220	ATGATTGAAGGTATCGTATTAACCGGTATTGCACTGTGGTTGATTCGTGGTGCCTGGGGTTGGATTATCCGCACGAAAGGATGGGCATTCCATGGCAAGACGTAA
Salmonella phage PhiSPFM1	7822_hypothetical_protein		22	60	PhiSPFM1_105	ATGGATACCACCTCTCTCTTCAAGCAGCGTAGCACACGTCCTATTACGTATCAGGAAGCCCATAACGAGCTTCTGGAAGCGTATGACCGTACACTGGCTCTTAATACCGGCGACCATCAGGTAGGGTTGTCGGATTTTGAAAACCCGGTATACGGTAGTCTTTACGATATCTGGTACGCCACTTACTTACGTGAAGAGGTCGGTGAAAACTACCGGATGTCGATAGACGAGTTCCTCGACCGTCCCCGCTGGCAGATACTGCTGATGCTCGACAATATCCGTCGTCGCAAAGCGATTATCGCCAAAGCCGGCGAACAGGTGGCAGGTGAACGTGCGCTAAAGGAGCTGGAGAAAGATCTGACGGGACATTAA
Salmonella phage PhiSPFM1	7858_hypothetical_protein		22	60	PhiSPFM1_141	ATGGACACGGTGACCGCGGAAGTGGTTCGTGTTACCCTTGACCCGTGTGTGGATACGCGTCTTATTTCGAATGCCTTCGGGATAAGGATAACACAAATGGGGCGAGCAAACGGACGGATTCGAACCGTCGAAATATCCGATTATGAGTCGGGTGTTAATTCCTCTAACTTCGCTGCTCTTGCTTTGACCGGACTCGAACCGGCGACCTTCCTCGAAGAGGTTGCTCTACCTACCTGA
Salmonella phage PhiSPFM1	7901_hypothetical_protein		22	60	PhiSPFM1_185	ATGCAAATCGGCTTCTTCTTTAATCGTCACGGAATCGTGTTTGTTTGTGGTGTTCCGGATAGTGACGGGAGACGTGTACGCACGCTGGAACTAGACGAAACATCTATGGTCGAGTGGAAAGAGAAACTTGCTCCCTTCGCAGAAGGTAAGTTTCAACTATTGCGACTCTACACGCAAGCTGCGTCGCCACGCGTTGCTTTCTCCCGACATGGAGACGGCGAAGACACCACACATCTGGTTATCTTCAGTGGGCAGCCTGGTCGTGTATTGTGCGAATTATTGATGGGATTCAACCCGCCTAGCAAGCCCAGGATGAATACGTACAATGTGCATGACAGTAGTCAAATTCTTATTCTTCGATAA
Salmonella phage PhiSPFM1	126_hypothetical_protein		22	60	PhiSPFM1_069	ATGGTAATCAATTTAGAAAAATCAAGATTAGTTGCGCCTATGTTCGACGGCAGAGGATTTATGGCAGCCGGCTTTTTTGCATCGGAATGCTCTGTTCCCTTCCGTGAAAATTCTGAAGAACCTACTAATTTTTATCTCAGTCACGATGCGGTAAGTGCGATATTGCAGTGGGTGAGGATGTGGGAACTTCATTTACAAGGTGATGATAGTCTGCGGATGGATTATCCGCAGTTAAATATAAACGGTGTTGTGTTCACTCTATATTCCATCGCCGACTACGACTACAATGAGCTGAAAAATATACACCCTAGCCAGGCAACGCAAATATTCGACACCATACGTCAGAACTTCGCGACTGGGTTTACTGAACGGAAAGATTTGTGGGAAAAAGCCAATCAC…
Salmonella phage PhiSPFM1	123_hypothetical_protein		22	60	PhiSPFM1_071	ATGCAAATTCGTTTTAGTCCACCGTGGGAAGTTCAATCTAACATAGATAAAGGGGCTGGCGTTAAAAAGTTGGAGGAACTCCAAGCAAGCTTCTTTAACTGGTTATATGACTGCTCGTCGGGCTTTAGTTCCATCATACTGCCAGTGAGTGACCCTATTTCGATTTATAAATCGATTATGGCACCACCTGCACTTCCGACTCTTTATTATGACCAGGTCTTAAACCTGGTTGAGAAAGGTACGAATGAAACCCTTGCTGATTTATATGGGGAATCATTCGACGGTCGTTTACGTTGGGTGTTCTCACAACGTGGCGATGTTGTTGTGGCGTCTTTTGCAGAAGCTAAATCCGGACCGGGTTTTTCTTTAAGTGAAGACCACGCTGCGAAAAAGATGTTC…
Salmonella phage PhiSPFM1	7930_hypothetical_protein		22	60	PhiSPFM1_214	ATGCAAAAAACAATCATCGGAATAACGGTTGGTTCTTTCTGTGGCTTCCCTACCCCACAAACAGAACCCCAATATTTGGGCGCAGGCAAACCTGACCCGGAAGTCCGTAAGTTGCGCGAAGAAGCAAAAGCCAGAGTTCTTACTGAGCTGGAATCGTTGCTTCAGTCTCCGGTTATTTCACAATGGGGTATGGCAATAGATGTCACTCGAACTGATCGACGAGGCCGTTATCTCCCACGACTTGTTTAA
Salmonella phage PhiSPFM1	163_hypothetical_protein		3	2	PhiSPFM1_033	ATGTCGAACCTAAACCCCATTGAGCCCGCATTGACGCACCAGGAACTGCACGTCCGTTTTATTCGGGCGTTCACACCCCCGTTAGGTGGTGAGGTACACGATCGTTCCGTGGTTGCAGAAGTTAAAGGTATCGGCGAAGAACTAATGACACTGTCTAATATTGTGACGGGTGTTGAGTTCACGTTACCGTTAAACGTATTTCGGTTTATTCCGCGCGTAAACGAAACGCTGCTCATCGACCGTGTGCATCATCGGATTATGGCGCAGGTACATCCTAGCCGTAAAGAGTATGTGCGCTTAGAGATGATGGTCTAA
Salmonella phage PhiSPFM1	152_hypothetical_protein		3	2	PhiSPFM1_045	ATGACTGTTAATACTACGAAGAAAGAGTTCCTGTCCGTCCCCACTGCCTGTGGCGAATATCGTTATGTATTTTTGTATAACGAAGAGATGATCGGTAAGGGCGGGATGCCGATTATGATAGAGCATAAGCTCATCAGCGCTAAAACAGGCGGTACCGTTGTACATGGCACGACTGAGTTCTTCGCAACTAACGCAACGCGGGAAGATGTTATTCGCGGGTTGCTGAAAGCACTGCGTGAAGTCTCAGCCAGGATGTTCTTTAAACACATCGCCCGTAAGCCTGAACTCATCCCCGCGTGGAAAGAGTTCGACTTAGAAGCACTGCGTGAAGCTGCACCACGCTATGTCTTCATTGAAGAATGCATCAATGCGTATTTTAAAGACGTGATGCAAACCGAG…
Salmonella phage PhiSPFM1	7874_hypothetical_protein		1	6	PhiSPFM1_158	ATGAAAACACTGCCTCCTGGATTGCGCCCCTGGGATGGTAAAGAATCTCAGGGTAGCGTTGCTGTCGGGCAAAAATACAACCGACTGACTGCGGTAAATTTTGCTGGAACAACAACACACACCACAAAGCCGAAGAAAATATGGCGATGGAAATGTGACTGTGGGGCGGATTTTCATTCGGAAGTTAGTCTCGTCAAATCAGGGAGAGTGAAGTCGTGCGGATGTCTTTCACGCCAGCTGGCAAGGGAACGCGCATATCGTCATGGGAAATCGCGTACCTACGAGTACCGGGTATGGATAGGTATAAAGTGTAGGTGCCTTAACCCACACGACACCGCGTATAAATACTACGGTGCAATGGGGGTATACATTTGTAATCGGTGGAGAGAATCATTCGAA…
Salmonella phage PhiSPFM1	7861_hypothetical_protein		1	6	PhiSPFM1_145	GTGCAGGGTTTAAAAAGTGATTGGACCATTGGCGCGGTCAATCGCTATTCGCATATAACAACAAACTCACGTAATCAAAAAATTACCGGCTCGAGGCGTAGGCGTCCAGGAGCCGGTGAGTCACACAGCAGTGAGTCCCTCTGCGGGGATTTTCGTGGAGCTTGTCGTTGGAATAAAAATCCGTCCCCGGACGGGTTGGTGGTGTGGGTCGACTTGTCAGAGTCTACCGACCAGGGAGGCGACCACCGAAGCTATGGGTTTTTGGACATCGAGTGGTGGTCTGAACACACGATAGGGAAACCACGTAAAAAATACACAGGGTACCCAAACTAG
Salmonella phage PhiSPFM1	7957_hypothetical_protein		1	6	PhiSPFM1_241	GTGATCAGTCTCAAGACTATTCGAAACCGTCTCGTTACGGCAGAAGGTTACATTACAACCGCACAGGCAAACAACTATATCGCTAACCAGGGCACCGTGTCGACCACAAATAACCTGGCTGGCTTACCGCTTTCTCACTATAACTGTAATGGTGGGTGTAGCTGGTCCTGCAGCGGAAGCTGTAGCCGTGGAGCGGGGAATCGATAA
Salmonella phage PhiSPFM1	7839_hypothetical_protein		1	6	PhiSPFM1_122	GTGATTATTGAAAAGTTGAGTAGGAAACTACGCGATGATTTAGAGCCCTCGTATGTTTTTAAGGGGTATTACAGACACCCAGTCTATCGTGATCTCTTTGTTGATGCATTGGGTGACTGTAAAGTAAAAGGTATGGTCATGCCGCTACCGGTCTTCATTCTCAAAAGTGGATACCTGGGAGTGCGCGGTTGTAAAGACGAAACCCATTTACATCGAATTGTTGCGACTGTGTTCCTGGATAAATGTGGTGACGAGGTTAACCATCGTGATGGTGTTAAGAGTAATCCATCTGTGGTAAACCTTGAGTGGTGTTATCGAAAGGAAAATGTTAATCATGCTTTCGATACTGGTCTAAGAACTGACAACATTATTGTCGATGTCAGAAATCTCGAGACCGGC…
Salmonella phage PhiSPFM1	7900_hypothetical_protein		1	6	PhiSPFM1_184	ATGCAGACCAACGATCCCGTTAACGATTACATCGACCAATGCATCGATGCTGCAATCGTTTTAAAGAAACATTTTCCTGAGCAGAAAGAGCGTAATTTCTGGATGCCGTTTAAAACGCTGTACCCGAAACGTCAGCGTATCACCGAAAAGATGTGCAACGACATCATCTCTGTTCTATCGGCCCGAAAAATCGATTACAAAAGACCTGAAATTGCCGATGGTTTTATTATTACCATAAACCTAGTAAAAAACGCGTTAACCGTAAAACAGGCAACTAGTGCGCTGAAAGAGGATTAA
Salmonella phage PhiSPFM1	7838_hypothetical_protein		1	6	PhiSPFM1_121	GTGGACAAACAGGATTTTGATGGTGACCAGTTCCAGGTACGTTTGCCAGTCGATGAAACTGAGATGAAGTTGGCGCTCCAATTCCGTCCAGATAACGGCTTTATGTCTTCTACTGATGTGGACCGCGTAGAACACGGCATGGTTTTACATAACGAGCTAATCAGTATGCAGAACCAGTTCCTTATTGAAGCAGATGAGGATGATGAAGAAGGCATTCCGTTGGAAGCGGTGATGGGCTAA
Salmonella phage PhiSPFM1	7790_hypothetical_protein		2	1	PhiSPFM1_073	ATGGAACAACTACGTTCGCAAATACTTAACCATTACGTTAAGCAAACCCAATTCAACCAACGTGTACAACAGTTGACTGCGCCCAAGCAGAACACTGTTCGTCGTATCAAGGGTTTAGGAGGTGAAATACTACTAAACAAAAGTTAA
Salmonella phage PhiSPFM1	7816_hypothetical_protein		21	3	PhiSPFM1_099	ATGCTGCCGTACCACTGGAAGGTGCTGTCAGCCAGTCAGATTGACCGTGACTTATACGGCGACCGTATTGGAACTGACACACCGACCCTCGAAGCGTATGCGACGCGCGCAGAGGCGGTTAAAGCGGGTATCGAGTACGCCTGTCGAACTAATCGTTCATCGGCACCGGGGCAGCCTATCGCTTCCGTACGCGTACAACAGCGCGGCAACGAGCTATTGTTGAAATCGAACGGTTACTGGAACAATATTTCGATGCAGGACAGCTTGCATCTGTATCGGATTGATCCTAGTAAATGCTCCGAACCCTGGCAGCAAGCCTACGAAGGTTCCCCCGAATATTACACACGTGGCGTGACAGACTACGAAGAAGTCTACTTCGACACGATTCACAACCACATC…
Salmonella phage PhiSPFM1	7967_hypothetical_protein		21	3	PhiSPFM1_251	ATGCAATACGACAACGACGACTGGCCGAAAGGCTTAATGCCCATTTTACTGGGATTAATGGTCCTCACGATGCTCGTGCGTTATATGACGTGA
Salmonella phage PhiSPFM1	7791_hypothetical_protein		21	3	PhiSPFM1_074	ATGAATACCTTTATACAACAACTGCGTCAGCAACAGCTGAAACAAGTCGCTTTTCAACAACGTCTGCAAGAGGTTAGCCGCCAACCGCAGACTTCCACCCGTACCATTAAAGGACTAGGAGGTGACATCATCTTCAATAAGAAGTAA
Salmonella phage PhiSPFM10	100_putative_virion_stru..		23	188	PhiSPFM10_182	ATGACTACGAAAACGTACGACGCATTATCGAAAGACTTGCTGCTGATGGCACATAACCCGTCAGCAATGCAGTCATTAATGCTGAACCAGCTCCAAGACGTGCAGGACGCCGACGGGCAAATCCTGCTACGTGACCCGACCGACCCGGTGGTCTACATGACCGAGGTCGGAATTACGATGGGCCACACTATTATCCAGGGCGATCGGGACACCATTCCGAAAATGTTCCCCTCTATGGCACAAACTCACGATGATCTGTTCCGCCACATGTCTGACGTGGATTATGTCGATGTTTTTGCCCAGCCATCACAAGCGACCTTACTTCTGCTTCTAGATGTCGACTCTCTATTAGCGAAGGCGATGCCGTTAAACGTGGCAGGTATTCGTAAAGTCGTGATT…
Salmonella phage PhiSPFM10	57_hypothetical_protein		23	188	PhiSPFM10_223	ATGAAAAACAAACTGCGTCCGCTGGACGTGATTATGGCGCATCCGGATACCCTCAAGAAAATTAAAGTGGTCAATGAACTTGACCGTGGTCTCCTGGATACTATTCAATGGGGTTTTACTTTCCACCCCGATGAAGAGAACAACACGCGTCAATTAGATGTCTGCGACGGCGTAGAAATTGATTGGTCTTCTAACGAAGGCTTTGATGATGTCGTCGATTATGTTAAACAGGCCACCGTTCCTCCTGTGTTCCCAGTAGCGGGTTTAGCGGAACACACAATTTCTCTCCGCCGACTGGTTAACGCTCAACCAGAAATCGTGCGTGAAGGCGAGGCGTGGACGTCAGGCATTACCCATCATCTTAAGGATGTGCTGGGTGTTGCCGGTTAA
Salmonella phage PhiSPFM10	150_hypothetical_protein		23	188	PhiSPFM10_134	ATGTTCTATCGAGAGCTTCAACTCTGTACCGCAGCGCTCCATGGCGCTAATGTGAGCAAGAACGGGGACCTGGAAGACGTCGCGCAAGCCTTACGGGCTGTGTCGGAGGTTGACCAGGTCGACATCGACGCTAAGTATTTAGGCGGCGGTGTAAAGCGTATTCAGTTGACCGTGCGAGCCAAACATGGCAGCTGCTCGTTACATTTTCGAGTCAGTGCGGATTATTTCCTGGTACTGCGCTCCACATTCAGTCACGATGGTCGGACTCACCGGGTTCGGTGGATGCACGACATTACTAAATTTGGCTACCCGCTTGCAGAACAACGTAAAGTCGTGCATGACTTTATGGCTGCAGTCGTTGCGGGGTTTTAA
Salmonella phage PhiSPFM10	301_hypothetical_protein		23	188	PhiSPFM10_248	ATGTTTTATCTGGATAGCGATGGCGTTTTTGCACGCTGGCGTAAATACGTTTTATCCACACATTTTCCCGGAATGACGATTAAAGAGTTTAACGCATTACCTGAACTCCGTCGTCGTAGTTTGGTTCGTTCGATGTATCAGAACGATCCTGACTTGTTTTACAAACTCGAACCAATTGAGGGTGTAGAGCGAATCCTGGAAACGGTAGATAGACTTTGCGACAGTTGGGCAATACTCACCTCTGGGTCAGAAGATCACTACGACCACCAATTGGTTGTGGATTCAAAACAACGGTGGTTCATGAAGCACTTTGGGGTACCAGCTGACAAAGTCATCGTCACCGAAAGTTCAGGGCAGAAGAAAGCTTACGCCTCGCGAGGTAATTTGCTTGTCGACGAT…
Salmonella phage PhiSPFM10	99_hypothetical_protein		23	188	PhiSPFM10_183	ATGAGCATGGAAATGACAGGTAACGCCACCCACCCCAAATGGCGTTTGGGGGAGATCGGTGAAGTCCTGCGTTCACGTATGGCCGAGCGTATTGATTCTGTCAACCAGCTCAATCTGTACATGCAACGCAACGAAGCCGACTTAATCTACGGCTCTCGACTGATTCTGCAAATCGACGCGATTCTTGATGAGGTGCGACGCGCGGGATTGTCGAAAGATGTCGCTGTCGCTGTTGAATCTTCTCGCCCAGGCACAATTCCCGAAGCTGTCCGCAAAATCCTGACCTCTAACTATACCCGCACGCACCAGAAAGAGACTATTGTTGCGCTCGAATCCTGGGCAAATGCAGGTAAAGTGGGATTGGTTGTGTTAATCATGACCGCGATTATCAAAATCATC…
Salmonella phage PhiSPFM10	188_hypothetical_protein		23	188	PhiSPFM10_098	ATGCGCAACCTCTTCTCCAAATCTGAAATCAAACCTATTGTTGAAACCACCGCCAAACATAAGCCTGACATGATTGACCTGCTTCTGAAAATGTCTGCAGCAGAAGCCAAAGCTTTCATGAAAACAATGAAAGACGGCGATAAAATGATTGACAATGTTGAAGTAACCTACGGTGTTAAAGACCGCCCAAAGAATAACGGCCTCGTGTGGGTCTGTTAA
Salmonella phage PhiSPFM10	162_hypothetical_protein		23	188	PhiSPFM10_122	ATGTGGTTAAGTGCTATTCATCGTGACCTGCCGAAACGTGAAGTAACTCTTTCTGTCGATGCGGAACCGATTACTGTCGGCGTCGCTAACTTCGACCGCATGGAAGAAGGGCAGTATGTCGTGGTGGACAACGATGAAAACGAATTCATGTTATTCCATCCCGAAGTCGATGCGTCTGAAATCCGCGAGGGTTCTATCTTATTTTCTTGGCAAGACAAAGAAACTAAACAGTGGATGTGGTGTGTTGCTAACACAACCAATGAAAAAGGTACCGCGTATACCCCAGGACAGCTTCATGTCGAGCCTAAACCACACTGA
Salmonella phage PhiSPFM10	215_putative_radical_SAM..		23	188	PhiSPFM10_069	ATGACAGATCAAGTAGAATCCAGGATCTCGTCTGAACTGTACGACAAACCGTCAATTCTGTCGGTTGTCGCAACTTCTAAGTGTAACTTAGACTGTAGCTTCTGTGGAGGGGCTTATTACATGGATAGAGAAGATACTTCTCGTGAGTTTCAACGTGAAGAGATTCTCTCGATTTTAGAGAAGAATCCGGATATCGGTGAGATTCATTGGACGGGCGGTGAGCCGCTGTTAGCGCAGCGCAAGATTGAAGACTTCGTGAACGAGTTGAAGGAGTCTCATCCGAACCTCCGTCATCACATGTACACCAACGGTTTAAAGATGCGTAAATCACATCTGCCGTTGCTGAAACAGTTCGACCTTATCTTTGTGTCCATTGACGGCTACAAGAAGTCGGAACGT…
Salmonella phage PhiSPFM10	281_thymidylate_synthase		23	188	PhiSPFM10_009	GTGAAACAGTATCTTGAAATGATGCAGAATATTCTGGATGAAGGGCATGTTAAGGGCGATCGTACTGGGACAGGGACGCTCTCCGTCTTTGGTCGCCAAATGCGTTTTGATTTGCGCAAAGGTTTCCCGTTAGTCACGACTAAAAAACTCCACCTGCGTTCTATTATTCACGAACTGCTGTGGTTCCTTAGTGGCGATACCAACACCAAATATCTGGAAGATAACGGCGTTACCATTTGGCGGGAGTGGCAAGATGAAAATGGGAACCTTGGCCCCCTGTATGGTGCACAATGGAGACGTTGGAAAGATGTGAAACTGGTGCCTAAGAAAAATGCAGCTTTAATCGAGAAACTGCAAGATGCAGGATACGTGGATTATGGCGACGCGGACGACGGTTCA…
Salmonella phage PhiSPFM10	130_hypothetical_protein		23	188	PhiSPFM10_152	ATGTCTAGTGTTGAAGCAGTAATCTATTTTGAAAACGATGGGGTCGCGGGGTGCGGCTTCCCGAAGACAGCTGGGGTTAAATCTCTGTTGGCAAAGTATAAAGAGGAGCTTAAGAAAACGGCAGGGCAGAACCCTGGCGTGCCGCTGCGTAGTATTTTTCCTGAGATGGAGAAGGCTGCAAAAGTTGATCCGGTGTTGGGTATGTTCTGCGGGATGATCAAAGAGCGATTCCCTGACATTGATAAGTACCACATTACGCTGGCGTAA
Salmonella phage PhiSPFM10	79_putative_nuclease_Sb..		23	188	PhiSPFM10_203	ATGGAGAAGATTACTAAACCTCCTAAGAAACCAGAAGGCGTTAAGCGCCTTTTGAACACTAACGATATCCATTTGTTGCATAAACGTGTGCCTACTTGGCACATCGTGGATGTGATACGTGAGGTACTCATTAGCTGCGAAAATACGCTTGATGCCTTTTATATAGCAGGGGATTTATTTGATGATTCCCGACATCTTCGCCAGGAAGATTCTCAAGAAGCTGTGGGCTTCTTGACGTGGTTGCTCCAGTGGTCTAAGGCCACTAATACCGCAGTTCGCATCGTTGAGGGAACACCGTCCCATGACCATGGCCAGTCCAAAATAGTTGAGTCGCTGAACATCAGTATAGGCGCAGACTGTTTGTATTTGGCAGGGATCGGGATATTTTACGATCCGGCT…
Salmonella phage PhiSPFM10	161_hypothetical_protein		23	188	PhiSPFM10_123	ATGGATATGATCGAATTAGGTCAGCTCCCTCAGCACGATTTCGATTTAGGCGTGCGCCATGAGGAAGGGGCCGACGCGAACACACTAATGGCCCGCTACTACGAGCTACTGACCGGTCAACCGTTGGACGATGAACACATCAACCGTTTTGAAAAACTGTTGGCACAACTCATCACCTCTAACGCAGAACGCATTGGCATGTTGAACGAAATGAACTTTGCCGATGTAGAGCCGTCTGACGCTCAGAAGATTCTTATCGATGGTCCTGTGCCAAGCGATGAAGTACAAGACCTTCTGGCAGGTATCCGTGCAGGCTTCGATGAAGCTGCTGAGAAATACGCGGAAGAGCTGGCAGATGTCGATTTGGCTGCGCCGGTTGACCCGAATCCGTCTGCAGAG…
Salmonella phage PhiSPFM10	258_putative_endodeoxyri..		23	188	PhiSPFM10_032	ATGACATATCCTAAAATTCTGCCTGTTTTAACGCCCACCGTTGTTGTTGGGACGGACTTAGAGACCCTGGCTTTACGTCCAGATGCCTACATCTTAACGTTGGCAAACGTGGCATTCGATGTTCCGACAATGAAAATGATCGGTTCATGTTACCACAAAATCGACCCCAATGATGCAAAAGCAAAAGAAATCTTCTACATCGATCCACAAACGGTCGGTTATTGGGAAGGTAAAGGCGACCCCGAATACGCACCGAGCGAGAAAGCACGTATTGAAGCGTTTTCTGGGACCACTCCACTGCCAGAAGCACTGTGGGCGGCCAAAAAATGGTTGGATGATCTGGGCAACGTGAAAATGGTTATCACCATGCGCGGTCCCGATTTCGATGCTCCAATTCTG…
Salmonella phage PhiSPFM10	213_hypothetical_protein		23	188	PhiSPFM10_071	ATGAAGTCAATACTGATTCACAATTTTACGAAGCGTAAACTGCACTTGGTCGATCGCTTCCTGCGCAAAAGCAAGCTGTACAATGTGCACGCAATTGTGGCAGGGGAAGACTTCACTGATGAAATCCAAAGCCTGTTGATTAAATACGGGCTGAATGTGATGATCCCGGTCTACTGCGTTGAGAAAGGACACGAGTCTGTCGCGGAAATCGAAAAGCGCAACCCTGGCTTTGAGAAGCGACTGCTTGCATACCCACGCCACAAAATCGAACTGCTACGTCACTCTATTGATGAAGCCAGTCCTGAAAGTTTAGTGGCGTTGGGCTTGTCATTCCCGCGGATGCGTATTCGTAACTTACGCTCCAATAACCCGGTTGACGCTTATTACACAGAGCGTCAA…
Salmonella phage PhiSPFM10	292_putative_tail_fiber_..		23	188	PhiSPFM10_257	ATGGCAAAAAGAGGCAAAGACGGTTTCGATGATATCGATTTAGATAGACTCGACGACTGGGATGATTTCGGTGAACCACCCCGTCCCAAAGACGAGAAAAAACGAAGCCCGATACTCAGTACCCTGAATGTTGCCAGGAAGTCGGCGTTGTCAACTATCTGGCCAGAAGGGAAACGCGACCAAGTTATCCTCAAGGGGATGCCTAAGCCGGCAGCTGATGCATACGAGGGTTATCAGTCAGCGGCAGCTGCAGCAAAGGACATTTACGCCCATACGAAAGGGGAGCTTGAGAAGACCGAGCGCACGCTGAAGATGCAAGCGCGCCAACTCGGTCCGACGATGAAGAAATACTTGCCGGATGCAGTTACTAAGCGCATCGACAAGTGGTCAAAATCTGAC…
Salmonella phage PhiSPFM10	198_putative_virion_stru..		23	188	PhiSPFM10_087	ATGACTATACGGTTAAGCTGGCCATCTCAAGCCAGCAAAGGTCTTACCGCGATTGAAATCTATCGCAAGGAAGGCTGGAACGCAACAATCGACGTTTACAACCCAGGTACACCACACGCGACCTTATCAGGCAGTGCGGTAGAGTTCGTAGACGACATTGATACCCTGACGAAGAATACGACCTATCGTTATTGGGTGGCTGCTGTAAAAGACAACGAGCGTCTTATTGGCAGCCCGATTACGCAAGGGTTCTATCCAGACACCGGACCGGGTCCACAAACTATTTTGCGAGGCGATTGGGCTTCGGGTTATTTCGGTACAGTACCGAATACCGAGTTCTTTAATACCGCTGAGCTGAAGCTTATGTTGACCGCGCAACAGGGTAACATGCTGACCAAC…
Salmonella phage PhiSPFM10	78_hypothetical_protein		23	188	PhiSPFM10_204	ATGAGCCAGGAACCTACATTTAACGGTGTACCGTTAAGTCAGATGAATGAGCAGATGCGCTTTGAGTATAACAAACTCAAAGAGATTGAAAACGATTTGGCGGAAAGCCAGAACGTCTGTAGTGTCTTCACCGAAGCACAGTTCCGTCGACAGGGCTTACCACTGCTGTCCGGGATGCTTGATGGTACTTTTAACGAAGAGACCTGGACGGCTTACGTAGGAAGTCCATTTGTACCCCTACAGATTGTGGACGATGCTGATAACAGCAAACTGCTATTTACCATCCCTGCTCTGTTGAACACCGGTCGCTCGTTAATCACCGTTGACGGCGAACCCTCCCTCTCCGATGAGACTGAGTACATCCGTCGTCAGGTTGATGTGATTGCAACCGTCGGTGAA…
Salmonella phage PhiSPFM10	113_putative_virion_stru..		23	188	PhiSPFM10_169	ATGCTCAAGGCGAACAAGAGGGGTGATACTAAATTCGTTCCTGTTGAACCTGAAATTCCGATTATCAATAAACCGCAGGACGGGGTGAAAGAAGCCAGCAACTTGGTAACGATTCCAACCCGCACCACGGTAACGGACTTCGACAGGATTCCGAAACAGTATCTCCTGCAATACAACGAAGGTTCTGAATGGCCGGTTGATTTTTATCACGCGTTGTCGGGTCGCAACGATCCGAAGACGATGTTCGATACTCAGAATGACAGCCCTACGCAACAGCTGCTTAAGATTGTTAATCTGTCATTACGTGTTAACGCACCGCTCGACCGTACGCAGGACGAACAACGTAAGACTTTCGAACTGACCGGGACGTCGACCCTGGTAGCATCGATTACACCGAAC…
Salmonella phage PhiSPFM10	185_hypothetical_protein		23	188	PhiSPFM10_101	ATGAGTAAAATGAACACGAAACGAACGTCAGTCGTGTTCCAGCAGGGACGCGCACGACTCTATAAAGGTAAGAAACTTATTGGTACATTTGAGTATCAAGAGAACCAGCTAATCGTCGATGTTATCATTCTCGGTTTAGCAGCGAAGTGGCCACCTTTAAAAAGGACATTGGCCAAACGTGCGATGGAGAAACGCCGACGCGACCAGATAAAAGCATTTAACAAACCATTTCCACATGAGGCGTACCGAGTACAGCCTCGTTGCGCACACATCACGACGTCACCCATGCTTGCTAAGCTTGATGTGTCCGATCTGAGAGAAATGTTAACTGTACATCCGTAA
Salmonella phage PhiSPFM10	232_hypothetical_protein		23	188	PhiSPFM10_054	ATGACTATCAAGAAGTTCTTACAAGCAGTAGTAGTTCTGGCCGCATGTGGTATTGCAGCAACTTATGCTTTCGATAAGCCAGACGTGACTGAATACACATCAGCTGATTCGGATTATGGCATTGCGCCGAATGAAAAACCCGAACTGATGCGTGAGGTCGAACAGTTACAAATCTACAGACTGACGGACGGTAAGAACTGCACAGGGCTGGTTATCGCTGATAAGAAATTGAAAATGTATCAGCGGTTAATCGACATATCGTGCAATCAACCAAAAGTCACCTCGGTCAGTGTATCGCCACTGGAATTACCGAATTTGGTTGCTGTGAGCTTTTATCACAACGATGTGCTCGTCGGTCGCATCACCCTCAATCGTGGAGATATCAAAAATGAAATGCAA…
Salmonella phage PhiSPFM10	128_hypothetical_protein		23	188	PhiSPFM10_154	GTGTTTAAAGATGCGATTAGGAAGATTAAAGAGGCAGGCGAAATAGTGCCTTTTAATCGTGCAATTGCAGAAGGAGTTGGGTACACACAAGCTAAAGATGGGATACATGATCGTGTGGCAACCATTCTACGTCGTGAGTTGACGTATGATGAAATCGATAATCCGAAATTACCAGAAGGGTTAACGGTATTAGGTTGTCGCCAAATGTCGCCGTTTGAAGCTTTTATCTTTAAGTTATCGAAGTCGGATAACAATTCACGAAATAATCGTGGCCGGTCAATTATTAACATCTCATCCACTGACACGTATATGGTAATGGCCTCGTTCCGAGTTCCAGGTGATCCTCGCCCGGTACAACGACCAATGAGCCTGCCGTTTATTCGTCGTGGCGGCTTAATG…
Salmonella phage PhiSPFM10	255_hypothetical_protein		23	188	PhiSPFM10_036	ATGGCACAACTGTTGCCTAACACGCCTCAGGTTAACCTTGAGGGGTTGTTCAAGGTTAAGGCACCTTATACGTTGCCAGATAAAGTGATTTACCGTGTTGACGCGGTACAGAACTTTCCGAAACTCCAACGTAATAATATTGACGTTTATAACAAGTATTATAAACCTGTCGGCCTAACTCGTGACGACTATATCAGCGACGCTAATGTCGAAGCCTCGATTGTAACATTAAAGTCGAGGGACGGTCAAGTCTACGAGTTGCCTGATACGTACATTGAGACGTATCCTGGACTGAACGGGTTAAATTATAGACGCAATGTGGTGGTTATTGACCTGGCATTAATACCCGAATACGTCGATGTCACACTGCTAACGAACGACCTGAAAAGCATCTTAGAA…
Salmonella phage PhiSPFM10	111_hypothetical_protein		23	188	PhiSPFM10_171	GTGGAAAAGAAATCTGTTAAGGGTTACGTGATGGAAGTAACCCCAAAAGCGGCTGAACTGGCGAGAGAATATACCGGATGTATCGTGCCACTGACCTCAATCGTGGTGTGTGAGGGTTCCTTCTATCTCATCTTCGGCAGTAATGAGCCGGTCTATGCGCACATCAATGACCCTGATCAGGTTACAGCCCTCTCTATCGCGATGGGTAAAACGGTATCAGACAAGATGATTGAATTCGTTGTCGGGAAAACGATGGACATTATCCGCAATCCGGTTGGACACAGCGGAATAAAATGTAAGAAGTGGCAGCTAGCTTGGCTGGCACACTAA
Salmonella phage PhiSPFM10	145_hypothetical_protein		23	188	PhiSPFM10_140	ATGTCTTTTGTTATTGACTTTAACCACCATCATAGTCAAACCTTGCTCGATTTAGTCAATGCTTTTAATGCTGAAACCGTTTATACGCCCCTGACCACAGAACGTATCCGTGTGGAGAGTTATGGTCCACCGGAACCGGACGGTCGTGTAAGTGCTTTGCTGACTAATAAGAGTAAGCCAGATGACTATGTGGTTGTGCGTTACCGCAAATTGAGCTTAAATGATATAATCACATTGGGACCTGAACATCTCACGTGGTTTGATTTGTCGAAAGGTAAACCGGCCGATTTGCGCGTATGGTCTGAACCTGCAATGGCCAGTTTTGAATCGGCGTGTGCAGAACGCGGCATCGTTGTAAGTAAGGCGTGGGAAAACCCCGCGCAATGCCACGTAGAGTAC…
Salmonella phage PhiSPFM10	157_putative_DNA_adenine..		23	188	PhiSPFM10_127	GTGATAAGACCAATTTTAAAATGGATGGGCGGTAAGAGTCGTGTACTGCCCGAGCTTCTACAGGTGCTTCCGGATGCTGAGTATTTCGTTGAACCGTTTGTGGGTGCAGGGTCAGTGTTTTTAAACACTAAATACCCGAACTATATTCTCGGCGACACGAACCCGGACTTAATCGAGTTACTAACCATGGCGCGCGATCGTCCGGAAGCGTTGATACTGGAAGCAAAGGCGCTCTTTGCAAATGGGCTGGACCGCGGTCTGTACATGAAACGGCGTGAGGAATTTAACAGCGAGACAACCACGGGGAAACCTAATCTCCAGCGCGCTGCGATGTTCCTGTATCTTACACGTCATGGTTACAACGGCTTGTGCAGATACAATCAGTCGGGTGGGTTTAAC…
Salmonella phage PhiSPFM10	174_hypothetical_protein		23	188	PhiSPFM10_110	ATGGCAACTGTAGTCAAAAAGAAACGTTTGCATGAACTCGATTCTTACAACGGTGATAAGTCGAGCGCGGTAGCGCTTATCAGCGTTGATGAAAAGGAGTACAAACTTCCTCTCAGTGAAATCGGCGGTGGTGGGGCAGATGCAAACCCTATCCAAAACTTATCCGGTGCTGACGGTGTCGTTGAAATAGATCCCAATATTGCGGACGACTTCATCATCCGTTTAGGTGACCCCACCACTGCGCTTTCTATCACACCTATTACCGACCCGGTTCCTGGTACGCGATATGAGTTATTACTGACGCTACGTCAGGGTACCGGTGCAAACAAAATCACCTGGCCGGCTTCGGTTAAATGGCCTAACGGTGCAGAACCTCCGTTATCGTACACGCTAGACGCC…
Salmonella phage PhiSPFM10	202_putative_virion_stru..		23	188	PhiSPFM10_083	ATGGGATTGTATAGCGCACCCGAACTGGAATTACTCTGCCAACAAGTCGTAAGGGATAACCCTGAACTCGCAGGAAGAATCAGCGCTGATTCGATTGGGGTGAGGGGTATTCCTGCCGAGACCACTAAGAATGGTCGTAACACGGTAATTACGTTGGTAGGAAAACCCGGTAAAGGTTTCTCTGGGGAGTGCACGGTTTATTACGACCGTTTAACATTATCAGATCTATTTAAAATAGCTCCGCGCGTCTACGTACCACAAACGGCCAAGACCGTGCGGGATCTTCTCCCAGCTCTACGCGATTTATACGGTGTTTGGTTATCTGATAGCAGTGTACAGTCGGTAGACGCGCCTATCAAATCGCTGGCAACGCCAACACGTATTAATTTAACCGCGTAT…
Salmonella phage PhiSPFM10	236_hypothetical_protein		23	188	PhiSPFM10_050	ATGAACATGAACATTCTCGACGATACCCGTTCTTCTTTCTTTACTCAGATGAACGTTAACCCTGAACGTACCCGTGCCATTCTTTCTACTGGTTGGAAGTTGAAGTTGTTAGGCGAGTTAACCCTCAATCGCACCGACTGGCCAGCAGAAGCAACCGTATTGATTAACAGCATCCACAGCGAATGGTTAGATGCTACGTTGAATGCCCCACAGCTACGTCCGTACTATCGGATGCTTCATGCGGGTTATGAAGTATACCGCAAAGGTTGGTACGCCGCAGCCACTTATTGCAACACCCCTGAAGGTCGTGAAGACAACACCGTCGACCACGTATTAGTGAATAACTTCTGGGGCGACCAAATTGAAGTCTTACAACTCTCTACCGGTGACCGTATTCCG…
Salmonella phage PhiSPFM10	200_hypothetical_protein		23	188	PhiSPFM10_085	ATGGCTTTTACAATTCGTTGGACGAACAATAACCCTGGGGCTTCGACCGTGAAGCTGTACCGCGACACCAAACCTCTGGTGCGTACGGCATTACCTGAACCTCTGGCAACGTTCACTAACGGGGAAACTGAGTATACTGACCGAACAGCGATACTGGGGACAACGTATTACTACATGACCACCGTGACAGTGGGAAGTCGGACACTGTTCAGTCCGCAGAAATCAATTCTAATTCAGAACCGTCGCGGTATCGGCATCGTGGCTCCACAGTACGGTGATGACCGCTTTGCGTATTACGGGTACGTGGCGTACGGTGAATTACCTAGCGCGGGTGATTATCCGCCAGGGTTTGTGGCCCTTTCTGGATACGACCCAACTGTTAAGCCGGGCTTGATGAAG…
Salmonella phage PhiSPFM10	234_hypothetical_protein		23	188	PhiSPFM10_052	ATGAAACATTTTTTATTACCAGTTTTACTTGCTACTCTGGCCATTAGCTTCTTCGCTCGCGCTGGAAGTATCGAGTTACCAAAAGTTGTTAACGATCACGAATACGGCGGGCCGTTCTGGTGCCAGAACTCTGACGTACAAGGCGGTAGCTGTCAGATCGTTGCGATGTCCGATAACAACCGTTACCTGTTAGTGAAAACGATGGGCGGTGTCGCATGTGGCGACCCTGAATACGGGGTTATTAACATGGCAACAGGTCAGGCCGAATCCATGAACTACAATGATAACCAAGCCTGTAGCGGTGAAGCCGTTGCTGAGTTTACTCGCGACCCAGGTGATAATGCCCTGACGGTTATCATGTACGACCCTACGATTAAGAAAAACGTGGGCATCAATAAA…
Salmonella phage PhiSPFM10	298_putative_virion_stru..		23	188	PhiSPFM10_251	ATGGAAAACTTGTCACTACGTTATAACTGCGTGGCACTCGCTGGGGTCAATAAAGGGGCAACGCTAAAGAAAGATGCGGACGGATATTACTACGTCCTGTTAGGTGCACTGAATATTTTCAACTCTGAGAATATTTACTACGCCTATAACGAGTCAAAACATGTCTTCGAGCGCTCTAACGTTTTCATGCGTAAAGTTTTGGCGGGGAATCTCTTCGGTGAAGAAGACCATCCGCAATACGAACAAGGCATGAGCGAAGCCCAGTGGATCGAACGTAACGAATGGATCGAAACGCGTAACGTGTGTATGCACATTCGCGAAGTAGAAGTGAAGCCGACCGACCAGATGTGTAACGGTCTGCCGGTGATGGAAATCTGGGGTTGGATTAAACCTAACCGT…
Salmonella phage PhiSPFM10	210_hypothetical_protein		23	188	PhiSPFM10_074	ATGAAACGTCTATTTATCGTATTCGCGATTATAAACCTGTTGGCCGGTTGTGTTCAGTCGCCAAGCAACATAGGACAATTTAGCGCCACACCAGTAAAGAATCACGACTTGGTGATTTATACATGCACAGGGACGCAGGAGAAGTTTGTAGACTACCGTCCGGTACTGGACAACCTACAAATGATGCCGCGGTCAGTAACAGTAATGGATGTGGGTGCAAACTGGGTAGCAGCGTGGGACGGTGGCAAACTAGAGTCACCGATGATGTTTAAAGATACAATTGGCAAAATCGACGGGAATGTTAACACCACCACAGGTGAGCGTTATTACCGTATTAATAAAACCGTAAACGATAGCCCCACTTACTCTTTTTCGGATGTGAACCCGTATACCGGCGAA…
Salmonella phage PhiSPFM10	106_hypothetical_protein		23	188	PhiSPFM10_176	ATGGCTAACTTTGTAAAAAGTAAACTCGCGCGTGAATCTGTCGAAGGTACAGGTACTGTCGTTCCGGACGGTATCGAGCTGCCGGCTGAGTCCGTAGAAGGTACTCTGGCTGACATCGAGCACGACACCAAACCGATCGACCAGCTGGATGCTGAAGCAGATGTGCTGGCAGAAGACGGCGACGAAACCGACGCGCAGCTGGAAGCAGTCGATGCTGCTGAAGCTGCTGCTGACGGTGAAGGTGAAGATGGCGAAGAGCCAATGGAAGTGGAAGAAGATATGCCTGACGAAGCTGCTGAGCAGCTGGACGTTGCGCAGGAATCTATCCGTAAACGTTGGGCATTCGACCACCGCGTAAGCGTTGCGCAGGAATCTTACGGTGCACGTAAGCGCCGCCAG…
Salmonella phage PhiSPFM10	103_putative_virion_stru..		23	188	PhiSPFM10_179	ATGCCGATTCCGAATATGTTGGCGATGTTGCTGCCGAGCTTCGAAGCCACGAACTTAAAAAACCAACTGTCATCTAACTGCGACTCGATTGCTGCGTTAGAGCCACAGTTCCAGAACCTCCAGGAACTGGTGGGAAGTGTCCAGGGTAAGCCATTTAAAGCGAAGCCTGTTGCAGACCTTTCTACTGAAATCGTTAAGTACCTGCATAGCTCCGGTTTGGAAGTTAAAGGGTTACGTAACGCAAGTATGCTGGAGTACGTCATCGCGTCTATGCAGAACGTACAGGCGCTGCGACCTTTCCTGGAGCAGTGTATCGACCGCGACATCGGGAAGACGTTGGTGACTTCATCTCTAACGTTCAACAAACAAACCGTGTTGCAGTTGCTGGATATGATCGAA…
Salmonella phage PhiSPFM10	289_hypothetical_protein		23	188	PhiSPFM10_001	ATGAGTTTATTTGGAAAGACCGCAAAAGAGTTGGTTTACGATCTTATCGTGTCCCAGAATCCCGGACTGACTGGTAAGGGCGTGACCATCGATAAATTGTCGTTCGGTAACCCGTCGCACATCACCGCAGCCGATCCTGACCCAGAACAGTACACCAGACTGAACACCAGTCTCGATGTTTCTGGTATCGTTGAGAAAGGTACGTTTGGTAAGATGGGTCTTACTTACCGTCGATTGGACGTAGCCCACCTGTTTGAAAACGTGGTGCTGTCTGTGGACGGTAGTAGCGCATCTACTGCTGCTGATCTTGTCCCGTTATTGCAGGCTAAGTATAACTGGATGATTGACGTATCGGAGATCTACGCAAACGAGTCAATGACGTCTTCCACGAAACACAAT…
Salmonella phage PhiSPFM10	87_putative_DNA-directe..		23	188	PhiSPFM10_196	ATGAAAACACCAGTCGAACTCATGTCAAGCGTTGCTGACCGTGAGGTGAATATCACTGGCGTATCTGGGGCACGTGCCTCAATGGTGGGTGGACATATGAAGTCGGCGGTACCACTGGACAATCCAGATCCGACTATCCATTTTACCGGCGCTGATGTGAACTACCACGATTATTGTTTTAACGATATCGTGGAAGACAGTGGTACCGTGTGCAGTTACACAACCAAAGAAGGTGTTACTCGTGCAGCTGTTTTTGCACGCTATGGTCGTGAAGGGGATCACGATCCGCTCCAACATGTTATCTTCTTCACGCGCGCAGATTTAACCAACCAGCGCAAAGTGATGATTGATGTAATCGATATCAAGTATTACACCAACCACGATAACATTTTCTCGTCT…
Salmonella phage PhiSPFM10	194_hypothetical_protein		23	188	PhiSPFM10_091	ATGGCTATTTATCAACCTTCTAAAGACGTCCTGTTGGCAGCAGTGAACGCACAGAACTCGCTTGCTGTTAAGATGACTGACATCATCTGGTCCTCGCCAAAGGACATCCGTGGTACGGAGAAGGAAACGCTGACTAACCGTAACACGCAAATTAAAATTACGGCAGATGGGGTAACGGGCTCTACCTGGTCGGGTAAGAAAAATGTCTTCTACAACCGCATGAAAGTCGAAGACTTGTTAGTGTTGATTGGTGACACGTTGGCGATCGGCCCATCCAACGAAACCTTGTATGCGGCCATTCCTGGACTGAACCAACGTTACGGTTTTGTTCTGGAAGAAGCTGACCTGCAGGACGCAGATATCGAATGGAACGGTGATAAGACCGAAGGAACTGTGCGT…
Salmonella phage PhiSPFM10	154_putative_transcripti..		23	188	PhiSPFM10_131	ATGCGTTTTAAACATCAAACCGTTGTGTTGGCAAAGAAAGCATTTCTGGTTCGTCTCTCTTACATTATTACCCGTGTCACTGCGAAGGATGTTACGCAGAAAGACATTGCATTGTTGGTAGGCTGCTCACCGTCACAAATCTCTGCGATTAAAAATGAACGCGAGAAAGCTGTGACTATCGAAACTCTGATGCGTGTTGCCGATACACTGCGCCTGAATTACGAAATCGTTTACCGTTCCATCAACGGCAAATGCCGCCATAGCTTCAAAATTGAATCCTGCATCGACTACATGAATAACTGTCCTATCCGGGTACGAGAAACAGGACTTAAAGTCATGGCACGTAAACCTTCTGCAGTGATGTAA
Salmonella phage PhiSPFM10	85_hypothetical_protein		23	188	PhiSPFM10_198	ATGAAATTGATTGAATTCTACCGTTCGTTTCTGACCTCGCTCGGATACGGATTCGAAGGTGACATGCTGACTATCGATGATGGTCATCCGGCAATGTTCACCTACAACAAAGTGAAGCGCCGCTTGGTGCTTCCAACTGCAGCGATGATTAAGCGTGGGTTGGAAGATGACGAAGGTAGTGAATGTCATGCGTTCCACCCGCTGTGTGAATCGGTGCTGGCTGGCGAATCTGGAACGATTCGTTTCCTGAAGAAAGCCATCAACGCGAACCTCTTCCTGAAAAGCTTCGAGTTAATCGATGCGATTTTGGAAACAGCAGCCGAAGGAAAAAATATCCGTCTGGCAGCGTACAAGAAGTTTTTAAGCGATGTGGTTTGTGCTGACCTGAAAGATCCAACG…
Salmonella phage PhiSPFM10	259_putative_ribonucleas..		23	188	PhiSPFM10_031	ATGAAAGACGTCGACGTAGCGGTTATTTATACCGATGGTAGTCATACTGAGTCCCCGAAAGGTTCGGGGGCTGGTATTCATGGTTATTTATTCAACAACGGAGATTTGGAAGACAGTCAGGCTTATAGCCATCCGGGTGTTTCAGAACGGATTACCACTGTTGGATACAAAAAAGTGCCGCAGGATGTGAAGTGTCCGGAGTTGCCGGACACCGTTCAATTTGTCGACGCCGTTATTCCCGTTCCGAAAGAGTTCTACTCAGATGTGGGCGAGTTAATCGCCTTCATCACGTTGTTTGAGAACGCGCCCTTCCGCGCGAAGAACTATATCATCTACGTGGATGCCAGTTACGTTGTAAACACTTTTAACGAGTGGATAGACGGCTGGCATAAACGTGGT…
Salmonella phage PhiSPFM10	169_hypothetical_protein		23	188	PhiSPFM10_116	ATGAAACTACAAACCGAGGTTAAGGAAATACCCGCACAAACCGTGGCATCCGCGAGTGGACTGATACTGTCTATACCGTGCGACGAATTTAAAGACTCGGCCCGTCCCGACGAAACGATATCGTTAGCATTACGTCGCGGACACGTTTTCTGTGAATTCGACGCGCCTGTGATTAAACCGTGTCAATCGTTCGGGGAAGTAAAGGCCGCCATTGATCGGATACGTTGTATTGAACTCGTACGCGTTTGCGGTTATGTATCGAACGTCTGCTATGGCGTTGTCGATGGTTACTTTCAACTCCGCGGTGAATTCACACCACACGGCCCACTCAAAGCGTTAGCGATTGAAGTGATGCGTGCAGGCACCATCATGATTTCTCCACGTATAGAACTCGATGGA…
Salmonella phage PhiSPFM10	63_hypothetical_protein		23	188	PhiSPFM10_218	ATGTCTATGATGACGGTTTATACTGAGTTCGTGCGATTGACTTGCCGACTCACCGCACTCGTCAAAGAGAATCTCGGCATCGATTACCAGGATGCTGCGGTAGAGCTTGACGACTATATCGAGCAAATTGTTCGGTTGCATGTTCTGCGGAAAAAATATGGCGTTATCGATAGCATGATACGCCAGTTCTTCATGGAGTATGTTCACGATAACCCAATCATTACTCCAACCACGTCGGCAAAATACTGGGCTCTTTGTCGATTTGAGTTGTTGATACGGGACACCGATTGCATCTGGCAAGCAATCGACGAGGACATGACTTTTTTACCACAATCCGACTTTCTCCTCTGGCATGTAGGAGACGGTGTCTGGAAAATGTTAACTACAGGGGTTACTTAC…
Salmonella phage PhiSPFM10	295_hypothetical_protein		23	188	PhiSPFM10_254	ATGGGAATTTTAGATACGCTCAAGCAGCAGCATGGGATTCCGGTGGGCCGTAATAGCACGAATCCGGAAACGGAAGGTTATTCCCCACAGCAACGCATGAACTTTGTTGTTCTGGGCAATGCGGTTGAATTGGCCACCGAAATTATTCACGGACTGCTGAAGGGCAGCAATGGCCTGTCTGACCGCATGGGCGATCAGCGTTTGCTGAAACGAGACATCGCTGATATGGTGGGTGCGCGTATTACTGGTCGCATCCAGGATTCCATCAGCACCAAAAACGGGGGTCAGGCATGA
Salmonella phage PhiSPFM10	168_hypothetical_protein		23	188	PhiSPFM10_117	ATGAACTTACGTTGGCCTATCGCCGCGGCGGTGCTGTTTTGTATTTATATCGCAATCAGTACCAGCACTCGTACTGCGGAACGTCGAGAGACCGCAACCAGCACGTTTAGGATGTGCATTGACCGTGTGGACCCGAACAGTGACACTTATCCTGATGCGGTGGATGCGTGTCGTAAAGCGGTTGCCATGATACTCAAAGAAGAAAATTAA
Salmonella phage PhiSPFM10	64_hypothetical_protein		23	188	PhiSPFM10_217	ATGATTGAGCGATCTCATTTTTATATCCCCGGCTATCAGTTATTGGCTGGGCCGTTAACGGAGTTTTCGCCAAACGATGTTCTCCGCGAAGTGAATGACGATTTGAATTCGATAATCAATACCGCCATGAGCTTCGTGGAACGTGGAACCATTGGTAGTGAGTTAAAGTTTATGATGAACAATACCTTTGGGTTTGTTTCTCGTACACTGAATGCACACGGTGTTGTGTTGGAAAATGAACAAGTAATCACGTACGGCACTGCAATTCAAAACATCGGTCGAGCGTATATGACTGCTGTGTCACAGTCTCCGTATTGGTTCACTCACTACGGTCGCTGGGTAGGGGCACAATACACAACGCGCAATCCGGCGGATGTCGAATTCTTACTGGACTATAAT…
Salmonella phage PhiSPFM10	315_hypothetical_protein		23	188	PhiSPFM10_234	ATGTCTGAATTGGTTTATGATTTCAGTGCCGGTTGTTATCGTGATACCGGAGTGAAGGTTGCCGTCGAATCATTCGGACGTGACCCATTCTTCGACGATGACACGTATTCTACGGGCTTGTATTACGACTATGGTTTTGGCGGCTACGTCCCGATGGGACTGGTGGTTGCTGCAGAAGCCATGAAGAATGACCGATTACGTAAAGTGTTTGACGAATGCTTTAAACACGTCGTCATCGATCGTCGTTTTGCAAAGCAAATTCAACTTCACGTAGACAACATCCTTAAACGTGAAGGCAATGTGGAGTGGCTAGGGTCTAATCTATTAGGCGTCCACACCATTCGTTTCTACGATTCTGACCGTAACCGCTTTTTTGAAGATGTCTTGAAAGTCGACGAA…
Salmonella phage PhiSPFM10	67_hypothetical_protein		23	188	PhiSPFM10_214	ATGATCTACAAGGTGATCGCCAACCACTTGATTAATGTGGACTTGGGGGTCGTGGGGTATCTTCCGGACGGTATGCGGTTTTTGGATTTGGTGGTTGACACCGTGGTCCGCCTACCGCGTATCACCGTGGAGATACCCGTAAAAGAATTGGACCAGGACGAGATACACGAACTTATACGTGAAACGCTGACTAGCTATACGTACGAGTTTCGTTGCATGTTGCCTCGCACCGACCTTACGTTCTTGCACGACTTCTTTACGTTACTGACTGACGAGTACCGTCGGTGGAAGTTTAATGTTGCAATGGAAGCCAGCACTGAGTCACATTTTAACGGGCTGACACCATTGTTAGATTTAGCGTTGGTGTACAAAGAGCAAGACAGTTCACACTGGGCTACG…
Salmonella phage PhiSPFM10	309_putative_tail_sheath..		23	188	PhiSPFM10_240	ATGACTTTTATTCCACGAAACGGCGCGCCGTTGAATAACAAGCAAGGTTGGCAGGATAACTCTGTCCCCGAGCTTGTGCGTACCCCTACGGGTGACGCAATTCATAAGCCGCTGATCTTCACCTTTGCCGCGCGCGGGGTAGACAACGAGGCGTTCCCGTTAACCGGGGATAATGCACTGTCTCTGCTTGGTCGCAATGTCTTTGACTTGCGAGGCCCCTACGCGACGTTCAACACGCCCTATCAGGCGATGTTCAACGCTAACGCAAACGAGTGTATGTATCAGCGCTTGATCCCTGAAGATGCGAAAACCGCAAGTGTTCGCGTATTCGCCGACGTACTCGAAACGAAAGTTCCGTCCTACGAACGCGACAGCAACGGGATCGTTCAGTACGACAAC…
Salmonella phage PhiSPFM10	76_hypothetical_protein		23	188	PhiSPFM10_207	ATGTGGCTACAAGGTAGCACGGTGTGGACGAAACAGACCGAAGGTAGCGGGGCACTCAGCGTATTCAAAGAATCGTTTTCGCTGTCTAGCCTGGCACCCGATCTCGTTGACCGTGTAAAAGAACATTGTCAGGACTTAATCTCACTGGAGCGTTTCCGTGAAACATTCAGTACCGCACGTAAATTGCGTTATAGCGATGCGGTAGAGATGGTAAGACAGATCGAAGAGTTGGGTGAATTCCAGTTCGCCAATGCTGCTTTACAGCCATTCCTCGTTGCCATGCCGGAATATCGTAAGTTGTATAATGACGGTATGGCGACTGGTTATGAGAACGGCTTTTCGCGGTTGGATGTGTTCAAAGGCAATGCGTATATGCGTACCGATGACCACTTCCGCGAA…
Salmonella phage PhiSPFM10	146_hypothetical_protein		23	188	PhiSPFM10_139	ATGAAAAAGATTTATAAAATTGCGGTAATCGGTTCTCGGAAGACTGATGAAGATACCATGTCTGAAATGTACATGCGATTGTTACGTGGGTTTAATGCGCTGCACGCCAAAGATTACACGATTCATTTTTCTTCTGGCGGCTGCTGGTGTGGTCCAGACCAATTGCAATTCCGATTTGCCCGACAGTGGGCGAATACAATCGACCAGAACACTGGCAAGAAAGTGGTGTGGGATGATGAGTTCATTTGTTACCTACCCGATGAGAAAAAGCTCTGGCTCAAGAAACAGAATCCCAACGTAGAGTTCCGTGTAATCCCTCAGGATGACCGCTATCGTGAGATAGTAGGTAAGCTTCATCCCGCGCCAGAAAAGCTCCAGGAGTTCGCCTGGGCGCTTCAT…
Salmonella phage PhiSPFM10	167_hypothetical_protein		23	188	PhiSPFM10_118	ATGGCTAAGCAAAAGAAACCCCGTAACAAAAAGTATAACCCAAAAGCTGCTACAGAGCGTACAGCGCACACCATCGCTGAAAACGCACTGAACCGCATCACCTTTATTGGCAGCTCCATTCGCCGCCTCGGCCCGTACGCGGGCCGCGGTTTTCACTTTACAGCAAGTCCACGTATTCGTGCTATCGCTACAGACATGTTAGTCGGCGGATTGTTCGACCAACCGCGCCCATGGCACCTGTGGGTGATGCACCTCACCGAACTCGACAGCGGTGAGGTTGTGACTGAATCTGCTGTCGCCACGCTTGACGATTATACACTGGCTGATTTCTGCGAACATGCCGAAGAGCTGGTTAAATCGCTACGTCCTGAACAGGAAGAAGGGAAATATTTCGGTTAT…
Salmonella phage PhiSPFM10	114_hypothetical_protein		23	188	PhiSPFM10_168	ATGTCGGAGAAGAAGCGCAGTGCAGCATTTATGCTGTTTAAAGCGTGGGTGTTCTTCCGGGTACCGGAATACGCAACCATCACAACCTACGCCAGTCAGGAACACGGATTGTTCTTGCCAGAAGACCCGAAGAAACGACAAGCGTTGTTACTGAACATGAAACCTATCTATCTGCACCCCTCAGAAGCTGCTGAGTATTTAGCGACAGGTGGTGCGTTGGATGTACACGACCCGCATGACGGGATTAAAGTGTACGGGTGGATTATGGAACACCTTGCGGACTGGCTGAACTATCTGGAGAACCCGACGCTGATTTACCGGGAAGTCCCTATCGAAGGGTTGCGTCAGTTCAATGTGCTGGCTTCGAAACTGTTTCCTGTGGCTAACCGCTACGGGTAT…
Salmonella phage PhiSPFM10	110_putative_dihydrofola..		23	188	PhiSPFM10_172	GTGAAACTCTCTATTATCGTCGCGATGGACCGCAACAACGCCATCGGTAAAAACAACGAACTGCCGTGGCGTCTGCCTGCCGACCTGGCTAACTTTAAGGCAATCACCACAGGGAAGAACGTTATCATGGGCAGTAAGACCTGGGAATCGTTAGGTTGTCGTCCTTTGCCTAACCGCGGCAACTTAATTGTTACTCGTAACCCAGAAGGGTATATCAGTGGCCGGGAAGAACACACGGACATGCGTCTGGTGACGTTTCACACGAGTATTGATTTAGCCATCAAAGCTCTGGAACGTATCGAGAAAGATACCGGGAAAGAGCAAGAGGTGATGATTATTGGCGGCGCATCAATTTATCAACAAACCCTCGCTCGTGCGGATCGTATTTATCTATCGCGT…
Salmonella phage PhiSPFM10	244_hypothetical_protein		23	188	PhiSPFM10_044	ATGGCCGAAATTGTCATTCTTTCCTCATCCTCAGATTTAACGGAAGCACAAAATAAACAGCTGTTGGGGCTGCATTATAAATTTCTGAACCACCAACGTACCATACTCCATATCGAAAAAGGTGAGATTCCGAACCTCACTCTGGAGAAACTGTTGGCGGGGAACCGTGCTTGTGTTGCTCTGGAAGGGGGTACCCCTGTTGGTTACTGTTTGTATCGCGTAATCGCTGGGGTTCTGAAGATTCGTACGATGTTCGTGTCTGAAATGGCACGCCGTCGTAAAACGATGACGCAGATTTTTGATGCGCTTGATGTGAATGAACAGTTCACCAGTGCGCATGGGGGAATATACGCTTGCCAGGAAGCTGGTATTGCGTTCTTTACCGCTCGCGGTTTTGAC…
Salmonella phage PhiSPFM10	282_hypothetical_protein		23	188	PhiSPFM10_008	ATGGTTGACAACGTCGTTCCATTCAAACCTAAAGTGGTGGTTGCTACGGACGAACCGCCGTTTATTCCTGTCAATGGACAGAAGATCATCGAGTTTCCAGACGAACATCGTGGACAATTGCACGTTCCACAACCGGACGGGACGATGAAAGCTATCGGTTTCCCGATAGCTGAACAAGAATGGTGGACGCTTCTGGCCATCCAGATGATGTCGCGTGGTCTGGGTGTGTCTACGGAACCTGTCGTTCGCATTAATACCGACCCGTATATCCACGAACAAGGCAGTTGGATGGAACGACGTCGGACAATGGAGATGCAGATTAGCAAAGAAACGCTTTTGCAAATCGCAGAATCCACACCTTTCATCCTGACCTCATCTTTTAACGGGGATATGGATGAA…
Salmonella phage PhiSPFM10	199_putative_virion_stru..		23	188	PhiSPFM10_086	ATGGGGTTGTATACAGAACCTTCAATGGAACTGCTCTGCCAACAAATTGTGCGTGACAATCCCAGTTTAGCAGGAAAAATCACCGCCGACTCCATTGGGGTCAGGGGTGTTCCTGTTGCGAAAAACGTTAACGGACGAAACACACAGATTACGTTGGTAGGTAAACCCGGTAAAGGATTTGCTGGGGAAATAACGGTCTATTACGACCGGTTGAATCTGGCCAGTCTATTTAAGTCTGGCCCGAAGATGGCGAGTATTCCACGTAGCGCACAAACCCATGCGGAAGCGTTACCGGCGTTCAATGAATTGAACGGGTTGAACTTAACCGCGAGTGATATCACCAGTCCAAACGTTGCATTAATGAAATACGCTACGCCGGAAACTGTAACTCTGACGGCG…
Salmonella phage PhiSPFM10	207_hypothetical_protein		23	188	PhiSPFM10_078	ATGACCCTATCAACTCAGGAGGTTATCGTGGTCGATCGTTGGAGTAAAGAGGGCATTATTCGTGCCAAAGTAAACATCGAAGCCGGTTACGTTAATAACCCGAAAGATTTGGGCAAAGCAACGAACCGCGGTGTCACCGAACTCACTGCGCGCGAATATGGCTATAAAGGGGATATGCGTGACCTGAGCTTAGAAATCGCGTTAGACATTTACAACAAGCTCTGGTGGCAGCGGATGCGTTTAGACCAGATTATGAAAATGAATGTCCTGCTAGCTGACCGAATGTTTGATTTCGGCATTAACGCAGGACGTGGTAACTGTATCAAGTCCCTGCAACGTATTCTGAACGTATTAAACCGTCAGGGTAAACTATACGATGATATCGATGCCGATGGTGGT…
Salmonella phage PhiSPFM10	208_hypothetical_protein		23	188	PhiSPFM10_076	ATGGAAGCACTTAAGTATAAGTTGTTAGAGAAGCCGTGGTTTATCCTCACGGATGATTTCCATTTCGAGTTTACGTTGCGCAGCCTCTATCGTGAACAGACCGGAATGGATGCGATGGTAGCATTAGCAGGTGTGCATCCGGATACCCCGTTATGGGTAACGGTACCGAGAGGATTTGTGACGGACCTGGCAAGCATTCCAGAAGCGTTACGTCCTATCCTGCATCCGGATGGGCCTTGGGCCGCTGCCGCTTGTGTGCATGATTTGTTTTACCAGAAACGTTCATCGGTAGGCTTTTACCCTGACACTGTCGAAGGTAATCTATCTCGTGCATGTGACAAAACATTCGCTGACCTGATGTTCTTACGTATCATGGAGGCATTAGGCGTTGACACCTTT…
Salmonella phage PhiSPFM10	206_hypothetical_protein		23	188	PhiSPFM10_079	ATGTCCTACACTCCTGATTTAGTGGCGACCGTGATTCGGTCGCTCAACCGTAAAAACGCGGTCGCCAAAGCAGTAGACCCCGCTAACGTACGCCTGGTGTCCGTGGCGCATCGTGACGAAAAAACCCTAGACGTCACACTGACAGGGGGTCCGGGGTATTCGAATTACGGTCAAATTACGGCCCAGGTCACGAAACAAAATATTGCTGATTATTTCGCTAAGGTTAAGTTGGATGCCATTCCCACTTGTGCATCCATTCACGAACTGTTGCCGCATTTAGACACTTTACTGGGGATTACCTTTTTAACCGACGACTTTGAAGACCTGCCTATCACTTGGACAAACAATGCTGCGCGCATCACGTTCCAGGCGAAACAGACAAGTCTTGTCTGGTACGGC…
Salmonella phage PhiSPFM10	263_hypothetical_protein		23	188	PhiSPFM10_027	ATGTTAAAGGTGTATAGCGAGTCATTGATGGACTTGCAAGAGTATCTAAAGCATGTGGAAATTAACGGCAACCGTGGAATGATATACTCCATGGTTGTCGAGATTTTAATTAAAATCGTGCTTGTTTCATTCCACGTAGCAGAAAATGGCACTGCTGTACCAGGAGATGTTTATAAAGGCGTTATTAAGCATCTTAGCGAGCGCTACAGTTGTTTACGTGAACCGGATATCTTTAATGAGGTGCAGCGTGTTGTGTTGCTTATCCTCGACAACCGTGAAGACTTGGCGTACAAGCTTGCGCATGAATTGGCAGACACGTCACAGCACGGTGGACAACTGAAATATAACGTTGTGGATCTCGTAGCGTGCAGATACTGGTATACGCAGCCCGAGGTAAGT…
Salmonella phage PhiSPFM10	105_hypothetical_protein		23	188	PhiSPFM10_177	ATGGCAAACTTTGTAAAAAGTAAACTCGCCCGCGAGTCCGTTGAAGCTACCGGCGACGTAATCGACGGTCTGAGCAACGTTGAACCGGCAGAAGAGAACATCGACGTTCAGCTGGCAGAAGTTGCGTCTATCGACGGTCAGCTGGAACAGCTCGATGGTGACCAGGAAACTCTGGCTGCTGATACCGAGCGTACCGAAGCTGCTATCGACGCTGCTGACGAAAAAATCGAAAACGGTGAAGAGATGCCTGAAGAAGCCATCGCTCACACCGAAGTGGCGCAGGAATCTATCCGTAAACGTTGGGCTATCGATCGTACCAAACTGGCACGCGAATCTTATCGCCGTGGCCGTGGCATGACCAAAGCAGCTCAGGAAGGCTGGAAAGAAACCCTGAAAGAT…
Salmonella phage PhiSPFM10	148_hypothetical_protein		23	188	PhiSPFM10_137	ATGTCGACGCTCGATTTAGATTTAGAAGTCCTGACTGACGACCACGATCGCCTGGTCGCACTCGAAGGTCTGGGAGTTAAGCCCGACTTCCCTGCGGTTTGCGCGATCCGTCAGCGTTGGTGCTTAACCGACGACGGTGAAGATATGTTGGTTGCTCGTGAATCGCGCGAAGCGATGGAGCGTGCTCAGTTTATGACTGATACTGACCCGCGGGCTGGCATCCATCGCGCAGCAGGGCGCATTACTGCGAAAGCTGTTAAAGGTACTGGAAAGTTAGTGGGTGCTGGACTAGGTGCAACCGCAAAGGGCGCGGGTAAACTTTCGAAAAAGCTCGCATTACGCTTTTACGATTTCGCGGAAGCGCTAGCGAAAGAACAAGCCGACCGTTTGAAAGAAATA…
Salmonella phage PhiSPFM10	297_hypothetical_protein		23	188	PhiSPFM10_252	GTGAGCGCCATTGAAACAGCACGTCGTGACGCGACGAAAATTCATGCAGATTTAGTGGACCAAGGCACGGCCACCATCACCAAAGGGGGATGTTACATTTACATCCCTGTTGGCTTCGTGGCTAAAGAGCTGGCGGTAATTTCTTCGCAAGTCGAAATCGTCGGCATTTTCGCTATCTCCACTGACCGCAAAACCTACGGGGTATCGAACGTCACGACGTTCATTGAAATTACCCCGTCGGCGTTTGAGGAAATTGACGTTCAGGGTGTGCCGTATTACGAGTTCCGTTTTGACCCCGGCACGGTGGTGTTCCCCAACCGAATGCTGCAAGTGCTATCCTCGCCAGTCTACAACATCGCTTCGTACATCTACGACTTCGGAAACCGGCCTTTCTGGTAC…
Salmonella phage PhiSPFM10	142_putative_acetyltrans..		23	188	PhiSPFM10_143	ATGCTTGTTATTAATGTGGTCGAGGATAAGATTCCCGCGAATGTTTATCCTGAACTGGTTGAATGGGTACGCGACTTAAACAGTATCCGCGAGGAGCCTATTAAACTCACGATGTTTGTTGAGGATGATATCGTGCGGGGAATCATGGCATGGGAACCTGGCCATTTGGTCTATATGGTTGTGCCCGAAGAATCGCGGCGGGGCGGTGTCGGCAGATTTATGCTTAAGTATCTTCAGCAGAACTCCGATCGTAAACACATCAGCTGTCGTGTTCACCCGACCAACATTCCCGCGCTAGGATTCTTTCACCAACAAGGCTTCCAGATTGACCGATGGTATATTGCTGCTGACGGCCAACGGTATTTTCGTATGACGAACTACAATGTTATTTCGTCACAC…
Salmonella phage PhiSPFM10	112_hypothetical_protein		23	188	PhiSPFM10_170	ATGCAACAGTATTTTGAAATTCCGTCGTTGGACAAGACCATGCGCAAAGCTGTGGTCGACGGCGTCGTAGAACGTGTGCTAAACGAATCTGGTATTGAACGTGCCAGTGTTGTTTTCACGGATAGCTTCAACACCGCCCATCAGCCAGGCTCTACGCTCGGCGATGAGACACCGGTGGACTATTCAGCACCGAACCGTGTCTACGTCGAAGTGGAAGAAGAACGTGATGAACGCGCACGCATTAACCGTCAAGTTGGGTTAGCGGCAGAGATTCCATTCTTCCATAACCCCGAAGACCAAGTACGCGCTGCTCCTGTCCGCGTAATGTATAACGTGACTATCACGCTACGGCGTGTCGGCCCATCGCGTGACGAATTGTTACGTTGGGCGAACCGCCTG…
Salmonella phage PhiSPFM10	180_hypothetical_protein		23	188	PhiSPFM10_105	ATGAACTGGTTACTTGCGCTGATTAACAAGCGACAAAAACAACTGTACGAAGAAAACCGAGAATTAGCTGCCGCTATCCGTCGTGTACAGGCCGATAACTTGCAGTTAAGACACGACCTCGCGAAACTGGGCGTTAATGCGAGTAGGCTCTGCACGCACATAAGTCGCTGTCACGACATTATCGAACGTATTGGTCACTACCATCTTACGTCCCCTGCGCGGCGTGCCTATGACGCGGCCGTTCAGGGATTAAAAGATACCAGGAGTGCGTACGACGAGATGTTAGAAGAATTTAGTAAACGTGAGGATAAAGACTAA
Salmonella phage PhiSPFM10	294_putative_DNA-directe..		23	188	PhiSPFM10_255	ATGATTTTTCTGAAACAGTTTAACCAGCGCTTTACCGTGCGCAAGACCGATGAGTTCGGTCGTCCGCGTATTATCCCGCTGGAGAAGCTCCAGCTCCCACGTGGTTCTATCTACCACACCATCGATTTAGACCAGGTGGTTTTAGCACCACCGTTAACCACACCGTGTTTTGGTCAGCTGGAAAAACCGGCGATGATTCGTCACCACTTCCAGCTGCCTGAAGACGGCATTATTGGCCACCCGCGTAAGAAACCGGTTGTTGGTCAAGAGCGCCAAATCTTCCAGTACCATCGTAACAATCGTCGTATTCGTCGCATGATTGAAGACGGCGTGGTACGTTCCGATCCGAAAGTGCTGCTCATCGAAAACTACACCCCGATGCTGCCGCATTATTTCTAC…
Salmonella phage PhiSPFM10	227_hypothetical_protein		23	188	PhiSPFM10_060	ATGTCTTTATTTCAAACCATTAAAAGTGCATTAGAGCGTAATGATGCAGACAGTGCCTTTACTGCGTTACAGAAAGCCAGTAACGGGAAGCTAGACAGCGTCTTTGCTAACAATCAAAGAATGCGCTTTTACAAAGTCGGGGAAGTAGACCAATTCTACGACGAACTGTTTACGGGGGTAGTGCAAAGCGCGGTATACGCCATGCCGACTGAACAATTAAGTCAGTTTGAAAAAGGGATGCGTTACCAGCGGTTAAGTAACGACTACGCATTACTGAATCTGGCTATCGATGACTGCGTCGTGCTGGTCGTATACTAA
Salmonella phage PhiSPFM10	235_hypothetical_protein		23	188	PhiSPFM10_051	ATGCGTGGACTTATGGGTATTATCGCGGCGGTGTTCTTGACCGCTTCTGCTTCAGCTACAACCAGCGTAGAAGATTTACTGCCAGGCACACTGTATCAGTACAACCCGCCCTCATTCGAAGTCTGTACTGGCGACGATGGCAGATGTGAAGAAGTCAGCCGTCACGACGAGTATATCCTGGTCCACGCAAAGGGCGAGGAAACTTGTCCGGCTGGTTACTACTTCTTGTTGAACTCAAAGGCACAAGAGATTGTGCCAGTAGAGACAATAACGTGCGACCCGACGCTTCGCGCGTCGCTCGCTTACAATACGAAAACCAAACAACGCCTCCTGGTTATTGAACAGCAAGGGGTGGTGCGTGGTTCAGTAGCGCTCGACCAGTAA
Salmonella phage PhiSPFM10	101_putative_virion_stru..		23	188	PhiSPFM10_181	ATGAGTAACGAGACCGATAAGAACGATCCGGGGTATGACCCGAATACCGACTACGACAATTCGTATCAAAACCCGAATAATATCGATGCAGTACCATCGGTCGCCGACTACTTTGACCGTCGACTGTCCGATGCGAAACCCACCACGGCGTACAACGTTAATGATGAGTTATCGGGTTGGAATGACCGTATCCGTCTTACGTTAGGTTTGGGTCTGGCTGCGCAGCGTGTGACCAACCCCTACATGGGGTTCAACCATATGATGGCGTCGAACCCGACGCCTGTTAACCGTGAGTACGGTGGCCTAACCTTCATTACCCGCCCTGACTTCAACTTGTGCTTTGACAACATTGCCAACTCGCGCAAGATGTCGAACATGGCTTCTCAGCCGAAATCGTCA…
Salmonella phage PhiSPFM10	135_hypothetical_protein		23	188	PhiSPFM10_148	ATGGGATACCGTATAGATTTATCAAAAACCCCGAAACAGATTCTGGTTGAGAGAATCAATTACGTTTTTAAGTTATCGTATAGTGAAAATAACTACGAGTTTAACCCACGTGGGGTGTGGCCGCTAACCCAAGCAGAGCGACGCGCTAAAGGTGTGGAGTCTAAAGTTGCGGCGCGCTTTGTAAATGGGGTACACGGCACTCAAGAGTTTTACCTGACTCGCGCGGACTTAAACAAGTTACTTAAAGACGTAACGGTTGAAGTCCCGAAGGGTGCGGCAGAATGGAGCCATGAATTAGTTCCGTATATTGTCGATGAGCTGGGTCTCCAGCTTGACACCTACGATATCATGGTTGAACCGATTACCCCAGAAATGGAATCGTATGAGGCGCGTTTAATC…
Salmonella phage PhiSPFM10	275_hypothetical_protein		23	188	PhiSPFM10_015	ATGAAACTGAACAACCTTGATGGGATTACCAACCAGATAAGCAGCACAACGGGCGCAATAGAGAACAAAGTTAACGATGTTCAAAACCGTGTCCAGTCAACGATTGGTAATGCCGAGCGCGGTATTGAAAGTGCTCAAAATTTGTACAATAACGCAACTGCTAAAGCCGGAGAGACGTTCGACAAGATCTCCAACATTGGCAACACGATAAGTGAGAAATTTGGTAACGTGTTCGGGGGTGGCGACCAAGTCACGGTAGGCGGTAAAAAGGCAGCAGGTTCAGCGGCTTCCGGAGTATCGCCGCCACAACGTGTGCCTACTTTTGCTTCCAACACGAAAGAAGCGCTGCCGGTTATCGATCCGCAGAAGCGCGATGTGTCCGAACCCTTTCAGAAGGTA…
Salmonella phage PhiSPFM10	164_hypothetical_protein		23	188	PhiSPFM10_121	ATGGCTAAACAATACACAATTGTCAAACGTGCAGGTACGACTCTGCTGTACGTGGAGAAAGGTTGTGAGAACACTGCAACCGCCAAGAAACTGAATCTGCAAGGGTTTCTGTATCAAGGTCTCCGCGCGGGTTTGACCATCACTTTTAAAGGCTTACCACAGGCGAAGAATCTGCGCGTCGTACGTGCAGACGGTGTAGAGCGTGCCTTGGTAGCCGACACCCCGGTTGATACTATCCCTGCCACTAAGAAGGCAGCGAAAGCAACCAAGAAAGTCGTCGATAAACGCAAACGCGTTGTCGCTTAA
Salmonella phage PhiSPFM10	141_hypothetical_protein		23	188	PhiSPFM10_144	ATGCAATTACAATTTCGTCAACGGTCTGTACTACTACCGTTTAGCGCTATATTAGGTTCGTTTACCAAAATGCTGTCTGTGGATTTTATTGCAGCTGAGAAAGAAGCGCTGTTATTGGCGGCAGTCGAAGAAGTATTGTGGGAGGCGTTTTACGTAGTGCCGTTTCGTAGCTGCTTAAACGCCCCGTATGTTGAAGGGCAGTTTGTCAGCGCGCTTTCCGCTGCAATTACCAAACGTAAACTAAATGCCATGGCACACGTCAAAGAGATCACCGCGCAACGAGGACGGATATTCGCTACCGTCAGAAATGTGTTAATTAAAGAAGGGTTTCTTGCAGATGCGTTAGGTCCCGAAGTTCCTTGGGAACCGGGTCATCCGCCGCGTCAGTTTGACCACGGG…
Salmonella phage PhiSPFM10	107_hypothetical_protein		23	188	PhiSPFM10_175	ATGAAAACTATCAATCTGCTTACTCTGGCTAATGGCTCTATCGAACGTAGCGAAGATGACGGTGCTATCCTGCAAGCAACCAACGGCTTTAAAATTATACTGTCCCCAATTCAATTCACCGGCTTACAAGTCTGGCTGCGCGAAATCAACAAACGCAAACTACCGCGCCGTATGGCGGTTGGCGACCTGCTCTTTACACTGGATAACGTTGACGGTGTTAAACCGGAACTGTACGAAGTTCAGTACAAAGCCGCAGTCGATACACTGCGCCTGAAGAAAGGGGAAGAAATCAAATTCATTCCGGTGACCTATAATGGTAACAATTACCTGCAGATGGAAGACACTCCGTTCGCTGCGCACGTCACTGACACTGCTGTTGAATTGGTCATTGCCTTTGGT…
Salmonella phage PhiSPFM10	166_hypothetical_protein		23	188	PhiSPFM10_119	ATGCCAGTTTTATACGGCGGCGTGGACCTGGATGTTCTGGGTCGGTTTAAACTACGAACGTCTAAGGCGCTCGTAAACGGTTGGGTTGAGAAAGGCGTACGGGATGCGTGTGAGGTCATTTGTAGTTATCCTGGTGACACGACAATGTGGTCGTGTCACGGACACGGACCGTATTCTAAAAAGAACACACCGGGGGAATTTCATGTGGTGTTCGTTCTTGGCATCGGCTTTGAACACAAAGCACATGAGCTTGTCGCTGAGTTAATGAAAGCGGATATTCCGCCACTGTGGGATTTGTGCATGGCGAGACTCTTGTACCCTGATGAGGATTTCGTCTACGACCTCAGCGAGATCACCCTGAAGAACACGTATAACGCATGGAAAATAACGTATCGGCAT…
Salmonella phage PhiSPFM10	134_putative_virion_stru..		23	188	PhiSPFM10_149	ATGCAGAGATTTAACATTTTTCGTGACCAGGCTATCCAGTTAGCGAAATCCCTGATTGTCAAATCAGAGAGCATCGCACAACAGATGAACCTGGCAATAACCAAAAACGGCGGTTTCGTTTCCGAGAACCGTGAGACGTGGCGGTATTACCTACACTTAGCAGGTAAACGACATGCAATCGACAAGCCGATATACATTACGTCACTCGACACGCAAGAGCAGATAGAGTTAACGACGCAGAACCTCTCCCGTCATAAAAAGACCTCAAACGTATATCGTTCTAACCCGGAGTATATCGACGACTTAATCGCCGAGTATCCGGACTACGCAGTATACATTCGCGGTACTTTCAATCCGATTGATATTGCATACGCGATACGTGTCGATGACTGCTCAATT…
Salmonella phage PhiSPFM10	231_hypothetical_protein		23	188	PhiSPFM10_055	ATGACAGAACGTATTTTACGACTGCAAGAGAACAGGTTAGAAGACCTGCACGTAATGCGTAGTCGTGGCTTGTTCCCAGTGGGGCTTGACGTAAGTGGGTTAATAACTTCTGCGCAGCACGGGGACAAGGTCATTACAATGCATTCACGTGGGAACGAAGTGGTCTCTGCGATTTTCATCGATAAGGTTATTCCGGACTCGGAAAGTGGTAAGGCGGCGGGACACATCATTTACGAATACTTTCGCAGCATTCTATACGAGGAAAAGATAAACGTCAAAACTTTTATGGAATACGCTAAGCGAAATAACTACATCGATGCGCGGCTGATGGTCACGGAAGGCACTCCAACTATAAACGGTAAAGTCCACCATCGCTTACTTGGAGCACAGTTGCCGAGA…
Salmonella phage PhiSPFM10	260_hypothetical_protein		23	188	PhiSPFM10_030	ATGTTGCGAGTCGTGAGTGAATCGCTCACGCTCCACACACAAAGTCTGATTAACTGTGTGGAGCAATACGGATGGATGTCGTGGATGGCAACGAACCGTGAGTTCGGTGCTGCGCCCATGGAAGATTACGACGTGTTGTACAAGTGGGGATTTGAAGCGGCTTGTGATGTTGTGGCAGAGCTGGTTACCGAAACAATTGCGCGTTACAACGCAAGATGTGATGAACCGATGCCTAAACAAGTCCCGCCGCAAATACCTCCGCTACCGACAATCGATCGTGAGCATTGTCGAATCTGGACAATGGAAGAGTTGTACGACGAACACGTTAGAATGCTGAAACCGAACGAGCTAATAACCGGTGCGTTGAACTGGTTCTTACATCGTTTCTGGACAGAGTTG…
Salmonella phage PhiSPFM10	190_hypothetical_protein		23	188	PhiSPFM10_095	GTGTCTATTTACGATAAGCCCTCGAAAGAGATGTTGTTAGATGCTATTAACCGACAGAACGGATTAACGGCCAATCCACTCACATGGGAGCAGGTTGCAACTGGCTTCCCTGAGTCTGTCCAAACGCCTGGCGCTGACCGGAATACACGTGTGCTCTTATACGGGTTGAACGGCAAGGGCTACAAAGGCAACGTTACGCTCGAATACGACCGTATCGAAATGGAAATTCTGTTCAGGAACGTAATACCGGTAGTCGTTGCCGACCCGGTAAATAAACTCTCTGAGTTGTTGCCGTTTCTGAATGCGAAATACGGCTTGTCTTTAGTTGCCGACGATATCGTTGACCAGTCAGTAAAAGATTTGGGAGAAAGCTGGTTAATCGATGTGACTATTAAGCCC…
Salmonella phage PhiSPFM10	313_putative_virion_stru..		23	188	PhiSPFM10_237	ATGGCGAAGATTGCGTCCAAATTAATCGACAAGGATCGCGGGTTCGAAGTCTGGGACCCGAGTGAATTGTACGAACCAAACAAACCAACAGGTTACGTACCTAACCCACGTGACCTTATCGTGAACGACATGACCTCCGGCTTTGACCGCGTGGTTAGCGTAAACTATTCGGTACCGTCGTGGGAAACAGAACCGTTCGGTGGCGTTGGTGTGGCAAACCAAGACGGGCGTCTTAATGGTCACTACCCACTACGCTCTGACAGATATCGCGTCTACGTGGACAGCACCAAACTTCCACCGACGATGGTTATCGATGATGCCGTCACTTTCAACGGTCCCGATATCGACGGTGTGCGTATCCTGCGTGGGTCATCTGTAAACGATGATGCGGAAATCCTG…
Salmonella phage PhiSPFM10	272_hypothetical_protein		23	188	PhiSPFM10_018	ATGAGCGAAGAAGTGAAATACCAAGCGTTCGACGGAGATGTGGACAACGAAGATTCGCTTCTCCGCCAAACACAACAGCTACGCGTTAAGCTCGTCACGGATATGGTGAACGACGGTGAAGTACACAAAGACTTAAAAGCCGTCGACCGAATCGAACGCCTAATCAACGGCATCGACAAACAGGTCATGACGAAGCGGAAAATTAAAGCTGCTGAGAAAGGCGCTGAGGCGACTCAAGATTTGGCCAACAGTTTAAACGGCTTCTTAATGACCCGTGCTGGCGTTGGTATCAAACGTCACGACGATGAAGAAGATTTAAATAACGGATACCAACCCACCGTCCCACAGATTGCCGCAGTACGGCCTCCGAAAGAAGGTGAGTTGGCACCAGTAGGCGAA…
Salmonella phage PhiSPFM10	209_hypothetical_protein		23	188	PhiSPFM10_075	ATGTTTCATCCGAATCCTGCCAACTTCGCGTTAAAAGAGTTGATGCCGCAGGAATACATCGCGAAATACGGTGAAGGTGCTATTCGTTTCCTTAATCCGTTACTGCTAATCTCGCTCCAACAGATTCGTAATCGTTTTGGGCGGATGGTGATTTTAACCAGTTCCCAGCAACAGCGTAGTCTGCGTACCCTGCAGTTCTTTATTAATCAAGAGAAACCAAAGGGTGGGGATTGGCAAACTCGTGCAAACAAACTGTACGCCGAATCGGGCAGTATGCATAAATTCGGTAATGCGTTTGATGCAACAATGCTTGATACTCCGTTGCAGAAAGTACACGACTATATTGCCGCGAACCCTAACGAGTTTCCGTTTATTCACTTTATCGAGTGCGATATTACC…
Salmonella phage PhiSPFM10	262_hypothetical_protein		23	188	PhiSPFM10_028	ATGACGCAAGACGAATTTGAAACGATGGTAAAACAGTATTACAAAGAAGGTGTGATTCTCTATATTGTCGAACCGGGACAAGAAGCCTGGTTAAATAAAGCAACGCTGAGTGTCGCTATTCGTGGAGAAGTGACAGTAGAGATGCGCAATATGGCACGTCTTATTCGCGATACTGCGATTACTGGCGGTAAACTGGTGTCTCTTGCGCATTTCAGAACACAGGGTCGCGATCAGGTATCGCTGGATGCTGAAGTTGATGTCGTTGCTACTGTTGGTTTTGATTTAGATGGTCTTCCAGGCTCGAACCTTGTCGTGATTAAGAAATGGCGTGGATACGATGCAATCCCATCGCCAGGGGTGTGGCCGGCAGCCAACTAG
Salmonella phage PhiSPFM10	54_hypothetical_protein		23	188	PhiSPFM10_228	ATGAACTTGTATTTGCTAGAACGAACTGACGATATCGGGTATGATGAATTTGATTCCATAATCGTGGCGGCTCCTACGGAGCAAGCTGCGTGTGCAATTCCTCCCGACTGTGGTCATTGGATGGACTGCCGCTGGTTACCGAAAGAGCGCTGGGATGAAGGGCTTACCCTGACCGTTACTCTTATCGGTACTACGCACTATCCTGCTGGGACCGTCGTTCATGAATCGTTCAATGCTGGCTAA
Salmonella phage PhiSPFM10	267_hypothetical_protein		23	188	PhiSPFM10_024	ATGAATGTTAATCCACTTGCAGCGTTGTCGGGCTTTGTTGCCAAAGCATCCACGATTCTGCCTAAAGCCTTTAGCGGCTCTCAACAGGAACTCGCGCTGACCACCTATGACGACATGTCTGATGTGTCCAAGTGGATGCAGCAAGAGAAGTTTTTAAACTTTACCGGAATGCTTGTACCCGTACCACCGGGCTTCAACACGTATGTGATGGACCACATAGAACGGTTGGAATCTGTATGGGCTGTGCTCCAGAAGATTCAGGAAGGGGTTTTAAGTCCCATCGACAAACGTTTCGGCGCGATGACACACGACCTGGGCATGTTAACTCTGCCGATTGGGTTTAAGTTCAAAGACCTGAACTATCCACTGAAAAACATCAATCCGAAAGACCTGGTTGAA…
Salmonella phage PhiSPFM10	203_putative_virion_stru..		23	188	PhiSPFM10_082	ATGGCTTTCACACTACGCTGGAAAAATGAAAATCCGGCAGGTTCAATTGTTAACATTTATCGGGGCACGGCTAAAATAAATACAGCCGCATTACCAGCCCCTATTGCAACTTTAAGTAATGGCGAAACGGAATGGACGGACGAAACCGTTATTCTTAACACCCGTTACTGGTATCTTTTAACAGTAACTGTTAACGGTCGTACCGTAGGTAGTCCACAAAAATCCATTGTCATTAAAAACCGTCGTGGTGTGGGTGGCGTCGACCAGATTAACTATTCCGATACTGACGACTTGGCGTTTCTGGGGCAGTTGCCGTTCGAAGAACAGATGACCTATGACGCGTTGCCTGCAGGCTTTCGTGCATTAACAGGGATGTCGGGCACGGGCACGCTAATCATG…
Salmonella phage PhiSPFM10	153_putative_thymidylate..		23	188	PhiSPFM10_132	ATGTTAAACTCAGTGGCGCTGGATGGTCCAGATTTTTCTGGCAAATCAACACTCGCTAAAACGATTCAAGCGATGTTGCGCTCCGCTGGCGTTAATGCCATCATCGTCAATCACCCGACGAATACCACTGAAGCCGGTATTAGTGCACGCTCTCTGGTTATCCAGCACGCCTCTAATGAACGTATTGCTAAAGCGATGTGTCTGGATTTCCAATACACGATGGATTTCGTTGTACCAGAGCACGATGTCGTTATTTTTGACCGTTTTTGTCAATCGACTATTGTCTACCAGGGCGTAGATGGTAAAGGGGAAGTTTTCCGTTCGCGGGTATTAGACCACATTAACGCACCAAAGCTTTACGTGGCAACCGATGTATCTTACGAAACCGCCACAGAACGC…
Salmonella phage PhiSPFM10	318_hypothetical_protein		23	188	PhiSPFM10_232	ATGTTTACTGCGCCAACCGTGCAGGTGGGGCAAGGTCTTAACCTGGTGGTACACGACCAGCGGTTAATCGACCTCTGCGACACAAGCATAATTACTGCGATGATGGACCATAACCCTTTAGGTGACTACGGAAATACCAGCGAGATTTTGGCTGTTGCTGCCGTCCTCCGTCGTATTTACGGTCAAATAACCATCGTAGATCTCTGTAACTTCATTGACAACCACAGAGATTTAACTAAAGGGTTGGTCGCACTTACTCAAGATGGGGTGTCAAGTTTTGACAGTTCTCTTGGTAATTTCCTAGACATCGGTTCCGGGTTCGACTCCGGGCTAATGTTCATCACTCGTGAACGCTACGTCGCCGTCTGGGAATTTCTGCAACGCATGGGTGTGCATGTT…
Salmonella phage PhiSPFM10	183_hypothetical_protein		23	188	PhiSPFM10_103	GTGTCTATTTCATTACAGGGATTGACCATTCACGAGATTCAGAAATATTTACTCGAGGGCGGGAAACTGACTGACGACTATCAAACCGCAGATATGTTGCTGCAGTCATTTGTGCCGCTACGCGCTGAGTATTACGAAATCGCGTTCCTGGGTGATGAATATTGTGTCCGCACGCAAGGACGTGAATACGAAGCAGTACGCGTTCCACGAACGCTCGGTGGGGTGATGATACTTATCGCTAATATCGAAGCACTCAATGCGAAATGTGCGTTATACATTGCACAAGGAGGCCGCAATGGATTTTAA
Salmonella phage PhiSPFM10	129_hypothetical_protein		23	188	PhiSPFM10_153	ATGAGCATTACTGTTGAACAAATCAAAAACGTCATCGTTAAACACCTCGATCAGGACGCGGTACTGTCGCAGTTGAATAACGTGATGCGTAGTCGTAGCATTCCGCCAGATCAGGCGTTAAAGATTGCGACGTATGTTGCGGCATGGGCAGCATCCAAAGGGGGTAGTGAAGCACAGGTTATCGCATATGCAGTCGATGCGTATAAAGCAGCTGCCTATCAGCAGGTGCATAACGCAGGCGACGCGTATAACGACGATCGTCACACCAAACTGGTTAATGCTTGGGAACAAGTCGGTAAGATTCTTGCCGAAATTCGTTCTCAGCAGTCCGGCGGTTTGGGTGGCAGTGGTGGTTTAGGTGGTGGTAGCAACGCAGGCGGGTTACTGGGCGGTAACAGT…
Salmonella phage PhiSPFM10	187_hypothetical_protein		23	188	PhiSPFM10_099	ATGTACATTCTGAATAACGAACTTACTAAGTACGCTAGCAAAAACCCGATTATGATTTCTTTCCTAATCGTGATGGCGGCCAACAAACAAGACCCTAGCGAATTCACTACTGAGGTCTTCGAAGAGATTATCGCTAACGCCAAAGAAGCCACGTTCCAGACCACAGAGCCTACTCGCGACGAGTTCCCCCTAGGTGAAGCCGGCGATGTAATGTTTAACGACATGGTTGCTTCGTACTACATCAATAGACGTGGCATGGAAATCGAATACGATGAACTTCCTACTAGCAGCTTTGCTGAAATGATTCGTGATTATCGTCGTCAAGTTGTCTCTGACGATATCGTAAAAAAATACATGGCACAAATCAGCCCATTCAGTCTTGAATTCGAAAACCGCGCG…
Salmonella phage PhiSPFM10	266_hypothetical_protein		23	188	PhiSPFM10_025	ATGAAAATATTCATTGATTTACTCGATGACGAATTTCGTGAAATATTTCCAGCGGCGTTGTTCGAGTTTAAACGCAAGTGTGAAGACTATCTGATACCGAAGAATATCGATCGTCAGCACCTCGCTGGGCTTATCTCTGCAGCGTATGTCAATATCGCGGTAAATGAAGTTCATCAACTCGCGCAACGTATTGCGTGTTTCGAATACAACGACGAAGACATTGAAGACGGCTTCCTGCAGTCTAAGATGGGTCGCTTCTCACTCGAACTCAAGACCGATGAGGTTATTGATAAGGTCGGTAAAGCCTTTGATGAAATGAAGGACATCGAAATGATGATTAAGATGTCTGGACCGGAAGCAGGCCCATTGAAAGAAGCGTGGGAACATCTCAACCGCGAC…
Salmonella phage PhiSPFM10	211_hypothetical_protein		23	188	PhiSPFM10_073	ATGGCAGTCATCTCTGCAAAAGACCAACTCGTTGCGCTGTTTAATGCTGCAAACAGCGGACTGTCTAGTCCGTTAACTTCTGCTGACGTTACATTCGGCGCTGTTGCTGACTATTCACCAGCAGATTCTGGAGACACTCGCAACTCCAAACTCACCATCACTGCCACCGCGGAATCCGCTAACTTTACTGGCGAGAAAGAGCTGCATTATACCCGCCTCGATTCATCGAACATCATCGGTGCGAAAGCAGTTACCGCTGACCAGGCAGAATGGGATACCGATGAAGAAGTGCTTGCTTTTGTCAACGCAGATCTAATTGCCGCCGGTAAAACGGAAGATGCGTTTGCATTGTCTGAACTCACCATTTCACGCGAGGACGGCGACAGTGGTGAGAAAATC…
Salmonella phage PhiSPFM10	306_hypothetical_protein		23	188	PhiSPFM10_243	ATGATTCCGTCCAGCCCAAAGGAACTCGCTGAGCTACTCGGGGCTAAAGTGGAATGCCATCCTAATGTGAATCCTGCTACTGGGTTACGTTGGGATGGCACCATTGCGTCACACGAGGAAATCGGTCTCACCGTCACCTTCCCTAAACCCATGCCGAAGCCGCTGCAGTTAGAAGGGCTTGCTTCGCTATACGGTCGGAAGTAG
Salmonella phage PhiSPFM10	139_hypothetical_protein		23	188	PhiSPFM10_146	ATGCTGATTCCTGAGCCGAGGTTACCCGACAGTATGGTGAGGATTGCGGCTGTTGACCCCGGTACTGCCCATCTTGGGATGGCGGTTATCGACTGGGAATTTGGCCAACCTCAAGGTGAAGTTGTCTGGGCGGGCACGGCTCATGTTGCGGACCCTACGCACAATGGCTCTTTTGGTGAGTGCGTAGGGAAACGCGATGCGCGTTTGGTAGAATTAGAAGAACGCTTTCGTGAGTTTTTAAAACTGGCAAGGCCGACTTTTGTCGCTACCGAAACTCCGTTCATGCGAAGAGCTAAGCTCTCAGCGTACGAATCTGGGGTGGAATTGCAACTGATGTTGCGGCGAACGCTTTGGGACGTGTTTCCCGAAAAATATCTCCATGGGTTTAATCCTATTATT…
Salmonella phage PhiSPFM10	225_hypothetical_protein		23	188	PhiSPFM10_062	ATGAGCATTCGTGAAATCACCGCAGGCAGCGACGTTTCTGGTCTGGTAGAAGCAGGCACTGTTCAGGTTTCTGGACTGAGCACCGTTACCGAAGTTACCGAAGCGCTGGCTAAAAAAGCTGAAGCTGAAGGCGGCGTAGCATTCAAAGTTACCGCTTGTGGCGGCAACAACAAAATGTTCGGCAACGCCATCTATTACGTAAACGCGTAA
Salmonella phage PhiSPFM10	204_putative_virion_stru..		23	188	PhiSPFM10_081	ATGTCGATTATCTTAAACTGGAAACAACAGCCAGGCCAGACTTTAGATTCCATTGAAATCTATCGTTACGACAACCCTAGACAAAGTGTTAACCCAGTAGCACCGGGGGAACCTATTGTAACACTACCAGGTAACACAACGACGTACGAGGACAAGACCACCGAAGCGTATAAAACGTATCAATATCGCATCGTGGCGGTAAAGGGCACTGAAAAGGTTATGGGGCTGCCGATTGTACAGGGCGACTTTCCAATGACAGGACCCGGCCCACAGGAACTTATTCGTGGCGACTGGCATCGTGGCTACTTTGGCACACTGACAAACGAAGAATTTATTCTTAACCATGCCGAGCTGAATGGTTTAATTGGCTTTAATGCCTGGAACCAAGCTCCAACATTG…
Salmonella phage PhiSPFM10	66_hypothetical_protein		23	188	PhiSPFM10_215	ATGAAACTGTACATGACCATAGGCGAAGTCTTCAAATATGAGTCGTTGTTGGCACGGGCCGAGATTGCTGATACTAGCGAGATCGAGCCCGCTGTCGCTTATTTGTTTCTGGCCAGTTACGCCGAATTAACGGTTCGTTCTATTGTTAATGGGCTAGGTAAGGGTAAGAACTTTCTTACTTTTATTCCCCCAGACCCTGCGTTGATACTGGAACAGTTGCGCGGGATGTGGGGTACTGAAAAGGTGCTGCCTCTAAACTGCTACAGCATGAGCAGTGGGATTAAGGATGATGTTCGGTTCTATGAAATCCTTTCCGTGATAGAACGTGTGTGGGGCATGGCTGGCTTGACTCCAGAAGACGGAGCAAAAAAGACAAAGGTTTCACTCCTTATGAATGAA…
Salmonella phage PhiSPFM10	179_hypothetical_protein		23	188	PhiSPFM10_106	GTGAATATTATCATGAACCTGTATACCAAACGGGAACGTAACGTTTTAGAATCGGGCGTTGCCCCGGAAGTATTGGCTGCGGGGGATATTAGTATCGACCCATTGAAAGTGAAAGTCGCAGAACTGTTCCCTCGCGACGAATGGGACATCTGGTATTTCCGTTGTTCGTCGGTATTAAATGCAATCAAGCAACTGTCTGATTATCAGCCTGGTCCGTATATCGGTACTTGGCACTGGTACGTTCCACGCACACCAAACTTCCTTTACCTGCACGACGATGATAAACGTACTCATATTCGCACTGTAGCGACGCCTGCGCGTTTGGAGCGTTATCTGGAGCTAATCCACGACCGGCCTCGTAACGAGCTGCAGAGCATCGTAGAGGTGCTCAGACAGGTA…
Salmonella phage PhiSPFM10	72_hypothetical_protein		23	188	PhiSPFM10_210	ATGTTCAGCCAAGCCGAGTTAAACCAAGTGGCCATAAAGGGTCACAGCACGGACCCCTCCGCTATAACATTAGCGGCTCACGTAAAAAACAACAGCCAGCGTATACGCAACTACTACGAACAGCTTAATCGCAGTGCTGGTAATGGCCATTTGTTGCAAGAGGTGTTGTCTGCCATCGGCTATGCCGGTGAACCAGAGTACGAAGACATCGAATGGGCTTGCCGTCGCAAACTTGTTCAGATCGGTAACGCCTTACGCTTGACGTCTGTTGGTGAGTACGGTCAAATCTTTAATAGCAAGTTTATCCAGGGCCAAGATGAGGTAATCTCTCTCGTAGCCCGCCCAGTAAATCCAGACCTTTCGTTCCGCGACTACACCCCCGCACGTTACCTCTACCAT…
Salmonella phage PhiSPFM10	108_hypothetical_protein		23	188	PhiSPFM10_174	ATGAAACGTGTCAATCTTAAAGATATTATTAGCGTAAGTAACGATAAATCATCGCCCCTTTGGGATGAGGTTACTACGCTGCAATTTAGTACCAGTGTCATGGCAATCCCACGTCCAGTTATGATTGGTCTGGGCGTATTCATTTTAGAATGCGACCGTCGTTCAGCAGGCACGCACATTCTAACGTACGGTGGGTACGAGTTTGTCGTCGAAAGCGAACTTAACAAACATTGCTCAGAGGGCATCATCGGTCTTTGGAAATACTTAATCGATGCGGGATTGTCCGACATGTCTAAAGTCTGTAGTCACGATTACGGTAAGTTGGAACATTTTGTTCGTCGTAACGGTGAGCGTGTTCCGGTGACGATTGATGGTTACCAGACCAAAATGGTCACCGCG…
Salmonella phage PhiSPFM10	249_putative_endolysin		23	188	PhiSPFM10_039	ATGTTTCGCACCATTTTATTTCTTCTGGTAGCAATGACTACGTTCAACAGCAACGCTTCTTACCAGACCACCAGTAACAAACACCAAAAAGAATTCGTCCTTATCCAGGACCAGTTCAATGAGATTAAACCTCTCATCGTCACCGCATCTCGAAAACAAGGCGTACATGCCGGGATGCTCGCGACCACCATTTATCGTGAATCCCGTTTTAATAAAAACGTGGGTAAGAATAAATCGAGCAGTGCTAGTAGTGTTGTCCAAATGACGACAGGCACTAAACGCTCCATGATACGTCTGTATGGGAAACAACTTAACATCCCAAAGAATGCGGACCTTAATAAACCGAAGTATGCTGTACAGCTTGCTGCCGTTTACATGAAACACATCGAGGAACATCTG…
Salmonella phage PhiSPFM10	89_hypothetical_protein		23	188	PhiSPFM10_194	ATGGTAGAAATTCAAATGACTTACACGAGTATGGGGGTACGGGTTGAAGTCCCCATCCGCCAGGCTGAAAGGGCCATACTCGCGTGGGCCGAAGAGAATATGCACGCCCCAAAGATGGGCAAGCAGCATGGACGAATAACTACGGAACGCGGCGATGCGTACTACGCCCACATTCCGTCTTTAAGGACATTCATTTTCCATAAAGTGTTCGCTGAGAAGATTAAACATATCCTCCAACGGGCAGCAATTGAATACGCTTTTCAGTACAAGCTTACAGAGCACCATCCTGAGCGAGGAACACCTTACAGCTGTACATTCGATAACTACGGTTTCTCGATGGTAGAAAGCGATCCGGAGTCGCGGTTCTATTATCAGAACGAGGTTGTGGATGCAGCGTCC…
Salmonella phage PhiSPFM10	91_hypothetical_protein		23	188	PhiSPFM10_193	ATGAGTCGTCGCAAAAAGAAACCCGCTTATAACCCACGTAAAGACGCACGCGATTTCGTCAAAGCGATGATGCAGTCTGTGTTGAAAAAACAAGCTGTGTTTATCGAAAGTACCGAATTCCTGTCGGGCAAAATTGATCGGGAGCGTGAAGTAACTGAAGCCATTGCGCACGAAGAGCTGAAAGCTTTCACGTTGAAAGCGCTGGATGAAGCACAAGCAGCATTCCTCGGCATGTGCCAACAAGGCAAAGAGCTGTTCGGTAAACTGATTGTTGAGGCAGATGCTAAGGCTGTGCCGGTGTTTGACATGCTGAACGATAGCAGCAAAACCTGGAAAGAGGTTAAAGACCAGTTCCATGTCGATCACACCGAGCTGTCTTTGATTGACCAGCGGGCGAAT…
Salmonella phage PhiSPFM10	274_hypothetical_protein		23	188	PhiSPFM10_016	ATGGATGATGAGAAAAAGCCGCCGCTGAATAGCACACGCGAGCAAATTTGGCACGGTACGCCACCGGCGTCAGATTCCAGCTACCCGTTAAGGAAAGCTTATTGGAATCTGGTTAAGTTGATGGGTATTAGCGACGGGATATGGAAAGACCTTATCCGTCAACATGTCAACGACCCGGAGTATCTGAAACAGTTTCGTGACAGCAAACTGACCACGATGACCGACCGCGTTAACCGGCTGAACACCTCACTTACGGGTGGTTCGGTACGTAACCTGACAGTCGATTTTACGTGGAAACGTTTCATCGAGGGATTAGTTATCCTGGAGATGCAAACGCTAACAGTCACCCTGCTGACTAAGCGGGGAAGCTTTGACACGAAGTGTTTTGTATTCGACAGT…
Salmonella phage PhiSPFM10	226_putative_structural_..		23	188	PhiSPFM10_061	ATGAATAAATCTAAGTCAGGGTTGCACATCTTCTCGATAGGTATCGTCGCGGAAGATAAACCTCGTGGTGCCACTCGAGTTAAAGTCATCCCTATCGAAGTTAACTTTATTAATCCTACAGCTGTCGATGCAACAGAGACACCTGTAGAGAAGCAACACAACAGTTTAAGTGGTACTGACAACCTTACTGTAAAGCAAGGTAATGCCATCACTGCAAAATGGATGAAGTCCAACAGCAACCGGGTTAACCCTCCGGATGTGAAAAAAGAAGACTACGTAAGAATCTGGCGTATCGGTGAAACCGATATGTACTTCTGGGAAGATTTAAACAATAGTAACGTTAAGCGACTGGAAGATGGGGTATACGCCTGGTCTGCTGACCCAGTAAACCAGATGGCC…
Salmonella phage PhiSPFM10	116_hypothetical_protein		23	188	PhiSPFM10_166	ATGAAAGCGATTCACACCTTTCGCATGACCGGCCAAACTGTTCTCGACATTGATGCGTATGAAGCCGCTAACTTCACCAAACCGACCAAGCTCTGGGATCGCCTGGTTAAGGTACTGCCGCAAAGCGGTGAGGTGCAGTTGGATTTTGTCATGGCATCGACGTTGGATAAAACAGTGGCAGTTATTTATACTGCTGACGGTGTGCAGAGTAAGAAGGACCTGGCAATCGAAGATAAAGGCGGGCTGGGTTATCACTTGTTCCTGCACTGCGTAACCACTGCACCGATTTCAGCTGCGCTGGCGGGACAGTACGGTTTCGCGAATGCGTATTTCCTGGCACAGAAACTCGCCGTGAATGTTATTCCGGGTGACGTGACCACTTACCCTGAATACGTACAG…
Salmonella phage PhiSPFM10	299_hypothetical_protein		23	188	PhiSPFM10_250	ATGGCAGAACATATCGACCCGTCATTAGAGCGGTGGTGTGAACGCCAGATGCCGCACGTCGCCAAAAAGTTGACGTTACGTAAACTGACTGAACAGCCGCTGCATTTAAGCAAGTGTAAGATACCGACGTTTTCGCCGCGTATCCCACTTTCGTGCGCGCCAGATGAAGACAAGACCGTGCCCAGGATTTGCTGCTCGGTAGATTTAGAGCGAGCGATTAAGGGTGCACGTCACAACTTCTCTGCAATCGAAATACCCACACGATTATATCTTTACGGTTTTGATGAACGTGATGTAGCGCAGCCTTCGGTCAACCTGACACAGGAACCGAATCGGGCGGGTGAAGTATGGATTGTACCACACCGCATGTCGAACTGGGATATCAAACCGATTTACCTG…
Salmonella phage PhiSPFM10	247_hypothetical_protein		23	188	PhiSPFM10_042	ATGGTTACCGCTATTCGCGAAACAAAATCACTATACGATCATTTATCAGAAGAAGAAACAGCCTTATTCTACGACCTGTTACCTGAAACCAAAGCAAATGTTCAGTGGTGGTTACGTTTAGCGCTACGTGATAAAGTTGGGGAAACGCCGGTTAGTATTCTCGCGCACACGTTGGACATGACGCCCATGATTGAAATCGCGATTACCCGCCCTAAATTCTGGCGGCCTGGTATGGTGCGTGAGGCGTATCTACTCCAACGCTTAGGTGTTGACCCGGAGAAGTGTTGGCGTAAGATGGACGACCATCGCTACCGTGAAGAAATTACGAATAGCCTCAACACTATGTTGGCAATGAAACGGCTCGGTATCGAACACGAAGGTTTCGAGTCAGCGGTACAA…
Salmonella phage PhiSPFM10	237_hypothetical_protein		23	188	PhiSPFM10_049	ATGAACGAGATTACCCTGATTCGTTTCATCGACGACATGGTGACGTGTCAGAAAGCGAATCGTCAGGATACCAAACTGCGTATCAATCTGATGGAAGAAGAAGTCGAAGGGTTTCTGGAATACCCGCGATTGGTGAAGTGGTTTAAAGAAGCACTGCCGCGTAGCTGGGAACAGCTCGAAGCGTGGTTTGCTCTACCTATTGCAGAACGTAACCCTAACAATACGATCTTTACCGGAACCACTGCATTAGATTTGGCTGGTTCGGTGGAGCAACCTAAACGTTTGGTTTTCTTCTACGTCAATGGCGATTCAATAATGGCTGATACAGTTAACTGGATTTCTGATGAGTTGACGGTAAACACCACTTTGGTCGGTAGCGCTGCTGACGCCTGGGTTGTT…
Salmonella phage PhiSPFM10	222_hypothetical_protein		23	188	PhiSPFM10_065	ATGAAAACGTATCCTTACGATCCTCGGGGTGTAAATCCTGAGTGTCACTTCATCGAGGAACGTATCATCGACTCCGACAATCCTAACGATCGGGTGGTGATGCTAGATCATCGCCCGTTTTTCGAAGGATTGGTGGTAAGGCTCGCCGGCTCGTCCATACCGCTTACCCGCGGGACGGACTATGAGCTGGAGTATGCTTTAACACCGTTGGACGACTCGGTGACGACCCCGGTGTTTTGCGGGGTGCATCTTATTAACCCTAAACTGCGTGGTGCGGTGGTCTTTGAAGGCCAGATGCTCGGGGGTACGTTTTACAGTGGTTTGATTGAGATGTTGGATGAGCTAATTAAGGCTCTCAACAACCCAACGGCTGCAGATTGGCTGCTTTTAGGTAATCGA…
Salmonella phage PhiSPFM10	97_putative_virion_stru..		23	188	PhiSPFM10_186	ATGGGACACTGGCAAAAGCACATAACCTCGTTGGCCGACGCGAAAGCCGTGGCCTCGGAATCCATCGGATTCCAAGATAAAAAGAAACTCGCCTCTTTGGCGGAAGTGGTACGTAAGTTCCGTGATGCGGGCGACTTCTCGCCAGCGGGTTATCAGAGTTCTGGTATTGCTGCCTGGGTCTTTGACAACAACGGTATTACAGTCCTGCCTCGTAACGGGTCCGACTTAGGTGTGGCGGACGTTGTGTTTGCGGGTGTGGAGCCGCCGAAGCTCGATGCGAACAACCCAATCATCGCCGACCTGCAACGCAAGATGGTGCAGGGTAACACCGACCTGGATGTCTACAGTAAGTTCTTAAAAGAGAACGAACTGAACGGCGAGTTCGACGATAAAAATGCG…
Salmonella phage PhiSPFM10	216_hypothetical_protein		23	188	PhiSPFM10_068	ATGAAAAACGATTTGCATCTTGCGTATAAAACCACATTCAACCACCCGCTGCATCTATCTTCCCCAGATTCAGTGCGTGCACACCTCGCTGACAAAGTCAGACTGATTGCACAGATTCCTGGTGAGTGGCCAAAGGTTCGTGGTCGCTTCTTGACCGACAAGAAGAACTACACCGTAGAAAATACGTTTAAGATCCGTGATATGGTTGCAGAGGCCATCGTTATCTTTAACGGCGATGGTAACTCTCGTGGCGTGTTAGTCGACGGTAAGTATTTCTTCAGTGAAGGGATTTTGAACAACAGCGTCGATTTAGAACTGATGTTTACACCGTTTGACGAACTGGAAGCAAAACCGATGGCGCGCCGTTGGTGGAGTCCGGACTATCTGGGCTCGTTCCCT…
Salmonella phage PhiSPFM10	230_hypothetical_protein		23	188	PhiSPFM10_056	ATGATGAAACTCGAAGGCTACGTTGTTACTGATAAACCTTTTGCTGAAGCCAACCTGTCGCGTTCACAGGTTGTTTATAAAGACATCGATGTGCCTGCCGAAATCGTTAAAGCGAATCCCAGCTGGCTAATCAACCACGTTTCTTTGGAAATCACCAATCCGTTTATCAACGATCCAACCGACCCATTTGTCGACATGGGTAATTTCCGCGATATTCTTTCCCCGCATCAATACCAGACAGTGGCACAGAAGAAAGGGAGGCTGCTCACTGAAACGAATGAGTGGGAGCGTATCCAAGAGCGTCATCCTGAAAAGGGTTTAATGGAAATTTATCACCAACACCCTAAAGAGTTTGACAAATTACCTCTGTGGGCATCGGTGGCGTATAACTGCAGTGGG…
Salmonella phage PhiSPFM10	82_hypothetical_protein		23	188	PhiSPFM10_200	ATGAAAATTATGAAGATTAAAGACCGGATGACAATCGAGCATCATGGTCAAGAGGTCACGTTTATTGGCTTACGTTATCGGAAGGATAACAACGCACCCGACTACATCACTGTTAAAGGTAAACAGATTGCACGCGACAACATTCTCTTCATGGAATTACAACGCGTGTGGGATTATTTAACGCCAGACGAACAAGATGAACTGTTCATGGCGTATCTGATGCTGGACGAGCTGGCAAACGAATCGACGGAAACGCAGCGTAAGCACATGCCGAAGATTGTGCAGACGATTGCGAAGTTCCACAAGGCCGAAGTGTATCGTAAGCTGTATCCCATCGATAAGCTGTGGATTCCGCAGAACATGGAAGATACGCACGATGAAATGAACAGTAATTATCCG…
Salmonella phage PhiSPFM10	300_hypothetical_protein		23	188	PhiSPFM10_249	ATGAAGGTCGTTAACATCGCAATACCTCCGACCCTTCGTTGTTTGACGCCGGAAGAACTGAAAGCGTTAGCGATCTACGCCATCCAAGGAAAGGCTGGTAAGGAAGTGCTTGCCGAAATCTTATCGGAACGTTTTGATACAAAACGCAAGGTTAATAACATTATCTCCGGAATCGCGTCGCTAGATATCATGGCGCTCTATTGCGACATTAAAGAGGCCGGAGTGACAATCGACTATCGCCGTACTTACTTTCTACTCACTGAGCCGTATCGTTCGAATATGGCAATAAAGCAGATGTAA
Salmonella phage PhiSPFM10	241_hypothetical_protein		23	188	PhiSPFM10_046	ATGGCAAGACGTAAACCTGGTCGTTTAAAGTTTTGGGCAGTTGTGGTAATGCACACTGTGGTGCTGATGGGTATTTTCATGTCTCGCGCCACGCCTGCCTTTTGGGGCTTAGTTGTTTTGGTGTTCTTAGAAGGGGTTTACTTCGGTAATCTGTGGAGCAAGCCCCCGCGTTTAAGGGACCCGGCTTATGACAGTCGTGAATAG
Salmonella phage PhiSPFM10	55_hypothetical_protein		23	188	PhiSPFM10_226	ATGTTTACAGTTAAACGTGTAATTGATGGTGACCGCATTATTACCGAACATGAAAAAGTTCGTATCGGTGACCGTAAGTCTCGTGTATTCCGCGAGGCGTTAAAGATGCTCGAGAACGAGCGATTCGACATCGTTGTCGATGATGAAAAGTTAGCCCTTAATCCGGGGTTAAAACGCGTTGCCCCTGATGTGCCTGATCCGAACACCATGCATTTGTCTGACTACTGCAGCTGGTCGCACAGATTATATAAAAGTCAGGTTTATGCACACACGTATTTGCGGCAGCTTTTCCCCAACCTTATTATCCCCGATTTGGAAACGGTCGAGGTGTTTAACTGCAACGCACGCGAGTTTATTAGCTACGTGCTAGATAATAAGGGCAATGCTATCTTGGTACTG…
Salmonella phage PhiSPFM10	65_hypothetical_protein		23	188	PhiSPFM10_216	ATGAGCGTTCTGTTTGATGTGGCGGATATTGCGAACCAATATAGCGCGACTCGGTTTTACGAGCACGTTCGCGAAGCAGCATTGCGTGTATTGGAAGCCAGTAACCTGGAGATTGATGAAACGCAGATACGTGATTTTTATCAACGTTTTGCGTTTGCGTATATCATCGGTGTGAAAACTCGTGACCCATCGACAATGGTTGATTTGTTACAGGAAGACACGCTTGAACCTCTGGGCAATTGGGAGTTGGTGACCGATGGTCTGTCCGTTGACCAGTTCGCTAAAGAAACGTCTGTCGATACGACGTTTCTGGCAGCACAAGGTTCGCCCGAACAACATCAAGCTGCCTTCGGCGCTGCGGTAAGTTTGTTGGTCGAAGAGTTAACAAACTTAACTGGT…
Salmonella phage PhiSPFM10	131_hypothetical_protein		23	188	PhiSPFM10_151	ATGGTAAAGTTCATTGTTGTCAATATGGATTTTGAGCGTAGTGTGCGTTTTCGCTTTGAGTTACCTGAAAACAAAGCGACTGAAGCTTTCTTAGCCGACTTCCACAAAGCCAAAACAGCGATCAGTCATGGACGTCGCTGGCAAATCTTCTATAACGCCCGTAAAGGCCTCCTGAAGGCGTTAAAAGCAGCAAAGGATACAAAGGTATTGGAAAAGCTAGAACCTTTCCAGAACGACCCTCTGGCGATTGGTATCATGCTCGACGAACTGGTTAATAAACCCAAAGCTGCTGCAGAAGATTAA
Salmonella phage PhiSPFM10	314_putative_terminase_l..		23	188	PhiSPFM10_236	ATGATACTGCGAAAAAACGATTGGCGACACTATCCGGGGGCGATTGTTGACGATGTCACACCAAACGTGCACTTCCTTCAATTCGCCACAACACTACAAGGATTAGGTGTCCAGCATTGGTACGTCCACCTGGCATTACACAATCCCGAACTCCGTGGTGTTGATCCGTTTAGCCCGGATTTAACACTCGAACAAAAAGCGATGATTGTTACGGAGTGTGCGGAAAACCCATGGTACTTCTTCCGTGAGTGTGTCCGGGTCCCTGCGGATGGTGTAAAGAACGGGATGCCGTTTCGTCTAGACCGCGGTAACTTTTCGATGTATTGGATTTTCTTCAACAACATCGACGCCGCTATCGAGTTTCTCCGTCAGCATGGTAAAACTGTCGGGATGTCCGCA…
Salmonella phage PhiSPFM10	94_putative_DNA-directe..		23	188	PhiSPFM10_189	ATGAACAAGATTGATTATCTGGTTGCTGCGTGTAAAGCAGAAGCTTGGCGTAGACTGGTGTGGCGTATTGCGGTTTTCAACGTGGCCATCTTTAATGAAAAAGGTGAGCCACCTGAGCAATACGACCTGAACTACATTGACGGCTTACCCCACTACTGGGAAAACGAAGAAACCAAGTGGGTGCCGATTGAAGGGTGCAAAAAAGATGAAGAGCTGTTCGTGCCGGAAGAGCAGTTTGAATTGCGTCCTGAGATGTACCCAGGTTTAGCTGGTCCCATTCCAACTACTGTGGGTCGCTATGTCTTTAACTGGATTGCTATCTACTATGCTTTCGGTACCCGTCTCCCGTATCTGGCAGAGTCTCGTGACCCGCTAGCCTACCGTAAAGAGATGTATGAG…
Salmonella phage PhiSPFM10	109_hypothetical_protein		23	188	PhiSPFM10_173	ATGACTGATAAATTTAAATTTGAGATGACGCCAGAAACCGCAAACGTAGAACCGCAGATTCGCCTCCGTGTACGAGATGACGAATACTGTCTAGCGATAGTTGAAGAAGACCTGGCAGAGGCCTTGTTGTTGCTCGGCGACAGAGAATGGCTTGGCACGCTAACTATTAGGCTTAAGAGGCCATTGGTTGGTAGTGGGATGTTTGCAGGTTGCTGTACGAACAGTCTGTTGGTCGAAGTGGATGCCAGAACGGTATCACTGTCGGTGATTCTGGACTATCCGGTGACATTCTCGTATAGCCGTCTTGAATTTAGTCGTTATTTACGTCGCGCAATGAAAGAATTATCTAAAGCCCGTAGGAGCAAACCGTGA
Salmonella phage PhiSPFM10	304_putative_HD_domain_p..		23	188	PhiSPFM10_245	ATGCAGGGCACTGAACTCAACAAACTTTGGGAAAAACTGGTTCGTCAATTCCGCGACTTCTATCGTTATACCGATAGTGCGCATCGCATGGATCACATCAACTCAGTTAAATCAAATGCGATTCGTATCGCGTATATGCTTGGGCAAACCGAACACCTGAAGCTGGTACTGATTGCGGTGGCAGCTCACGATATCTTCTCTACCAAAGAAGACCGTGCGTCGCACCACATCAAAGGGTATAGCTGGATACTGGATAACAAGCCAGTGCTCAAACGTAAGTATAAACTTACCGATGATGAATGTTTGACGATTGCCCATGCAGTCTTAGAACACCGCAGTTCTCACAAAGGGAACTACAACGGGATTGTCTCTGAGATAGTTGCCGCAGCTGACCGTGGT…
Salmonella phage PhiSPFM10	102_putative_virion_stru..		23	188	PhiSPFM10_180	ATGGCAGAAAAAACATTTGAGACATCGCTCGTCTCCTTTCTTTCTAAGTTTCCCATGCTGCTTCGCCAGCGGGCGGAATCGACGGAAGAATTCAACTCTGTGCTGTACAACGAGCACACCACGCTGGTTGAACAAAGTCTGTTGGGCTTAGATTACCTGCCAGGTATTCTGGAGAAAATCCAAATCCTGCTCGCGGGCAACCAACTTACCGCCATCTCAATTCTGGTAGGTGTTCCTGAGGTTGATATCCTTGGTACGCTTGACCAGGTTAGCACCCGTCGTAATGCCCTCGATGCGGCTGCACGTTCGGGTTCTCGCTTAGCGTCTTTCGCAATCGGCGAGTCCTCCCGTCACACGCTGCCGTCATACGATAAAATCGGGCTTGCGGTCGGTGAATCC…
Salmonella phage PhiSPFM10	132_putative_virion_stru..		23	188	PhiSPFM10_150	ATGGAAGATATTAGTAAATTAACGGGCGACCCCGCGGTAGCTGCCATACTGCGTAAGTCCACGAGCCCGTCGGCTCAGCAGCAACGCGGTAAGCGTGAAGATGGCGGCGTTACACCAACCCGTACAGAACTCACGGGCATTGCGAGTAGCCGCATTCGCACCGTTAAAAATGCCGAACGTATCTTTGATGCGCTCCCTGAGTTAGAGGTCATTGTTACCATCGCGACCTCCTCGCTCCTGTCCACAAAAGATTTGATTAACACCACGCTGATTTACGACAACGTGGCTGATATCCCGATCGACCTGCGTCAACAGTTGTTAGAACCCGTGCGTGAATTCCATGACCACACGCGCCAGTTACCCAACAAACTGTATCAGTGGATTTACGATGCACTGAAA…
Salmonella phage PhiSPFM10	242_hypothetical_protein		23	188	PhiSPFM10_045	ATGACAGTCGTGAATAGTGTCAACGCGGCGATGATTGCAACGGGTGCGTATGGTGGTGCCACATGGACAGATGTTGGTATCACGCTTATCATTTGCGCAATCGGAGCGTTTGTAGCAACATGGTTATTTTAG
Salmonella phage PhiSPFM10	196_putative_virion_stru..		23	188	PhiSPFM10_089	ATGCTATTTTACTCGAAGGAGTCGGCACTGCTTGTATACGACCAAGTCAATCGGGATAATCCTGATTTAGTTGTTAAGCTGACGCCGGCTATCGCTGCTTTAACCAGCGGCCCAACTTCAGTTACGTTAAACCAGCGTAACACCAAAGCTGTTTTCACCGGGTATCCAGGGACAGGTGTACAAGGTAATGTTACCGTGTACTACGACCGGATTAACCTGGCCACTTTATTTAATTTTGTGCCGACTGTGGCTATCAAAGATACAGTCTTAACGGTACGAGACGCGCTACCTGCAATAAACGACGCATTGGGGCTTACATTAGTTGCTTCTGATTTGCAGTCACCTGACGCAAGTTTACCTAAACCGAGCGCTTCGCCGCAGACGTTGAAATTAAATATC…
Salmonella phage PhiSPFM10	307_hypothetical_protein		23	188	PhiSPFM10_242	ATGAAGCAACTTAATACTCTCGGTCAGGATGATATCAAACCGATTCCATCTGATATGAAACGTGAAGACATTATTCGCCACATCAATCAGATCGGTGACGTGTTTACGTTGTCCATGAAAGCTATACTGGAAGATGCTTTCGAAACCATTGCCGAATATCCGGTTGAGATTATTCCGCACACCATCAACGGCTACCAGCGTTTTCTCGACACGATCACCAAAGGTAGTAGCGGTCGTATTATCGCGGGCTTTATCATCCGCTTTAAGTGCCTGTTGCAAGTAGAGCTGGGTGACGATGTACTCCGTCGGCTGGAACACGAACTCATTAGCATGTCCGCCAACGACATTCTCGCGGCAGAATCAGGACAAGGTTATAAAGACGGGATGTCTCTCTGGAAG…
Salmonella phage PhiSPFM10	192_hypothetical_protein		23	188	PhiSPFM10_093	ATGAAACCTTTAAACAAAACGTCCGATCAGCTGGTTCTGGATTTTATTAATGAGAAAAACCCAGACGCAGAACTGGAACTTTCTAAAATAACGCTCGGCACACCGACCCCTATTAGCGATGAAGGTGCCGATCGCAATACCAGCATGACCCTGACTGCGAAAAAGAACTCCGGGTACATCGGTACTCAGGACGTGACTTATAATCGCCTGGAAGGCAGTGCGCTGTTCCGTAATGTAACAGCATACCTCGACGTTAAACTGCCGAAAACCACCACAGACCTGCTGACGACCCTGAACACCCAATACGGATTGAAGCTGACCGAAGACGATATCGTTCCGGCGGCTATTCCGGAAAATACCAACCCGCCGCTGACTAACCCGAACGATCCGGACCCAGCA…
Salmonella phage PhiSPFM10	271_putative_virion_stru..		23	188	PhiSPFM10_020	ATGAGATTAGACCCGGCACGGCGAAAAAAAGCAGAAGCTTATGCTTTACAGTTACTGAACTTAGTTGACCCGACCGGGATTAACGCGGAAGCTGCCAAGCGCGCTTTCTCACGAATGTCTGACGAAGAGTTCAATCGTCTGCGCGAAGGGTTGCCTGTTTACAACCCAACTGGCGGCAAGGTCAAAATTGACCATATGCGCAATATTAAAATTTGCGAAGCGATGGGACTGAACTTGTGTCAGCGCCTGTGGCTCACGGAACCGAAAACCGGTATCCTACAGCGTACCCGTTACCCCCATTTAGTCTTCCGGCTACCTGCACGTCGCCAGACGCAGATGCAAGAGAAGAAAATGGCGGTGGCGAAGAACGATAAAGTCCGCGATAAACTCTCAGGTCAG…
Salmonella phage PhiSPFM10	93_hypothetical_protein		23	188	PhiSPFM10_190	ATGATTGATATTTATACCGACTATGCGGCTGTATTGACAGTCAACCGTCACGAAGGTCGTGCAGCACCGATGCTAGATTTAGTGACGCTCGGTATGGATTACGGTTACGATGTGGCGTTATCCGATGTTTATAGCAACCCGTTGTCTGACCCTGCGGACGAAACTGTTCGTCTGGAATCCATTATCGTGAAGGTAGCGGTTGGGTTAGGCAACCGCCTCGGTATCGGACTTAATCCACAAATCGTCTTCCAGAAACCGAAAGAAACCGTACGTATCCTTCACGGTGTGTTGGAAGCCTTCGAAGAGTTCGAAGACAGTGATGCCCTTTACGGGATTGTCTCCTCTGGTGAGACACCAGAGTATATCCTGGAGAACATGTGTCGTTATGTTTACGGTGAC…
Salmonella phage PhiSPFM10	290_hypothetical_protein		23	188	PhiSPFM10_258	GTGGAAGCAAGACAACTAAAAGATTCAGGATGGGTAACCGGCCTGTTTGGCGGTACAACCGCACAACGCGATGAGCGTTTCCTGGGTTTGCGTCGTTACTCTAACGCGATGCTCTCGTTTGAAGATACCACGATGGGTGGTTCGCAAGCGTTAAATGCGCCGCCGCAGTTTACGATGTTTGCTGATCCGAGTTCAACAGGTGCCTTTGCACAACCTGATGCGGGACGTGGCTCGTACTCAAAGTACGTTAAAGGTCAAGACCAACGTGGTTCCTATCGTTTAGGGACTTTCTATTACGAAGCTATTAACCAAAACAGTTTTTATCTTCATTGTCGTTTCGGTAAACCTCGTTATATCGGGGTCGCTGCATTCTTCGCGAATATGTACGATTCCAACCTA…
Salmonella phage PhiSPFM10	219_putative_virion_stru..		23	188	PhiSPFM10_067	ATGGCCGAAATCATTCATCAGTACCCGCTCGACCTTACCGGGACATTAACGTCGAACGCCGTTACACGGCGTATTACGTTAGGTTCTGGTAAAGTTAACCGGGCTTTTGCTTTTCCTGACGGAGCTTTCTACGCGGATACCTTCCGCTTGGCAGCTGCGAATAAACCAGGTGTCTACCCGTATAAACGCGGCACAGACTACGAACTGATTTTTGCACATACTGCATATCAGAAAATGACCAAGAACCGCGAAGTGGTCATGGGTGTGGTGGTAACTAACTCGGCCATTCCTACTGATATCGAAGTCTCTGCGCAAGTCGTTGGTGGTTTTCAGTCCGCGAACGTCGAAGGTATCCGACAAGCGATCGCGTCGCTGAAAATTGAAGACCGTGTGGTGGAC…
Salmonella phage PhiSPFM10	277_hypothetical_protein		23	188	PhiSPFM10_013	ATGGGACTATTTGATATTCTCAAAAACTTAGACGAGCAGCAGGAAAAAGAAGTCATTACTGTTGCGCGTGAGTCCATCTCTACGGAGAAGGAACGTGAGTATTGCATGTGGGTTAAACCCACTGAAGAAGGTTGGCAATGGCTGTTTGGTCAGACAGGTGAAACGTTCCTGGATGTGATTATGCCGGTCGTTAACGGCAAACGTCGTGTGCGGTTGTCCACCGATAAAACCGCAGTGTTGACGTTAAAACGGCAAGCATCTGACGGACGTATCGAAGAGAACTCGGATATCGGGTTTGCTTCGGGTCTGACCTTCTACGAAGATGGCAATCTTGCACATCTCGTGCGTCGTATCAAACTCGAGCCAGGCGAGCTGGCAGAGCAAGGTGCGAAGCATTGG…
Salmonella phage PhiSPFM10	278_hypothetical_protein		23	188	PhiSPFM10_011	ATGAACAATATCGCGTTTGAAAAAGGCGTTGGCTTACTTCTGAACAACACCATCATCGCTGGCACTAATAACGCTAACTGGGAAGCGTTAGCACAGCGTCTCAAAGACAAGCCTGTGAAGATTGTGGTAACGAGCGAGCTGCCGTTAAACGGCACGATGGCAGACTGTGGTCCAATGTTTGCAGCGTTTAATGTCGACTATGATTGCGGCTCCGCTTTCTTACAAAACGCCGCGTTACGTAGCCGTCTGTACAGCTGGCGTTTGTTGGGTCCAGTAAGTAAAGCCGCTGGCCAGATGGTTAACCAAGGCACACCGATGTCGGGTGTAGAAGACCAGACTATCGCCGTTGTCGTTTCTCGCGCAACCGGCCAGCTTAACTTTGCAATCTGCTACGCGTAT…
Salmonella phage PhiSPFM10	177_hypothetical_protein		23	188	PhiSPFM10_108	ATGTCTAAAGTCTATCACATTGCGGTATTGCGTCAGGCAACTGACCTTGAAGGCGACGGTGAACTTCGAATGCAGGAAGCCATTCTGAGCACTGTTAAAGAACTTAACCAAGCAAACAATTTCGATGCACGATTCGAAGCGCTGCCTGTAAGCCGTGGTGCTTTCTACGGCAGTCAAATACTGGCAACCCAGTATGCGATGGCTTTAAGTGAATTGCGCAATAACCCTAGTCCTGAAACCGCGGCGAAGATGAACAAGCTGTCGTTATGGATGAATAACCTGGATGTCCCCGCGGCATCCACTGTAAGTGGTTTGGGGGTGGTCAATGAGTAG
Salmonella phage PhiSPFM10	189_hypothetical_protein		23	188	PhiSPFM10_096	ATGTCTTTTACTTCAAAACAGAATCTGCTAAAACTCATCAACGAAGAGAATAAGATAAGCCCACCGCTTACCTTTGACGATGTTGATATCGGACTGCCGGAGGTTGTGTCAGTAGACGGTCGTGATTCGGAGGTAGTCCTTACCTCAAAAATGCGCGGTGATGAAGGTACGCAAGTGATTGTGGACTACCATCGTCGTCCATTAGAGGACTACCTTAAAGGCGATGTTGCCTTTGGAGACGAGGACGTGCAAACCACGCACGACTTACTCGCGGCGATTAACGAGCGTTTTAATCTGTCTATCTTACCTGAGGATATCGAAGATAACCCCATTGATGGACAGACGCACACAGTCGTTGCTGTTGAAACTTCCCACGAGTGGCGAAGTCAAGCGGTCATC…
Salmonella phage PhiSPFM10	84_hypothetical_protein		23	188	PhiSPFM10_199	ATGCAGCTTGTAAATCTACTGATGTATCCGGTCTACGATGTTCCAGAGCAAGTTCGTCGCCGCATCGGCTTTAACGCATCGACGGGTGCACTGGATGACTTAGCAGCAGCGGTTGAACTGGGCGGGGAAAAAGCTGTGGGAACACAGCAGTATCAAGAAGCATTATCTGCCATCGTGGGCTTCGATGGCACCCAGAATGGTTTTGAGCGTCCATTCATCAACGTGTCCGATGATGACAATCGTCCTGTACAGTTCCAATGGGAATCACGTGATACCGGTATCTTTAACTTCGTGGCGGTGTTTATTGCTAAACCTCTGAATGCAACACGCACTCAGGAAACGCAATACATCGTATCCGGTTATACCAGTCAGGCAGAAACCAGCCTGGGTAGCTTGCTG…
Salmonella phage PhiSPFM10	245_hypothetical_protein		23	188	PhiSPFM10_043	ATGTTTCACCGTCCTGGGTTTTCAGCTTTAAACACCGATGTCTGTTGGGCTGAGTACGAGCGGGTGAAGGAGTTCTTACCCGTAAATCCTAAACACATCAACGTGGGTACTATCGGGCGTGTTGCGTTCGATGATACTCCGCTGAGTACGTGTATTAAAGCAGCGCTTGGTACGCTGCCTGAGCCTCACCACCACGACTGGGAGGCAACTTTACCCTAA
Salmonella phage PhiSPFM10	270_hypothetical_protein		23	188	PhiSPFM10_021	ATGCGTTATCAGAAAGATATTGTAGAGCGTCTGTGTCTGGGTCTCGCTGGTATTAGCCAGGAACTTAGCACCGCGTTCCATAACGAGTTCTCAGCACCGCGACATGCACTGTCTGAATTTAGTCATCAGGTAAATGCCCATTACGGCAACCTGATTAATGATAAACCGAAGGTTGATGCGGTCGGCGTGCCTGAACACAATGAAGATATCCCGTACTGGATTGAAGACCTGGAACGTGTGGTTCTTCCAGTGCTCCGTGAGAGGATGAAAAAATGA
Salmonella phage PhiSPFM10	58_hypothetical_protein		23	188	PhiSPFM10_222	ATGAATGTTATCGACTACTGTCTGCGTAAAATCAGACAGCATATTCCTGCCCCGATTCTACAGGCGGCTTTTGTTCCAGAAAACCTCAAGTTACTGGGAATTGCAAGCTCTGTAGATAACGAAATCCAACAACGTGTTATTCGTGAGATTCTGGTCCCTGAAATCTCCAGAATGGGGCAGTATCAAGAAGTAGATTTGCAAGGTGTCCCTTGGGATAACGACACGCAAGATTATTTCAGTCGCGTGTATTATCTCGACGACATCAAAACAGGCGGTCGTCCTATTCTGGATGCCCACATTTCTGTAACACCCGTTGCCGGACAGGCGTACACCATGCCTCCCGCAGGTTCATATCTGGACGGTGCCACCTCTGGCGTATTAGCATCCACCCAACAAGTA…
Salmonella phage PhiSPFM10	261_hypothetical_protein		23	188	PhiSPFM10_029	ATGCTTAAAGTCGAAGTGCCAGTGCTTTTAAACCTCACGCCCCAGTTCTTTGAAGCGTTGTTCGAAAAGCATTGGCCCGCGTTCGCGAAGAACGAACTAAAGGATAACCCACAGTGGTATCCACTGCGCGATGAATTCAAGTACACAGCCATCAACGTCTGTATAGAAGTCTTCACTGCGTGGTTACAAGAGATGTACGACTGCATCAACACCGAACGGTTGTTCACGCTAGAACATGTAGAGATTAATGTTGTTGACGTCTACGAAGGTTACACCTACGAAGAAGGCATTACTGCCACGGGGTTAAGCCAACAAGACGTTGAAGAACAAATCTTTGCGTGGATCGAGTGGTTCACGGAAAAGTTGATGCTGGCTGATTTTGTCACGCAGGTGGAAGAT…
Salmonella phage PhiSPFM10	193_hypothetical_protein		23	188	PhiSPFM10_092	ATGGCTTTATATAGTCTGTCTCAGCGACAATATCTGTACGATGCGATTAATGCCGAAAACCCGGATGCTGTTCTACCGATGGGTTTAGACAATGCTATCATCGGTACGCCGAAAGCAATCACACCGACAGCAAGCGGTGCCAATACTGAGATTATCATTCGTGGTCGTCAAGGTCGTGGCTATATCGGTCCTCAGACGTTCCGTTATAAGCGCTTGTCGCTGAACGACTTATTTAAGAACATGACACCTCAGGTAACTGCACCGAATGCCTACGGTTGGTTGAACGTGGAGTCGAAACGTACTGCGTTTGCGCAGAACCTGAACGGTCGTTATGGATTAAACCTGGTTGCAGACGATATCCCAGAACAATACGTTTATCTGAACGTAAACAACACGATG…
Salmonella phage PhiSPFM10	170_hypothetical_protein		23	188	PhiSPFM10_114	ATGACGAAGCTCGTTTCGTTTTCAGCAGGGTTGGATTCCACCTGGATAATGTATCAGCTGTTATGCAAAGCACCGGCCAATGAAGCACGACATGTCCGTCCTGCGTATTTCTCCATGTGGAATGGAGGTAACGCGAACTTCATGGAAATTCTTTGTAGTGTGGCCATTGTTGAACGGTTGATGGATAGACACCATGCACAAACCGATCATGTTACATGGGCGGTGCTCGGGGAAGAGAACTTCCCGCCTGTCGTTACCGCTGGATACGCTAACGGCTGGTCGCCTCTGGTTCAGCAAGGCAATGTTGTTAACGGACTCGCTAAACTGATGTGCGACATTACACGCAAACAGCACCACGCCTATGCAGTTGTTGGTTGGAATAAGCTAGATGCGTTGGAG…
Salmonella phage PhiSPFM10	195_hypothetical_protein		23	188	PhiSPFM10_090	ATGATCAACTATGCTAAGCCGTCAAACGAGTTGGTCTTTGACCTCATTAACCGGGATAACCCAAACCTACCTATTAAAGCGTCGCCGGCAAACTGCTACGTGGAGAAAGTGACGCAGGTTCCCGTTAATGCAGCTTCCAACAACCGCAATACGTCGGCACGCTTGCGCGGTATTCAGGGTTCCGGATTTCGAGACGCAATCACCGTTTACTACGACCGTGTGAACTTAGCGCGGTTATTGCCGTGGGGTCCTTCTGTCCAGGCGCAGTTCGTCACGTTTGACGCGCCCAACCTCCACTCAGCCTTTTCGGTGCTCTTGGATACTTACGGAGTAAACTTCTCCGCAATCGATATCCAAAACTACTCACTGTTTGGTGCCAATACCCCAAATTACACCAAT…
Salmonella phage PhiSPFM10	156_hypothetical_protein		23	188	PhiSPFM10_129	ATGGCGAAGGCCCCTAAAACTGTAGCAAAAGATTCAATGGCAAGCAACGCGATTAAAGCCACAAAAACGCGTACTACCGAATCTCCACGCTCACCTACCATTCCTAAACCGGATGTAATTGTACCGATCAGCGAGCGTCTGAAAACAATTCACATCGAGCGCGAATATCCGATTGACCTTGGTCAGGAAATCGTTGCGGTTAACCTTGGTAGCGACGTACGCTTTACCATCTATAAAGGCGCGCATCTGAACAACATGGTGCTAACCCGTGGTGATGAAGTTATCGGTCTGTCTCGTTACGACACGCAAATCGAAAACATCTATCCGGTGTTTGCAGTAGCGATGTTGCGTTTGTTCATGCAGGATAAAGCCGACCTTTGTGGTCAGCTTGCGGGTATG…
Salmonella phage PhiSPFM10	158_hypothetical_protein		23	188	PhiSPFM10_126	ATGCAACTATTTAATCTATACGGTATGGACAAAAATGACCTGACCGTAGAGTTTAGTGGTCGATTGACCACCTTGGGGCAACTCCGTGAACGGATTCAAGATTTGCGACCCGTCGCAGACCAAGAAGACGATCATTGGTTAGTGTTGAGCAATAGCGGTCGTGCGCAAATGTATTTTCGTGGATGTCGTTCAGGTATTGTTTACTACATCTACGAGTTGCACGTGCTTTCCGAGCCCCTGTTCCACGAGTGGAAGCGTTTAACGCGACTCCTGGAAGTGCAGATGCTTGATATCACCTGTTTTCCGCATGACACCGAACATGCGGCATTGTACCAACGACTGGGGTTCGAAGCTGTAACGAAGCGCGTGGAGATTACTGTCAGTCCGAAATACGGTTTT…
Salmonella phage PhiSPFM10	172_hypothetical_protein		23	188	PhiSPFM10_112	GTGAAATTGATTATGCCTAAAACCGTTCCTAATCAGGATATGGTTACGACTACACTGTTTTCTGAATCATTACGTAACTCTGTACGTCAGACCGCTTCACGTCTAGACGTAGCGGTTGAAGAACTCGACCCAGGGGTTTTCATGAAGTATGCGTTTATTGCAGAAGGTTACGCGATCGCCCTGAGTTATGCGCGGTATGTCGATGACGTGACAGAAGCTAAACGTTATTTAGAAGGCTGTTGTCAAGTTTTCCGTGAAGAAATCACCGAGATGGAGATGGTTGACCGCGGCTTACCTGAATTTGTAAAGGTGGGTTACGATAAGCTGTTGCAATCCATCGCGGATGAAATCGGACGTCGCGGGTTAACTGTAGTGCACAGCGCTACACTGCACTAA
Salmonella phage PhiSPFM10	86_hypothetical_protein		23	188	PhiSPFM10_197	ATGCTAGATAAATTTGCTACCTTATCCGAAATAATACCTTCGCCTGATTCGACCAAGTATAAGGTGTTGCATGACTATACAGACTTCCTTCGCAAACACCCAGATACTACAGAAGAAGTTGTTGACCCAAAATATGCCTACCCAGAGGTACACAGTTTCTACGCGTACTGTCGTCTCAAACAGTACGATAATAGTATTATTTATCCGATGATGTTAATGAACGGAATTTCTACTCCGTTTGATTTCACGCCAGAGATAAGAACCTTATTGGTTCCTAGTGTCGGCGTGGTAAGTAACATCTTATCGACTATCGTAGAATCTTGA
Salmonella phage PhiSPFM10	269_hypothetical_protein		23	188	PhiSPFM10_022	ATGGCAGGTCCAGCTAAACAAGTCATGGGTGAAGTGATTCGCCCTCGTTTTAACGTATATACCATCATGGACCACGCTCTCGGTAACTACGAGCGCGGGGAAGATGGTTTGTACTACCTCAACGGTGGTTTTGCCCACATCATGGGCTTCGCAGGTCGTGGGAACACCTTTAAGTCCACCTTATTGGACTTCTGTATTTTCATGATTCTGCAACGTTATAATGCAGCCTGGGGATCGAAATACGATACCGAAGTTACGGCAGCATTAAGTCGTCTGGAAACGGGGTACATTTCCGCAGCGAAAGCAAACGGATTAGAAGTATCGCCAACAGGCGGCGTGCTGGACCTGATCCACGAAGGTCGTTACAACATGGTTGGCTCGGATATCATGGCGGGTGAG…
Salmonella phage PhiSPFM10	223_hypothetical_protein		23	188	PhiSPFM10_064	ATGGCTGTCGTCCCTGACCCGCACTATCAAGAACCGGGGAATATGCAGACCGGTGAAGCGGTAACGCCGATCGGTACTAAGTACCGGATGCTGTTCCCCGCACACGCCCCCTTTTATACCACATCCCTGGTGGTCAAGAGTGGCGGCAAGAAATTAACATTAGGTGATGATTACGTCATCACCCATGCGTACGTTACGGGCATGGCCCGCACTGGTCATGTTTGTCACGGCGGCGTGTGGATTACCAACCCGAAATATCAGAGTGGCTTTACACTCGATTACCACGCAATTGGCATCGGTGAAGCCACTGCAGAAATGATCGCCGCAGAACGAGAAGCGAATAAAGATCGCTATCCCGTTGACTGCCAATGGGATAACGTCATTGGGGATTTATATTTC…
Salmonella phage PhiSPFM10	81_hypothetical_protein		23	188	PhiSPFM10_201	ATGATTAACCAAGAAATTTTCAAAGACAAATGGCTTTACCCGCAGACCGAACCGGATCAGCAAAACCGTACGCGTAAACTCAACATCGAACCGAATGATTTCAACGGTGATGTTGAAACTATGAAGTTTAGCTACTCCTTTGGTAAGGGCGAAGGTCTCTATTTCTCTGCGCCGATTACGGTTTGCCGTACCATTATCGAAGCTCTGCAGGATTGTCTGCGTAAGAGCGAAAAGAGTATGCTGAAGTTTACTAACGAAAACGGCAACAAACCGCCCGTTAGTCTGATTGTTGGCCGTGAAGACAACCTGGTACCGTTCATCGCTATTGCCGGTGAAATCCAGGGCGTTGGTGCCCGCCAGAAGAAGTTCTACTTCTCCTACCCGAAAGGTTTCCGTATT…
Salmonella phage PhiSPFM10	214_putative_radical_SAM..		23	188	PhiSPFM10_070	ATGAGTAATAGCGAACAGCAAATCCAGTACACACCACGCACGTATCAGGTTGTGACTAACCTGTCATGTAACCTGGACTGCGAATACTGCTACGAGCGTAAATATCCGCGTAACAACAAAGTAGCAGACGTGATTGATTTTATCCACGCTTGTTTCGAGCGTGATAAAGATATCCCGAACGTTGAAGTCATCATCGATATCATCGGTGGTGAGCCGTTCATGCAGCCTAAACTTCTTTTGGCGGCCTTTGAAACCGCAGAGAAGTTATGCGCAGAACACAATCGCCCGTATATGTTCAGTATCTCCACGAACGGTACGCTTCTGGACCGTCCGCTGAACAAAGAAATTATCGAGCGCTGGAAAGACAAACTGTCTATTGGGGTCTCCATCGATGGTTTA…
Salmonella phage PhiSPFM10	53_hypothetical_protein		23	188	PhiSPFM10_230	ATGACCACGATAGCGTTCGATGGAAAAGTCTTGGCTGCTGACGGTCAGCTGACCCGCGGGTCGAATATCTGCAACCTGAACACCCAGAAGTTATTCATCTGCCCTTCTGACGAGGAATGGTGGATTACTGGTGAACGGATTGTGGCGTTCGGAGTAAGCGGTGACATCACAGGACAGTTGGCCTTGCTGGAAACTGTCCGCTTGAGACCCGGATACAAGGGGTTAACACAAAGCTCGCAGTTACCTGCGAAGATGGATTTTACTTTCCTGATGCTTTTGGCCTCAGGAAAAGCGATAGTCGGCGGAAAACGTGAAGACGACGTGACGTTGTGGTGGAGTGAAGCCACACCACCTCTGGCAACCGGAAGCGGTTACGAGTATGCGTTGGGTGCGATGAAG…
Salmonella phage PhiSPFM10	56_hypothetical_protein		23	188	PhiSPFM10_225	ATGTACAGACCAAGTAATCCTAGTGCTATTGAAGGATTAAACCAGGATGGCTTCAGCCTCGCAGAAGCAACCCGCATTCGACCTTTCTTACCTCGCAGATTCTTCCCTTTCGGTTCGTTATACAGAACGAATTTCGACGCTTGGGAAGCGATACGTGCTGTAAAAGATGCACTACAGTACAAGAACTTCGAATTCCGATTTGTTTTCAAATGGGGCAACGGCGAATTGCTCCACCACTTCGGATTCCAACAGAACGAGTTCATTGAGTATACCTCACCTACGTACCACACCAGGTTCTTAAGTATCGAATTCGTTCGCCATTTCGGCGATGCACTCTTTACGGAACGGGCTACAGATGAAAACCACGGACGTAGGCTGATGTTAACGAACGGCGCACTG…
Salmonella phage PhiSPFM10	95_hypothetical_protein		23	188	PhiSPFM10_188	ATGACTAAGAAAGACACTACTACCCTTGACCCGCGTACAGAAGGCGTGGTCCGTGATAGCGCTTCTTACAGCAACGACGACCAATATCGTGTTAAACTGATCACCACGATGCTCGATGAAGCAGGTAACAATGCCGGCCCACGTAAAGCATCTGGTACCCAGGCTGAGAAAGATGCGTATAATAAGCTGCATCACTCTTTCCGTGAGCTGTTTAAACTGCGCGGTCAGGCCTTCCTGGATGGTTTCTACGCCTTCGTAGAAGCGGCTAATAAGCACCGTAACGGTATTTTCTACGCACCGGCTGCTAATAACCGTATCAGTGAGAACTTCCCGAATCGTGACGAGCGTGAAGTCTTCGTTATCTTTATTAACATGCTGATTCGTTACGCACGTTGCGCC…
Salmonella phage PhiSPFM10	205_hypothetical_protein		23	188	PhiSPFM10_080	ATGATCAACTATAACAAACCTGTCATGCAGCTGGTTTGGGATCAGATTAATCGTGATAACCCGCAGCTCAAGAAACCACTCAACGCAACCAACGTGGCGTTATTACAAGGTCCTTTAACCAATGCCTTGCGCGATGGCCGCAACAGCCGTATAGTGGTAAACGGATTACAGGGTGGTGGTTACAGCGGTAAGATGGACATCTACTACGACCGCTTAAACCTTTCGCAGTATTTTAAAGGCGTCAGCGTACCGGTTAAAGTACCTTATCGGGCGACGTCCTACCGCGACATCATCGACCGGATTTCCGCAGCTTGTGGGTTGGTGCTTACTGCTGACGATTTAACGTATCCCGACAGCCAGTTTGCAATGATCACTGTGGCAACGGGCGATCGGACGGTG…
Salmonella phage PhiSPFM10	238_putative_SMC_domain-..		23	188	PhiSPFM10_048	ATGCTCAAGGTCGAACGTATCATTTTGAAAGGATTTACCGGCATGGGGTTACATGAAATCGAAACGTTTGATTTCACCCTTAAGTCAACCGTTACCATCATCCTCGGTGGCAACGGCTGCGGTAAAACAAGCCTCCTATCTGTTTTTCTCCCCTTAGCTCCAGCAAAATCAGAATTCCGTGAAGGTGGTTCCTACACTAACTACGCGTTAGTTGGGGACGACCGTCTTAAGTTTGAAGTCCTGCGTCGTGGCTCTTCTCTGTCTTGTAGTATCTTCAACATCACTAAAGGTGTCTCCATCGTAGACTCGGTAAACGCCAAAGTTTACAACTCCATGGTGGAGCAATTAACCGGAATCACCAAAGAAATCAAAGAGTTAATTAATGGTGAGACCTTATTA…
Salmonella phage PhiSPFM10	80_hypothetical_protein		23	188	PhiSPFM10_202	ATGAATCCAATCAGTGTTGATCGCACTTTCGGGTTCTATTCAGTGTCAATCGCCAGTTCGCTGGCGTTTGAAGGTCTGCTGCATACCGGCGAATACGCCGACTGGAAAGGCGAATTGCCTATCCATTCCTATCAGGAAATATACCTGAATCTCCGGACATTGTTCCGTAACGCCTTCTATGCGTTTGAAGAGAATAGAGAACGGTTAACACCCGACGTGATGCTAACATCGATTGAAGAAGATATTAATAATCTTACGGCTACCGCGAGAGCGGTAGCCCCTTCGGTGTTATGCGTTCCGTACCTTTGTAGCTATCGTAGCGCTAACAAAGTGTTTCCCGAAGCCTCGTTCAAAAACATTGCAGGCGGTCAGGATAAGATGACGCCAAACCAGCTGCAC…
Salmonella phage PhiSPFM10	212_hypothetical_protein		23	188	PhiSPFM10_072	ATGTCTGTTACTGACAAAAGCTTAACGAACGAAGAGATCCGCGCCCGTTATTTCCAGCGTGATTTGCCGATTGATCGTCACGGTAATTTCATGGAACGAATCGGTGCGCAGGATCAGGGCCGTACCGGATTTTGTGCATTACTCCATTACCATCTCATCGAAGGGATGTCTGATAAAGAAGCCCTGGCACGCATGAAGCTGTATGAGATGTCGGAGATTGAAGCTAACTTCACATTGAAACGCACGAAAGAGTTTATTGCTAATGTGCTGGAGATTGACCTCGACGAAATTCGCGGGAATCTGAAATCTACCGCACGTTACATTTACGAAGACGTGCAGAAGATGCTGTTGGAACTCGACCACCGCTACGAAGATGAGCGCCATGGTTATATCGAGTTT…
Salmonella phage PhiSPFM10	71_hypothetical_protein		23	188	PhiSPFM10_211	ATGTATCGAAATAGTGGGAAGTCCACAGAGATGATAACCGCAATCCGTCGCGACCTCGAAGAACGGGGTTGCGTGGATATTGAGTTACATCAGGCAGGCGAAACGGTGCATATCACGGCATTGGATGCCAAACGGAAACGTAGTATCACTGTGTGGGGTAAACCATACGCAAGTGATTTTACGGAGACGATAAAATACTAG
Salmonella phage PhiSPFM10	276_hypothetical_protein		23	188	PhiSPFM10_014	ATGTCGAAAGATGAAGGTAAGTTTTTGCGTAGTGCGTTGGAACGTCTACGCGTCGATGGTGCATCGGTGGATGCTTTGGCGGCTGCTTTTGGGTTTACGTTGCCCGCCTCGGCAGAAACCACATATCCTGTTTTACGTCCCATCCTCCCACCAGAAGAAAAGGAAGCCTTTGTACGCTATTTACTGCGTATGGGTTACCAGAGTACCTTGGTGGATATCACGCCGTCTACAGACGGTCTGAATCACTTCAACATCTATTCGCAGGGGCGAACTGAGATAGGTCGGATGGCGAGTAACTTCTATGCTCGCCCTGGTGAGTATTTTGTTACCCCCCACGGACCTTTCCGGACGCTCGAAGGTTATTATCATTACCTGCGTATTCTGGATTACTTAATGCGT…
Salmonella phage PhiSPFM10	308_putative_virion_stru..		23	188	PhiSPFM10_241	ATGGCAATCAAAGATCGTCTCATTTTGCCTGATCAGGGTCTGCACGTCGACGGCGGCCAGTACGATATGGTCAACGCGTTCTCCTCGGGCCAAAACGGCCCGGTTGGACAGGTTGGCAAGTTCGTTACTAACGCCTCTCGTCTGCGTCGTAACGTCATTGCGCGCGTCATGGAATTCCCTCGTTGGGTGGATTACATGCCGAACCCGCAGATGTGGCGTCAGGCTATCAAGTCCTTTATCGAGGTTCACTCCGAGATTACTGGCCTGGATAAAACCCTGAGCCATGCGGCTGTTGAAACTCAGCAGGGCCGTAACAACCGTACCCAGTATGAAGCTGGTCTGGTAACGGAAGCACTGTCCTCTGTTACCTTCACCACCCCGGATAAACTCGGGAAGGTG…
Salmonella phage PhiSPFM10	268_hypothetical_protein		23	188	PhiSPFM10_023	ATGAGAATCAAATTACTGACTCGCGCTTTAACCTCTCGTATCGAACCTGAGATTTACACCACCCCGACGAAGAAGAATACCGATGGTAGTCCGATCGTGGTTGGTAAAATCCTGAACGTGACCACACGTGCTGATGGTCAACGCGTTCTGGAAATCGAAATCGACGAACGTAACCGTAACCGCTTCAAGGGCATTTCTAATATCAACCCTAAAGATGACAGTCAAGTCACCGAGTGGGCAGAAATGCATTTCGAAGTTTGGCATAAACGTCGTCTGTTACTCCCACTGAAAAAACGCTAA
Salmonella phage PhiSPFM10	144_hypothetical_protein		23	188	PhiSPFM10_141	ATGATGCGTGCTGTATTAGCTGTGTTTATAGTCTGCGTTACTGCGCCAGTAAACGCCTTTACCATTCAGGACTTCCCGCAGTATAAACCGATGTGGGAAACCGACGCACCTGTAAAATTTAGCGACAAAGATGAACCAGTCGTGACGGTGGAAAATGGTGAGTTTGCCGTGGTTAACTACGGACGTTCTGAACTGTGTCCAGGCGGTGGCTTTTATCTCGTTAACACAAAGCGCAAGACGTACCAGCCAATAGATGCGGGTACGTGTTCGTCGAAAGTTAAAGCGACAATTGCCCCGTCAGTACGAACACACTGCAGAGTTAATAACCTACGGTTAACTTTTTGGGTAGGTAAAGAAATTTCCGCACGGTATCCTTTGTACGATTATTAA
Salmonella phage PhiSPFM10	233_hypothetical_protein		23	188	PhiSPFM10_053	ATGAAATGCAATAACGTTAATCGCCACTTGGCCAAAGTGGTGCTTTTTACTGTGCTGTTGATGGCAGTTGTTGTTGGGCTACGGATTTCTAAGGCACGCGCTGACGAATTCAGCGGGTTCCAGGGCAGTATTAACGGCAGCATTCCAGCATATACCCGCACCATCAATCTTAATGATAAGCCGTTCTGGTGCAATGCGCGTAAGCTGCTTAAGAAACAGTGTCGTGTAGTTGACATATCCTTCAACGGTCGTGTCGCTATCGTACACCGTCCTGGCGATAAAGATTGCCCAGGTGGTTGGTGGGGTGCAGTCGACCGTCACAATGGTGACGCGTTATGGCTTATCCCTAATCGTGATGAACTATCAGTGGAGAAAATTTGCAGCAAAGATTTCAGGGCC…
Salmonella phage PhiSPFM10	151_hypothetical_protein		23	188	PhiSPFM10_133	ATGTCTGAGATGATTCTCGATTCACTGTTTTTGATTACGGTTGCAAACATCAATAAAAACGGCAATCTTCCAGAATACGTAGACATAAGTCGTCATGGCTTTAAGCGTCGTTATCAAATCGGTAAGGTACTAGAGATTGCCTGTTTAGTAACGAACATGCGTAGACCGGTGGAAGGCTGTAGCGTTAAACATGCACAGATGATACTCGGGCGTGCTATTTCAGAAGTACGTCGTAAGCGTCGTCGTGCACCATATCGCTTTTATCCTAACTCCACCAAACAGGTGGTCGGTGAGGGGGAAGGTGTGGTTGATTTGCGCGAGGCCAGTTGCAATGTAGGTGGTATTGCACGTGACTGGTTAATGAGCATTATCAGTAAGCATCCACGTACGCCTACACCG…
Salmonella phage PhiSPFM10	155_hypothetical_protein		23	188	PhiSPFM10_130	ATGAACTGGTATGTGAGCGGTATCACCCGTCGTGTAATGACGGAAGAGGATGATCGATGTAAACATCTTAAAGTGGGGTCTATAGCTCCACGTTATACGGCAGAGTGCGACCCATGGGGCCGCGAAACGTATTACATGTGCGAGAACTGCTGGGAAAAACTGCAGGCTGAAATTGCAGCTGAAGAAGTGGTCTGCGACGATTGCAAAGGTACCTTCCCGAAACGGGATACTGTTGAGTGGAAATGGCACGACTTTGACCCCAGTCAAGGGGATAAAGAACTTTGTATCTGTAATAACTGCGTGTCTTTACCGACACATTTAAACCGTGTAGAGAATGACCGTCGGGCATTTGAACACGACTTTCCAGAAGCAGCTTTCTGGGATAACTAG
Salmonella phage PhiSPFM10	159_hypothetical_protein		23	188	PhiSPFM10_125	ATGCTGAGAGTTATTGAACGCACGGAGAGGATTCTGGACCGAACGTGGTTGGAAGACCGTAAAGCGTTATCGTTGTTAAATGACATCGATCCTTCCACGTTACAAGATGAACGTCGTCTTTACTACCGAATCTTTGAAGTTTTCAGTCGGGACACAGTTGCGCCCGACGCGATTGTACTCTGTCTGGACCACGGATACATGTTAGAAGTTATCAACATGGTTCGTGCTTTAGACGCCCAGTTAACCTCGCTTGCGGATGCTTTACTCCGCTCAGCGGGGTGTAACTACGCGATGCATTTTACTCGTTCGGAAGGGGACGAATATGCTCGCATGGGCTTTTGTTGTGAAACGATAAACTACCGCAAAATTAATACATCGGTGCCTAGCCACGATGAGGAT…
Salmonella phage PhiSPFM10	178_hypothetical_protein		23	188	PhiSPFM10_107	ATGATAAATCGTGATATCGGTGAAGCTGTAAAACAGTTGTCGAATATCGACGGTTACACCTTTAAAGTGATAACACTGTACGACTACCCAGAAGGTAAAGTTCCGCAAGAGGCGCTGGATAAATTCGTTAATGTATTAGACGATTGCCTTAAGAGTCCAACGGACGTAAATCTTATCAAACTAAACACCATGTCCCTTGAACTGTACCGGTTGCGTAAAATGGGCATTCATGCTCGCATCGGTAAAGGTGACCAAACGTTGGCCGAATACTGGGCTAAACAGTAA
Salmonella phage PhiSPFM10	77_hypothetical_protein		23	188	PhiSPFM10_205	ATGATTGCGGTAGGAACCTTATCCACACGTGGCTGGGCACGTACACCCCAGGAAAAGGCGCGTGAGTTGATGAACCATTACACCGAGTCTGGCTATAGCCAATCGGTGGTATATCGTGGGAACATTAAATCACTCGCGTATACGCAAGCTGTGTTTGCACAAGATCCCGACGGGATGGTTGCCCAGATTAAAATGGATTTGGAGAACCTCTACGGGAACGTATTTCCTGCTGGCGTTGAAGTTGAAACCAGCTGGGAGTTTTTAAAAGATTCAGATGTGCGTTACCGCATCTTCATTAGTGTCCGTGTGCAAGAAGTTGTAGACGGTGAATGGTACGATGTTGAGCGGTACGTGGATACCGAGTCGAGTGCGATTGAGGATATGTAA
Salmonella phage PhiSPFM10	173_hypothetical_protein		23	188	PhiSPFM10_111	ATGGCAGACCGCTATCAGCCCGACCTAACACTCTCGTCGAAAGCGCTTGTCGTGGCGTTGATTAATCACGATAACGGCTTGTCATTATCGCCTGACGAGATTGTGATAAGCGGGGTAGGGCCTATCGACTTAGGTGTTGAAAGTGCCCGTACCACGCAAGCGTACATTGCAAAAGCACGTAAACCTAACGGTAAGAAGATTACCGTCTATTACGACCGTCTAGCTGCTAATAAGATTATCGACCCGCAAGGACCGATACTGGTTACTGTAGCTCCCGGCGACACCTATGCTGATTTAGCGACAGTTGTAAACCAGTTGTGCGGTTTAAACTTGTCACGTGAGGACATCTCGACAGGGGTTATTACACCAACAAACGAGCCGTTGATTGCACCGATGAGT…
Salmonella phage PhiSPFM10	88_putative_DNA-directe..		23	188	PhiSPFM10_195	ATGGCGGGTCGTTCTGTACACGTACGTGATTTGCGTATGCTTAACTCTGATCAGGTGTGGAAACTACGCGGGCGTTATTACGTGACATTCGACGATGGTAAGTCGTTGGAAATGTCTAGTCGCCACATCAAACTCAGCTGGCCGTATTGGGGTGTGTCGCGTCTGTATCCGCAGGTGCCCACTCCATCGACCATGGCGTATCGTCCAGGTCAGGTAGCAACAGATGACCTGCATCTGGACTTTATGTCGGAAGCAGCGGTACTGGCCCGTAAAGCAGGTGTCGACCTTGCTGAAACGCGTTATATCCTGAGTCAACATGTCTACGCCGATGCGTTCAACATGACAGTGAAGAACTTGCTGTCGTATTGTACGACAATCGACTTTGATACGATGATGGAG…
Salmonella phage PhiSPFM10	302_hypothetical_protein		23	188	PhiSPFM10_247	ATGACTAACCAACTACACCAAGACCCGTTTGTTGCCATGATGGTTTGTGCTAAAGCCGAGAGCAACGAAGCCGATTTAATTCGTCTGTTGACTGATGACGAATACCTTATCTCCGAGCGCGATAAACGTTTAAAAGAACTCTACAAGCCAGAAACCGGTGAATCGCTCGGCAATCAAGACGCCTGGAAGTTTCTTATTCTTGTTGCTGATGAAACGTGGCGAGCAAAAAATCCCATCGTCTGTGATATTACAGACCTACCGTACAAATACGGCGGACTCATCACTAGCGACCTGTATCTTAAACCGTTCTTTGTTGGTGAAGCAATGCAAGAACTGCAAGATGTTCTTGTTACAGCAACGAACACTTTGAGACGTTTGCGCGCTGAGCAGCTAATCTGA
Salmonella phage PhiSPFM10	69_hypothetical_protein		23	188	PhiSPFM10_212	GTGGACTACAATTCACCATTTCGTCTTAGTCAAGACGAGTATCATCGCGACATTGACGTTATCGATGCGTACTACGAACAACTGGCGCTCTACATTCATACCGTCACCAACGGGAAATATTCTTTGGAGTTCTGTCGACAGCAGGTCGAAGAAATGTTCCAACCTGGTGGTGAGTTAGTACACGAATTCCCCGTGTGTAAGATGTGGGTGCGCAATCAAAAGACCGGCGATCGCGAAGAAAAATACACCACGGTAGATAAACTGTTCCGTACAGTGATTGATAAGCAGATTATCTCTGCACCGTCGCTGACCTTTTATCTGCCTGAGCACGTCAAGCGCTCTAAGCTTGCTGAATTTACCGCAGAGAACGTGCGTAAGCGTGCGGTTGTTAAGAAAGAG…
Salmonella phage PhiSPFM10	184_hypothetical_protein		23	188	PhiSPFM10_102	ATGTTCGGCCTGTTTCAGGAGAAAAAACAATTGCGCCGCCAATTAGAAATACTGGAATTGGAACTCAGCCTATCAAAGACTGAGTTAGAAATTTCGAAAGAAGCGTGGAAGAGAAATCTTGATGAATCTTTCGAAGAACGCCGTAAGCTTACACGACTACTTTCTGAGGAACAGTCTAAGAACCGGAAACTCGAAGACGAGCTACGGGATGCCCGACGAGATGCGGATCTGCGTGACAAGATGTTAGGATGGAACCTGGGTGCCCTAATCTATTTCATAGAGCAACGTTGGGAACCAAAAACACTCCTTGAGTTACTCTATGAAAAACTCTCCTGTGTAGGTAAACGTTCTGCAGCCATCGAGTATTTCCGTAGTCACGGTTTCGAGGTAAAAGATGAG…
Salmonella phage PhiSPFM10	229_hypothetical_protein		23	188	PhiSPFM10_058	ATGCCACAACCAATTATTGAACAACATGAAATGAACTACGAAGAACTGACCCGCCGCTATCGCGTGAAAGCCCCACGGGTAGTAGAAGGTTGCGAGAAATACAAAGAAGCAGACTTCGTGGTATTCCAACGCGAAGGTGTTCCGATGATGGTGTTCGTAAAACACGTCACCACCGATAACGACGCCCGTCTAGTGATGTTGTATAACGTGATGGCTACCGTACTAGATACCGATATTGGACTGTTACGTCGTTATAAATCATCCTACGAACAGAAAGCGAAGGTGGTTGCTTTTGACTTACCACGCACGGTACTAGTAGATGGTTCCCGCCCGGCTATTCTTCGTTTTACGAAAAGCGAAGACGACAGTAACCCAGCGCATATTGTTCAGCCACTAACG…
Salmonella phage PhiSPFM10	68_hypothetical_protein		23	188	PhiSPFM10_213	ATGTTCGATTTACGCACACTGGTCGCTGGGCAAAAAGTTAACATTGTTTACGACACCCCTTTGAAAGGGCAAGAGACGCGTGTAATTATTCTGGCAACCGGCGTTGGCTACGAGATGGCCAAAAGTTATATGGATGTGATGGCGGAGCAGAAGAATATCTACTCGTCCATCGTTTCCCAGCCAGAAGATAATGTGAACAAATACACGTATCTGATTTTCAAAGGTGTTGACGGCAAACCAAAAGTCGCTGCCGATGCCTGGATTCGTGATGTTCAGATTATCGAAAACACGAAGGTGCGCTTCACCGTCACCCTGGATAACAAACAGGAGATTGACGACCTTAAACGCGCCCTGGCTGCCAATGGTTTCAATGACGTCGATTTTGAAATCGTTGAGAGT…
Salmonella phage PhiSPFM10	160_hypothetical_protein		23	188	PhiSPFM10_124	ATGCAAATTAATCGTACAGTGTCGAAGTCTAAAGAAGTCGTTTACAACGTTGAAGACGGTGATGTAATGCAGTTCCGTGCCGTTATTGACGAACAGCACGTACTCCAAGTTGTTTATTCGAAAGAAGAGATGACTCGTGCACATAGTCGCGTGTTGGAAAAGCTCGTCGCGAAAGCCAAACAACGCGACGGCATTAAATCCTACAACGTTATGTACGGTTATCAGTTACGTGAGGTGGAAGGGGAGCTGTTAATCACCCCTGTTCCGGTAACGGCGTAA
Salmonella phage PhiSPFM10	310_hypothetical_protein		23	188	PhiSPFM10_239	ATGGCACTCGAAAACGCTTACAGCGGTAATCCCTTTAATGCACTTGACCTTACTCGCACCAAGGCAGACCTGGAATTAGCCCGTAAACTTAACCAAACTGTCGCACAGTCCGATGAAGTTCATTACGTTGTTGAGACCGCTGATGTAAAACCGTTTCCTTTGCCGATTGTTATCGGCGACGACGTTTATGTATACGCAGCCACGTTTACCACGCTGGATAAGACCAACGAGCTAAAAATACGAAACCCAGTCGAACACGCATTGCGTCTCGACCAGGCTCGCTGGGAATTGGTGTGGAAACGGAGTAATGGTAAGCTTGCTGCACTGATGGCACAGATGCCCTACCACCATGAGATTTTCAGCAAATGGGTGTCGGATGCGATTACCCACACGTTTGCA…
Salmonella phage PhiSPFM10	296_hypothetical_protein		23	188	PhiSPFM10_253	ATGATCAACTTATATTCACTTAATGCTGTCACCAACGCAATGAAACTGGCGAAACAACACCAGGTTCGTTTGGAAGCTGACGTTGACAGTCCTGTTGGTCTACTGACAAAAGCGACTACGCAGCAGAGCGTTTTCGATACACAGATAACTGACGAAGAGTTCTTCCAGTCTCTGCCGGATATCACTGCACTGAAAACGCCGCAGGCCGGTACAGGCGAAGCGTCTGTAATCGCGGACACGGCGGCGGGTCCAGAAACGCTGAACGTCGAAGACCACGAACCGACACTGTTCGAACTGAAACGTATGGCTATCCAACGTTGTCAGGGTATGCTTGACTTTGCCCGTAACGTTATTCAGCCGTTTGTTCAACTGGTTATCCAAAACAACCAGGGTATTGAA…
Salmonella phage PhiSPFM10	165_hypothetical_protein		23	188	PhiSPFM10_120	ATGTTTCAATGTTCAGTCGTCAATGATGCGGAATTGGCCGTGTACAAGCAGCGCACAATCCGGGCGCTGGATGCTGAAAAACCAGTCGATCTTAAAACGCGTGCAATCATTAGGGCATTTAGCGAATGGCCGAACATCGCAACCGTTTGGGCATTCACGGGAGAAGTTCGCAAAGACGGAGACAAGCTTCGTACACGTAGACACCACAGCTTAACATTTGTGGCAACCGTGGCGGGTCTTAAAGACATTAACCATTTATTAGAAGGATGGCAGCCGCACGAGTACGGGAAACGTTTTCAGTTAAACTTTACTTGGCTGCGTCAAGAAGGCAATGCGAATCTCTGTTATCCAAGCTGGACGTTTAGACTCAACTATCGACCCGACCCAGATGTGATGGAA…
Salmonella phage PhiSPFM10	127_hypothetical_protein		23	188	PhiSPFM10_155	ATGAACCGTTATGATTTAGACGTTCAGCCAACGCTAACCCAGCGGCCCATGCACCGTGGTGCCGTGTCGAAGACTATCACGTACGAAAATAATACCGGGTTTCCCATTTACGTCACTGAACTCAGTGGCGGGCATTTTGTTTTAGCCCCGTCGTCCACCACAGCGGCGGAATTTGGGATTGTTATTTACGTGACCTATACGGTGTTTGCGAACGGTGCTAACCTATCTGGTTTGCGCGACGCACATTCGCCAAAGCAGTATGCGCAGATATGTAAGGAATTAACTACGAACGGCGAAACAACGCTGATGTATGTAGTTGATGATATCGGTGCGTTAATGCGAGGCGACTTGGTGGTGTTGAAGAAGCTAGGAATGGCTTTCTCTACCCAACCAGTAAAA…
Salmonella phage PhiSPFM10	92_hypothetical_protein		23	188	PhiSPFM10_192	ATGTCTGAGATCCAAGATCAGCGTCCGGGTAATGCCCGTCGCCCTAATCCCGATCAGCCAGCCCCTGTGGCGGCTGCTACCCAACAAGAGATGATTCTTCCGACCGTGCCTGATGACGCGAATCCGGATGCAATCATCATGGCTATTAAACAAGCCAACCCCGATTTTTCTTTTGCCCGTGCAGAAGAAGTTTATCACCAGCATTATCATCAGCCGGAGCCTAAGCTCGAGCGTCCGACGTTTGTAGAAGAAGCTTTGCCCGAACCGGCACCGGTACAGCCTGTAGCCCAGACCTTCTCTGAACAGGTGCACGAGCATATTCATCACACCCCAGAACCGGTGGTAGAGAAAGCGCCTGCGGTAGAACCTGCTCCGCAGCCAAAAGCTCCGGAAGCGGTT…
Salmonella phage PhiSPFM10	228_hypothetical_protein		23	188	PhiSPFM10_059	ATGTATAACGAATACGAATTAGTTTACCAGACACCGAAAGAAGCATTCTTTAATGCAGTAATTACTAACTCAATTGTACTGTTGGGAATGCAGTTCAGTATTCGGAGTATGGCTTACAGCGACGTAACGTGGCAGGATTGTGCGTACCTGCCACAAAAGCTCTCAACCGTTGTCGAAAAGCGGCTGCTTGACAAAGGGGAAGTAAAGTGCCGTTTAGGCCACCACGTCTCTGACTTAGCGCCGTGGGTTGAGTTAACCATGACATTCGAAGGGGATTCGCGGGTAGCTTACCTATCGGGTAATCAAAACATCGGACGCGCCATTGCTGAGGGTAACACAATGTGGGTGCACTACATTCTTACTCTGCTGACCGGTAAACCGGTGTTCGAGTTAACACCT…
Salmonella phage PhiSPFM10	250_hypothetical_protein		23	188	PhiSPFM10_038	TTGACACTCGTAACACGCCCCTGGTATCCAGGTCTTAAAACAGCCGCACAAATCACCGCCAAAGACGTTTACGAACTGATTCGCGCGGGTGCGGAACACGTTCAAACCAATCCGAACTACGTTGAGCGTCCTATCGGTGAAGTCGATGGGGAAGCTGTCGAAGCACCTGTCTACGTTGAGTACGGCGAATGGTTCGCAGAGAACCACGGTTTCTACGACGCGTTAAACGCGGCGTTTGGTGATGACGAAGACGAAGGTATCGAATTCGACTGGAACGTTAATCTGGCGCTGATGTGGATTTGTGGTTTACGTCCAGCAATTAACGAAACCGAAGCAGGCTTCGTGCTGACGTGGCGACAGTCGGCGGGTTACGATAAAGAACTCGACTTCAAACAGGCG…
Salmonella phage PhiSPFM10	122_putative_helicase		22	62	PhiSPFM10_159	ATGAATAGTAAAATGATGTTGATAACCGCCTTAGCCGCACTGTATACAGAATCTATGCTGACGGACCCTAGCAAGGATCATGATGTCATAAGAAAAGTTCTGATGCAGATCAAGCTTCCGGAATATGCGGAAGATGGCGAAGAGCGCTTTGCACTCATCGAGATCAAGGACATTATCACATCTATCATAGACGGCGGCATGGAATACGACCACGCGAGCGTTATGAAGCGCTTGAAGCTGGCCACCACTCAAGTACGTCCTCTATACGATACGATTACCAAATTCCTCGAAGACGATTTGCCCGAGGAAGAAGACAAACGTACCGAGCATCTTAATCGACAACTGTCTCAATATTATTTCCAATTACGTCAATGTTTACAGAGCGTCGAACTCAAAACA…
Salmonella phage PhiSPFM10	7765_hypothetical_protein		22	62	PhiSPFM10_135	ATGGTAGCTGTCCGCAGCGTGCCACATCAGACTGGCTCGCGATATACTTTTTGTGTAAAGCGTTTTGGGGCAAGAAATCGCCCTGGTTGGAAGGTGGTACGTGCGATGGGACAGTTCTGGCAATTACCGCCCGGCACGTTAAAATATTTTTCAGTAGACAGAATAGCCCAGTTCTTAAATGCGGCTGACCCAAGTCAACGGTCCAGTTTTATAGCAGGGGTTGTTTGTCGTCCCGATGGGAAAACACGCGATGCAACCACACGTGGAATTTACTGGACAGGACAGAACGCGTTTCAGGTTGGCTTACCTTGCCTGAAGTGTGAAGTGACGCCGTTTAATGGCCCCTATGCCGATGCGTACTTCACCGGTATCTTTGTGTCGTTCCCAGACGACCCGTCT…
Salmonella phage PhiSPFM10	7726_hypothetical_protein		22	62	PhiSPFM10_097	GTGAACGTAATCAAAAAGCTGAACGGCGATACTTTCCATGCTCTGATGCCGAAGGGTGCACGTATTCGGATAAACAACAAAAACAAACCCTATAAGACGGACTACACGTTCGACGCCACTGACCATGCATTCGGTATCTGCGACGAAGGGACGAACGATGTCAAATGGATTATCGTGGTATACGAAACGTCTAGTGGGTATAAGTTCTGGGATGCCTATGAACTGCAGAAGGGCTATTGGTGGTATGTCAGTTGGGAAGCTTTCAATGACAAGGTATCTTATTCGTGGAACGACTTCCCGCACTTTTGCTGGGATAGTTGGTTTCAAGAGTGCGGGGATAAGATTTCTGATCTTGTCCAGGAACTCTACAAACACTACAAAGAACACAATGGAAACTTC…
Salmonella phage PhiSPFM10	61_hypothetical_protein		22	62	PhiSPFM10_220	ATGAGCCAAAAAGAACGCGAGATGTTAACTGTACAACTGTTACACACTGCGCTCGAAGATATCTTTTACTCCGTTCCGGAAATGCCTAATGCACGTATGGAACCTTTGCTGGAACCTTATACTGACGCTTTTAATCTCACGATGATGTTGGTGGCTGACCAGATCATACTTCCACCGAAAACAGTTCCTGTGGAACGTACACACGTTTCCAGTGGCGGTTTGGGTACTCCGGTTAATAAGACGAAAGAGACCGTAGCGATTTTACGTTCTACCGAATATCTTATCGGATTAGCATTCGAAGACTGTTACAACAGTTTCCTGGACAGTATCCATGCGCTTGTGGAGAATGCTGTGAAAGCCGCCAAACACCCGTTTAATCGTTATGCGACGATTAAACTG…
Salmonella phage PhiSPFM10	125_putative_major_capsi..		22	62	PhiSPFM10_157	ATGAAAGATACCCGTATCGCTAGTCTGGACCAGCTGGTTCAGCAGGGCAATGCTCTGGTCGCTGCTGCCAAGGCAGGCTCTTCCGCTAATGACGTATGGCAAACCGTAGCCGTTGGCGAATCTGTACGTAAAAATGCTGCCGGCTTCACCAACCTGCGTGACACTGCTCAGCAGCACTACGAAGCTGTAAACCCTGGCAAAACCATGAGCCACGCTGCTCAGGTTGCTTCTGCGATGATTCTGGCTGCTGCCGGTCACGAAGATGACTTCATGACCCGTGTTGCTGCTGAGAGCGCGAAGCCGGAATATGCCAGCTACATGCCGATCGCTATTTCTGGTGCAGCATCTCTGGCTGCTGACTACGGTAAAACTCCGCTGGTCGCAACCGAATACTACACC…
Salmonella phage PhiSPFM10	7809_hypothetical_protein		22	62	PhiSPFM10_178	ATGTTTGACAATGACCAGAATTTTAACCTCGCCGAGAAGTTGATTAAAAACTACATGGCGAAACTGACCCAAAACCCCGTGCTGGTTCATGATGACGAACTGATACATGAAACCCTGGAAGCTGCAGCCGTTGTGCTGCCGTATTTCCGCATGATGGGCGCTGACTCTGTCCAACAAGTATTATATGACGAATATCCGCAGGTCGGTTTTACGTTTAATACGTTTTATAACGAATCTGCATCGTTCATACTTGACGGTAAACGCCGTACAGTGTCAACAGGACAGTGGTCCGTTCTTCTGGTATCGTACATGAACGATATCCACTCTACTAAGCAAGTAGAGCGAACCGGTTCCCTGGGCTCACGACTTCTTGCTGCGGCTTACGGTCGTAGTGGGCAA…
Salmonella phage PhiSPFM10	285_hypothetical_protein		22	62	PhiSPFM10_005	ATGTCTATAACTCGGATCGATTATCGTGCCGTAGTAAAAGAACTGTCCAAAGGTCTTATCGAACTGGACTCCGATGAAGCCCGCAGCTGTGGCTTCCTGCCACACATTGCACTGAGTGAGTTCCGTACCATCCGTTACGGTGCCGGTCGTCAGAAGGGCGTTACAACACACACCGTTGATATGTCAGCAAAGTTCCACGGCAGCGTTCTGTATCTGGTCCACAATGAATCGTTACGAAACGAAGTAGTGGAGAAGTTCCATGAAAAGGCCGCCGGGAACAGTTGGTTGACCGTACACTGTAACTACTTGCCTGAGGGTTGGAAACACGCGACAGGTGCTGGTATATCCGGCTACGAGAAATTCGGCTTGGTTATTGTCGACGAAGCGGGTTTCTTCTTC…
Salmonella phage PhiSPFM10	7926_hypothetical_protein		22	62	PhiSPFM10_037	ATGCAATTTCCAATTTCCGTAATCGAAGATATGGCTCGTGTAGTACGTGACCGTGCGTATGTGCTTAGCTACGAAGGTATTCGTGCATATTCAGAAGCTCTGATTGCACAACACGTCACTGGCACCGGTGTTATCAACCCGGATCTTTACAATGCGCTGGTCGATAACAATGTGGAGGCTTATCTGCCGCTGCCGCACCTGCGTAATAAGTTGTGCCTTTCTTCTCAAACTCTTCAGTTTGATAACCTGCCACCACTGAAATATTCGCCAGATGACCGTTGGGGAAGTATGCTGGGTGTAGCTTTCCAAAATTGCCACGCGCCTTATAACTGGTCTATTCTCGTTGAAGGTGTTGATGGTGTCTGGTATGCCATTGCACATTCTGACGGATTCTTCTTC…
Salmonella phage PhiSPFM10	283_hypothetical_protein		22	62	PhiSPFM10_007	ATGACTGACCGACTCAGTAAAACAATTCGACTACCACAACAGCGTAATGTTCGCAAAGGCGATGTTTTCACGGCGGAAGAATGGGTCGCATTAAAGGCTCTGTTCCCGGACGAAACCGATTCGCATGTCGTCCAAATGGCATTGAAAGAGTTTGCAAAGAACGCTCCTGAAATGCTGCTGCGTAAGAAAGAAGAAGAACTGAATATGCTCCGTAACAGCGTAGACGTTCTCTTTAAAACAATGGAGAAATAA
Salmonella phage PhiSPFM10	7898_hypothetical_protein		22	62	PhiSPFM10_010	GTGTTTAGTATCATTCAGCAAGTTCAAGCGGTCGAAGAGTGGTTTCGCAAGACGGATATTTACCAACAGAAAGCGACTGAACGTCAGTTGGTGAAGTATTACGTCACACTCGGCAGGATCTCAGCAGGTGTCGATGAACTGGATAACTTAAAGGTGGCTGCCGGTATCGGTGAATCGATTTGGACATTTGCCGCGCTGCTACACCTCGGTCCACATTCTAACCTCGGCGATATTGTCGTTCCGTTGAGTGATGCGGTGTCTCTTCGTACTACAACTGGCACGAAAGAAGGACAACTGCAGCAGCTCATGTTAATTGCAGTCGAGACCGTTAGTGTTGTTTTGCGTGAACCAGAACCTGACCCTAAGAGTTATAGCGCGCTGCTTCGTAAGTTGATGAGA…
Salmonella phage PhiSPFM10	7923_hypothetical_protein		22	62	PhiSPFM10_034	ATGATAGCATCAGTTTTCAAACTGCTTCCATTCTTACAAATGCTGTGGGAAGCATTTAAACCGGGCGAGGGGGAGAAAGTAACACGAGCCGGGAAAATAGTGACACTAGTGATAGTGGCACTGATCGCGTTCTCTGCATTTGTCTCATACGCCTACATTGTTCAATACCACACACTGGTTAGCGTTCAATCGCGTACTCAGTATCTGGAGATATCCTATAAGGAGCTAAAAGAGAAGTCCGATCATGGCGAAGTGGAGAACAATAAGTTGTACGATCGTCTCTTCACGTGCCTGGGTTCTCGACCGCCATATGATGGTACCAAATCTCCAACAGGAACAGGCACTGAGGCCGCGGTTCCGCCTGTAGAACTCAAGCCGGTAACACCGCCGGCACCGTTA…
Salmonella phage PhiSPFM10	7952_hypothetical_protein		22	62	PhiSPFM10_063	GTGACTACTGCTTATCAAGTGCGGGCCGACAGCGCTTTTGGCTTCTCTCGAGACACCCGAACTTGGGGAACCATCGATGTCACGCAGCCCTTAAATACCCTTTGTGCTAACTACCACTTTTTCGAAGTAGGACTAGAAGCACTAGGTGCTGAATACACCTTCTATAGCCAGTATCACCTGGCTGATTTACAAAACCGTACGGACACGTTGCAAGATTGGTTAAACACCAAGTCAGGAATCGCAATTCCAACGCTTGGGAAGGGCCTACCGAAGCTCGAATTCGTTGAGGCACACTACCAGTCTATTAATGCAGATGTGCCCGTAGAAACGCACCTGTGCCCTCCTGGGTACCACTACACTCAGGACTTCAATCCTGATGATGCACACGACGTTGTTGTA…
Salmonella phage PhiSPFM10	293_putative_DNA-directe..		22	62	PhiSPFM10_256	GTGAGAAAGCTAAACTGGGTTGACTTTTACTTGTTAAACGTCAACAAGTCCCTGGTGTCGCATTTAAAACCAGTTACAACAACAGACACCTTTCAGGGACTGACGAAAAACTTTCACCCTGAAGGACTGTATTCAACCGAAATTTTTGGCCTCACAGGGAGCGAAGCACGAGACTCAACGTTCTCGTACATTGATATCAAACTGGATATCATTTCGCCGACCGTTTGTTTGGCATTGTTCCAGCTGAAACAGCTGTACGAAGAAATCTGTTCCGGGAAGCGATTCGCTATCTGGAATGAGAAAGAAAAAGATTTCGAGCCGGCTCTGCCCAGTGATAAAGGTGCAGACACCGGCTTCAACTTCTTCCTACGCTACTACGAACAACTGACACCGGGACGC…
Salmonella phage PhiSPFM10	288_hypothetical_protein		22	62	PhiSPFM10_002	ATGGCGAAGAAACTGTTCACGGTTGATTACGATGAATACGTTGATCGTTTACTGGTCAACAATATCGTCTGGGAAGACCACGGTCTAATGCCATGGCATCTGAAACTCCTAGCGGAGCGTTCAGAACAATGCGGTGGTTTGGAGTTCGTACTCACCGACACACCAATTCCGGTACCTCATATTGCGCCGGTAGAAAATCTGTACTTCTTCGATGCTAATGTGAAGTTATTACAGCAGGTACTCTATACGCATGACTGGCGTGGTGGTTGTCAGTTCCCAGAGAACGTTCTAAAGCTCTCTGAGCGCTTCGGCACCGACATTGCATACTGTCAAACGTTCCCAAAAGACTTGGGACGAAACAGCGTGGTACTGTGGTATTACCCTCCGGTAAAAGACATC…
Salmonella phage PhiSPFM10	7908_hypothetical_protein		22	62	PhiSPFM10_019	ATGAGATTAGGACGCCGTTTCTTAGTCGATATCGACACAATCTTCGATACACGAATTGGTTGGGCGAAAGTGTTGCAGCCTGATGTATTAGAGAAGCTTGATTTAGAAGTGTATCGGATGCGGTTCACGGATGCGTGGGCCGAAGTGGTAGGAATTCAGGACTGGAATAAAAAGTTCGCGGAGCGTGATAAACGCGCGTTGCAGAACGCGCAGCCAACAGAAATGTTGCTTACGCTAAAGAACGAAGTACAGGCAATGTTAATGACGATACAGATGCACGCTCCTATCGAGCGGCCAGTCTTAACGTTTAACCTGTGGCCGTACGCTGATCTCGATGATGAAGAACGTCATGCGTTTTTGGAAGAACTGCGTTACTACTATAACGAAGTGCAAGTAGAC…
Salmonella phage PhiSPFM10	7868_hypothetical_protein		22	62	PhiSPFM10_238	ATGGAGAACTGGCTGGTCGCTCACGCCGTTAAAAATGCGTGGCAGCGTCCGTACCTCGATGGGGTGTTGAACATTGCGCCTTTTCGATTAACTGAAAAGACCGGAGCGATCGGGTTTTTCAAGCACGGGCGTAATCCGATTCCTTTACCTGGCGAGGGGTGGTGGCACGCGTTTGTAATTGACAAGCTCCACCTCAACTACGGCAACTTGAGTATCCCTCCTGAGCGCTGGAAGAAACTTACTACGTGTGTAAATAACTTCCATGCGTGGATGCAGGTGTACAACGAAGATGGGACAATTATCCCGTCGAACTCTGTGTATTTCTGGCGGACACTCTCTGGTCAGATTTACATGGCGATTCCGCAAACGGAACGCTACAAGTGGTTAGACGACACGCCG…
Salmonella phage PhiSPFM10	176_tail-associated_prot..		22	62	PhiSPFM10_109	ATGCGCAAATTTAAAATCTCTGCTAAACGACATGCGTTGAACTATGCGATGTCGCTGGCTTACGGACATCAGGACTTTGTTCGCCGCAATACCGGTCTCACAAACGACGCCCACAAAGACCATTATCTGATTAACCCAGAAGGGGTGCTATCTAATAACCGGCATTTCATTGCTGACTCCATGGCTGTGTATCAACCTAACGGTGACGCCACCACAGAAGGCCAATCGTTGCTGATTATTGGCTACTGTCACATGTACATTGCTACCAAAAACCAGATGTGGTTAGATGCGGCGATTCGTGCATGGGAAGCGTACGCTACCTACTATTACGCAGGTCAGGCCATTCCTGAGTCACCGCAACGTTGGATTTGTAACTGGCTAGTTAACGGTAAAGAGCCA…
Salmonella phage PhiSPFM10	7777_hypothetical_protein		22	62	PhiSPFM10_147	ATGGCTAACACCAAAGTTTACGATGGTAAACTGTCAACAGTGACTCTTAACGCGATGCGACTTACGACCGCGTTATTGACAGGTGCTGACGTGCAGTACCCACAGAAATCCACGATGAACGAGTTTTATAAACTCATGACCTCGAAAGTTCCCGATGGCGCTACACGTCCGCATTTAGGATACATGTGCGTGGGTAACCGTGGTCACATCGTTGATCAGTCTGATGTTGTGGCAGACGTTGTTCCCGTCGCGAAATCCCCGATTGCGTCAGGGATGTTCTCGCGCGTTCCATTGGTACTGCGTACGTTGGATAATGACTTGTCTGATGAGCAACGTAAACAGTACGCTTTCCGTACTCGTGAAACTATCGGCGCGCGGGATTACTGGGCGTATTATCTG…
Salmonella phage PhiSPFM10	7855_hypothetical_protein		22	62	PhiSPFM10_224	ATGATTACGCAGTGCTACTACCAGACGCAAGATTTATTTAAAGCATTGGAAGAAAATAAGCTACCCACGACTTTAAGACCGCAGTGCAGTTATTCAAGAATGCTTGCAAGTGAGGTCTTTCCGGTGCTAATGCAGTTGCCTCAATTCCAACCGTGGCTCGACTCGCTAGATGCGGTAGATGTTGTGGCTATCTACACTGGGTCAGACACACCAACAATAAATACAAGCGAGTGTTTATCCCGTAGCGAATCGTCGGCGATAAATGAAATGCCGCAGCTAATGCCTTCTTTATTCGATTCGATGTGCGCTGCAGTTATGCAGAAACGACTACCTTATGAGGAAGTATTCGCCATTGTGTTAGACAGCATCCACGCAATGAATTATAAACACTATAAAACC…
Salmonella phage PhiSPFM10	115_putative_virion_stru..		22	62	PhiSPFM10_167	ATGTCGTTTGGTCGGTTACAACAGATGGCGAACGGTCACATCGCTAATGCTCGGGGGTTACCGGCTATCGACTACGGGATATTCCTCACGGTACACGGTGCCCCAGTGACGGTGTTGAAGATGCTGTCTATCATTCACACCGGTCACTTTACGCGTGATATCTGTTTGTTGACACATCTCACCCTGGCTATACCCTACAGCCACATGCGAATGATCACATCGTCCGCAGAAGGGGATTTGAAGGTAAAGCTGTTACTGCGTCGTGGACAGAAAATCGCGGGGGTCTTTAACTACCGCGGCATCGTGATAAATAACCGCGACCACAACGCGGAATCACCGACGATGTTCTTGAGTCAGTCTGATGAGAAATCTATCGCATTGGTAACATTGGAGCTGATG…
Salmonella phage PhiSPFM10	7929_hypothetical_protein		22	62	PhiSPFM10_040	ATGTCACTCGAACTGATCGACGAGGCCGTTATCTCCCACGACTTGTTTAACGCGCCTGAGCGCTTCAAGGTCGTTACAGTTAACTGCGTTGGTGCAATGGGAAGGGGCATTGCCTTGGCGTGCCGAGAACGCTTCCCATCGCTTTATAATGACTATCGCCAGAAATGCCGTAAAGAGCAAATCGTTATCGGTGAGGTCTATTGTTATCCTGAGGAAGGGGTAATACTCCTTCCTACTAAAACCCATTTTCGCTATAAATCGCAGATTTACTATGTCACGTCCGGCATTGATGCGCTGGCGCGACTAGGGGAAGACTTAGAAGGAGGGATTGCGATACCGCCCCTAGGGATGGCTAACGGTTGGTTACGTTACCATGAGCGATTGGAAATCTTTATACAC…
Salmonella phage PhiSPFM10	119_hypothetical_protein		22	62	PhiSPFM10_163	ATGGGCGTTTTAGTTAATTACGATGGTAAAAACGGAATCGTGCTTCGCGAAGTGGAAGATAACGAAACAGTAGAGGTGAATCCACAAACCTCAGAACGTACGTTTATCGTGGGGCCGAAAAGCGCACTACCGAAGCCGGACTGGAAAGAAGAGCTGGCGAAGTTCCGTGGGGAACTCGGGAAGAAGTAG
Salmonella phage PhiSPFM10	96_hypothetical_protein		22	62	PhiSPFM10_187	ATGGAAATCAATACCTATTACGCACCCGAGGATGTCATCGCTAAAGAGTGCAAGCACGTCGCTTATGCGACGGACGAAGAAAAAGAAAATGACTTTGTCCTCATCAAAGAGGTCATCCATACTAAGGATGGCAGGCTTATCCCGCGCTTGGTAATGCGTGAGAATTTAAAGCGTCCGGTGTACGTTACCCGTGAAGAATATCGTAACCACCAGGAGAAAAAAGAGTTCGAAGAAAAAGGAAAATGTCAAGAACTCTGGACTACAGATGCGCAGATGGCGAAGACGTTGCAGATGGGTTTAGGTGCACGTTTCCCTGACCCGAAAAAGAACCTGCGTCGTGTCTGTACTAGCCCGTACGTTTATTGGGCCGACTTACCGATTACCAGCTGGATTAAACAG…
Salmonella phage PhiSPFM10	286_hypothetical_protein		22	62	PhiSPFM10_004	ATGGCTGGAGAACTCGGTCGTGGGCAAGCCACAACGTTCATGTATCGTGATGGGTTAGGTGCGGATGTAAACATGTCTCCGGATGACGAGATGGTTATCCCTGGACTTGACCCGGACGCAGGTGTGGAAGGTGGCGTTGACCCGTCGAAAGACGACGACAACTGCACTGGTGGTGCGTGCAAGATTTAA
Salmonella phage PhiSPFM10	7915_hypothetical_protein		22	62	PhiSPFM10_026	ATGCAAATCGTAATTGACTTCGCTCTGTCGGAGTCGAGACGTCAGCTAGATGAAATTCTGTTAGGATTAAAACGAGACGTGGAATTTGAACTTCACGATGCGTTGGCCGTCCACGAAAATCGTTTGTCTGACGAAATGGGTTCAGGCGTAGATGTGGCTATCTGTGACACTGGGGATATGGTAAATCAGCTTATTGAACGTATGTTCACGCGGCTGCGTAACATTCTGAACTATCCCCATCGTTTTGAACTGGTAGAAGGGACGGACCAAATCACCGACTTATTGAGTGAAGCCTTTGATAAGGTTGGTGAATCTCTGGCGGGGTTACATCAAGAGAACCTGGGCGAGACATATGTTGCTGTGGTCATTAACGGGCAAACGTCGAACGTTACGGATACG…
Salmonella phage PhiSPFM10	7742_hypothetical_protein		22	62	PhiSPFM10_113	ATGCCAAAGCAAGTAAAGCTGTGGACGCTCCAACTGGCGAAGTGGCGGATAGCTGAAAAACGGAATTTGCCAAAGCTGGATATAACGGTTAAGTCGGGGCTGAAATATTTGGCACCCGACTGGGACTTTCTGATGGACTACAAGAAGTCTGACAAAGGCCCCGACGCAGAAGCTGCGTATACCAAACGCTACCTGCAGAAGCTTAGTCGGTTGTTTGATGAAGACACTGATAAGTTGATAGAGATTCTCCGCCAGGGCGAGGTCGTACTAATGTGCTATTGCCCACCGGGGAAATTCTGTCATCGCCACTTGCTAGTTTCTTACCTTATTGAAATCGGTGAGTGGTTCGGTTATGAAGTAATTTACATGGGCGAGTTATCGTAA
Salmonella phage PhiSPFM10	7840_hypothetical_protein		22	62	PhiSPFM10_208	GTGAGAAAGGTACCAAAATTCTACGGAATATCCGGCCGGTTGGTTAGTCAGGATAACTATTTGTCCGATTTGCAAATAGAAGCTGCAGCCAAAGGTATTAAACCACCCACTATTATTAACGATGTCGCCGTTAACGGGGATGCGATCGAGGTTGCTGAACTTATCGATCGCATGGTACAGAACAGAATCGTTGACGAAGAACTGAACTCTGCACCGATTTGTAGTTTGGATTGTCCGGCACCGATCGCGCATCGTTACAATCTCGGTTGTAAGTGTCCGACGTGTGGCTATGTTGTAACTGAACATCGAATTGAATCCGATGTCTGGTTACGTGCACCTGATGAAATGGGTAACTTCGTCAACCCACGATTCTGGGCAATGTTCAATGCTTTCTTTAAT…
Salmonella phage PhiSPFM10	7775_hypothetical_protein		22	62	PhiSPFM10_145	ATGTCGCAGTCTTTGCAAGAAGCCTCGACGGATGTGTTGGATGTTCTTATCCAGGCGGGCACCAATAAATTAAGCCTGGAAGAGAGTAACCGACTAAAAACAGCCGCCCAGACCGCTTTGGGAAGTGATGTTGAAATTGATGTCACTAAACCTGCTAACGTGATTCTTACTTCTTTACGCCCCCTCATCCTTGAGCAGGTGGGGAACATGGCGAAAACGTTTGAATCGCAAGCAAAAGCCGCCGTAGAAAGCATGGATGAAAAGCTCGCCAAAGAAACGTTATTGACCCTGTGGCCAAATTTGAAAGGTCCGCAGAAAGTCCTTATCGTTTTGTTGGTGCTGACCACTGTGGTGATTACTGGCGCGATGGCCTGGGACACGCACCTGCATTATCCACAG…
Salmonella phage PhiSPFM10	7863_hypothetical_protein		22	62	PhiSPFM10_233	ATGATGAACTATGAACGTAAGCACGCGTGGCAAGAAAAGCTACGCACGGGGCAGATACATTCTGCCCAACAAGTGAAGATGTGGGTGCTGCCGCACGGCGTCATCTGCGAAATGGTCCAGGTCGGGGGATTACCTATTCTTCGAAATGGCAAATACGATTCGATGAACACGGTACTCGCGCGCTTGCTGGCCGATGCAGGCATAATGGGTACCGTGATTTTATATTCAACCGCAACGATTCCTCAGAACCTTTCTCGCTGGTTAACACATTGGCTTTCCAATGACCCTAGCGAGGACGATCCGTGGCTACGTTCGATGACAGTGACAACAATGGGTCAACGGCCGACGAAACCCCTCCCATTCCAGGTCAATGTAATTGAACCAGCTATTCTGGAAGCG…
Salmonella phage PhiSPFM10	284_hypothetical_protein		22	62	PhiSPFM10_006	ATGAAACTCTTTGCGTTCTCCGATGAATTCTACACAGTGGAATTCGACGACTACGAATACGGGTTATTAGGGGCCGTCGACATGGAAGACGCTAAACGGCAGCTTCCCACTAGCGAAATAGAAATCATTGAGATTGGGGAAACTAATCTTAGTGGGATTCTGATGCTGGGGCGGCGACCACGACCTGCGGAACCTGAGCAGGAAAGAGAGCAAGCGCAAGCGATTTGTCTGGTTTATGAGCCGATGGACCCTGCAGCGATAGCGAAGGTGGTCGATACACTACGGCCACAGATTGGCGTCGCGATTGAAAATTATCGCTGGGCTCGTTTCTCAGGCGATACGCCGATATTTTCGAATAAGCACTGGTTGCTGTGTATCAACAACGACACGATAATGGTA…
Salmonella phage PhiSPFM10	118_hypothetical_protein		22	62	PhiSPFM10_164	ATGGACTTTTCTGATACGCAGTTTGCCGAGTTCTTATCTCACCCGCGTGTTAAACGTGAGTGGGATAATCTCACTAACGGTGTTCGTCATCAGGACGAAGAAGAAATTGTTCACGTTACCGCGCAAGTCTTACTCGTCTCACCGACAGGTAATGTGTTTCCAATGCAGCAGGAGATTTACTAA
Salmonella phage PhiSPFM10	7865_hypothetical_protein		22	62	PhiSPFM10_235	ATGACTCAACTCTACTACGCAATCGTGCTGGTAATGTGGATTTGCCTATACTTTGGCTTACGCCACACCATCGAAGTAATACGCATACACGCACAAAGCCACGATGTCTGCACACGCACAATGCGGCTCGGTCAGATTATCTGTAGCTTTGGCGTATTGCTTATCGGTGGACTATCGACCGCGGGGCTACACGTTGTGTATACCCTACATCAAGTTGCCGTATCGGGAGCACTCGCCTGA
Salmonella phage PhiSPFM10	197_putative_virion_stru..		22	62	PhiSPFM10_088	ATGTCTTTTACTTTGCGTTGGAAAAATCCAAACGTAATCTCTACGGTAGTAAAAATCTACCGTGACGTTAAAGATATCACACCGAGCGCTTTGCCTGAACCGATTGCAACGCTCTCAAATGGCGAGACAGAATGGCGTGATACCACCGCCGCACCAGGCGCAACCTATTATTACCTTCTGACGGTAACCGCCAACGGTAAAACAGTGGCATCGTCTAGCCAGAAATACACCATTGAGATAAAGCGTGGGATTGGCCCAATGACTATTCTAAACGGTAACGACCGTTTAGGGTTTATGGGTGCGGTTCCTTACGACGAACAATGGCTTCCGTCGCAAATGCCACCTGCATTTTTGGCGATGTTCCCTAATCTATTAACCGATCGTGTGGCGTTGTATAAA…
Salmonella phage PhiSPFM10	7946_hypothetical_protein		22	62	PhiSPFM10_057	ATGTTCCGTTTACTAGAAATTCGAAACGATATCTGGCAAGAGCACATCCGCAACGATCCGGAGTGGGAAGGAGTTGAAAGTGATTTACCGGATAACCCCGACCAGCTGCTGGTGTTCCTTTATAGCGATAAAGCCAAACAGATCAAGGGGATATTTGAACGCAAAACGACAAGCTTGTCGACCTTACTGAGCTGCATTTGCTGTGGCGTCAGTGAGCTTGATCCCAATCTATTCGCCAACTATCTTGCGCGTAAAGTCCGTACACCGCTACTGGAGGTTACACTCCCGCCAGATATTCGTATCAGTAAAACCGTACCGACCGTTTTGCGTTTACAGGATGTGTCTGGTAGTAGCGACGACGGGGAAACAACGATTACTCTTTCCTCGTCAGAGAGTGAA…
Salmonella phage PhiSPFM10	7772_hypothetical_protein		22	62	PhiSPFM10_142	ATGATACGTGTTGCTTACGAAACACGAGATACGGATGGAACCCGTATAAACGTCATCCGCCGTGTGGAGCTTGTTCCTCAGCATGAACTGAATATTGCAGACAGTTCGCTTAGGGGCACTCCTGTTAAGATTCTGAATCTTACGAGATGTTCTTTTCATCACAGTAAGACATCACCAGCAATACGGTCCAGTAAAAGAAAAAGTTATGCCGATTTAAAACGTCGGTTGTCCCGGCATTTTCGTCGGAGTGCCTGGAAGGCTTTAGTTGAGGTTTTGGTCGACGAGCACCTTATCCAGAGGTTGGAGTGGGAAGAAGTTCTCAAGGAAGCGGGCTATCCAACAAAACCTTTCTCTTATCACTGGCATCACTTCAAAAAACAGTTCCATGATGCCTTACAG…
Salmonella phage PhiSPFM10	7729_hypothetical_protein		22	62	PhiSPFM10_100	ATGTTAAAGCCACGCAAACAGAAAAGATTACAGTTTGTCAAAATAGTACATCCGGAGTCCCGTCGTGTTACAGGTGGACGTCTCTACGTGGGTAAACACCGTAGTCGACTCATCACCTGGTCGGCAATGGCCAACGTAGCCACTCAACTCCAGGCAATGGTTGAAGACCGTTGTCAGTTAAAAGGGGACTTCTTTCAAGAGAAGAAACCCTACCGTGATATCTTCCGTACACTGAAAGCGTGCTGGGTACTCAGTTGGGTGCCTGGCCGCGAACAACTTTATTTTCTGCGTAAGTTCCCACGCCCTATGCCGAAAGAAAACATTAGCGTTTTCTTAGACAAACTAAAACGTTTTAATGGTATCGGCATTAACGCTAATAAAGAGCAAGTTTCTGCTACA…
Salmonella phage PhiSPFM10	7841_hypothetical_protein		22	62	PhiSPFM10_209	ATGGTAAAAATCGTTGACTCTAACAACAACGCTCAGCAGAACAACACTCAGACTCAAGACACCGCACCACTGGGCGGTCTGGGCAACGAGACTGTAAAAGTGCAAACTGCTGTGCCGGGTACTTCTACTGTCAGCCAATTCGATAACGCATTTGGCATCCGCAACATCAGCACCTATGCAATGCACTTCGTCAACCTCCTGGACGAGCTGAAGAAAAGCAACGAATACCTCAACGCATTCCGCTGGGGCACCATCGCCGGCGTAGGTAACGAAATGGGTTCCGCGGCGTATGTCGCAGGCCAATGGCAGGGCCACTGGCTGTACGGTATTATCTTCTTTGAACGCGGTCAGTCTCTGCGTCTGAAAGAAACTACCAACAACGGCCAGGAAGACTACTAC…
Salmonella phage PhiSPFM10	191_putative_virion_stru..		22	62	PhiSPFM10_094	ATGCCACTTTTAGCCACTGCTGAAAAGATTATTATCGCGGAGGTTAACATCGAAAACAATCTCGATTTAAAAGTCGAAGATGTGGTTTTCGGCGTCCCTGCGATTCCGACGTCTGACGAAGACCTGGCAAAAGCCAATGGTCATAACGCGATGGTGCGCATTCAGGCATTGGCCACCGCTAATGCTATCGGTGCCACTACCGTGTATTACGATCGTGTTGACTTCGCAGACATGTTTACCGACCCAGACGGAATTCAACCTTTACGTGTTCCTGCACGACTCGATACCGTATACCGGATGCACGACGTGGTCGGGTTAATTAACCAGTATTACGGTCTCAGCCTTAAACCTGCAGATGTGGTGAATACCGAAATCGACAGGAAGACATGGCGTGTGGAT…
Salmonella phage PhiSPFM10	7757_hypothetical_protein		22	62	PhiSPFM10_128	ATGAAAACTGTGGCTAAATTGTTCCGCAGCAGCATTCGCTCTGCCGAGTTCCAAAATAACGTCGGTACCGATACTGTACGAGCACGCCGCCTAAAAGAGTTTCTAAAGGACGAGACTTATTCTGTTTACGTGGTACGGAATAAAGAAACCTGGGAGGGTTATTTAGTGGCCACCTATCGACACGGTGACCCTACACTAACCTGTCACTATTTTGAGGAGTTTGTACCTGGGGCATTCGATAAAGTTGGTTTAGCCCTTGTGCTCGACCACACAGGCTTCGAATATATGTCGTGCCCGGCACCTACTGGCGATGTTGAACAAAAACTGGTCGAAAAAGGGTTTGTTCTTTCAGATATCGTCTGGGCATGTCATTCTAAACTGTTTGATAAAGTAATAACT…
Salmonella phage PhiSPFM10	201_putative_virion_stru..		22	62	PhiSPFM10_084	ATGCCTATTACATTACACTTTGCACAACGGAAGCCACAGGCGCTCGATAGCATCGAAATCTATCGCAAGACGCCGGGCAACGCCACCATTGATGTTAATGCACCGGGAACGCCTCTGGCAACCCTTCCGGGTGACGCTACATCGTACGAAGACAACGCTGTGGAAAACAACACCACTTACCGTTATTGGATAGCTGCGGTTAAAGACGGTGAGCGTGTCTTCAACACCCCTACCGCCCAAGGGTTCTTTTTAGACACCGGGCCTGGCCCCCAGAAACTGTTATACGGCGACTGGCACGCTGGATACTTTGGAACAGTAACGCCAGCAGAGTTATTCACTAACACGGAACTGAACGGCCTCGTGGTGAATATGTTCAGTTCCGCCGTTGGTGCCTGGCAT…
Salmonella phage PhiSPFM10	7733_hypothetical_protein		22	62	PhiSPFM10_104	ATGGAAACACCACCGAACACCGATTTAGCACTGGCTATCGAGCACATGAAAAATCATCAGCTGACGTTACTGAACGCAGACATAGATGGACAACGTCAAGGGTACGCGCTCGTTGCAAAAGCAGCGTTAGAACTTAACAAAATCCTGCTCGCTAAACTCTACGGCCTGGAGAATAGCGTGCTTCACGCAACGCATCTGGGTGAGGCCAGCGAGCTGGTTACAGACGTGCGCCTATATGCATCGCGCGAAATGGAGCGCTTAGTCAACGAGTGGAACGTTCAGTGTAACGGCGAGCGTGCTGATAACGATCCACGTAAAGTTGCACTGACGCCAGGCGTGTATATCAAGGACGGTAGCATCAACGAATATACCGGATTTAACTGA
Salmonella phage PhiSPFM10	7906_hypothetical_protein		22	62	PhiSPFM10_017	ATGCTTTTTAAATGGCTTTCAACACTCCTGCGTCGTAAGGCTGTAGAAGCTCGCAGACGCTCTTTGGAGGCTGAGTTTCATAAGAATACCCATAACACCCTGCACAGAGTGATGGTGGGCTTAGAACTCATTACAGAGCCTCTGGAATATAATGGGAAAGAATACCTTCCTTTTTCATTGCGTGGACAACTCGAATTACGTATTCGAGATTTTGACACGTTGGTGGAGCGATTGGAATTCTTCATTTCTGAGTATAACCGTGTATCCAGTAGCAACATTCCCAATCAACGTTGGTTAGAGTTGCCTGAGGCAATCGATAGAAAAGGAGAGAGTTCAGAACCACGATGGCTTGATCATTATTTCGGTGCATCCGATCCTGAAGTCGCGCGCGATAAACTG…
Salmonella phage PhiSPFM10	7852_hypothetical_protein		22	62	PhiSPFM10_221	ATGACGCGCATGTTCTTTAATTTCTCTCCAGGGACAAATGAACAGATTGTGCCTGCGGACATGTTACTGTGCGCGATACAAGAAGTCATTTATCCCGGCACGCATGAGTTTCCACGCGAGTGGACACGCATTGCCGAAAGTTATTTTGGCACGGAAGCGTGGTTTGTTATTTCGGCGTTGGGCCGAAACCATAGCTATCCCTTTCATTACAAAAATGGAGTTGTGCAAACGTGGTCAGAATATACCTCGAACCAGCTGCGGTTCATTCTAGCTTCTGGGGGCCTGTCGATGCTTCCCAGTACGCTACCGCTCTGCGGATGA
Salmonella phage PhiSPFM10	7876_hypothetical_protein		22	62	PhiSPFM10_246	ATGAAAATCGCAGAGGGGTTAGTAGATGCGTGCAGAGACCCATTCACGCTATGGGTTCTTTGTGGCTTGCGCCGAGACGATCGTTTCGGTGAGTTTGTTCGAAATCCAGATGCTTTACTAAGCTTCGTAGAAAGCGAGGAGAAGCGTTTAGAGGAGATTAAAGAGGAAAGTAGTACCCTTACACCAGATATGGTGGTTTATAGCCGTATGACGTCACACAGGTGGCGTACGACCCATCGGCTGAAGGGAACCACAATGAAGGAATTGATTGAAGGGTTATCAAAGGCGCTTTCGTCTGATAACATTATCTGGCCGGTGGTGTATACCAACGAAGACCATTCTGATAACGTGAAGGTTACACTGACACGTTGTTATCACACATTCTCGTAG
Salmonella phage PhiSPFM10	7768_hypothetical_protein		22	62	PhiSPFM10_138	ATGCAAACTACCAGTTTAGCTCGTCGTTTGTGGGAAGCATTCTTCCCTACGCCGTCAAAACCGATTAAGAAGGTGACTAGCCTTCGCTTGTTCCCAGGCTCCGAGGATGAGTTCTTCGATTACCTGGAACGCCACGGTTTTGATTCGAAAGTCGCACCACAAGAAAATGACCCAATTCAGACAGTTTACACCACGCCGGATACGGGAGAGATATTTGCCTTGTGTGTTCGATGGCCACATCGCAACTACTACTATACTTTGACGCAGATGTAA
Salmonella phage PhiSPFM10	7924_hypothetical_protein		22	62	PhiSPFM10_035	ATGTATGATTTACAAGGCTTTATTCAAATAGCGGCTCTGATTGATAATGGCCCTGGCAACACCGCTCCGGTAGGTGAGTTGTCTGAGCTGTCATATTCGTTCGCTAAAAGCAAGCAGTATTTTACTAAAGAAAATCTGCAGGTGGAACTGGTTGCTTTTACTTCTAAACGTGACGAGTTGCCTATTAAGACCCCGGCCGTCTTTAGCGACCACGTTCTTACTGTTTCCCAATGGATCTACCAACAGTCTATCCTGGGCAACTTAAGAAACGACGAAGTTGAATTCCAGCGTTTGCTGTTGGGGCAATTTAATAGTGTCATCAGCGGTGTTCAGTCTGGCGCGATGATTCAGACTAACAGTAACTGGTTCCCACGTTGGGTCAGTTGGAAACTTGAAACC…
Salmonella phage PhiSPFM10	117_hypothetical_protein		22	62	PhiSPFM10_165	ATGTTAACTCGTAACCATAAACGTGCCATCTTCGCCATCGTTGCTGTTGTTGCTTTCGCGGTACTGTCTATCACTGTAACTCAAGATTACAACAAGTGCATCGATAACGGTAACTCTGTTGCCATGTGTACAGGTCGCGGCTAA
Salmonella phage PhiSPFM10	7955_hypothetical_protein		22	62	PhiSPFM10_066	ATGCCGAGAGAAGATGCGGCGCAGTTTAACGGTACCCTCAGTACCGCTACTTACCCGAACCGTTATTCGACGGTCATTCCCGTCGAAGCACCGTTCTATCGCATCGGGTTAACGTTAACAGTTACCGATAAAACAACCGGAACCAAACGTAAGTTAATAGAAGGTCTTGATTATTTCTTAGGACATTACTTCCAGGAATTAGCCGAGGCTGAGAACGATGCAATATACGGCAGCATAATGCTGCTGAACGCCACAGAGGTAGAATACGAGTTGTTGTCGGTTGGTCGACAGTATCGCATCCCTGCTTCTGAAATCGGCAAGTATCTGGTTAAGACGGATATGAAAGACCCGCGCAACTGCGATTGGTCTGAGCTGATGAAATATCCGCCGATTATTTCG…
Salmonella phage PhiSPFM10	121_hypothetical_protein		22	62	PhiSPFM10_161	ATGTACAGCATTACTGATTTTATCAAAAGTTCGGATTTCCCCCTACCTTTCGACCACGAAGTATTGGCTAGCGATCCGTTAACCGATGCAGCCATTGTCCAGCTGGACCGTGACAAACGTCGCACCTACGTCGTGTTGGTCGAAGGGCAGAGCTACGGCCTGTCTTCTTACGACCTGGAGCAGCAAGAGCGTTTCCTCGATGAAAACCGCAAAACGTCAATGTATAGCGCTATCTCTCGTGCGCTGTGCAAGGTAATGGCAACCATTACAGACAGCAAAAAGCGTATCGCTGTGCTGCAGGGTATCAATGCGCTAACGACCAAAATCCAACAACTTGAAGGTTTCCACTGCCCACGATTGGAAGCCGCACAGAAGGATGCTAAGGGCGATGAGGCCATG…
Salmonella phage PhiSPFM10	7766_Acetyltransferase		22	62	PhiSPFM10_136	ATGAAAATTGTTTTTGTCACCAAGCCCAACTCTCCGTATGGAAAGAAATACTACGCGGACTTGTTAGGACTACACAACAAGTTATACGACGATCAGAAAATAAAACTTGCCGACTTAAACGGTCGTGAAGGGTTTAATCAAATCTCAAAACTGGAGGAGGTTTGGGGTGAAGGTACGCTGTGCGCTTGCGCCGTTGATGACCGTGGTGTGGCTGTTGGCTTCATCACCTTTGGCTACACCAAAAAGGGACAACGTTTCCTCTGGGTATATAACTTTTTTGTAGATGAATCGGTTCGTTCACAAGGCGTTGGTCATGAACTGATCGAAGCCGTAGAGAACTATGGCAAATCAAAAGGTTGCGCGTGGATGCAGCTTAACGTGCTCGGTAATAACGACCGT…
Salmonella phage PhiSPFM10	7815_hypothetical_protein		22	62	PhiSPFM10_184	ATGACGCATAAAGTTTCTTTAAATAACCTGGTACTGGATTTCAAACGTACCAACGAAGGGAAAGGTGTACACGCCCAGCGTGCTTTGACCGGTCTGGTTGCTTTCTCACTGGCGTATAACGCGGTATTGGCTGACAATGGCCAATATGGCGCTGCAGAGGCCGCTGGGACGTTTTTACGTCCGGTAATGCGTAATATCGTCTCTGACGTTAACGAGCTGTACTGTGTTGATTTAGGCGTGATTGAGGACATGACCGTGGGTCTGTACTGCAATCGTTACTGCAACGTGTATGGCGGCGCTAAAGCTCTGGAAAGTTTCTCAGTTCGTGAGATTTTCAACCAGGCACTCGGGGAAGATATCTGGGAAACCGTCGGTCTGTGGATTAGCCGCTTTATGGAA…
Salmonella phage PhiSPFM10	287_hypothetical_protein		22	62	PhiSPFM10_003	ATGGGCGAACGTTTCATTATCCAGATTCCGTATAACGTTATTGTTGAACCTAATCAGTACCTGGCACAGATTAATGAGCTTCTGGCTGGATTCTGCCAACGTCAGTTTGTTAAACCGTGGTCCTTTGAGAAACTGTACACCCTGTGCGTGAACAGTGAAACCGGTCACACTTACGTCGAAGGTAAAGTCTTCACAGGCGACCAGCGTTTGGAAATAAATGATTTCGAAATGCCGTGGACGTTGGAAGGTGTCGAATATCGTGGTACGGTTGATCGCCCGCGTTACGTGCCTTTGTACACCATCCCACAATGTATTACTAACGTTATGGGTTGGTCTAAAGCGCGTGGTATTCTGGATAACGGCGTCTGGTATAGCCAAGCCACCAAACTCTACGAAGAA…
Salmonella phage PhiSPFM10	7922_hypothetical_protein		22	62	PhiSPFM10_033	ATGAAGTTATTTTTGGTGGCGATACTGGTGCTATTGTTGACAGGATGCCCTGGAGCCATCCGTCACGTAGACCCAGATTACTCCTCAACCGGAGATTGGCCTTTTCGTCCTTTAGAACACCCACCAGTTTATGCTGGTGGGAACAGTCCTGAGGCGAAAAAGCTGGCAGGGAAAATGTTTGTTGCGGATGTGAACGCTTATGCTTATTACGTTTATCTGTACGCTAAGTCGTTGAACAATTACGCAGAAGCTAAGGGGTGGCGCACCCCGATGGCCGCACCGCTTTGTGAAGAGTTTATTCGCCCCACTCTTCATGATATACCCTCCGGGATATATCTCGACCCTGGTTCTCGTAGCCCTCAAGACATTAGTCGTGATTTGTCACGACAGATTAAGTCT…
Salmonella phage PhiSPFM10	120_hypothetical_protein		22	62	PhiSPFM10_162	ATGATTAATGAGAAGCTCCAAAAGTATTTAAAGAATGACACCGACTGGATGGTTCTTGACCAGTACGGACGATTTGTTCCGCTATCCATGGATTCCCCTATACCCCGTGACAAGGCGATCTATATTCCTGACGGTAAGGGCGGTTATCGTTTCTGGGAAGGCCAGGAAGTAAAAGAGGAAATGTTCTACATGGAGCCGAAGTTCCGTGCAGCGTTCCCATCGAAAAATATCAACGGCTATGTTTACAACGCAATTCCGCCGATTACGCATCCTAACTTTGAGGTTGTGAACTACCCCGCAACTGTTCTGGATTGGCAACGTGCCATTAGTGAACACTACACGATTCCGCTTGAAGGTGTTTACTTCCCATTCCGTGATATTAGTTTAGACGACTTTATT…
Salmonella phage PhiSPFM10	240_hypothetical_protein		22	62	PhiSPFM10_047	ATGATTGAAGGTATCGTATTAACCGGTATTGCACTGTGGTTGATTCGTGGTGCCTGGGGTTGGATTATCCGCACGAAAGGATGGGCGTTCCATGGCAAGACGTAA
Salmonella phage PhiSPFM10	7822_hypothetical_protein		22	62	PhiSPFM10_191	ATGGATACCACCTCTCTCTTCAAGCAGCGTAGCACACGTCCTATTACGTATCAGGAAGCCCATAACGAGCTTCTGGAAGCGTATGACCGTACACTGGCTCTTAATACCGGCGACCATCAGGTAGGGTTGTCGGATTTTGAAAACCCGGTATACGGTAGTCTTTACGATATCTGGTACGCCACTTACTTACGTGAAGAGGTCGGTGAAAACTACCGGATGTCGATAGACGAGTTCCTCGACCGTCCCCGCTGGCAGATACTGCTGATGCTCGACAATATCCGTCGTCGCAAAGCAATTATCGCCAAAGCCGGCGAACAGGTGGCAGGTGAACGTGCGCTAAAGGAGCTGGAGAAAGATCTGACGGGACATTAA
Salmonella phage PhiSPFM10	7858_hypothetical_protein		22	62	PhiSPFM10_227	ATGGACACGGTGACCGCGGAAGTGGTTCGTGTTACCCTTGACCCGTGTGTGGATACGCGTCTTAATTCGAATGCCTTCGGGATAAGGGTAACACAAATGGGGCGAGCAAACGGACGGATTCGAACCGTCGAAATATCCGATTATGAGTCGGGTGTTAATTCCTCTAACTTCGCTGCTCTTGCTTTGACCGGACTCGAACCGGCGACCTTCCTCGAAGAGGTTGCTCTACCTACCTGA
Salmonella phage PhiSPFM10	305_hypothetical_protein		22	62	PhiSPFM10_244	ATGGCTGAAGTAACTTCAATGAAAGCACTGCACAAACTGATCGCTGAACTGGACACGCCGGCAGCAACCCTGTCCGAAGACCTGGCGCTGAACGCCGACCCGCTGGTTAAGATTTACGAAGACACATTGCCCGTAACGAAAGTTGGGGATGTGGACTATCGCTTCACACTGGAAGACGCGGACGCTCTGCGACAGCACGACGCAAACTTCACTGAACTGTTCGGTGGCGTTGCCGGTGGTCTGATTGCTGACCGTGCGAAAGCGGATAGCGATATCGGTGCACTGGACTTAACGCTGGATATCGGTAACGCAGCATTCTCTACCGTGTTCTCTCGCCCGGTTACTGAAAACCCAACTCAGAAAGAATGGGCAGCATCCATCTCTTACGGTTTCGGTTCT…
Salmonella phage PhiSPFM10	7901_hypothetical_protein		22	62	PhiSPFM10_012	ATGCAAATCGGTTTTTTCTTTAATCGTCACGGAATCGTGTTTGTTTGTGGTGTTCCGGATAGTGACGGGAGACGTGTACGCACGTTAGAACTCGACGAAACATCTATGGTCGAGTGGAAAGAGAAACTTGCTCCCTTCGCAGAAGGTAAGTTTCAACTATTGCAACTCTACACGCAAGCTGCGTCGCCACGCGTTGCTTTCTCCCGACTTGGAGACGGCGAAGACACCACGCATCTGGTTATCTTCAGTGGGCAGCCTGGTCGTGTATTGTGCGAATTATTGATGGGATTCAACCCGCCTAGCAAGCCCAGGATGAATACGTACAATGTGCACGACAGTAGTCAAATTCTTATTCTTCGATAA
Salmonella phage PhiSPFM10	126_hypothetical_protein		22	62	PhiSPFM10_156	ATGGTAATCAATTTAGAAAAATCAAGATTAGTTGCGCCTATGTTCGACGGCAGAGGATTTATGGCAGCCGGCTTTTTTGTATCGGAATGTTCTGTTCCCTTCCGTGAAAATTCTGAAGAACCTACTAATTTTTATCTCAGTCACGATGCGGTAAGTGCGATATTGCAGTGGGTGAGGATGTGGGAACTTCATTTACAAGGTGATGACAGTCTGCGGATGGATTATCCGCAGTTAAATATAAACGGTGTTGTGTTCACTCTATATTCCATCGCCGACTACGACTACAATGAGCTGAAAAATATACACCCTAGCCAGGCAACGCAAATATTCGACACCATACGTCAGAACTTCGCGACTGGGTTTACTGAACGGAAAGATTTGTGGGAAAAAGCCAATCAC…
Salmonella phage PhiSPFM10	123_hypothetical_protein		22	62	PhiSPFM10_158	ATGCAAATTCGTTTTAGTCCACCGTGGGAAGTTCAATCTAACATAGATAAAGGGGCTGGCGTTAAAAAGTTGGAGGAACTCCAAGCAAGCTTCTTTAACTGGTTATATGACTGCTCGTCGGGCTTTAGTTCCATCATACTGCCAGTGAGTGACCCTATTTCGATTTATAAATCGATTATGGCACCACCTGCACTTCCGACTCTTTATTATGACCAGGTCTTAAACCTGGTTGAGAAAGGTACGAATGAAACCCTTGCTGATTTATATGGGGAATCATTCGACGGTCGTTTACGTTGGGTGTTCTCACAACGTGGCGATGTTGTTGTGGCGTCTTTTGCAGAAGCTAAATCCGGACCGGGTTTTTCTTTAAGTGAAGACCACGCTGCGAAAAAGATGTTC…
Salmonella phage PhiSPFM10	7930_hypothetical_protein		22	62	PhiSPFM10_041	ATGCAAAAAACAATCATCGGAATAACGGTTGGTTCTTTCTGTGGCTTCCCTACCCCACAAACAGAACCCCAATATTTGGGCGCAGGCAAACCTGACCCGGAAGTCCGTAAGTTGCGCGAAGAAGCAAAAGCCAGAGTTCTTACTGAGCTGGAATCGTTGCTTCAGTCTCCGGTTATTTCACAATGGGGTATGGCAATAGATGTCACTCGAACTGATCGACGAGGCCGTTATCTCCCACGACTTGTTTAA
Salmonella phage PhiSPFM10	8207_hypothetical_protein		20	2	PhiSPFM10_231	ATGAACTTGTATCGCATCGGGTTTTACCGAAACGAGATGCCTGAATCGGTTTTGGTTGTCTTAGCCGAAAACGAGGAGCAGGCCAAATCCTTCTGGCCGGTTAGCGCAGAGCGTCCAGCGGTTGCGTGCTGCTACGACGGCGCTGTGTCTACCCCGATGGTTACGCCTGGGGTGGTTCTGAAGCAAGGCCGTTGGGATGATTATTCCCATCCCGGTTTGGAATTTGTTTCCGAATCCGCCAGACACACCTGGAATCTCACCACGGGTAAAACCAGAGTGTACTTCGGCCACCAAGCCAAGCAACCGTCGCTCATCAAGCTGTACCTGGTTTACAGCGACGTCGCTACCGAAGACTATGTCGACACCGGAATCATCGTCGGGGCAACAACCCCCGAGGCG…
Salmonella phage PhiSPFM10	8183_hypothetical_protein		20	2	PhiSPFM10_206	ATGCAGCATCCTATATTGGCGTATATCGAGGGCTTGGTAGCACGGTATCGATACCGACCATTACCCAAGAAAGTACGTGAAGAAGCTTTGTCAGTTTATCAGCAACACTTAAACGGGTTCGATAAGGTAAGGGCTGCCACAATAGGTGGCGTGTCTGTGTGCCTACGTTGGAACCGTGTGGTGGTTGGTGATTATGGTGCGTATCTCGAGATAGATGAGAAGGATCTGCTCGTTGGATTGGATGTGCCTCCTGAACAAGCCTGGCGGTTAGACGAAGAGTATATCGCTGGCCGTAAGCTGAGTATCAAATATCATTGGTTAACATTTCGGGGTGTAAAAGTTTACCATCAAGTCGACACCGTTAAGTATGCGGACTATCGACCGGGCAAATATTACATT…
Salmonella phage PhiSPFM10	7816_hypothetical_protein		21	5	PhiSPFM10_185	ATGCTGCCGTACCACTGGAAGGTGCTGTCAGCCAGTCAGATTGACCGTGACTTATACGGCGACCGTATTGGAACTGACACACCGACCCTCGAAGCGTATGCGACGCGCGCAGAGGCGGTTAAAGCGGGCATCGAGTACGCCTGTCGAACTAATCGTTCATCGGCACCGGGGCAGCCTATCGCTTCCGTACGCGTACAACAGCGCGGCAACGTGCTATTGTTGAAATCGAACGGTTACTGGAACAATATTTCGATGCAGGACAGCTTGCATCTGTATCGGATTGATCCTAGTAAATGCTCTGAACCCTGGCAGCAAGCCTACGAAGGTTCCCCCGAATATTACACACGTGGCGTGACAGACTACGAAGAAGTCTACTTCGACACGATTCACAACCACATC…
Salmonella phage PhiSPFM10	62_hypothetical_protein		21	5	PhiSPFM10_219	ATGTTCAGCATGTATGATGTTAACACGGGGTTGAAGCATATCATTCTCTGTATGCTCGAATACATGATTCCGACATTTACAGAACACGGTGCGTGGGACACAGAAACAGTCTCACTGATTGTTAGGTGTTATCGTCCCAGAAGTCATTCGCGGGAAATCCACACCATCGCGTCACACGTTCATCGTGCTATCTGTGAGGAAATGGGCATTCCTCCGAAAGGGTATCGGTATCATTATAATCAAGCAGACAGAATTCTCCGTTTCATTCCACGTAAGGTAACAGATGTCTATGATGACGGTTTATACTGA
Salmonella phage PhiSPFM10	7967_hypothetical_protein		21	5	PhiSPFM10_077	ATGCAATACGACAACGACGACTGGCCGAAAGGCTTAATGCCCATTTTACTGGGATTAATGGTCCTCACGATGCTCGTGCGTTATATGACGTGA
Salmonella phage PhiSPFM10	7791_hypothetical_protein		21	5	PhiSPFM10_160	ATGAATACCTTTATGCAACAACTGCGTCAGCAACAGCTGAAACAAGTCGCTTTTCAACAACGTCTGCAAGAGGTTACCCGCCAACCGCAGACTTCCACCCGTACCATTAAAGGACTAGGAGGTGAGATAATACTCAACAAGAGATAA
Salmonella phage PhiSPFM10	8092_hypothetical_protein		21	5	PhiSPFM10_115	ATGAAGAAAGTTTTAGTTCTGTTAGGCGCACTCGTTGCGCCTATGGTTGCCCACGCTGCGGACAAACCACTCTTACTCGACCAGGATGTTTACGAACGTGTATTCCTGGAATGCGCTAAAACCTTTAACGGACCACAGAAGACAACCTTTAACGATTTGGACGAAGCGTTAGAGGTCTGCCGTGACACTGCAAAAGAAATCGCGGTACGTCAAGGAACCCTCAAAATGGCAGTGGGAAGCAACTGGGAAGAAGTGCAGGTGATGGAAAAACCGGGTTACATGGTCGACCTGAACGCTAAGTTGATGCGTGAAGAAAAACAGAAACAAAAGTGA
Salmonella phage PhiSPFM11	100_putative_virion_stru..		23	188	PhiSPFM11_161	ATGACTACGAAAACGTACGACGCATTATCGAAAGACTTGCTGCTGATGGCACATAACCCGTCAGCAATGCAGTCATTAATGCTGAACCAGCTCCAAGACGTGCAGGACGCCGACGGGCAAATCCTGCTACGTGACCCGACCGACCCGGTGGTCTACATGACCGAGGTCGGAATTACGATGGGCCACACTATTATCCAGGGCGATCGGGACACCATTCCGAAAATGTTCCCCTCTATGGCACAAACTCACGATGATCTGTTCCGCCACATGTCTGACGTGGATTATGTCGATGTTTTTGCCCAGCCATCACAAGCGACCTTACTTCTGCTTCTAGATGTCGACTCTCTATTAGCGAAGGCGATGCCGTTAAACGTGGCAGGTATTCGTAAAGTCGTGATT…
Salmonella phage PhiSPFM11	57_hypothetical_protein		23	188	PhiSPFM11_120	ATGAAAAACAAACTGCGTCCGCTGGACGTGATTATGGCGCATCCGGATACCCTCAAGAAAATTAAAGTGGTCAATGAACTTGACCGTGGTCTCCTGGATACTATTCAATGGGGTTTTACTTTCCACCCCGATGAAGAGAACAACACGCGTCAATTAGATGTCTGCGACGGCGTAGAAATTGATTGGTCTTCTAACGAAGGCTTTGATGATGTCGTCGATTATGTTAAACAGGCCACCGTTCCTCCTGTGTTCCCAGTAGCGGGTTTAGCGGAACACACAATTTCTCTCCGCCGACTGGTTAACGCTCAACCAGAAATCGTGCGTGAAGGCGAGGCGTGGACGTCAGGCATTACCCATCATCTTAAGGATGTGCTGGGTGTTGCCGGTTAA
Salmonella phage PhiSPFM11	150_hypothetical_protein		23	188	PhiSPFM11_209	ATGTTCTATCGAGAGCTTCAACTCTGTACCGCAGCGCTCCATGGCGCTAATGTGAGCAAGAACGGGGACCTGGAAGACGTCGCGCAAGCCTTACGGGCTGTGTCGGAGGTTGACCAGGTCGACATCGACGCTAAGTATTTAGGCGGCGGTGTAAAGCGTATTCAGTTGACCGTGCGAGCCAAACATGGCAGCTGCTCGTTACATTTTCGAGTCAGTGCGGATTATTTCCTGGTACTGCGCTCCACATTCAGTCACGATGGTCGGACTCACCGGGTTCGGTGGATGCACGACATTACTAAATTTGGCTACCCGCTTGCAGAACAACGTAAAGTCGTGCATGACTTTATGGCTGCAGTCGTTGCGGGGTTTTAA
Salmonella phage PhiSPFM11	301_hypothetical_protein		23	188	PhiSPFM11_095	ATGTTTTATCTGGATAGCGATGGCGTTTTTGCACGCTGGCGTAAATACGTTTTATCCACACATTTTCCCGGAATGACGATTAAAGAGTTTAACGCATTACCTGAACTCCGTCGTCGTAGTTTGGTTCGTTCGATGTATCAGAACGATCCTGACTTGTTTTACAAACTCGAACCAATTGAGGGTGTAGAGCGAATCCTGGAAACGGTAGATAGACTTTGCGACAGTTGGGCAATACTCACCTCTGGGTCAGAAGATCACTACGACCACCAATTGGTTGTGGATTCAAAACAACGGTGGTTCATGAAGCACTTTGGGGTACCAGCTGACAAAGTCATCGTCACCGAAAGTTCAGGGCAGAAGAAAGCTTACGCCTCGCGAGGTAATTTGCTTGTCGACGAT…
Salmonella phage PhiSPFM11	99_hypothetical_protein		23	188	PhiSPFM11_160	ATGAGCATGGAAATGACAGGTAACGCCACCCACCCCAAATGGCGTTTGGGGGAGATCGGTGAAGTCCTGCGTTCACGTATGGCCGAGCGTATTGATTCTGTCAACCAGCTCAATCTGTACATGCAACGCAACGAAGCCGACTTAATCTACGGCTCTCGACTGATTCTGCAAATCGACGCGATTCTTGATGAGGTGCGACGCGCGGGATTGTCGAAAGATGTCGCTGTCGCTGTTGAATCTTCTCGCCCAGGCACAATTCCCGAAGCTGTCCGCAAAATCCTGACCTCTAACTATACCCGCACGCACCAGAAAGAGACTATTGTTGCGCTCGAATCCTGGGCAAATGCAGGTAAAGTGGGATTGGTTGTGTTAATCATGACCGCGATTATCAAAATCATC…
Salmonella phage PhiSPFM11	188_hypothetical_protein		23	188	PhiSPFM11_245	ATGCGCAACCTCTTCTCCAAATCTGAAATCAAACCTATTGTTGAAACCACCGCCAAACATAAGCCTGACATGATTGACCTGCTTCTGAAAATGTCTGCAGCAGAAGCCAAAGCTTTCATGAAAACAATGAAAGACGGCGATAAAATGATTGACAATGTTGAAGTAACCTACGGTGTTAAAGACCGCCCAAAGAATAACGGCCTCGTGTGGGTCTGTTAA
Salmonella phage PhiSPFM11	162_hypothetical_protein		23	188	PhiSPFM11_221	ATGTGGTTAAGTGCTATTCATCGTGACCTGCCGAAACGTGAAGTAACTCTTTCTGTCGATGCGGAACCGATTACTGTCGGCGTCGCTAACTTCGACCGCATGGAAGAAGGGCAGTATGTCGTGGTGGACAACGATGAAAACGAATTCATGTTATTCCATCCCGAAGTCGATGCGTCTGAAATCCGCGAGGGTTCTATCTTATTTTCTTGGCAAGACAAAGAAACTAAACAGTGGATGTGGTGTGTTGCTAACACAACCAATGAAAAAGGTACCGCGTATACCCCAGGACAGCTTCATGTCGAGCCTAAACCACACTGA
Salmonella phage PhiSPFM11	215_putative_radical_SAM..		23	188	PhiSPFM11_015	ATGACAGATCAAGTAGAATCCAGGATCTCGTCTGAACTGTACGACAAACCGTCAATTCTGTCGGTTGTCGCAACTTCTAAGTGTAACTTAGACTGTAGCTTCTGTGGAGGGGCTTATTACATGGATAGAGAAGATACTTCTCGTGAGTTTCAACGTGAAGAGATTCTCTCGATTTTAGAGAAGAATCCGGATATCGGTGAGATTCATTGGACGGGCGGTGAGCCGCTGTTAGCGCAGCGCAAGATTGAAGACTTCGTGAACGAGTTGAAGGAGTCTCATCCGAACCTCCGTCATCACATGTACACCAACGGTTTAAAGATGCGTAAATCACATCTGCCGTTGCTGAAACAGTTCGACCTTATCTTTGTGTCCATTGACGGCTACAAGAAGTCGGAACGT…
Salmonella phage PhiSPFM11	281_thymidylate_synthase		23	188	PhiSPFM11_076	GTGAAACAGTATCTTGAAATGATGCAGAATATTCTGGATGAAGGGCATGTTAAGGGCGATCGTACTGGGACAGGGACGCTCTCCGTCTTTGGTCGCCAAATGCGTTTTGATTTGCGCAAAGGTTTCCCGTTAGTCACGACTAAAAAACTCCACCTGCGTTCTATTATTCACGAACTGCTGTGGTTCCTTAGTGGCGATACCAACACCAAATATCTGGAAGATAACGGCGTTACCATTTGGCGGGAGTGGCAAGATGAAAATGGGAACCTTGGCCCCCTGTATGGTGCACAATGGAGACGTTGGAAAGATGTGAAACTGGTGCCTAAGAAAAATGCAGCTTTAATCGAGAAACTGCAAGATGCAGGATACGTGGATTATGGCGACGCGGACGACGGTTCA…
Salmonella phage PhiSPFM11	130_hypothetical_protein		23	188	PhiSPFM11_191	ATGTCTAGTGTTGAAGCAGTAATCTATTTTGAAAACGATGGGGTCGCGGGGTGCGGCTTCCCGAAGACAGCTGGGGTTAAATCTCTGTTGGCAAAGTATAAAGAGGAGCTTAAGAAAACGGCAGGGCAGAACCCTGGCGTGCCGCTGCGTAGTATTTTTCCTGAGATGGAGAAGGCTGCAAAAGTTGATCCGGTGTTGGGTATGTTCTGCGGGATGATCAAAGAGCGATTCCCTGACATTGATAAGTACCACATTACGCTGGCGTAA
Salmonella phage PhiSPFM11	79_putative_nuclease_Sb..		23	188	PhiSPFM11_140	ATGGAGAAGATTACTAAACCTCCTAAGAAACCAGAAGGCGTTAAGCGCCTTTTGAACACTAACGATATCCATTTGTTGCATAAACGTGTGCCTACTTGGCACATCGTGGATGTGATACGTGAGGTACTCATTAGCTGCGAAAATACGCTTGATGCCTTTTATATAGCAGGGGATTTATTTGATGATTCCCGACATCTTCGCCAGGAAGATTCTCAAGAAGCTGTGGGCTTCTTGACGTGGTTGCTCCAGTGGTCTAAGGCCACTAATACCGCAGTTCGCATCGTTGAGGGAACACCGTCCCATGACCATGGCCAGTCCAAAATAGTTGAGTCGCTGAACATCAGTATAGGCGCAGACTGTTTGTATTTGGCAGGGATCGGGATATTTTACGATCCGGCT…
Salmonella phage PhiSPFM11	161_hypothetical_protein		23	188	PhiSPFM11_220	ATGGATATGATCGAATTAGGTCAGCTCCCTCAGCACGATTTCGATTTAGGCGTGCGCCATGAGGAAGGGGCCGACGCGAACACACTAATGGCCCGCTACTACGAGCTACTGACCGGTCAACCGTTGGACGATGAACACATCAACCGTTTTGAAAAACTGTTGGCACAACTCATCACCTCTAACGCAGAACGCATTGGCATGTTGAACGAAATGAACTTTGCCGATGTAGAGCCGTCTGACGCTCAGAAGATTCTTATCGATGGTCCTGTGCCAAGCGATGAAGTACAAGACCTTCTGGCAGGTATCCGTGCAGGCTTCGATGAAGCTGCTGAGAAATACGCGGAAGAGCTGGCAGATGTCGATTTGGCTGCGCCGGTTGACCCGAATCCGTCTGCAGAG…
Salmonella phage PhiSPFM11	258_putative_endodeoxyri..		23	188	PhiSPFM11_053	ATGACATATCCTAAAATTCTGCCTGTTTTAACGCCCACCGTTGTTGTTGGGACGGACTTAGAGACCCTGGCTTTACGTCCAGATGCCTACATCTTAACGTTGGCAAACGTGGCATTCGATGTTCCGACAATGAAAATGATCGGTTCATGTTACCACAAAATCGACCCCAATGATGCAAAAGCAAAAGAAATCTTCTACATCGATCCACAAACGGTCGGTTATTGGGAAGGTAAAGGCGACCCCGAATACGCACCGAGCGAGAAAGCACGTATTGAAGCGTTTTCTGGGACCACTCCACTGCCAGAAGCACTGTGGGCGGCCAAAAAATGGTTGGATGATCTGGGCAACGTGAAAATGGTTATCACCATGCGCGGTCCCGATTTCGATGCTCCAATTCTG…
Salmonella phage PhiSPFM11	213_hypothetical_protein		23	188	PhiSPFM11_013	ATGAAGTCAATACTGATTCACAATTTTACGAAGCGTAAACTGCACTTGGTCGATCGCTTCCTGCGCAAAAGCAAGCTGTACAATGTGCACGCAATTGTGGCAGGGGAAGACTTCACTGATGAAATCCAAAGCCTGTTGATTAAATACGGGCTGAATGTGATGATCCCGGTCTACTGCGTTGAGAAAGGACACGAGTCTGTCGCGGAAATCGAAAAGCGCAACCCTGGCTTTGAGAAGCGACTGCTTGCATACCCACGCCACAAAATCGAACTGCTACGTCACTCTATTGATGAAGCCAGTCCTGAAAGTTTAGTGGCGTTGGGCTTGTCATTCCCGCGGATGCGTATTCGTAACTTACGCTCCAATAACCCGGTTGACGCTTATTACACAGAGCGTCAA…
Salmonella phage PhiSPFM11	292_putative_tail_fiber_..		23	188	PhiSPFM11_086	ATGGCAAAAAGAGGCAAAGACGGTTTCGATGATATCGATTTAGATAGACTCGACGACTGGGATGATTTCGGTGAACCACCCCGTCCCAAAGACGAGAAAAAACGAAGCCCGATACTCAGTACCCTGAATGTTGCCAGGAAGTCGGCGTTGTCAACTATCTGGCCAGAAGGGAAACGCGACCAAGTTATCCTCAAGGGGATGCCTAAGCCGGCAGCTGATGCATACGAGGGTTATCAGTCAGCGGCAGCTGCAGCAAAGGACATTTACGCCCATACGAAAGGGGAGCTTGAGAAGACCGAGCGCACGCTGAAGATGCAAGCGCGCCAACTCGGTCCGACGATGAAGAAATACTTGCCGGATGCAGTTACTAAGCGCATCGACAAGTGGTCAAAATCTGAC…
Salmonella phage PhiSPFM11	198_putative_virion_stru..		23	188	PhiSPFM11_256	ATGACTATACGGTTAAGCTGGCCATCTCAAGCCAGCAAAGGTCTTACCGCGATTGAAATCTATCGCAAGGAAGGCTGGAACGCAACAATCGACGTTTACAACCCAGGTACACCACACGCGACCTTATCAGGCAGTGCGGTAGAGTTCGTAGACGACATTGATACCCTGACGAAGAATACGACCTATCGTTATTGGGTGGCTGCTGTAAAAGACAACGAGCGTCTTATTGGCAGCCCGATTACGCAAGGGTTCTATCCAGACACCGGACCGGGTCCACAAACTATTTTGCGAGGCGATTGGGCTTCGGGTTATTTCGGTACAGTACCGAATACCGAGTTCTTTAATACCGCTGAGCTGAAGCTTATGTTGACCGCGCAACAGGGTAACATGCTGACCAAC…
Salmonella phage PhiSPFM11	78_hypothetical_protein		23	188	PhiSPFM11_139	ATGAGCCAGGAACCTACATTTAACGGTGTACCGTTAAGTCAGATGAATGAGCAGATGCGCTTTGAGTATAACAAACTCAAAGAGATTGAAAACGATTTGGCGGAAAGCCAGAACGTCTGTAGTGTCTTCACCGAAGCACAGTTCCGTCGACAGGGCTTACCACTGCTGTCCGGGATGCTTGATGGTACTTTTAACGAAGAGACCTGGACGGCTTACGTAGGAAGTCCATTTGTACCCCTACAGATTGTGGACGATGCTGATAACAGCAAACTGCTATTTACCATCCCTGCTCTGTTGAACACCGGTCGCTCGTTAATCACCGTTGACGGCGAACCCTCCCTCTCCGATGAGACTGAGTACATCCGTCGTCAGGTTGATGTGATTGCAACCGTCGGTGAA…
Salmonella phage PhiSPFM11	113_putative_virion_stru..		23	188	PhiSPFM11_174	ATGCTCAAGGCGAACAAGAGGGGTGATACTAAATTCGTTCCTGTTGAACCTGAAATTCCGATTATCAATAAACCGCAGGACGGGGTGAAAGAAGCCAGCAACTTGGTAACGATTCCAACCCGCACCACGGTAACGGACTTCGACAGGATTCCGAAACAGTATCTCCTGCAATACAACGAAGGTTCTGAATGGCCGGTTGATTTTTATCACGCGTTGTCGGGTCGCAACGATCCGAAGACGATGTTCGATACTCAGAATGACAGCCCTACGCAACAGCTGCTTAAGATTGTTAATCTGTCATTACGTGTTAACGCACCGCTCGACCGTACGCAGGACGAACAACGTAAGACTTTCGAACTGACCGGGACGTCGACCCTGGTAGCATCGATTACACCGAAC…
Salmonella phage PhiSPFM11	185_hypothetical_protein		23	188	PhiSPFM11_242	ATGAGTAAAATGAACACGAAACGAACGTCAGTCGTGTTCCAGCAGGGACGCGCACGACTCTATAAAGGTAAGAAACTTATTGGTACATTTGAGTATCAAGAGAACCAGCTAATCGTCGATGTTATCATTCTCGGTTTAGCAGCGAAGTGGCCACCTTTAAAAAGGACATTGGCCAAACGTGCGATGGAGAAACGCCGACGCGACCAGATAAAAGCATTTAACAAACCATTTCCACATGAGGCGTACCGAGTACAGCCTCGTTGCGCACACATCACGACGTCACCCATGCTTGCTAAGCTTGATGTGTCCGATCTGAGAGAAATGTTAACTGTACATCCGTAA
Salmonella phage PhiSPFM11	232_hypothetical_protein		23	188	PhiSPFM11_031	ATGACTATCAAGAAGTTCTTACAAGCAGTAGTAGTTCTGGCCGCATGTGGTATTGCAGCAACTTATGCTTTCGATAAGCCAGACGTGACTGAATACACATCAGCTGATTCGGATTATGGCATTGCGCCGAATGAAAAACCCGAACTGATGCGTGAGGTCGAACAGTTACAAATCTACAGACTGACGGACGGTAAGAACTGCACAGGGCTGGTTATCGCTGATAAGAAATTGAAAATGTATCAGCGGTTAATCGACATATCGTGCAATCAACCAAAAGTCACCTCGGTCAGTGTATCGCCACTGGAATTACCGAATTTGGTTGCTGTGAGCTTTTATCACAACGATGTGCTCGTCGGTCGCATCACCCTCAATCGTGGAGATATCAAAAATGAAATGCAA…
Salmonella phage PhiSPFM11	128_hypothetical_protein		23	188	PhiSPFM11_189	GTGTTTAAAGATGCGATTAGGAAGATTAAAGAGGCAGGCGAAATAGTGCCTTTTAATCGTGCAATTGCAGAAGGAGTTGGGTACACACAAGCTAAAGATGGGATACATGATCGTGTGGCAACCATTCTACGTCGTGAGTTGACGTATGATGAAATCGATAATCCGAAATTACCAGAAGGGTTAACGGTATTAGGTTGTCGCCAAATGTCGCCGTTTGAAGCTTTTATCTTTAAGTTATCGAAGTCGGATAACAATTCACGAAATAATCGTGGCCGGTCAATTATTAACATCTCATCCACTGACACGTATATGGTAATGGCCTCGTTCCGAGTTCCAGGTGATCCTCGCCCGGTACAACGACCAATGAGCCTGCCGTTTATTCGTCGTGGCGGCTTAATG…
Salmonella phage PhiSPFM11	255_hypothetical_protein		23	188	PhiSPFM11_049	ATGGCACAACTGTTGCCTAACACGCCTCAGGTTAACCTTGAGGGGTTGTTCAAGGTTAAGGCACCTTATACGTTGCCAGATAAAGTGATTTACCGTGTTGACGCGGTACAGAACTTTCCGAAACTCCAACGTAATAATATTGACGTTTATAACAAGTATTATAAACCTGTCGGCCTAACTCGTGACGACTATATCAGCGACGCTAATGTCGAAGCCTCGATTGTAACATTAAAGTCGAGGGACGGTCAAGTCTACGAGTTGCCTGATACGTACATTGAGACGTATCCTGGACTGAACGGGTTAAATTATAGACGCAATGTGGTGGTTATTGACCTGGCATTAATACCCGAATACGTCGATGTCACACTGCTAACGAACGACCTGAAAAGCATCTTAGAA…
Salmonella phage PhiSPFM11	111_hypothetical_protein		23	188	PhiSPFM11_172	GTGGAAAAGAAATCTGTTAAGGGTTACGTGATGGAAGTAACCCCAAAAGCGGCTGAACTGGCGAGAGAATATACCGGATGTATCGTGCCACTGACCTCAATCGTGGTGTGTGAGGGTTCCTTCTATCTCATCTTCGGCAGTAATGAGCCGGTCTATGCGCACATCAATGACCCTGATCAGGTTACAGCCCTCTCTATCGCGATGGGTAAAACGGTATCAGACAAGATGATTGAATTCGTTGTCGGGAAAACGATGGACATTATCCGCAATCCGGTTGGACACAGCGGAATAAAATGTAAGAAGTGGCAGCTAGCTTGGCTGGCACACTAA
Salmonella phage PhiSPFM11	145_hypothetical_protein		23	188	PhiSPFM11_203	ATGTCTTTTGTTATTGACTTTAACCACCATCATAGTCAAACCTTGCTCGATTTAGTCAATGCTTTTAATGCTGAAACCGTTTATACGCCCCTGACCACAGAACGTATCCGTGTGGAGAGTTATGGTCCACCGGAACCGGACGGTCGTGTAAGTGCTTTGCTGACTAATAAGAGTAAGCCAGATGACTATGTGGTTGTGCGTTACCGCAAATTGAGCTTAAATGATATAATCACATTGGGACCTGAACATCTCACGTGGTTTGATTTGTCGAAAGGTAAACCGGCCGATTTGCGCGTATGGTCTGAACCTGCAATGGCCAGTTTTGAATCGGCGTGTGCAGAACGCGGCATCGTTGTAAGTAAGGCGTGGGAAAACCCCGCGCAATGCCACGTAGAGTAC…
Salmonella phage PhiSPFM11	157_putative_DNA_adenine..		23	188	PhiSPFM11_216	GTGATAAGACCAATTTTAAAATGGATGGGCGGTAAGAGTCGTGTACTGCCCGAGCTTCTACAGGTGCTTCCGGATGCTGAGTATTTCGTTGAACCGTTTGTGGGTGCAGGGTCAGTGTTTTTAAACACTAAATACCCGAACTATATTCTCGGCGACACGAACCCGGACTTAATCGAGTTACTAACCATGGCGCGCGATCGTCCGGAAGCGTTGATACTGGAAGCAAAGGCGCTCTTTGCAAATGGGCTGGACCGCGGTCTGTACATGAAACGGCGTGAGGAATTTAACAGCGAGACAACCACGGGGAAACCTAATCTCCAGCGCGCTGCGATGTTCCTGTATCTTACACGTCATGGTTACAACGGCTTGTGCAGATACAATCAGTCGGGTGGGTTTAAC…
Salmonella phage PhiSPFM11	174_hypothetical_protein		23	188	PhiSPFM11_233	ATGGCAACTGTAGTCAAAAAGAAACGTTTGCATGAACTCGATTCTTACAACGGTGATAAGTCGAGCGCGGTAGCGCTTATCAGCGTTGATGAAAAGGAGTACAAACTTCCTCTCAGTGAAATCGGCGGTGGTGGGGCAGATGCAAACCCTATCCAAAACTTATCCGGTGCTGACGGTGTCGTTGAAATAGATCCCAATATTGCGGACGACTTCATCATCCGTTTAGGTGACCCCACCACTGCGCTTTCTATCACACCTATTACCGACCCGGTTCCTGGTACGCGATATGAGTTATTACTGACGCTACGTCAGGGTACCGGTGCAAACAAAATCACCTGGCCGGCTTCGGTTAAATGGCCTAACGGTGCAGAACCTCCGTTATCGTACACGCTAGACGCC…
Salmonella phage PhiSPFM11	202_putative_virion_stru..		23	188	PhiSPFM11_001	ATGGGATTGTATAGCGCACCCGAACTGGAATTACTCTGCCAACAAGTCGTAAGGGATAACCCTGAACTCGCAGGAAGAATCAGCGCTGATTCGATTGGGGTGAGGGGTATTCCTGCCGAGACCACTAAGAATGGTCGTAACACGGTAATTACGTTGGTAGGAAAACCCGGTAAAGGTTTCTCTGGGGAGTGCACGGTTTATTACGACCGTTTAACATTATCAGATCTATTTAAAATAGCTCCGCGCGTCTACGTACCACAAACGGCCAAGACCGTGCGGGATCTTCTCCCAGCTCTACGCGATTTATACGGTGTTTGGTTATCTGATAGCAGTGTACAGTCGGTAGACGCGCCTATCAAATCGCTGGCAACGCCAACACGTATTAATTTAACCGCGTAT…
Salmonella phage PhiSPFM11	236_hypothetical_protein		23	188	PhiSPFM11_035	ATGAACATGAACATTCTCGACGATACCCGTTCTTCTTTCTTTACTCAGATGAACGTTAACCCTGAACGTACCCGTGCCATTCTTTCTACTGGTTGGAAGTTGAAGTTGTTAGGCGAGTTAACCCTCAATCGCACCGACTGGCCAGCAGAAGCAACCGTATTGATTAACAGCATCCACAGCGAATGGTTAGATGCTACGTTGAATGCCCCACAGCTACGTCCGTACTATCGGATGCTTCATGCGGGTTATGAAGTATACCGCAAAGGTTGGTACGCCGCAGCCACTTATTGCAACACCCCTGAAGGTCGTGAAGACAACACCGTCGACCACGTATTAGTGAATAACTTCTGGGGCGACCAAATTGAAGTCTTACAACTCTCTACCGGTGACCGTATTCCG…
Salmonella phage PhiSPFM11	200_hypothetical_protein		23	188	PhiSPFM11_258	ATGGCTTTTACAATTCGTTGGACGAACAATAACCCTGGGGCTTCGACCGTGAAGCTGTACCGCGACACCAAACCTCTGGTGCGTACGGCATTACCTGAACCTCTGGCAACGTTCACTAACGGGGAAACTGAGTATACTGACCGAACAGCGATACTGGGGACAACGTATTACTACATGACCACCGTGACAGTGGGAAGTCGGACACTGTTCAGTCCGCAGAAATCAATTCTAATTCAGAACCGTCGCGGTATCGGCATCGTGGCTCCACAGTACGGTGATGACCGCTTTGCGTATTACGGGTACGTGGCGTACGGTGAATTACCTAGCGCGGGTGATTATCCGCCAGGGTTTGTGGCCCTTTCTGGATACGACCCAACTGTTAAGCCGGGCTTGATGAAG…
Salmonella phage PhiSPFM11	234_hypothetical_protein		23	188	PhiSPFM11_033	ATGAAACATTTTTTATTACCAGTTTTACTTGCTACTCTGGCCATTAGCTTCTTCGCTCGCGCTGGAAGTATCGAGTTACCAAAAGTTGTTAACGATCACGAATACGGCGGGCCGTTCTGGTGCCAGAACTCTGACGTACAAGGCGGTAGCTGTCAGATCGTTGCGATGTCCGATAACAACCGTTACCTGTTAGTGAAAACGATGGGCGGTGTCGCATGTGGCGACCCTGAATACGGGGTTATTAACATGGCAACAGGTCAGGCCGAATCCATGAACTACAATGATAACCAAGCCTGTAGCGGTGAAGCCGTTGCTGAGTTTACTCGCGACCCAGGTGATAATGCCCTGACGGTTATCATGTACGACCCTACGATTAAGAAAAACGTGGGCATCAATAAA…
Salmonella phage PhiSPFM11	298_putative_virion_stru..		23	188	PhiSPFM11_092	ATGGAAAACTTGTCACTACGTTATAACTGCGTGGCACTCGCTGGGGTCAATAAAGGGGCAACGCTAAAGAAAGATGCGGACGGATATTACTACGTCCTGTTAGGTGCACTGAATATTTTCAACTCTGAGAATATTTACTACGCCTATAACGAGTCAAAACATGTCTTCGAGCGCTCTAACGTTTTCATGCGTAAAGTTTTGGCGGGGAATCTCTTCGGTGAAGAAGACCATCCGCAATACGAACAAGGCATGAGCGAAGCCCAGTGGATCGAACGTAACGAATGGATCGAAACGCGTAACGTGTGTATGCACATTCGCGAAGTAGAAGTGAAGCCGACCGACCAGATGTGTAACGGTCTGCCGGTGATGGAAATCTGGGGTTGGATTAAACCTAACCGT…
Salmonella phage PhiSPFM11	210_hypothetical_protein		23	188	PhiSPFM11_010	ATGAAACGTCTATTTATCGTATTCGCGATTATAAACCTGTTGGCCGGTTGTGTTCAGTCGCCAAGCAACATAGGACAATTTAGCGCCACACCAGTAAAGAATCACGACTTGGTGATTTATACATGCACAGGGACGCAGGAGAAGTTTGTAGACTACCGTCCGGTACTGGACAACCTACAAATGATGCCGCGGTCAGTAACAGTAATGGATGTGGGTGCAAACTGGGTAGCAGCGTGGGACGGTGGCAAACTAGAGTCACCGATGATGTTTAAAGATACAATTGGCAAAATCGACGGGAATGTTAACACCACCACAGGTGAGCGTTATTACCGTATTAATAAAACCGTAAACGATAGCCCCACTTACTCTTTTTCGGATGTGAACCCGTATACCGGCGAA…
Salmonella phage PhiSPFM11	106_hypothetical_protein		23	188	PhiSPFM11_167	ATGGCTAACTTTGTAAAAAGTAAACTCGCGCGTGAATCTGTCGAAGGTACAGGTACTGTCGTTCCGGACGGTATCGAGCTGCCGGCTGAGTCCGTAGAAGGTACTCTGGCTGACATCGAGCACGACACCAAACCGATCGACCAGCTGGATGCTGAAGCAGATGTGCTGGCAGAAGACGGCGACGAAACCGACGCGCAGCTGGAAGCAGTCGATGCTGCTGAAGCTGCTGCTGACGGTGAAGGTGAAGATGGCGAAGAGCCAATGGAAGTGGAAGAAGATATGCCTGACGAAGCTGCTGAGCAGCTGGACGTTGCGCAGGAATCTATCCGTAAACGTTGGGCATTCGACCACCGCGTAAGCGTTGCGCAGGAATCTTACGGTGCACGTAAGCGCCGCCAG…
Salmonella phage PhiSPFM11	103_putative_virion_stru..		23	188	PhiSPFM11_164	ATGCCGATTCCGAATATGTTGGCGATGTTGCTGCCGAGCTTCGAAGCCACGAACTTAAAAAACCAACTGTCATCTAACTGCGACTCGATTGCTGCGTTAGAGCCACAGTTCCAGAACCTCCAGGAACTGGTGGGAAGTGTCCAGGGTAAGCCATTTAAAGCGAAGCCTGTTGCAGACCTTTCTACTGAAATCGTTAAGTACCTGCATAGCTCCGGTTTGGAAGTTAAAGGGTTACGTAACGCAAGTATGCTGGAGTACGTCATCGCGTCTATGCAGAACGTACAGGCGCTGCGACCTTTCCTGGAGCAGTGTATCGACCGCGACATCGGGAAGACGTTGGTGACTTCATCTCTAACGTTCAACAAACAAACCGTGTTGCAGTTGCTGGATATGATCGAA…
Salmonella phage PhiSPFM11	289_hypothetical_protein		23	188	PhiSPFM11_084	ATGAGTTTATTTGGAAAGACCGCAAAAGAGTTGGTTTACGATCTTATCGTGTCCCAGAATCCCGGACTGACTGGTAAGGGCGTGACCATCGATAAATTGTCGTTCGGTAACCCGTCGCACATCACCGCAGCCGATCCTGACCCAGAACAGTACACCAGACTGAACACCAGTCTCGATGTTTCTGGTATCGTTGAGAAAGGTACGTTTGGTAAGATGGGTCTTACTTACCGTCGATTGGACGTAGCCCACCTGTTTGAAAACGTGGTGCTGTCTGTGGACGGTAGTAGCGCATCTACTGCTGCTGATCTTGTCCCGTTATTGCAGGCTAAGTATAACTGGATGATTGACGTATCGGAGATCTACGCAAACGAGTCAATGACGTCTTCCACGAAACACAAT…
Salmonella phage PhiSPFM11	87_putative_DNA-directe..		23	188	PhiSPFM11_147	ATGAAAACACCAGTCGAACTCATGTCAAGCGTTGCTGACCGTGAGGTGAATATCACTGGCGTATCTGGGGCACGTGCCTCAATGGTGGGTGGACATATGAAGTCGGCGGTACCACTGGACAATCCAGATCCGACTATCCATTTTACCGGCGCTGATGTGAACTACCACGATTATTGTTTTAACGATATCGTGGAAGACAGTGGTACCGTGTGCAGTTACACAACCAAAGAAGGTGTTACTCGTGCAGCTGTTTTTGCACGCTATGGTCGTGAAGGGGATCACGATCCGCTCCAACATGTTATCTTCTTCACGCGCGCAGATTTAACCAACCAGCGCAAAGTGATGATTGATGTAATCGATATCAAGTATTACACCAACCACGATAACATTTTCTCGTCT…
Salmonella phage PhiSPFM11	194_hypothetical_protein		23	188	PhiSPFM11_252	ATGGCTATTTATCAACCTTCTAAAGACGTCCTGTTGGCAGCAGTGAACGCACAGAACTCGCTTGCTGTTAAGATGACTGACATCATCTGGTCCTCGCCAAAGGACATCCGTGGTACGGAGAAGGAAACGCTGACTAACCGTAACACGCAAATTAAAATTACGGCAGATGGGGTAACGGGCTCTACCTGGTCGGGTAAGAAAAATGTCTTCTACAACCGCATGAAAGTCGAAGACTTGTTAGTGTTGATTGGTGACACGTTGGCGATCGGCCCATCCAACGAAACCTTGTATGCGGCCATTCCTGGACTGAACCAACGTTACGGTTTTGTTCTGGAAGAAGCTGACCTGCAGGACGCAGATATCGAATGGAACGGTGATAAGACCGAAGGAACTGTGCGT…
Salmonella phage PhiSPFM11	154_putative_transcripti..		23	188	PhiSPFM11_212	ATGCGTTTTAAACATCAAACCGTTGTGTTGGCAAAGAAAGCATTTCTGGTTCGTCTCTCTTACATTATTACCCGTGTCACTGCGAAGGATGTTACGCAGAAAGACATTGCATTGTTGGTAGGCTGCTCACCGTCACAAATCTCTGCGATTAAAAATGAACGCGAGAAAGCTGTGACTATCGAAACTCTGATGCGTGTTGCCGATACACTGCGCCTGAATTACGAAATCGTTTACCGTTCCATCAACGGCAAATGCCGCCATAGCTTCAAAATTGAATCCTGCATCGACTACATGAATAACTGTCCTATCCGGGTACGAGAAACAGGACTTAAAGTCATGGCACGTAAACCTTCTGCAGTGATGTAA
Salmonella phage PhiSPFM11	85_hypothetical_protein		23	188	PhiSPFM11_145	ATGAAATTGATTGAATTCTACCGTTCGTTTCTGACCTCGCTCGGATACGGATTCGAAGGTGACATGCTGACTATCGATGATGGTCATCCGGCAATGTTCACCTACAACAAAGTGAAGCGCCGCTTGGTGCTTCCAACTGCAGCGATGATTAAGCGTGGGTTGGAAGATGACGAAGGTAGTGAATGTCATGCGTTCCACCCGCTGTGTGAATCGGTGCTGGCTGGCGAATCTGGAACGATTCGTTTCCTGAAGAAAGCCATCAACGCGAACCTCTTCCTGAAAAGCTTCGAGTTAATCGATGCGATTTTGGAAACAGCAGCCGAAGGAAAAAATATCCGTCTGGCAGCGTACAAGAAGTTTTTAAGCGATGTGGTTTGTGCTGACCTGAAAGATCCAACG…
Salmonella phage PhiSPFM11	259_putative_ribonucleas..		23	188	PhiSPFM11_054	ATGAAAGACGTCGACGTAGCGGTTATTTATACCGATGGTAGTCATACTGAGTCCCCGAAAGGTTCGGGGGCTGGTATTCATGGTTATTTATTCAACAACGGAGATTTGGAAGACAGTCAGGCTTATAGCCATCCGGGTGTTTCAGAACGGATTACCACTGTTGGATACAAAAAAGTGCCGCAGGATGTGAAGTGTCCGGAGTTGCCGGACACCGTTCAATTTGTCGACGCCGTTATTCCCGTTCCGAAAGAGTTCTACTCAGATGTGGGCGAGTTAATCGCCTTCATCACGTTGTTTGAGAACGCGCCCTTCCGCGCGAAGAACTATATCATCTACGTGGATGCCAGTTACGTTGTAAACACTTTTAACGAGTGGATAGACGGCTGGCATAAACGTGGT…
Salmonella phage PhiSPFM11	169_hypothetical_protein		23	188	PhiSPFM11_227	ATGAAACTACAAACCGAGGTTAAGGAAATACCCGCACAAACCGTGGCATCCGCGAGTGGACTGATACTGTCTATACCGTGCGACGAATTTAAAGACTCGGCCCGTCCCGACGAAACGATATCGTTAGCATTACGTCGCGGACACGTTTTCTGTGAATTCGACGCGCCTGTGATTAAACCGTGTCAATCGTTCGGGGAAGTAAAGGCCGCCATTGATCGGATACGTTGTATTGAACTCGTACGCGTTTGCGGTTATGTATCGAACGTCTGCTATGGCGTTGTCGATGGTTACTTTCAACTCCGCGGTGAATTCACACCACACGGCCCACTCAAAGCGTTAGCGATTGAAGTGATGCGTGCAGGCACCATCATGATTTCTCCACGTATAGAACTCGATGGA…
Salmonella phage PhiSPFM11	63_hypothetical_protein		23	188	PhiSPFM11_125	ATGTCTATGATGACGGTTTATACTGAGTTCGTGCGATTGACTTGCCGACTCACCGCACTCGTCAAAGAGAATCTCGGCATCGATTACCAGGATGCTGCGGTAGAGCTTGACGACTATATCGAGCAAATTGTTCGGTTGCATGTTCTGCGGAAAAAATATGGCGTTATCGATAGCATGATACGCCAGTTCTTCATGGAGTATGTTCACGATAACCCAATCATTACTCCAACCACGTCGGCAAAATACTGGGCTCTTTGTCGATTTGAGTTGTTGATACGGGACACCGATTGCATCTGGCAAGCAATCGACGAGGACATGACTTTTTTACCACAATCCGACTTTCTCCTCTGGCATGTAGGAGACGGTGTCTGGAAAATGTTAACTACAGGGGTTACTTAC…
Salmonella phage PhiSPFM11	295_hypothetical_protein		23	188	PhiSPFM11_089	ATGGGAATTTTAGATACGCTCAAGCAGCAGCATGGGATTCCGGTGGGCCGTAATAGCACGAATCCGGAAACGGAAGGTTATTCCCCACAGCAACGCATGAACTTTGTTGTTCTGGGCAATGCGGTTGAATTGGCCACCGAAATTATTCACGGACTGCTGAAGGGCAGCAATGGCCTGTCTGACCGCATGGGCGATCAGCGTTTGCTGAAACGAGACATCGCTGATATGGTGGGTGCGCGTATTACTGGTCGCATCCAGGATTCCATCAGCACCAAAAACGGGGGTCAGGCATGA
Salmonella phage PhiSPFM11	168_hypothetical_protein		23	188	PhiSPFM11_226	ATGAACTTACGTTGGCCTATCGCCGCGGCGGTGCTGTTTTGTATTTATATCGCAATCAGTACCAGCACTCGTACTGCGGAACGTCGAGAGACCGCAACCAGCACGTTTAGGATGTGCATTGACCGTGTGGACCCGAACAGTGACACTTATCCTGATGCGGTGGATGCGTGTCGTAAAGCGGTTGCCATGATACTCAAAGAAGAAAATTAA
Salmonella phage PhiSPFM11	64_hypothetical_protein		23	188	PhiSPFM11_126	ATGATTGAGCGATCTCATTTTTATATCCCCGGCTATCAGTTATTGGCTGGGCCGTTAACGGAGTTTTCGCCAAACGATGTTCTCCGCGAAGTGAATGACGATTTGAATTCGATAATCAATACCGCCATGAGCTTCGTGGAACGTGGAACCATTGGTAGTGAGTTAAAGTTTATGATGAACAATACCTTTGGGTTTGTTTCTCGTACACTGAATGCACACGGTGTTGTGTTGGAAAATGAACAAGTAATCACGTACGGCACTGCAATTCAAAACATCGGTCGAGCGTATATGACTGCTGTGTCACAGTCTCCGTATTGGTTCACTCACTACGGTCGCTGGGTAGGGGCACAATACACAACGCGCAATCCGGCGGATGTCGAATTCTTACTGGACTATAAT…
Salmonella phage PhiSPFM11	315_hypothetical_protein		23	188	PhiSPFM11_109	ATGTCTGAATTGGTTTATGATTTCAGTGCCGGTTGTTATCGTGATACCGGAGTGAAGGTTGCCGTCGAATCATTCGGACGTGACCCATTCTTCGACGATGACACGTATTCTACGGGCTTGTATTACGACTATGGTTTTGGCGGCTACGTCCCGATGGGACTGGTGGTTGCTGCAGAAGCCATGAAGAATGACCGATTACGTAAAGTGTTTGACGAATGCTTTAAACACGTCGTCATCGATCGTCGTTTTGCAAAGCAAATTCAACTTCACGTAGACAACATCCTTAAACGTGAAGGCAATGTGGAGTGGCTAGGGTCTAATCTATTAGGCGTCCACACCATTCGTTTCTACGATTCTGACCGTAACCGCTTTTTTGAAGATGTCTTGAAAGTCGACGAA…
Salmonella phage PhiSPFM11	67_hypothetical_protein		23	188	PhiSPFM11_129	ATGATCTACAAGGTGATCGCCAACCACTTGATTAATGTGGACTTGGGGGTCGTGGGGTATCTTCCGGACGGTATGCGGTTTTTGGATTTGGTGGTTGACACCGTGGTCCGCCTACCGCGTATCACCGTGGAGATACCCGTAAAAGAATTGGACCAGGACGAGATACACGAACTTATACGTGAAACGCTGACTAGCTATACGTACGAGTTTCGTTGCATGTTGCCTCGCACCGACCTTACGTTCTTGCACGACTTCTTTACGTTACTGACTGACGAGTACCGTCGGTGGAAGTTTAATGTTGCAATGGAAGCCAGCACTGAGTCACATTTTAACGGGCTGACACCATTGTTAGATTTAGCGTTGGTGTACAAAGAGCAAGACAGTTCACACTGGGCTACG…
Salmonella phage PhiSPFM11	309_putative_tail_sheath..		23	188	PhiSPFM11_103	ATGACTTTTATTCCACGAAACGGCGCGCCGTTGAATAACAAGCAAGGTTGGCAGGATAACTCTGTCCCCGAGCTTGTGCGTACCCCTACGGGTGACGCAATTCATAAGCCGCTGATCTTCACCTTTGCCGCGCGCGGGGTAGACAACGAGGCGTTCCCGTTAACCGGGGATAATGCACTGTCTCTGCTTGGTCGCAATGTCTTTGACTTGCGAGGCCCCTACGCGACGTTCAACACGCCCTATCAGGCGATGTTCAACGCTAACGCAAACGAGTGTATGTATCAGCGCTTGATCCCTGAAGATGCGAAAACCGCAAGTGTTCGCGTATTCGCCGACGTACTCGAAACGAAAGTTCCGTCCTACGAACGCGACAGCAACGGGATCGTTCAGTACGACAAC…
Salmonella phage PhiSPFM11	76_hypothetical_protein		23	188	PhiSPFM11_136	ATGTGGCTACAAGGTAGCACGGTGTGGACGAAACAGACCGAAGGTAGCGGGGCACTCAGCGTATTCAAAGAATCGTTTTCGCTGTCTAGCCTGGCACCCGATCTCGTTGACCGTGTAAAAGAACATTGTCAGGACTTAATCTCACTGGAGCGTTTCCGTGAAACATTCAGTACCGCACGTAAATTGCGTTATAGCGATGCGGTAGAGATGGTAAGACAGATCGAAGAGTTGGGTGAATTCCAGTTCGCCAATGCTGCTTTACAGCCATTCCTCGTTGCCATGCCGGAATATCGTAAGTTGTATAATGACGGTATGGCGACTGGTTATGAGAACGGCTTTTCGCGGTTGGATGTGTTCAAAGGCAATGCGTATATGCGTACCGATGACCACTTCCGCGAA…
Salmonella phage PhiSPFM11	146_hypothetical_protein		23	188	PhiSPFM11_204	ATGAAAAAGATTTATAAAATTGCGGTAATCGGTTCTCGGAAGACTGATGAAGATACCATGTCTGAAATGTACATGCGATTGTTACGTGGGTTTAATGCGCTGCACGCCAAAGATTACACGATTCATTTTTCTTCTGGCGGCTGCTGGTGTGGTCCAGACCAATTGCAATTCCGATTTGCCCGACAGTGGGCGAATACAATCGACCAGAACACTGGCAAGAAAGTGGTGTGGGATGATGAGTTCATTTGTTACCTACCCGATGAGAAAAAGCTCTGGCTCAAGAAACAGAATCCCAACGTAGAGTTCCGTGTAATCCCTCAGGATGACCGCTATCGTGAGATAGTAGGTAAGCTTCATCCCGCGCCAGAAAAGCTCCAGGAGTTCGCCTGGGCGCTTCAT…
Salmonella phage PhiSPFM11	167_hypothetical_protein		23	188	PhiSPFM11_225	ATGGCTAAGCAAAAGAAACCCCGTAACAAAAAGTATAACCCAAAAGCTGCTACAGAGCGTACAGCGCACACCATCGCTGAAAACGCACTGAACCGCATCACCTTTATTGGCAGCTCCATTCGCCGCCTCGGCCCGTACGCGGGCCGCGGTTTTCACTTTACAGCAAGTCCACGTATTCGTGCTATCGCTACAGACATGTTAGTCGGCGGATTGTTCGACCAACCGCGCCCATGGCACCTGTGGGTGATGCACCTCACCGAACTCGACAGCGGTGAGGTTGTGACTGAATCTGCTGTCGCCACGCTTGACGATTATACACTGGCTGATTTCTGCGAACATGCCGAAGAGCTGGTTAAATCGCTACGTCCTGAACAGGAAGAAGGGAAATATTTCGGTTAT…
Salmonella phage PhiSPFM11	114_hypothetical_protein		23	188	PhiSPFM11_175	ATGTCGGAGAAGAAGCGCAGTGCAGCATTTATGCTGTTTAAAGCGTGGGTGTTCTTCCGGGTACCGGAATACGCAACCATCACAACCTACGCCAGTCAGGAACACGGATTGTTCTTGCCAGAAGACCCGAAGAAACGACAAGCGTTGTTACTGAACATGAAACCTATCTATCTGCACCCCTCAGAAGCTGCTGAGTATTTAGCGACAGGTGGTGCGTTGGATGTACACGACCCGCATGACGGGATTAAAGTGTACGGGTGGATTATGGAACACCTTGCGGACTGGCTGAACTATCTGGAGAACCCGACGCTGATTTACCGGGAAGTCCCTATCGAAGGGTTGCGTCAGTTCAATGTGCTGGCTTCGAAACTGTTTCCTGTGGCTAACCGCTACGGGTAT…
Salmonella phage PhiSPFM11	110_putative_dihydrofola..		23	188	PhiSPFM11_171	GTGAAACTCTCTATTATCGTCGCGATGGACCGCAACAACGCCATCGGTAAAAACAACGAACTGCCGTGGCGTCTGCCTGCCGACCTGGCTAACTTTAAGGCAATCACCACAGGGAAGAACGTTATCATGGGCAGTAAGACCTGGGAATCGTTAGGTTGTCGTCCTTTGCCTAACCGCGGCAACTTAATTGTTACTCGTAACCCAGAAGGGTATATCAGTGGCCGGGAAGAACACACGGACATGCGTCTGGTGACGTTTCACACGAGTATTGATTTAGCCATCAAAGCTCTGGAACGTATCGAGAAAGATACCGGGAAAGAGCAAGAGGTGATGATTATTGGCGGCGCATCAATTTATCAACAAACCCTCGCTCGTGCGGATCGTATTTATCTATCGCGT…
Salmonella phage PhiSPFM11	244_hypothetical_protein		23	188	PhiSPFM11_041	ATGGCCGAAATTGTCATTCTTTCCTCATCCTCAGATTTAACGGAAGCACAAAATAAACAGCTGTTGGGGCTGCATTATAAATTTCTGAACCACCAACGTACCATACTCCATATCGAAAAAGGTGAGATTCCGAACCTCACTCTGGAGAAACTGTTGGCGGGGAACCGTGCTTGTGTTGCTCTGGAAGGGGGTACCCCTGTTGGTTACTGTTTGTATCGCGTAATCGCTGGGGTTCTGAAGATTCGTACGATGTTCGTGTCTGAAATGGCACGCCGTCGTAAAACGATGACGCAGATTTTTGATGCGCTTGATGTGAATGAACAGTTCACCAGTGCGCATGGGGGAATATACGCTTGCCAGGAAGCTGGTATTGCGTTCTTTACCGCTCGCGGTTTTGAC…
Salmonella phage PhiSPFM11	282_hypothetical_protein		23	188	PhiSPFM11_077	ATGGTTGACAACGTCGTTCCATTCAAACCTAAAGTGGTGGTTGCTACGGACGAACCGCCGTTTATTCCTGTCAATGGACAGAAGATCATCGAGTTTCCAGACGAACATCGTGGACAATTGCACGTTCCACAACCGGACGGGACGATGAAAGCTATCGGTTTCCCGATAGCTGAACAAGAATGGTGGACGCTTCTGGCCATCCAGATGATGTCGCGTGGTCTGGGTGTGTCTACGGAACCTGTCGTTCGCATTAATACCGACCCGTATATCCACGAACAAGGCAGTTGGATGGAACGACGTCGGACAATGGAGATGCAGATTAGCAAAGAAACGCTTTTGCAAATCGCAGAATCCACACCTTTCATCCTGACCTCATCTTTTAACGGGGATATGGATGAA…
Salmonella phage PhiSPFM11	199_putative_virion_stru..		23	188	PhiSPFM11_257	ATGGGGTTGTATACAGAACCTTCAATGGAACTGCTCTGCCAACAAATTGTGCGTGACAATCCCAGTTTAGCAGGAAAAATCACCGCCGACTCCATTGGGGTCAGGGGTGTTCCTGTTGCGAAAAACGTTAACGGACGAAACACACAGATTACGTTGGTAGGTAAACCCGGTAAAGGATTTGCTGGGGAAATAACGGTCTATTACGACCGGTTGAATCTGGCCAGTCTATTTAAGTCTGGCCCGAAGATGGCGAGTATTCCACGTAGCGCACAAACCCATGCGGAAGCGTTACCGGCGTTCAATGAATTGAACGGGTTGAACTTAACCGCGAGTGATATCACCAGTCCAAACGTTGCATTAATGAAATACGCTACGCCGGAAACTGTAACTCTGACGGCG…
Salmonella phage PhiSPFM11	207_hypothetical_protein		23	188	PhiSPFM11_006	ATGACCCTATCAACTCAGGAGGTTATCGTGGTCGATCGTTGGAGTAAAGAGGGCATTATTCGTGCCAAAGTAAACATCGAAGCCGGTTACGTTAATAACCCGAAAGATTTGGGCAAAGCAACGAACCGCGGTGTCACCGAACTCACTGCGCGCGAATATGGCTATAAAGGGGATATGCGTGACCTGAGCTTAGAAATCGCGTTAGACATTTACAACAAGCTCTGGTGGCAGCGGATGCGTTTAGACCAGATTATGAAAATGAATGTCCTGCTAGCTGACCGAATGTTTGATTTCGGCATTAACGCAGGACGTGGTAACTGTATCAAGTCCCTGCAACGTATTCTGAACGTATTAAACCGTCAGGGTAAACTATACGATGATATCGATGCCGATGGTGGT…
Salmonella phage PhiSPFM11	208_hypothetical_protein		23	188	PhiSPFM11_008	ATGGAAGCACTTAAGTATAAGTTGTTAGAGAAGCCGTGGTTTATCCTCACGGATGATTTCCATTTCGAGTTTACGTTGCGCAGCCTCTATCGTGAACAGACCGGAATGGATGCGATGGTAGCATTAGCAGGTGTGCATCCGGATACCCCGTTATGGGTAACGGTACCGAGAGGATTTGTGACGGACCTGGCAAGCATTCCAGAAGCGTTACGTCCTATCCTGCATCCGGATGGGCCTTGGGCCGCTGCCGCTTGTGTGCATGATTTGTTTTACCAGAAACGTTCATCGGTAGGCTTTTACCCTGACACTGTCGAAGGTAATCTATCTCGTGCATGTGACAAAACATTCGCTGACCTGATGTTCTTACGTATCATGGAGGCATTAGGCGTTGACACCTTT…
Salmonella phage PhiSPFM11	206_hypothetical_protein		23	188	PhiSPFM11_005	ATGTCCTACACTCCTGATTTAGTGGCGACCGTGATTCGGTCGCTCAACCGTAAAAACGCGGTCGCCAAAGCAGTAGACCCCGCTAACGTACGCCTGGTGTCCGTGGCGCATCGTGACGAAAAAACCCTAGACGTCACACTGACAGGGGGTCCGGGGTATTCGAATTACGGTCAAATTACGGCCCAGGTCACGAAACAAAATATTGCTGATTATTTCGCTAAGGTTAAGTTGGATGCCATTCCCACTTGTGCATCCATTCACGAACTGTTGCCGCATTTAGACACTTTACTGGGGATTACCTTTTTAACCGACGACTTTGAAGACCTGCCTATCACTTGGACAAACAATGCTGCGCGCATCACGTTCCAGGCGAAACAGACAAGTCTTGTCTGGTACGGC…
Salmonella phage PhiSPFM11	263_hypothetical_protein		23	188	PhiSPFM11_058	ATGTTAAAGGTGTATAGCGAGTCATTGATGGACTTGCAAGAGTATCTAAAGCATGTGGAAATTAACGGCAACCGTGGAATGATATACTCCATGGTTGTCGAGATTTTAATTAAAATCGTGCTTGTTTCATTCCACGTAGCAGAAAATGGCACTGCTGTACCAGGAGATGTTTATAAAGGCGTTATTAAGCATCTTAGCGAGCGCTACAGTTGTTTACGTGAACCGGATATCTTTAATGAGGTGCAGCGTGTTGTGTTGCTTATCCTCGACAACCGTGAAGACTTGGCGTACAAGCTTGCGCATGAATTGGCAGACACGTCACAGCACGGTGGACAACTGAAATATAACGTTGTGGATCTCGTAGCGTGCAGATACTGGTATACGCAGCCCGAGGTAAGT…
Salmonella phage PhiSPFM11	105_hypothetical_protein		23	188	PhiSPFM11_166	ATGGCAAACTTTGTAAAAAGTAAACTCGCCCGCGAGTCCGTTGAAGCTACCGGCGACGTAATCGACGGTCTGAGCAACGTTGAACCGGCAGAAGAGAACATCGACGTTCAGCTGGCAGAAGTTGCGTCTATCGACGGTCAGCTGGAACAGCTCGATGGTGACCAGGAAACTCTGGCTGCTGATACCGAGCGTACCGAAGCTGCTATCGACGCTGCTGACGAAAAAATCGAAAACGGTGAAGAGATGCCTGAAGAAGCCATCGCTCACACCGAAGTGGCGCAGGAATCTATCCGTAAACGTTGGGCTATCGATCGTACCAAACTGGCACGCGAATCTTATCGCCGTGGCCGTGGCATGACCAAAGCAGCTCAGGAAGGCTGGAAAGAAACCCTGAAAGAT…
Salmonella phage PhiSPFM11	148_hypothetical_protein		23	188	PhiSPFM11_206	ATGTCGACGCTCGATTTAGATTTAGAAGTCCTGACTGACGACCACGATCGCCTGGTCGCACTCGAAGGTCTGGGAGTTAAGCCCGACTTCCCTGCGGTTTGCGCGATCCGTCAGCGTTGGTGCTTAACCGACGACGGTGAAGATATGTTGGTTGCTCGTGAATCGCGCGAAGCGATGGAGCGTGCTCAGTTTATGACTGATACTGACCCGCGGGCTGGCATCCATCGCGCAGCAGGGCGCATTACTGCGAAAGCTGTTAAAGGTACTGGAAAGTTAGTGGGTGCTGGACTAGGTGCAACCGCAAAGGGCGCGGGTAAACTTTCGAAAAAGCTCGCATTACGCTTTTACGATTTCGCGGAAGCGCTAGCGAAAGAACAAGCCGACCGTTTGAAAGAAATA…
Salmonella phage PhiSPFM11	297_hypothetical_protein		23	188	PhiSPFM11_091	GTGAGCGCCATTGAAACAGCACGTCGTGACGCGACGAAAATTCATGCAGATTTAGTGGACCAAGGCACGGCCACCATCACCAAAGGGGGATGTTACATTTACATCCCTGTTGGCTTCGTGGCTAAAGAGCTGGCGGTAATTTCTTCGCAAGTCGAAATCGTCGGCATTTTCGCTATCTCCACTGACCGCAAAACCTACGGGGTATCGAACGTCACGACGTTCATTGAAATTACCCCGTCGGCGTTTGAGGAAATTGACGTTCAGGGTGTGCCGTATTACGAGTTCCGTTTTGACCCCGGCACGGTGGTGTTCCCCAACCGAATGCTGCAAGTGCTATCCTCGCCAGTCTACAACATCGCTTCGTACATCTACGACTTCGGAAACCGGCCTTTCTGGTAC…
Salmonella phage PhiSPFM11	142_putative_acetyltrans..		23	188	PhiSPFM11_200	ATGCTTGTTATTAATGTGGTCGAGGATAAGATTCCCGCGAATGTTTATCCTGAACTGGTTGAATGGGTACGCGACTTAAACAGTATCCGCGAGGAGCCTATTAAACTCACGATGTTTGTTGAGGATGATATCGTGCGGGGAATCATGGCATGGGAACCTGGCCATTTGGTCTATATGGTTGTGCCCGAAGAATCGCGGCGGGGCGGTGTCGGCAGATTTATGCTTAAGTATCTTCAGCAGAACTCCGATCGTAAACACATCAGCTGTCGTGTTCACCCGACCAACATTCCCGCGCTAGGATTCTTTCACCAACAAGGCTTCCAGATTGACCGATGGTATATTGCTGCTGACGGCCAACGGTATTTTCGTATGACGAACTACAATGTTATTTCGTCACAC…
Salmonella phage PhiSPFM11	112_hypothetical_protein		23	188	PhiSPFM11_173	ATGCAACAGTATTTTGAAATTCCGTCGTTGGACAAGACCATGCGCAAAGCTGTGGTCGACGGCGTCGTAGAACGTGTGCTAAACGAATCTGGTATTGAACGTGCCAGTGTTGTTTTCACGGATAGCTTCAACACCGCCCATCAGCCAGGCTCTACGCTCGGCGATGAGACACCGGTGGACTATTCAGCACCGAACCGTGTCTACGTCGAAGTGGAAGAAGAACGTGATGAACGCGCACGCATTAACCGTCAAGTTGGGTTAGCGGCAGAGATTCCATTCTTCCATAACCCCGAAGACCAAGTACGCGCTGCTCCTGTCCGCGTAATGTATAACGTGACTATCACGCTACGGCGTGTCGGCCCATCGCGTGACGAATTGTTACGTTGGGCGAACCGCCTG…
Salmonella phage PhiSPFM11	180_hypothetical_protein		23	188	PhiSPFM11_238	ATGAACTGGTTACTTGCGCTGATTAACAAGCGACAAAAACAACTGTACGAAGAAAACCGAGAATTAGCTGCCGCTATCCGTCGTGTACAGGCCGATAACTTGCAGTTAAGACACGACCTCGCGAAACTGGGCGTTAATGCGAGTAGGCTCTGCACGCACATAAGTCGCTGTCACGACATTATCGAACGTATTGGTCACTACCATCTTACGTCCCCTGCGCGGCGTGCCTATGACGCGGCCGTTCAGGGATTAAAAGATACCAGGAGTGCGTACGACGAGATGTTAGAAGAATTTAGTAAACGTGAGGATAAAGACTAA
Salmonella phage PhiSPFM11	294_putative_DNA-directe..		23	188	PhiSPFM11_088	ATGATTTTTCTGAAACAGTTTAACCAGCGCTTTACCGTGCGCAAGACCGATGAGTTCGGTCGTCCGCGTATTATCCCGCTGGAGAAGCTCCAGCTCCCACGTGGTTCTATCTACCACACCATCGATTTAGACCAGGTGGTTTTAGCACCACCGTTAACCACACCGTGTTTTGGTCAGCTGGAAAAACCGGCGATGATTCGTCACCACTTCCAGCTGCCTGAAGACGGCATTATTGGCCACCCGCGTAAGAAACCGGTTGTTGGTCAAGAGCGCCAAATCTTCCAGTACCATCGTAACAATCGTCGTATTCGTCGCATGATTGAAGACGGCGTGGTACGTTCCGATCCGAAAGTGCTGCTCATCGAAAACTACACCCCGATGCTGCCGCATTATTTCTAC…
Salmonella phage PhiSPFM11	227_hypothetical_protein		23	188	PhiSPFM11_025	ATGTCTTTATTTCAAACCATTAAAAGTGCATTAGAGCGTAATGATGCAGACAGTGCCTTTACTGCGTTACAGAAAGCCAGTAACGGGAAGCTAGACAGCGTCTTTGCTAACAATCAAAGAATGCGCTTTTACAAAGTCGGGGAAGTAGACCAATTCTACGACGAACTGTTTACGGGGGTAGTGCAAAGCGCGGTATACGCCATGCCGACTGAACAATTAAGTCAGTTTGAAAAAGGGATGCGTTACCAGCGGTTAAGTAACGACTACGCATTACTGAATCTGGCTATCGATGACTGCGTCGTGCTGGTCGTATACTAA
Salmonella phage PhiSPFM11	235_hypothetical_protein		23	188	PhiSPFM11_034	ATGCGTGGACTTATGGGTATTATCGCGGCGGTGTTCTTGACCGCTTCTGCTTCAGCTACAACCAGCGTAGAAGATTTACTGCCAGGCACACTGTATCAGTACAACCCGCCCTCATTCGAAGTCTGTACTGGCGACGATGGCAGATGTGAAGAAGTCAGCCGTCACGACGAGTATATCCTGGTCCACGCAAAGGGCGAGGAAACTTGTCCGGCTGGTTACTACTTCTTGTTGAACTCAAAGGCACAAGAGATTGTGCCAGTAGAGACAATAACGTGCGACCCGACGCTTCGCGCGTCGCTCGCTTACAATACGAAAACCAAACAACGCCTCCTGGTTATTGAACAGCAAGGGGTGGTGCGTGGTTCAGTAGCGCTCGACCAGTAA
Salmonella phage PhiSPFM11	101_putative_virion_stru..		23	188	PhiSPFM11_162	ATGAGTAACGAGACCGATAAGAACGATCCGGGGTATGACCCGAATACCGACTACGACAATTCGTATCAAAACCCGAATAATATCGATGCAGTACCATCGGTCGCCGACTACTTTGACCGTCGACTGTCCGATGCGAAACCCACCACGGCGTACAACGTTAATGATGAGTTATCGGGTTGGAATGACCGTATCCGTCTTACGTTAGGTTTGGGTCTGGCTGCGCAGCGTGTGACCAACCCCTACATGGGGTTCAACCATATGATGGCGTCGAACCCGACGCCTGTTAACCGTGAGTACGGTGGCCTAACCTTCATTACCCGCCCTGACTTCAACTTGTGCTTTGACAACATTGCCAACTCGCGCAAGATGTCGAACATGGCTTCTCAGCCGAAATCGTCA…
Salmonella phage PhiSPFM11	135_hypothetical_protein		23	188	PhiSPFM11_195	ATGGGATACCGTATAGATTTATCAAAAACCCCGAAACAGATTCTGGTTGAGAGAATCAATTACGTTTTTAAGTTATCGTATAGTGAAAATAACTACGAGTTTAACCCACGTGGGGTGTGGCCGCTAACCCAAGCAGAGCGACGCGCTAAAGGTGTGGAGTCTAAAGTTGCGGCGCGCTTTGTAAATGGGGTACACGGCACTCAAGAGTTTTACCTGACTCGCGCGGACTTAAACAAGTTACTTAAAGACGTAACGGTTGAAGTCCCGAAGGGTGCGGCAGAATGGAGCCATGAATTAGTTCCGTATATTGTCGATGAGCTGGGTCTCCAGCTTGACACCTACGATATCATGGTTGAACCGATTACCCCAGAAATGGAATCGTATGAGGCGCGTTTAATC…
Salmonella phage PhiSPFM11	275_hypothetical_protein		23	188	PhiSPFM11_070	ATGAAACTGAACAACCTTGATGGGATTACCAACCAGATAAGCAGCACAACGGGCGCAATAGAGAACAAAGTTAACGATGTTCAAAACCGTGTCCAGTCAACGATTGGTAATGCCGAGCGCGGTATTGAAAGTGCTCAAAATTTGTACAATAACGCAACTGCTAAAGCCGGAGAGACGTTCGACAAGATCTCCAACATTGGCAACACGATAAGTGAGAAATTTGGTAACGTGTTCGGGGGTGGCGACCAAGTCACGGTAGGCGGTAAAAAGGCAGCAGGTTCAGCGGCTTCCGGAGTATCGCCGCCACAACGTGTGCCTACTTTTGCTTCCAACACGAAAGAAGCGCTGCCGGTTATCGATCCGCAGAAGCGCGATGTGTCCGAACCCTTTCAGAAGGTA…
Salmonella phage PhiSPFM11	164_hypothetical_protein		23	188	PhiSPFM11_222	ATGGCTAAACAATACACAATTGTCAAACGTGCAGGTACGACTCTGCTGTACGTGGAGAAAGGTTGTGAGAACACTGCAACCGCCAAGAAACTGAATCTGCAAGGGTTTCTGTATCAAGGTCTCCGCGCGGGTTTGACCATCACTTTTAAAGGCTTACCACAGGCGAAGAATCTGCGCGTCGTACGTGCAGACGGTGTAGAGCGTGCCTTGGTAGCCGACACCCCGGTTGATACTATCCCTGCCACTAAGAAGGCAGCGAAAGCAACCAAGAAAGTCGTCGATAAACGCAAACGCGTTGTCGCTTAA
Salmonella phage PhiSPFM11	141_hypothetical_protein		23	188	PhiSPFM11_199	ATGCAATTACAATTTCGTCAACGGTCTGTACTACTACCGTTTAGCGCTATATTAGGTTCGTTTACCAAAATGCTGTCTGTGGATTTTATTGCAGCTGAGAAAGAAGCGCTGTTATTGGCGGCAGTCGAAGAAGTATTGTGGGAGGCGTTTTACGTAGTGCCGTTTCGTAGCTGCTTAAACGCCCCGTATGTTGAAGGGCAGTTTGTCAGCGCGCTTTCCGCTGCAATTACCAAACGTAAACTAAATGCCATGGCACACGTCAAAGAGATCACCGCGCAACGAGGACGGATATTCGCTACCGTCAGAAATGTGTTAATTAAAGAAGGGTTTCTTGCAGATGCGTTAGGTCCCGAAGTTCCTTGGGAACCGGGTCATCCGCCGCGTCAGTTTGACCACGGG…
Salmonella phage PhiSPFM11	107_hypothetical_protein		23	188	PhiSPFM11_168	ATGAAAACTATCAATCTGCTTACTCTGGCTAATGGCTCTATCGAACGTAGCGAAGATGACGGTGCTATCCTGCAAGCAACCAACGGCTTTAAAATTATACTGTCCCCAATTCAATTCACCGGCTTACAAGTCTGGCTGCGCGAAATCAACAAACGCAAACTACCGCGCCGTATGGCGGTTGGCGACCTGCTCTTTACACTGGATAACGTTGACGGTGTTAAACCGGAACTGTACGAAGTTCAGTACAAAGCCGCAGTCGATACACTGCGCCTGAAGAAAGGGGAAGAAATCAAATTCATTCCGGTGACCTATAATGGTAACAATTACCTGCAGATGGAAGACACTCCGTTCGCTGCGCACGTCACTGACACTGCTGTTGAATTGGTCATTGCCTTTGGT…
Salmonella phage PhiSPFM11	166_hypothetical_protein		23	188	PhiSPFM11_224	ATGCCAGTTTTATACGGCGGCGTGGACCTGGATGTTCTGGGTCGGTTTAAACTACGAACGTCTAAGGCGCTCGTAAACGGTTGGGTTGAGAAAGGCGTACGGGATGCGTGTGAGGTCATTTGTAGTTATCCTGGTGACACGACAATGTGGTCGTGTCACGGACACGGACCGTATTCTAAAAAGAACACACCGGGGGAATTTCATGTGGTGTTCGTTCTTGGCATCGGCTTTGAACACAAAGCACATGAGCTTGTCGCTGAGTTAATGAAAGCGGATATTCCGCCACTGTGGGATTTGTGCATGGCGAGACTCTTGTACCCTGATGAGGATTTCGTCTACGACCTCAGCGAGATCACCCTGAAGAACACGTATAACGCATGGAAAATAACGTATCGGCAT…
Salmonella phage PhiSPFM11	134_putative_virion_stru..		23	188	PhiSPFM11_194	ATGCAGAGATTTAACATTTTTCGTGACCAGGCTATCCAGTTAGCGAAATCCCTGATTGTCAAATCAGAGAGCATCGCACAACAGATGAACCTGGCAATAACCAAAAACGGCGGTTTCGTTTCCGAGAACCGTGAGACGTGGCGGTATTACCTACACTTAGCAGGTAAACGACATGCAATCGACAAGCCGATATACATTACGTCACTCGACACGCAAGAGCAGATAGAGTTAACGACGCAGAACCTCTCCCGTCATAAAAAGACCTCAAACGTATATCGTTCTAACCCGGAGTATATCGACGACTTAATCGCCGAGTATCCGGACTACGCAGTATACATTCGCGGTACTTTCAATCCGATTGATATTGCATACGCGATACGTGTCGATGACTGCTCAATT…
Salmonella phage PhiSPFM11	231_hypothetical_protein		23	188	PhiSPFM11_030	ATGACAGAACGTATTTTACGACTGCAAGAGAACAGGTTAGAAGACCTGCACGTAATGCGTAGTCGTGGCTTGTTCCCAGTGGGGCTTGACGTAAGTGGGTTAATAACTTCTGCGCAGCACGGGGACAAGGTCATTACAATGCATTCACGTGGGAACGAAGTGGTCTCTGCGATTTTCATCGATAAGGTTATTCCGGACTCGGAAAGTGGTAAGGCGGCGGGACACATCATTTACGAATACTTTCGCAGCATTCTATACGAGGAAAAGATAAACGTCAAAACTTTTATGGAATACGCTAAGCGAAATAACTACATCGATGCGCGGCTGATGGTCACGGAAGGCACTCCAACTATAAACGGTAAAGTCCACCATCGCTTACTTGGAGCACAGTTGCCGAGA…
Salmonella phage PhiSPFM11	260_hypothetical_protein		23	188	PhiSPFM11_055	ATGTTGCGAGTCGTGAGTGAATCGCTCACGCTCCACACACAAAGTCTGATTAACTGTGTGGAGCAATACGGATGGATGTCGTGGATGGCAACGAACCGTGAGTTCGGTGCTGCGCCCATGGAAGATTACGACGTGTTGTACAAGTGGGGATTTGAAGCGGCTTGTGATGTTGTGGCAGAGCTGGTTACCGAAACAATTGCGCGTTACAACGCAAGATGTGATGAACCGATGCCTAAACAAGTCCCGCCGCAAATACCTCCGCTACCGACAATCGATCGTGAGCATTGTCGAATCTGGACAATGGAAGAGTTGTACGACGAACACGTTAGAATGCTGAAACCGAACGAGCTAATAACCGGTGCGTTGAACTGGTTCTTACATCGTTTCTGGACAGAGTTG…
Salmonella phage PhiSPFM11	190_hypothetical_protein		23	188	PhiSPFM11_248	GTGTCTATTTACGATAAGCCCTCGAAAGAGATGTTGTTAGATGCTATTAACCGACAGAACGGATTAACGGCCAATCCACTCACATGGGAGCAGGTTGCAACTGGCTTCCCTGAGTCTGTCCAAACGCCTGGCGCTGACCGGAATACACGTGTGCTCTTATACGGGTTGAACGGCAAGGGCTACAAAGGCAACGTTACGCTCGAATACGACCGTATCGAAATGGAAATTCTGTTCAGGAACGTAATACCGGTAGTCGTTGCCGACCCGGTAAATAAACTCTCTGAGTTGTTGCCGTTTCTGAATGCGAAATACGGCTTGTCTTTAGTTGCCGACGATATCGTTGACCAGTCAGTAAAAGATTTGGGAGAAAGCTGGTTAATCGATGTGACTATTAAGCCC…
Salmonella phage PhiSPFM11	313_putative_virion_stru..		23	188	PhiSPFM11_106	ATGGCGAAGATTGCGTCCAAATTAATCGACAAGGATCGCGGGTTCGAAGTCTGGGACCCGAGTGAATTGTACGAACCAAACAAACCAACAGGTTACGTACCTAACCCACGTGACCTTATCGTGAACGACATGACCTCCGGCTTTGACCGCGTGGTTAGCGTAAACTATTCGGTACCGTCGTGGGAAACAGAACCGTTCGGTGGCGTTGGTGTGGCAAACCAAGACGGGCGTCTTAATGGTCACTACCCACTACGCTCTGACAGATATCGCGTCTACGTGGACAGCACCAAACTTCCACCGACGATGGTTATCGATGATGCCGTCACTTTCAACGGTCCCGATATCGACGGTGTGCGTATCCTGCGTGGGTCATCTGTAAACGATGATGCGGAAATCCTG…
Salmonella phage PhiSPFM11	272_hypothetical_protein		23	188	PhiSPFM11_067	ATGAGCGAAGAAGTGAAATACCAAGCGTTCGACGGAGATGTGGACAACGAAGATTCGCTTCTCCGCCAAACACAACAGCTACGCGTTAAGCTCGTCACGGATATGGTGAACGACGGTGAAGTACACAAAGACTTAAAAGCCGTCGACCGAATCGAACGCCTAATCAACGGCATCGACAAACAGGTCATGACGAAGCGGAAAATTAAAGCTGCTGAGAAAGGCGCTGAGGCGACTCAAGATTTGGCCAACAGTTTAAACGGCTTCTTAATGACCCGTGCTGGCGTTGGTATCAAACGTCACGACGATGAAGAAGATTTAAATAACGGATACCAACCCACCGTCCCACAGATTGCCGCAGTACGGCCTCCGAAAGAAGGTGAGTTGGCACCAGTAGGCGAA…
Salmonella phage PhiSPFM11	209_hypothetical_protein		23	188	PhiSPFM11_009	ATGTTTCATCCGAATCCTGCCAACTTCGCGTTAAAAGAGTTGATGCCGCAGGAATACATCGCGAAATACGGTGAAGGTGCTATTCGTTTCCTTAATCCGTTACTGCTAATCTCGCTCCAACAGATTCGTAATCGTTTTGGGCGGATGGTGATTTTAACCAGTTCCCAGCAACAGCGTAGTCTGCGTACCCTGCAGTTCTTTATTAATCAAGAGAAACCAAAGGGTGGGGATTGGCAAACTCGTGCAAACAAACTGTACGCCGAATCGGGCAGTATGCATAAATTCGGTAATGCGTTTGATGCAACAATGCTTGATACTCCGTTGCAGAAAGTACACGACTATATTGCCGCGAACCCTAACGAGTTTCCGTTTATTCACTTTATCGAGTGCGATATTACC…
Salmonella phage PhiSPFM11	262_hypothetical_protein		23	188	PhiSPFM11_057	ATGACGCAAGACGAATTTGAAACGATGGTAAAACAGTATTACAAAGAAGGTGTGATTCTCTATATTGTCGAACCGGGACAAGAAGCCTGGTTAAATAAAGCAACGCTGAGTGTCGCTATTCGTGGAGAAGTGACAGTAGAGATGCGCAATATGGCACGTCTTATTCGCGATACTGCGATTACTGGCGGTAAACTGGTGTCTCTTGCGCATTTCAGAACACAGGGTCGCGATCAGGTATCGCTGGATGCTGAAGTTGATGTCGTTGCTACTGTTGGTTTTGATTTAGATGGTCTTCCAGGCTCGAACCTTGTCGTGATTAAGAAATGGCGTGGATACGATGCAATCCCATCGCCAGGGGTGTGGCCGGCAGCCAACTAG
Salmonella phage PhiSPFM11	54_hypothetical_protein		23	188	PhiSPFM11_115	ATGAACTTGTATTTGCTAGAACGAACTGACGATATCGGGTATGATGAATTTGATTCCATAATCGTGGCGGCTCCTACGGAGCAAGCTGCGTGTGCAATTCCTCCCGACTGTGGTCATTGGATGGACTGCCGCTGGTTACCGAAAGAGCGCTGGGATGAAGGGCTTACCCTGACCGTTACTCTTATCGGTACTACGCACTATCCTGCTGGGACCGTCGTTCATGAATCGTTCAATGCTGGCTAA
Salmonella phage PhiSPFM11	267_hypothetical_protein		23	188	PhiSPFM11_061	ATGAATGTTAATCCACTTGCAGCGTTGTCGGGCTTTGTTGCCAAAGCATCCACGATTCTGCCTAAAGCCTTTAGCGGCTCTCAACAGGAACTCGCGCTGACCACCTATGACGACATGTCTGATGTGTCCAAGTGGATGCAGCAAGAGAAGTTTTTAAACTTTACCGGAATGCTTGTACCCGTACCACCGGGCTTCAACACGTATGTGATGGACCACATAGAACGGTTGGAATCTGTATGGGCTGTGCTCCAGAAGATTCAGGAAGGGGTTTTAAGTCCCATCGACAAACGTTTCGGCGCGATGACACACGACCTGGGCATGTTAACTCTGCCGATTGGGTTTAAGTTCAAAGACCTGAACTATCCACTGAAAAACATCAATCCGAAAGACCTGGTTGAA…
Salmonella phage PhiSPFM11	203_putative_virion_stru..		23	188	PhiSPFM11_002	ATGGCTTTCACACTACGCTGGAAAAATGAAAATCCGGCAGGTTCAATTGTTAACATTTATCGGGGCACGGCTAAAATAAATACAGCCGCATTACCAGCCCCTATTGCAACTTTAAGTAATGGCGAAACGGAATGGACGGACGAAACCGTTATTCTTAACACCCGTTACTGGTATCTTTTAACAGTAACTGTTAACGGTCGTACCGTAGGTAGTCCACAAAAATCCATTGTCATTAAAAACCGTCGTGGTGTGGGTGGCGTCGACCAGATTAACTATTCCGATACTGACGACTTGGCGTTTCTGGGGCAGTTGCCGTTCGAAGAACAGATGACCTATGACGCGTTGCCTGCAGGCTTTCGTGCATTAACAGGGATGTCGGGCACGGGCACGCTAATCATG…
Salmonella phage PhiSPFM11	153_putative_thymidylate..		23	188	PhiSPFM11_211	ATGTTAAACTCAGTGGCGCTGGATGGTCCAGATTTTTCTGGCAAATCAACACTCGCTAAAACGATTCAAGCGATGTTGCGCTCCGCTGGCGTTAATGCCATCATCGTCAATCACCCGACGAATACCACTGAAGCCGGTATTAGTGCACGCTCTCTGGTTATCCAGCACGCCTCTAATGAACGTATTGCTAAAGCGATGTGTCTGGATTTCCAATACACGATGGATTTCGTTGTACCAGAGCACGATGTCGTTATTTTTGACCGTTTTTGTCAATCGACTATTGTCTACCAGGGCGTAGATGGTAAAGGGGAAGTTTTCCGTTCGCGGGTATTAGACCACATTAACGCACCAAAGCTTTACGTGGCAACCGATGTATCTTACGAAACCGCCACAGAACGC…
Salmonella phage PhiSPFM11	318_hypothetical_protein		23	188	PhiSPFM11_111	ATGTTTACTGCGCCAACCGTGCAGGTGGGGCAAGGTCTTAACCTGGTGGTACACGACCAGCGGTTAATCGACCTCTGCGACACAAGCATAATTACTGCGATGATGGACCATAACCCTTTAGGTGACTACGGAAATACCAGCGAGATTTTGGCTGTTGCTGCCGTCCTCCGTCGTATTTACGGTCAAATAACCATCGTAGATCTCTGTAACTTCATTGACAACCACAGAGATTTAACTAAAGGGTTGGTCGCACTTACTCAAGATGGGGTGTCAAGTTTTGACAGTTCTCTTGGTAATTTCCTAGACATCGGTTCCGGGTTCGACTCCGGGCTAATGTTCATCACTCGTGAACGCTACGTCGCCGTCTGGGAATTTCTGCAACGCATGGGTGTGCATGTT…
Salmonella phage PhiSPFM11	183_hypothetical_protein		23	188	PhiSPFM11_240	GTGTCTATTTCATTACAGGGATTGACCATTCACGAGATTCAGAAATATTTACTCGAGGGCGGGAAACTGACTGACGACTATCAAACCGCAGATATGTTGCTGCAGTCATTTGTGCCGCTACGCGCTGAGTATTACGAAATCGCGTTCCTGGGTGATGAATATTGTGTCCGCACGCAAGGACGTGAATACGAAGCAGTACGCGTTCCACGAACGCTCGGTGGGGTGATGATACTTATCGCTAATATCGAAGCACTCAATGCGAAATGTGCGTTATACATTGCACAAGGAGGCCGCAATGGATTTTAA
Salmonella phage PhiSPFM11	129_hypothetical_protein		23	188	PhiSPFM11_190	ATGAGCATTACTGTTGAACAAATCAAAAACGTCATCGTTAAACACCTCGATCAGGACGCGGTACTGTCGCAGTTGAATAACGTGATGCGTAGTCGTAGCATTCCGCCAGATCAGGCGTTAAAGATTGCGACGTATGTTGCGGCATGGGCAGCATCCAAAGGGGGTAGTGAAGCACAGGTTATCGCATATGCAGTCGATGCGTATAAAGCAGCTGCCTATCAGCAGGTGCATAACGCAGGCGACGCGTATAACGACGATCGTCACACCAAACTGGTTAATGCTTGGGAACAAGTCGGTAAGATTCTTGCCGAAATTCGTTCTCAGCAGTCCGGCGGTTTGGGTGGCAGTGGTGGTTTAGGTGGTGGTAGCAACGCAGGCGGGTTACTGGGCGGTAACAGT…
Salmonella phage PhiSPFM11	187_hypothetical_protein		23	188	PhiSPFM11_244	ATGTACATTCTGAATAACGAACTTACTAAGTACGCTAGCAAAAACCCGATTATGATTTCTTTCCTAATCGTGATGGCGGCCAACAAACAAGACCCTAGCGAATTCACTACTGAGGTCTTCGAAGAGATTATCGCTAACGCCAAAGAAGCCACGTTCCAGACCACAGAGCCTACTCGCGACGAGTTCCCCCTAGGTGAAGCCGGCGATGTAATGTTTAACGACATGGTTGCTTCGTACTACATCAATAGACGTGGCATGGAAATCGAATACGATGAACTTCCTACTAGCAGCTTTGCTGAAATGATTCGTGATTATCGTCGTCAAGTTGTCTCTGACGATATCGTAAAAAAATACATGGCACAAATCAGCCCATTCAGTCTTGAATTCGAAAACCGCGCG…
Salmonella phage PhiSPFM11	266_hypothetical_protein		23	188	PhiSPFM11_060	ATGAAAATATTCATTGATTTACTCGATGACGAATTTCGTGAAATATTTCCAGCGGCGTTGTTCGAGTTTAAACGCAAGTGTGAAGACTATCTGATACCGAAGAATATCGATCGTCAGCACCTCGCTGGGCTTATCTCTGCAGCGTATGTCAATATCGCGGTAAATGAAGTTCATCAACTCGCGCAACGTATTGCGTGTTTCGAATACAACGACGAAGACATTGAAGACGGCTTCCTGCAGTCTAAGATGGGTCGCTTCTCACTCGAACTCAAGACCGATGAGGTTATTGATAAGGTCGGTAAAGCCTTTGATGAAATGAAGGACATCGAAATGATGATTAAGATGTCTGGACCGGAAGCAGGCCCATTGAAAGAAGCGTGGGAACATCTCAACCGCGAC…
Salmonella phage PhiSPFM11	211_hypothetical_protein		23	188	PhiSPFM11_011	ATGGCAGTCATCTCTGCAAAAGACCAACTCGTTGCGCTGTTTAATGCTGCAAACAGCGGACTGTCTAGTCCGTTAACTTCTGCTGACGTTACATTCGGCGCTGTTGCTGACTATTCACCAGCAGATTCTGGAGACACTCGCAACTCCAAACTCACCATCACTGCCACCGCGGAATCCGCTAACTTTACTGGCGAGAAAGAGCTGCATTATACCCGCCTCGATTCATCGAACATCATCGGTGCGAAAGCAGTTACCGCTGACCAGGCAGAATGGGATACCGATGAAGAAGTGCTTGCTTTTGTCAACGCAGATCTAATTGCCGCCGGTAAAACGGAAGATGCGTTTGCATTGTCTGAACTCACCATTTCACGCGAGGACGGCGACAGTGGTGAGAAAATC…
Salmonella phage PhiSPFM11	306_hypothetical_protein		23	188	PhiSPFM11_100	ATGATTCCGTCCAGCCCAAAGGAACTCGCTGAGCTACTCGGGGCTAAAGTGGAATGCCATCCTAATGTGAATCCTGCTACTGGGTTACGTTGGGATGGCACCATTGCGTCACACGAGGAAATCGGTCTCACCGTCACCTTCCCTAAACCCATGCCGAAGCCGCTGCAGTTAGAAGGGCTTGCTTCGCTATACGGTCGGAAGTAG
Salmonella phage PhiSPFM11	139_hypothetical_protein		23	188	PhiSPFM11_197	ATGCTGATTCCTGAGCCGAGGTTACCCGACAGTATGGTGAGGATTGCGGCTGTTGACCCCGGTACTGCCCATCTTGGGATGGCGGTTATCGACTGGGAATTTGGCCAACCTCAAGGTGAAGTTGTCTGGGCGGGCACGGCTCATGTTGCGGACCCTACGCACAATGGCTCTTTTGGTGAGTGCGTAGGGAAACGCGATGCGCGTTTGGTAGAATTAGAAGAACGCTTTCGTGAGTTTTTAAAACTGGCAAGGCCGACTTTTGTCGCTACCGAAACTCCGTTCATGCGAAGAGCTAAGCTCTCAGCGTACGAATCTGGGGTGGAATTGCAACTGATGTTGCGGCGAACGCTTTGGGACGTGTTTCCCGAAAAATATCTCCATGGGTTTAATCCTATTATT…
Salmonella phage PhiSPFM11	225_hypothetical_protein		23	188	PhiSPFM11_023	ATGAGCATTCGTGAAATCACCGCAGGCAGCGACGTTTCTGGTCTGGTAGAAGCAGGCACTGTTCAGGTTTCTGGACTGAGCACCGTTACCGAAGTTACCGAAGCGCTGGCTAAAAAAGCTGAAGCTGAAGGCGGCGTAGCATTCAAAGTTACCGCTTGTGGCGGCAACAACAAAATGTTCGGCAACGCCATCTATTACGTAAACGCGTAA
Salmonella phage PhiSPFM11	204_putative_virion_stru..		23	188	PhiSPFM11_003	ATGTCGATTATCTTAAACTGGAAACAACAGCCAGGCCAGACTTTAGATTCCATTGAAATCTATCGTTACGACAACCCTAGACAAAGTGTTAACCCAGTAGCACCGGGGGAACCTATTGTAACACTACCAGGTAACACAACGACGTACGAGGACAAGACCACCGAAGCGTATAAAACGTATCAATATCGCATCGTGGCGGTAAAGGGCACTGAAAAGGTTATGGGGCTGCCGATTGTACAGGGCGACTTTCCAATGACAGGACCCGGCCCACAGGAACTTATTCGTGGCGACTGGCATCGTGGCTACTTTGGCACACTGACAAACGAAGAATTTATTCTTAACCATGCCGAGCTGAATGGTTTAATTGGCTTTAATGCCTGGAACCAAGCTCCAACATTG…
Salmonella phage PhiSPFM11	66_hypothetical_protein		23	188	PhiSPFM11_128	ATGAAACTGTACATGACCATAGGCGAAGTCTTCAAATATGAGTCGTTGTTGGCACGGGCCGAGATTGCTGATACTAGCGAGATCGAGCCCGCTGTCGCTTATTTGTTTCTGGCCAGTTACGCCGAATTAACGGTTCGTTCTATTGTTAATGGGCTAGGTAAGGGTAAGAACTTTCTTACTTTTATTCCCCCAGACCCTGCGTTGATACTGGAACAGTTGCGCGGGATGTGGGGTACTGAAAAGGTGCTGCCTCTAAACTGCTACAGCATGAGCAGTGGGATTAAGGATGATGTTCGGTTCTATGAAATCCTTTCCGTGATAGAACGTGTGTGGGGCATGGCTGGCTTGACTCCAGAAGACGGAGCAAAAAAGACAAAGGTTTCACTCCTTATGAATGAA…
Salmonella phage PhiSPFM11	179_hypothetical_protein		23	188	PhiSPFM11_237	GTGAATATTATCATGAACCTGTATACCAAACGGGAACGTAACGTTTTAGAATCGGGCGTTGCCCCGGAAGTATTGGCTGCGGGGGATATTAGTATCGACCCATTGAAAGTGAAAGTCGCAGAACTGTTCCCTCGCGACGAATGGGACATCTGGTATTTCCGTTGTTCGTCGGTATTAAATGCAATCAAGCAACTGTCTGATTATCAGCCTGGTCCGTATATCGGTACTTGGCACTGGTACGTTCCACGCACACCAAACTTCCTTTACCTGCACGACGATGATAAACGTACTCATATTCGCACTGTAGCGACGCCTGCGCGTTTGGAGCGTTATCTGGAGCTAATCCACGACCGGCCTCGTAACGAGCTGCAGAGCATCGTAGAGGTGCTCAGACAGGTA…
Salmonella phage PhiSPFM11	72_hypothetical_protein		23	188	PhiSPFM11_133	ATGTTCAGCCAAGCCGAGTTAAACCAAGTGGCCATAAAGGGTCACAGCACGGACCCCTCCGCTATAACATTAGCGGCTCACGTAAAAAACAACAGCCAGCGTATACGCAACTACTACGAACAGCTTAATCGCAGTGCTGGTAATGGCCATTTGTTGCAAGAGGTGTTGTCTGCCATCGGCTATGCCGGTGAACCAGAGTACGAAGACATCGAATGGGCTTGCCGTCGCAAACTTGTTCAGATCGGTAACGCCTTACGCTTGACGTCTGTTGGTGAGTACGGTCAAATCTTTAATAGCAAGTTTATCCAGGGCCAAGATGAGGTAATCTCTCTCGTAGCCCGCCCAGTAAATCCAGACCTTTCGTTCCGCGACTACACCCCCGCACGTTACCTCTACCAT…
Salmonella phage PhiSPFM11	108_hypothetical_protein		23	188	PhiSPFM11_169	ATGAAACGTGTCAATCTTAAAGATATTATTAGCGTAAGTAACGATAAATCATCGCCCCTTTGGGATGAGGTTACTACGCTGCAATTTAGTACCAGTGTCATGGCAATCCCACGTCCAGTTATGATTGGTCTGGGCGTATTCATTTTAGAATGCGACCGTCGTTCAGCAGGCACGCACATTCTAACGTACGGTGGGTACGAGTTTGTCGTCGAAAGCGAACTTAACAAACATTGCTCAGAGGGCATCATCGGTCTTTGGAAATACTTAATCGATGCGGGATTGTCCGACATGTCTAAAGTCTGTAGTCACGATTACGGTAAGTTGGAACATTTTGTTCGTCGTAACGGTGAGCGTGTTCCGGTGACGATTGATGGTTACCAGACCAAAATGGTCACCGCG…
Salmonella phage PhiSPFM11	249_putative_endolysin		23	188	PhiSPFM11_046	ATGTTTCGCACCATTTTATTTCTTCTGGTAGCAATGACTACGTTCAACAGCAACGCTTCTTACCAGACCACCAGTAACAAACACCAAAAAGAATTCGTCCTTATCCAGGACCAGTTCAATGAGATTAAACCTCTCATCGTCACCGCATCTCGAAAACAAGGCGTACATGCCGGGATGCTCGCGACCACCATTTATCGTGAATCCCGTTTTAATAAAAACGTGGGTAAGAATAAATCGAGCAGTGCTAGTAGTGTTGTCCAAATGACGACAGGCACTAAACGCTCCATGATACGTCTGTATGGGAAACAACTTAACATCCCAAAGAATGCGGACCTTAATAAACCGAAGTATGCTGTACAGCTTGCTGCCGTTTACATGAAACACATCGAGGAACATCTG…
Salmonella phage PhiSPFM11	89_hypothetical_protein		23	188	PhiSPFM11_149	ATGGTAGAAATTCAAATGACTTACACGAGTATGGGGGTACGGGTTGAAGTCCCCATCCGCCAGGCTGAAAGGGCCATACTCGCGTGGGCCGAAGAGAATATGCACGCCCCAAAGATGGGCAAGCAGCATGGACGAATAACTACGGAACGCGGCGATGCGTACTACGCCCACATTCCGTCTTTAAGGACATTCATTTTCCATAAAGTGTTCGCTGAGAAGATTAAACATATCCTCCAACGGGCAGCAATTGAATACGCTTTTCAGTACAAGCTTACAGAGCACCATCCTGAGCGAGGAACACCTTACAGCTGTACATTCGATAACTACGGTTTCTCGATGGTAGAAAGCGATCCGGAGTCGCGGTTCTATTATCAGAACGAGGTTGTGGATGCAGCGTCC…
Salmonella phage PhiSPFM11	91_hypothetical_protein		23	188	PhiSPFM11_150	ATGAGTCGTCGCAAAAAGAAACCCGCTTATAACCCACGTAAAGACGCACGCGATTTCGTCAAAGCGATGATGCAGTCTGTGTTGAAAAAACAAGCTGTGTTTATCGAAAGTACCGAATTCCTGTCGGGCAAAATTGATCGGGAGCGTGAAGTAACTGAAGCCATTGCGCACGAAGAGCTGAAAGCTTTCACGTTGAAAGCGCTGGATGAAGCACAAGCAGCATTCCTCGGCATGTGCCAACAAGGCAAAGAGCTGTTCGGTAAACTGATTGTTGAGGCAGATGCTAAGGCTGTGCCGGTGTTTGACATGCTGAACGATAGCAGCAAAACCTGGAAAGAGGTTAAAGACCAGTTCCATGTCGATCACACCGAGCTGTCTTTGATTGACCAGCGGGCGAAT…
Salmonella phage PhiSPFM11	274_hypothetical_protein		23	188	PhiSPFM11_069	ATGGATGATGAGAAAAAGCCGCCGCTGAATAGCACACGCGAGCAAATTTGGCACGGTACGCCACCGGCGTCAGATTCCAGCTACCCGTTAAGGAAAGCTTATTGGAATCTGGTTAAGTTGATGGGTATTAGCGACGGGATATGGAAAGACCTTATCCGTCAACATGTCAACGACCCGGAGTATCTGAAACAGTTTCGTGACAGCAAACTGACCACGATGACCGACCGCGTTAACCGGCTGAACACCTCACTTACGGGTGGTTCGGTACGTAACCTGACAGTCGATTTTACGTGGAAACGTTTCATCGAGGGATTAGTTATCCTGGAGATGCAAACGCTAACAGTCACCCTGCTGACTAAGCGGGGAAGCTTTGACACGAAGTGTTTTGTATTCGACAGT…
Salmonella phage PhiSPFM11	226_putative_structural_..		23	188	PhiSPFM11_024	ATGAATAAATCTAAGTCAGGGTTGCACATCTTCTCGATAGGTATCGTCGCGGAAGATAAACCTCGTGGTGCCACTCGAGTTAAAGTCATCCCTATCGAAGTTAACTTTATTAATCCTACAGCTGTCGATGCAACAGAGACACCTGTAGAGAAGCAACACAACAGTTTAAGTGGTACTGACAACCTTACTGTAAAGCAAGGTAATGCCATCACTGCAAAATGGATGAAGTCCAACAGCAACCGGGTTAACCCTCCGGATGTGAAAAAAGAAGACTACGTAAGAATCTGGCGTATCGGTGAAACCGATATGTACTTCTGGGAAGATTTAAACAATAGTAACGTTAAGCGACTGGAAGATGGGGTATACGCCTGGTCTGCTGACCCAGTAAACCAGATGGCC…
[truncated: 5,049 more rows]
