# Supplementary material for: Genomic Characterization of Jumbo Salmonella Phages That Effectively Target United Kingdom Pig-Associated Salmonella Serotypes
Source: Front Microbiol. 2019 Jul 2;10:1491. doi: 10.3389/fmicb.2019.01491 (PMC6614189; doi:10.3389/fmicb.2019.01491)
Supplement: Supplementary file 4 [file Table_4.XLSX]

## Sheet: Sheet1
Supplemtary Table 5. dN/dS raw data. The table shows the omega values that correspond to the dN/dS values, the codon number, the ortholog cluster, posterior probabilty of dN/dS being > 1 and the nucleotide sequence.
194_hypothetical_protein	sequence.1	sequence.2	omega	dN	dS	codon	post_prob_dNdS_gt_1	EBF_dNdS_gt_1	PSRF	N_eff	number.of.sequences	number.of.unique.sequences	phage_name	cluster_size	number_of_phage_proteins_in_cluster_size_group	cds_name	nt_sequence	avg_omega	positive_selection
53_hypothetical_protein	2	3	0.1032	0.0161	0.1558	NA	NA	NA	NA	NA	23	3	Enterobacteria phage SEGD1	23	187	AMR59652.1	ATGACCACGATAGCGTTCGATGGAAAAGTCTTAGCTGCTGACGGCCAGTTAACCCGTGGGTCGAATATCTGCAACCTGAATACCCAGAAGTTATTCGTCTGTCCTCCTGACGAGGAGTGGTGGATTACCGGTGAACGAATTGTGGTGTTCGGGGTAAGCGGCGACATCACAGGACAATTGGCCCTGCTGGAAACGGTCCGCTTGAGACCCGGCTACAAGGGGTTAACACAAAGCTCGCAGTTACCTGCGAAGATGGATTTTACTTTCCTGATGCTTCTGGCCTCAGGGAAAGCGATAGTCGGTGGGAAGCGTGAAGACGACGTGTCGTTGTGGTGGAGTGAAGCCACACCACCTCTGGCAACCGGAAGCGGTTACGAGTACGCGTTGGGTGCGATGAAG…	0.0922	FALSE
53_hypothetical_protein	0	3	0.0812	0.0127	0.1569	NA	NA	NA	NA	NA	23	3	Enterobacteria phage SEGD1	23	187	AMR59652.1	ATGACCACGATAGCGTTCGATGGAAAAGTCTTAGCTGCTGACGGCCAGTTAACCCGTGGGTCGAATATCTGCAACCTGAATACCCAGAAGTTATTCGTCTGTCCTCCTGACGAGGAGTGGTGGATTACCGGTGAACGAATTGTGGTGTTCGGGGTAAGCGGCGACATCACAGGACAATTGGCCCTGCTGGAAACGGTCCGCTTGAGACCCGGCTACAAGGGGTTAACACAAAGCTCGCAGTTACCTGCGAAGATGGATTTTACTTTCCTGATGCTTCTGGCCTCAGGGAAAGCGATAGTCGGTGGGAAGCGTGAAGACGACGTGTCGTTGTGGTGGAGTGAAGCCACACCACCTCTGGCAACCGGAAGCGGTTACGAGTACGCGTTGGGTGCGATGAAG…	0.0922	FALSE
54_hypothetical_protein	2	0	0.001	0.0001	0.0549	NA	NA	NA	NA	NA	23	3	Enterobacteria phage SEGD1	23	187	AMR59653.1	ATGAATTTGTACTTGCTAGAACGAACTGACGATATCGGGTATGATGAATTTGATTCCATAATCGTGGCGGCTCCTACGGAGCAAGCTGCGTGTGCAATTCCTCCCGACTGTGGTCATTGGATGGACTGCCGCTGGTTACCGAAAGAGCGCTGGGATGAAGGGCTTACCCTGACCGTTACTCTTATCGGCACTACGCACTATCCTGCTGGGACCGTCGTTCATGAATCGTTCAATGCTGGCTAA	0.001	FALSE
54_hypothetical_protein	2	3	0.001	0	0.013	NA	NA	NA	NA	NA	23	3	Enterobacteria phage SEGD1	23	187	AMR59653.1	ATGAATTTGTACTTGCTAGAACGAACTGACGATATCGGGTATGATGAATTTGATTCCATAATCGTGGCGGCTCCTACGGAGCAAGCTGCGTGTGCAATTCCTCCCGACTGTGGTCATTGGATGGACTGCCGCTGGTTACCGAAAGAGCGCTGGGATGAAGGGCTTACCCTGACCGTTACTCTTATCGGCACTACGCACTATCCTGCTGGGACCGTCGTTCATGAATCGTTCAATGCTGGCTAA	0.001	FALSE
54_hypothetical_protein	0	3	0.001	0	0.0404	NA	NA	NA	NA	NA	23	3	Enterobacteria phage SEGD1	23	187	AMR59653.1	ATGAATTTGTACTTGCTAGAACGAACTGACGATATCGGGTATGATGAATTTGATTCCATAATCGTGGCGGCTCCTACGGAGCAAGCTGCGTGTGCAATTCCTCCCGACTGTGGTCATTGGATGGACTGCCGCTGGTTACCGAAAGAGCGCTGGGATGAAGGGCTTACCCTGACCGTTACTCTTATCGGCACTACGCACTATCCTGCTGGGACCGTCGTTCATGAATCGTTCAATGCTGGCTAA	0.001	FALSE
55_hypothetical_protein	1	0	0.2084	0.048	0.2304	NA	NA	NA	NA	NA	23	4	Enterobacteria phage SEGD1	23	187	AMR59654.1	ATGTTTACAGTTAAACGTGTGATTGATGGTGACCGCATTATTACCGAACATGAAAAAGTTCGTATCGGTGACCGTAAGTCTCGTGTATTCCGCGAGGCGTTAAAGATGCTCGAGAACGAGCGATTCGACATTGTTGTCGGTGATGAAAAGTTAGCCCTTAATCCGGGGTTAAAACGCGTTGCCCCTGATGTGCCTGATCCGAACACCATGCATTTGTCTGATTATTGTAGCTGGCAGCAGCGCCTGTCTACAAGTCAGCTTTATGCTCACGTATATCTAAGGCAGCTTTTCCCCAACCTTATTATCCCCGATTTGGAAACGGTCGAGGTGTTTAACTGCAACGCACGCGAGTTTGTTAGCTACGTGCTAGATAATAAGGGCAACGCTATCTTGGTACTG…	0.18305	FALSE
55_hypothetical_protein	1	2	0.001	0	0.0241	NA	NA	NA	NA	NA	23	4	Enterobacteria phage SEGD1	23	187	AMR59654.1	ATGTTTACAGTTAAACGTGTGATTGATGGTGACCGCATTATTACCGAACATGAAAAAGTTCGTATCGGTGACCGTAAGTCTCGTGTATTCCGCGAGGCGTTAAAGATGCTCGAGAACGAGCGATTCGACATTGTTGTCGGTGATGAAAAGTTAGCCCTTAATCCGGGGTTAAAACGCGTTGCCCCTGATGTGCCTGATCCGAACACCATGCATTTGTCTGATTATTGTAGCTGGCAGCAGCGCCTGTCTACAAGTCAGCTTTATGCTCACGTATATCTAAGGCAGCTTTTCCCCAACCTTATTATCCCCGATTTGGAAACGGTCGAGGTGTTTAACTGCAACGCACGCGAGTTTGTTAGCTACGTGCTAGATAATAAGGGCAACGCTATCTTGGTACTG…	0.18305	FALSE
55_hypothetical_protein	1	22	0.1898	0.1067	0.562	NA	NA	NA	NA	NA	23	4	Enterobacteria phage SEGD1	23	187	AMR59654.1	ATGTTTACAGTTAAACGTGTGATTGATGGTGACCGCATTATTACCGAACATGAAAAAGTTCGTATCGGTGACCGTAAGTCTCGTGTATTCCGCGAGGCGTTAAAGATGCTCGAGAACGAGCGATTCGACATTGTTGTCGGTGATGAAAAGTTAGCCCTTAATCCGGGGTTAAAACGCGTTGCCCCTGATGTGCCTGATCCGAACACCATGCATTTGTCTGATTATTGTAGCTGGCAGCAGCGCCTGTCTACAAGTCAGCTTTATGCTCACGTATATCTAAGGCAGCTTTTCCCCAACCTTATTATCCCCGATTTGGAAACGGTCGAGGTGTTTAACTGCAACGCACGCGAGTTTGTTAGCTACGTGCTAGATAATAAGGGCAACGCTATCTTGGTACTG…	0.18305	FALSE
55_hypothetical_protein	0	2	0.2434	0.0479	0.197	NA	NA	NA	NA	NA	23	4	Enterobacteria phage SEGD1	23	187	AMR59654.1	ATGTTTACAGTTAAACGTGTGATTGATGGTGACCGCATTATTACCGAACATGAAAAAGTTCGTATCGGTGACCGTAAGTCTCGTGTATTCCGCGAGGCGTTAAAGATGCTCGAGAACGAGCGATTCGACATTGTTGTCGGTGATGAAAAGTTAGCCCTTAATCCGGGGTTAAAACGCGTTGCCCCTGATGTGCCTGATCCGAACACCATGCATTTGTCTGATTATTGTAGCTGGCAGCAGCGCCTGTCTACAAGTCAGCTTTATGCTCACGTATATCTAAGGCAGCTTTTCCCCAACCTTATTATCCCCGATTTGGAAACGGTCGAGGTGTTTAACTGCAACGCACGCGAGTTTGTTAGCTACGTGCTAGATAATAAGGGCAACGCTATCTTGGTACTG…	0.18305	FALSE
55_hypothetical_protein	0	22	0.2427	0.122	0.5025	NA	NA	NA	NA	NA	23	4	Enterobacteria phage SEGD1	23	187	AMR59654.1	ATGTTTACAGTTAAACGTGTGATTGATGGTGACCGCATTATTACCGAACATGAAAAAGTTCGTATCGGTGACCGTAAGTCTCGTGTATTCCGCGAGGCGTTAAAGATGCTCGAGAACGAGCGATTCGACATTGTTGTCGGTGATGAAAAGTTAGCCCTTAATCCGGGGTTAAAACGCGTTGCCCCTGATGTGCCTGATCCGAACACCATGCATTTGTCTGATTATTGTAGCTGGCAGCAGCGCCTGTCTACAAGTCAGCTTTATGCTCACGTATATCTAAGGCAGCTTTTCCCCAACCTTATTATCCCCGATTTGGAAACGGTCGAGGTGTTTAACTGCAACGCACGCGAGTTTGTTAGCTACGTGCTAGATAATAAGGGCAACGCTATCTTGGTACTG…	0.18305	FALSE
55_hypothetical_protein	2	22	0.213	0.1067	0.5007	NA	NA	NA	NA	NA	23	4	Enterobacteria phage SEGD1	23	187	AMR59654.1	ATGTTTACAGTTAAACGTGTGATTGATGGTGACCGCATTATTACCGAACATGAAAAAGTTCGTATCGGTGACCGTAAGTCTCGTGTATTCCGCGAGGCGTTAAAGATGCTCGAGAACGAGCGATTCGACATTGTTGTCGGTGATGAAAAGTTAGCCCTTAATCCGGGGTTAAAACGCGTTGCCCCTGATGTGCCTGATCCGAACACCATGCATTTGTCTGATTATTGTAGCTGGCAGCAGCGCCTGTCTACAAGTCAGCTTTATGCTCACGTATATCTAAGGCAGCTTTTCCCCAACCTTATTATCCCCGATTTGGAAACGGTCGAGGTGTTTAACTGCAACGCACGCGAGTTTGTTAGCTACGTGCTAGATAATAAGGGCAACGCTATCTTGGTACTG…	0.18305	FALSE
56_hypothetical_protein	1	0	0.1747	0.0631	0.3616	NA	NA	NA	NA	NA	23	4	Enterobacteria phage SEGD1	23	187	AMR59655.1	ATGTACAGACCAAGTAATCCTAGCGCTATTGAAGGATTAAACCAGGATGGCTTCAGCCTCGCAGAAGCAACCCGCATTCGACCTTTCTTACCTCGCAGATTCTTCCCTTTCGGTTCGTTATACAGAACGAACTTCGACGCTTGGGAAGCGATACGTGCTGTAAAAGATGCACTACAGTACAAGAACTTCGAATTCCGATTTGTGTTCAAATGGGGCAACGGCGAATTGCTCCACTACTTCGGATTCCAACAGAACGAGTTTATTGAGTATACCTCACCTACGTACCACACCAGGTTCTTAAGTATCGAATTCGTTCGCCATTTCGGCGATGCACTCTTTACGGAACGGGCTACAGATGAAAACCACGGACGTAGGCTGATGTTAACGAACGGTGCATTG…	0.13734	FALSE
56_hypothetical_protein	1	2	0.001	0	0.0054	NA	NA	NA	NA	NA	23	4	Enterobacteria phage SEGD1	23	187	AMR59655.1	ATGTACAGACCAAGTAATCCTAGCGCTATTGAAGGATTAAACCAGGATGGCTTCAGCCTCGCAGAAGCAACCCGCATTCGACCTTTCTTACCTCGCAGATTCTTCCCTTTCGGTTCGTTATACAGAACGAACTTCGACGCTTGGGAAGCGATACGTGCTGTAAAAGATGCACTACAGTACAAGAACTTCGAATTCCGATTTGTGTTCAAATGGGGCAACGGCGAATTGCTCCACTACTTCGGATTCCAACAGAACGAGTTTATTGAGTATACCTCACCTACGTACCACACCAGGTTCTTAAGTATCGAATTCGTTCGCCATTTCGGCGATGCACTCTTTACGGAACGGGCTACAGATGAAAACCACGGACGTAGGCTGATGTTAACGAACGGTGCATTG…	0.13734	FALSE
56_hypothetical_protein	1	22	0.169	0.0618	0.3655	NA	NA	NA	NA	NA	23	4	Enterobacteria phage SEGD1	23	187	AMR59655.1	ATGTACAGACCAAGTAATCCTAGCGCTATTGAAGGATTAAACCAGGATGGCTTCAGCCTCGCAGAAGCAACCCGCATTCGACCTTTCTTACCTCGCAGATTCTTCCCTTTCGGTTCGTTATACAGAACGAACTTCGACGCTTGGGAAGCGATACGTGCTGTAAAAGATGCACTACAGTACAAGAACTTCGAATTCCGATTTGTGTTCAAATGGGGCAACGGCGAATTGCTCCACTACTTCGGATTCCAACAGAACGAGTTTATTGAGTATACCTCACCTACGTACCACACCAGGTTCTTAAGTATCGAATTCGTTCGCCATTTCGGCGATGCACTCTTTACGGAACGGGCTACAGATGAAAACCACGGACGTAGGCTGATGTTAACGAACGGTGCATTG…	0.13734	FALSE
56_hypothetical_protein	0	2	0.1738	0.0631	0.363	NA	NA	NA	NA	NA	23	4	Enterobacteria phage SEGD1	23	187	AMR59655.1	ATGTACAGACCAAGTAATCCTAGCGCTATTGAAGGATTAAACCAGGATGGCTTCAGCCTCGCAGAAGCAACCCGCATTCGACCTTTCTTACCTCGCAGATTCTTCCCTTTCGGTTCGTTATACAGAACGAACTTCGACGCTTGGGAAGCGATACGTGCTGTAAAAGATGCACTACAGTACAAGAACTTCGAATTCCGATTTGTGTTCAAATGGGGCAACGGCGAATTGCTCCACTACTTCGGATTCCAACAGAACGAGTTTATTGAGTATACCTCACCTACGTACCACACCAGGTTCTTAAGTATCGAATTCGTTCGCCATTTCGGCGATGCACTCTTTACGGAACGGGCTACAGATGAAAACCACGGACGTAGGCTGATGTTAACGAACGGTGCATTG…	0.13734	FALSE
56_hypothetical_protein	2	22	0.1682	0.0617	0.3669	NA	NA	NA	NA	NA	23	4	Enterobacteria phage SEGD1	23	187	AMR59655.1	ATGTACAGACCAAGTAATCCTAGCGCTATTGAAGGATTAAACCAGGATGGCTTCAGCCTCGCAGAAGCAACCCGCATTCGACCTTTCTTACCTCGCAGATTCTTCCCTTTCGGTTCGTTATACAGAACGAACTTCGACGCTTGGGAAGCGATACGTGCTGTAAAAGATGCACTACAGTACAAGAACTTCGAATTCCGATTTGTGTTCAAATGGGGCAACGGCGAATTGCTCCACTACTTCGGATTCCAACAGAACGAGTTTATTGAGTATACCTCACCTACGTACCACACCAGGTTCTTAAGTATCGAATTCGTTCGCCATTTCGGCGATGCACTCTTTACGGAACGGGCTACAGATGAAAACCACGGACGTAGGCTGATGTTAACGAACGGTGCATTG…	0.13734	FALSE
57_hypothetical_protein	0	3	0.0167	0.0036	0.2129	NA	NA	NA	NA	NA	23	3	Enterobacteria phage SEGD1	23	187	AMR59656.1	ATGAAAAACAAACTGCGTCCGCTGGACGTGATTATGGCGCATCCGGATACCCTCAAGAAAATTAAAGTGGTCAATGAACTTGACCGTGGTCTCCTGGATACTATTCAATGGGGTTTTACTTTCCACCCCGATGAAGAGAACAACACGCGTCAATTAGATGTTTGCGACGGCGTAGAAATCGATTGGTCTTCTAACGAAGGCTTCAACGATGTCGTCGATTATGTCAAACAAGCCACCGTTCCACCTGTGTTTCCCGTAGCTGGTTTAGCGGAACACACAATTTCTCTCCGCCGACTGGTTAACGCACAACCGGAAATTGTGCGTGAAGGTGAAGCGTGGACGTCAGGTATTACTCATCATCTTAAGGATGTGTTGGGTGTTGCCGGTTAA	0.0187333	FALSE
57_hypothetical_protein	2	0	0.001	0.0001	0.0984	NA	NA	NA	NA	NA	23	3	Enterobacteria phage SEGD1	23	187	AMR59656.1	ATGAAAAACAAACTGCGTCCGCTGGACGTGATTATGGCGCATCCGGATACCCTCAAGAAAATTAAAGTGGTCAATGAACTTGACCGTGGTCTCCTGGATACTATTCAATGGGGTTTTACTTTCCACCCCGATGAAGAGAACAACACGCGTCAATTAGATGTTTGCGACGGCGTAGAAATCGATTGGTCTTCTAACGAAGGCTTCAACGATGTCGTCGATTATGTCAAACAAGCCACCGTTCCACCTGTGTTTCCCGTAGCTGGTTTAGCGGAACACACAATTTCTCTCCGCCGACTGGTTAACGCACAACCGGAAATTGTGCGTGAAGGTGAAGCGTGGACGTCAGGTATTACTCATCATCTTAAGGATGTGTTGGGTGTTGCCGGTTAA	0.0187333	FALSE
57_hypothetical_protein	2	3	0.0385	0.0034	0.0894	NA	NA	NA	NA	NA	23	3	Enterobacteria phage SEGD1	23	187	AMR59656.1	ATGAAAAACAAACTGCGTCCGCTGGACGTGATTATGGCGCATCCGGATACCCTCAAGAAAATTAAAGTGGTCAATGAACTTGACCGTGGTCTCCTGGATACTATTCAATGGGGTTTTACTTTCCACCCCGATGAAGAGAACAACACGCGTCAATTAGATGTTTGCGACGGCGTAGAAATCGATTGGTCTTCTAACGAAGGCTTCAACGATGTCGTCGATTATGTCAAACAAGCCACCGTTCCACCTGTGTTTCCCGTAGCTGGTTTAGCGGAACACACAATTTCTCTCCGCCGACTGGTTAACGCACAACCGGAAATTGTGCGTGAAGGTGAAGCGTGGACGTCAGGTATTACTCATCATCTTAAGGATGTGTTGGGTGTTGCCGGTTAA	0.0187333	FALSE
58_hypothetical_protein	2	0	0.0705	0.0018	0.0252	NA	NA	NA	NA	NA	23	3	Enterobacteria phage SEGD1	23	187	AMR59657.1	ATGAATGTTATCGACTACTGTCTGCGTAAAATCAGACAGCATATTCCTGCCCCGATTCTACAGGCGGCTTTTGTTCCAGAAAACCTCAAGTTACTGGGAATTGCAAGCTCTGTAGATAACGAAATCCAACAGCGTGTTATTCGTGAGATTCTGGTCCCTGAAATCTCAAGAATGGGGCAGTATCAAGAAGTAGATTTGCAAGGCATCCCTTGGGATAACGACACGCAAGATTATTTCAGTCGCGTGTATTATCTCGACGACATCAAAACAGGCGGTCGTCCTATTCTGGATGCCCACATTTCTGTAACACCCGTTGCCGGACAGGCGTACACCATGCCTCCCGCAGGTTCATATCTGGACGGTGCCACCTCTGGCGTATTAGCATCCACCCAACAAGTG…	0.0385667	FALSE
58_hypothetical_protein	2	3	0.001	0	0.0137	NA	NA	NA	NA	NA	23	3	Enterobacteria phage SEGD1	23	187	AMR59657.1	ATGAATGTTATCGACTACTGTCTGCGTAAAATCAGACAGCATATTCCTGCCCCGATTCTACAGGCGGCTTTTGTTCCAGAAAACCTCAAGTTACTGGGAATTGCAAGCTCTGTAGATAACGAAATCCAACAGCGTGTTATTCGTGAGATTCTGGTCCCTGAAATCTCAAGAATGGGGCAGTATCAAGAAGTAGATTTGCAAGGCATCCCTTGGGATAACGACACGCAAGATTATTTCAGTCGCGTGTATTATCTCGACGACATCAAAACAGGCGGTCGTCCTATTCTGGATGCCCACATTTCTGTAACACCCGTTGCCGGACAGGCGTACACCATGCCTCCCGCAGGTTCATATCTGGACGGTGCCACCTCTGGCGTATTAGCATCCACCCAACAAGTG…	0.0385667	FALSE
58_hypothetical_protein	0	3	0.0442	0.0017	0.0382	NA	NA	NA	NA	NA	23	3	Enterobacteria phage SEGD1	23	187	AMR59657.1	ATGAATGTTATCGACTACTGTCTGCGTAAAATCAGACAGCATATTCCTGCCCCGATTCTACAGGCGGCTTTTGTTCCAGAAAACCTCAAGTTACTGGGAATTGCAAGCTCTGTAGATAACGAAATCCAACAGCGTGTTATTCGTGAGATTCTGGTCCCTGAAATCTCAAGAATGGGGCAGTATCAAGAAGTAGATTTGCAAGGCATCCCTTGGGATAACGACACGCAAGATTATTTCAGTCGCGTGTATTATCTCGACGACATCAAAACAGGCGGTCGTCCTATTCTGGATGCCCACATTTCTGTAACACCCGTTGCCGGACAGGCGTACACCATGCCTCCCGCAGGTTCATATCTGGACGGTGCCACCTCTGGCGTATTAGCATCCACCCAACAAGTG…	0.0385667	FALSE
61_hypothetical_protein	1	0	0.001	0	0.0226	NA	NA	NA	NA	NA	22	3	Enterobacteria phage SEGD1	22	25	AMR59660.1	GTGGTCAGAATATACCTCGAACCAGCTGCGGTTCATTCTAGCTTCTGGGGGCCTGTCGATGCTTCCCAGTACGCTACCGCTCTGCGGATGAGCCAAAAAGAACGCGAGATGTTAACTGTACAACTGTTACACACTGCGCTCGAAGATATCTTTTATTCCGTTCCGGAAATGCCTAATGCACGTATGGAACCTTTGCTGGAACCTTATACTGACGCTTTTAATCTCACGATGATGTTGGTGGCTGACCAGATCATACTTCCACCGAAAACAGTTCCTGTGGAACGTACACACGTTTCCAGTGGCGGTTTGGGTACTCCGGTTAATAAGACGAAGGAGACCGTAGCGATTTTACGTTCTACCGAATATCTTATCGGATTGGCATTCGAAGACTGTTACAAC…	0.001	FALSE
61_hypothetical_protein	1	21	0.001	0	0.0169	NA	NA	NA	NA	NA	22	3	Enterobacteria phage SEGD1	22	25	AMR59660.1	GTGGTCAGAATATACCTCGAACCAGCTGCGGTTCATTCTAGCTTCTGGGGGCCTGTCGATGCTTCCCAGTACGCTACCGCTCTGCGGATGAGCCAAAAAGAACGCGAGATGTTAACTGTACAACTGTTACACACTGCGCTCGAAGATATCTTTTATTCCGTTCCGGAAATGCCTAATGCACGTATGGAACCTTTGCTGGAACCTTATACTGACGCTTTTAATCTCACGATGATGTTGGTGGCTGACCAGATCATACTTCCACCGAAAACAGTTCCTGTGGAACGTACACACGTTTCCAGTGGCGGTTTGGGTACTCCGGTTAATAAGACGAAGGAGACCGTAGCGATTTTACGTTCTACCGAATATCTTATCGGATTGGCATTCGAAGACTGTTACAAC…	0.001	FALSE
61_hypothetical_protein	0	21	0.001	0	0.0165	NA	NA	NA	NA	NA	22	3	Enterobacteria phage SEGD1	22	25	AMR59660.1	GTGGTCAGAATATACCTCGAACCAGCTGCGGTTCATTCTAGCTTCTGGGGGCCTGTCGATGCTTCCCAGTACGCTACCGCTCTGCGGATGAGCCAAAAAGAACGCGAGATGTTAACTGTACAACTGTTACACACTGCGCTCGAAGATATCTTTTATTCCGTTCCGGAAATGCCTAATGCACGTATGGAACCTTTGCTGGAACCTTATACTGACGCTTTTAATCTCACGATGATGTTGGTGGCTGACCAGATCATACTTCCACCGAAAACAGTTCCTGTGGAACGTACACACGTTTCCAGTGGCGGTTTGGGTACTCCGGTTAATAAGACGAAGGAGACCGTAGCGATTTTACGTTCTACCGAATATCTTATCGGATTGGCATTCGAAGACTGTTACAAC…	0.001	FALSE
63_hypothetical_protein	1	0	0.1712	0.0085	0.0495	NA	NA	NA	NA	NA	23	4	Enterobacteria phage SEGD1	23	187	AMR59662.1	ATGATGACGGTTTATACTGAGTTCGTGCGATTGACTTGCCGACTCACCACACTCGTCAAAGAGAATCTCGGCATCGATTACCAGGATGCTGCGGTAGAGCTTGACGACTATATCGAGCAAATTGTTCGGTTGCATGTTCTGCGGAAAAAATACGGCGTTATCGATAGCATGATACGCCAGTTCTTTATGGAGTATGTTCACGATAACCCAATCATTACTCCAACCACGTCGGCAAAATACTGGGCTCTTTGTCGATTTGAGTTGTTGATACGGGACACCGATTGCATCTGGCAAGCAATCGACGAGGACATGACTTATTTACCACAATCCGACTTTCTCCTCTGGCATGTAGGAGACGGCGTCTGGAAAATGTTGACTACAGGGGTTACTTACAATGAT…	0.126567	FALSE
63_hypothetical_protein	1	2	0.1901	0.0076	0.0402	NA	NA	NA	NA	NA	23	4	Enterobacteria phage SEGD1	23	187	AMR59662.1	ATGATGACGGTTTATACTGAGTTCGTGCGATTGACTTGCCGACTCACCACACTCGTCAAAGAGAATCTCGGCATCGATTACCAGGATGCTGCGGTAGAGCTTGACGACTATATCGAGCAAATTGTTCGGTTGCATGTTCTGCGGAAAAAATACGGCGTTATCGATAGCATGATACGCCAGTTCTTTATGGAGTATGTTCACGATAACCCAATCATTACTCCAACCACGTCGGCAAAATACTGGGCTCTTTGTCGATTTGAGTTGTTGATACGGGACACCGATTGCATCTGGCAAGCAATCGACGAGGACATGACTTATTTACCACAATCCGACTTTCTCCTCTGGCATGTAGGAGACGGCGTCTGGAAAATGTTGACTACAGGGGTTACTTACAATGAT…	0.126567	FALSE
63_hypothetical_protein	1	22	0.0827	0.0032	0.0385	NA	NA	NA	NA	NA	23	4	Enterobacteria phage SEGD1	23	187	AMR59662.1	ATGATGACGGTTTATACTGAGTTCGTGCGATTGACTTGCCGACTCACCACACTCGTCAAAGAGAATCTCGGCATCGATTACCAGGATGCTGCGGTAGAGCTTGACGACTATATCGAGCAAATTGTTCGGTTGCATGTTCTGCGGAAAAAATACGGCGTTATCGATAGCATGATACGCCAGTTCTTTATGGAGTATGTTCACGATAACCCAATCATTACTCCAACCACGTCGGCAAAATACTGGGCTCTTTGTCGATTTGAGTTGTTGATACGGGACACCGATTGCATCTGGCAAGCAATCGACGAGGACATGACTTATTTACCACAATCCGACTTTCTCCTCTGGCATGTAGGAGACGGCGTCTGGAAAATGTTGACTACAGGGGTTACTTACAATGAT…	0.126567	FALSE
63_hypothetical_protein	0	2	0.2284	0.0075	0.0329	NA	NA	NA	NA	NA	23	4	Enterobacteria phage SEGD1	23	187	AMR59662.1	ATGATGACGGTTTATACTGAGTTCGTGCGATTGACTTGCCGACTCACCACACTCGTCAAAGAGAATCTCGGCATCGATTACCAGGATGCTGCGGTAGAGCTTGACGACTATATCGAGCAAATTGTTCGGTTGCATGTTCTGCGGAAAAAATACGGCGTTATCGATAGCATGATACGCCAGTTCTTTATGGAGTATGTTCACGATAACCCAATCATTACTCCAACCACGTCGGCAAAATACTGGGCTCTTTGTCGATTTGAGTTGTTGATACGGGACACCGATTGCATCTGGCAAGCAATCGACGAGGACATGACTTATTTACCACAATCCGACTTTCTCCTCTGGCATGTAGGAGACGGCGTCTGGAAAATGTTGACTACAGGGGTTACTTACAATGAT…	0.126567	FALSE
63_hypothetical_protein	0	22	0.0446	0.0035	0.079	NA	NA	NA	NA	NA	23	4	Enterobacteria phage SEGD1	23	187	AMR59662.1	ATGATGACGGTTTATACTGAGTTCGTGCGATTGACTTGCCGACTCACCACACTCGTCAAAGAGAATCTCGGCATCGATTACCAGGATGCTGCGGTAGAGCTTGACGACTATATCGAGCAAATTGTTCGGTTGCATGTTCTGCGGAAAAAATACGGCGTTATCGATAGCATGATACGCCAGTTCTTTATGGAGTATGTTCACGATAACCCAATCATTACTCCAACCACGTCGGCAAAATACTGGGCTCTTTGTCGATTTGAGTTGTTGATACGGGACACCGATTGCATCTGGCAAGCAATCGACGAGGACATGACTTATTTACCACAATCCGACTTTCTCCTCTGGCATGTAGGAGACGGCGTCTGGAAAATGTTGACTACAGGGGTTACTTACAATGAT…	0.126567	FALSE
63_hypothetical_protein	2	22	0.0424	0.0032	0.0758	NA	NA	NA	NA	NA	23	4	Enterobacteria phage SEGD1	23	187	AMR59662.1	ATGATGACGGTTTATACTGAGTTCGTGCGATTGACTTGCCGACTCACCACACTCGTCAAAGAGAATCTCGGCATCGATTACCAGGATGCTGCGGTAGAGCTTGACGACTATATCGAGCAAATTGTTCGGTTGCATGTTCTGCGGAAAAAATACGGCGTTATCGATAGCATGATACGCCAGTTCTTTATGGAGTATGTTCACGATAACCCAATCATTACTCCAACCACGTCGGCAAAATACTGGGCTCTTTGTCGATTTGAGTTGTTGATACGGGACACCGATTGCATCTGGCAAGCAATCGACGAGGACATGACTTATTTACCACAATCCGACTTTCTCCTCTGGCATGTAGGAGACGGCGTCTGGAAAATGTTGACTACAGGGGTTACTTACAATGAT…	0.126567	FALSE
64_hypothetical_protein	1	0	0.0126	0.0026	0.2099	NA	NA	NA	NA	NA	23	4	Enterobacteria phage SEGD1	23	187	AMR59663.1	ATGATTGAGCGATCTCATTTTTATATCCCCGGCTATCAGTTATTGGCTGGGCCGTTAACGGAGTTTTCGCCAAACGATGTGCTCCGCGAAGTGAATGACGATTTGAACTCGATAATCAATACCGCCATGAGCTTCGTGGAACGTGGAACCATTGGTAGTGAGTTAAAGTTTATGATGAACAATACCTTTGGGTTTGTTTCTCGTACACTGAATGCACACGGCGTTGTGTTGGAAAATGAGCAAGTAATCACTTACGGCACCGCAATTCAAAACATCGGCCGAGCGTATATGACTGCTGTGTCACAGTCACCATACTGGTTTACTCACTACGGACGTTGGGTAGGTGCGCAATACACAACGCGTAATCCATCGGATGTCGAATTCTTACTGGATTATAAC…	0.0189167	FALSE
64_hypothetical_protein	1	2	0.001	0.0002	0.2214	NA	NA	NA	NA	NA	23	4	Enterobacteria phage SEGD1	23	187	AMR59663.1	ATGATTGAGCGATCTCATTTTTATATCCCCGGCTATCAGTTATTGGCTGGGCCGTTAACGGAGTTTTCGCCAAACGATGTGCTCCGCGAAGTGAATGACGATTTGAACTCGATAATCAATACCGCCATGAGCTTCGTGGAACGTGGAACCATTGGTAGTGAGTTAAAGTTTATGATGAACAATACCTTTGGGTTTGTTTCTCGTACACTGAATGCACACGGCGTTGTGTTGGAAAATGAGCAAGTAATCACTTACGGCACCGCAATTCAAAACATCGGCCGAGCGTATATGACTGCTGTGTCACAGTCACCATACTGGTTTACTCACTACGGACGTTGGGTAGGTGCGCAATACACAACGCGTAATCCATCGGATGTCGAATTCTTACTGGATTATAAC…	0.0189167	FALSE
64_hypothetical_protein	1	22	0.0355	0.0058	0.1627	NA	NA	NA	NA	NA	23	4	Enterobacteria phage SEGD1	23	187	AMR59663.1	ATGATTGAGCGATCTCATTTTTATATCCCCGGCTATCAGTTATTGGCTGGGCCGTTAACGGAGTTTTCGCCAAACGATGTGCTCCGCGAAGTGAATGACGATTTGAACTCGATAATCAATACCGCCATGAGCTTCGTGGAACGTGGAACCATTGGTAGTGAGTTAAAGTTTATGATGAACAATACCTTTGGGTTTGTTTCTCGTACACTGAATGCACACGGCGTTGTGTTGGAAAATGAGCAAGTAATCACTTACGGCACCGCAATTCAAAACATCGGCCGAGCGTATATGACTGCTGTGTCACAGTCACCATACTGGTTTACTCACTACGGACGTTGGGTAGGTGCGCAATACACAACGCGTAATCCATCGGATGTCGAATTCTTACTGGATTATAAC…	0.0189167	FALSE
64_hypothetical_protein	0	2	0.0129	0.0028	0.2143	NA	NA	NA	NA	NA	23	4	Enterobacteria phage SEGD1	23	187	AMR59663.1	ATGATTGAGCGATCTCATTTTTATATCCCCGGCTATCAGTTATTGGCTGGGCCGTTAACGGAGTTTTCGCCAAACGATGTGCTCCGCGAAGTGAATGACGATTTGAACTCGATAATCAATACCGCCATGAGCTTCGTGGAACGTGGAACCATTGGTAGTGAGTTAAAGTTTATGATGAACAATACCTTTGGGTTTGTTTCTCGTACACTGAATGCACACGGCGTTGTGTTGGAAAATGAGCAAGTAATCACTTACGGCACCGCAATTCAAAACATCGGCCGAGCGTATATGACTGCTGTGTCACAGTCACCATACTGGTTTACTCACTACGGACGTTGGGTAGGTGCGCAATACACAACGCGTAATCCATCGGATGTCGAATTCTTACTGGATTATAAC…	0.0189167	FALSE
64_hypothetical_protein	0	22	0.0261	0.0027	0.1035	NA	NA	NA	NA	NA	23	4	Enterobacteria phage SEGD1	23	187	AMR59663.1	ATGATTGAGCGATCTCATTTTTATATCCCCGGCTATCAGTTATTGGCTGGGCCGTTAACGGAGTTTTCGCCAAACGATGTGCTCCGCGAAGTGAATGACGATTTGAACTCGATAATCAATACCGCCATGAGCTTCGTGGAACGTGGAACCATTGGTAGTGAGTTAAAGTTTATGATGAACAATACCTTTGGGTTTGTTTCTCGTACACTGAATGCACACGGCGTTGTGTTGGAAAATGAGCAAGTAATCACTTACGGCACCGCAATTCAAAACATCGGCCGAGCGTATATGACTGCTGTGTCACAGTCACCATACTGGTTTACTCACTACGGACGTTGGGTAGGTGCGCAATACACAACGCGTAATCCATCGGATGTCGAATTCTTACTGGATTATAAC…	0.0189167	FALSE
64_hypothetical_protein	2	22	0.0254	0.0056	0.2199	NA	NA	NA	NA	NA	23	4	Enterobacteria phage SEGD1	23	187	AMR59663.1	ATGATTGAGCGATCTCATTTTTATATCCCCGGCTATCAGTTATTGGCTGGGCCGTTAACGGAGTTTTCGCCAAACGATGTGCTCCGCGAAGTGAATGACGATTTGAACTCGATAATCAATACCGCCATGAGCTTCGTGGAACGTGGAACCATTGGTAGTGAGTTAAAGTTTATGATGAACAATACCTTTGGGTTTGTTTCTCGTACACTGAATGCACACGGCGTTGTGTTGGAAAATGAGCAAGTAATCACTTACGGCACCGCAATTCAAAACATCGGCCGAGCGTATATGACTGCTGTGTCACAGTCACCATACTGGTTTACTCACTACGGACGTTGGGTAGGTGCGCAATACACAACGCGTAATCCATCGGATGTCGAATTCTTACTGGATTATAAC…	0.0189167	FALSE
65_hypothetical_protein	1	2	0.0617	0.0061	0.0993	NA	NA	NA	NA	NA	23	4	Enterobacteria phage SEGD1	23	187	AMR59664.1	ATGAGCGTTCTGTTTGATGTGGCGGATATTGCGAACCAATATAGCGCGACTCGGTTTTACGAGCATGTTCGTGAAGCGGCATTGCGTGTACTGGAAGCCAGTAACCTGGAGATTGATGAAACACAGATACGTGATTTTTATCAACGTTTTGCGTTTGCGTATATCATCGGTGTGAAAACTCGTGACCCTTCGACGATGGTTGATTTGTTACAGGAAGACACGCTTGAACCTCTGGGCAATTGGGAGCTGGTGACCGATGGTCTGTCCGTTGACCAGTTCGCTAAGGAAACGTCCGTCGATACGACGTTTCTGGCAGCACAAGGTTCGCCCGAACAACATCAAGCAGCCTTCGGCGCTGCGGTAAGTTTGCTGGTCGAAGAGTTAACAAACTTAACTGGT…	0.0647333	FALSE
65_hypothetical_protein	1	22	0.0594	0.003	0.051	NA	NA	NA	NA	NA	23	4	Enterobacteria phage SEGD1	23	187	AMR59664.1	ATGAGCGTTCTGTTTGATGTGGCGGATATTGCGAACCAATATAGCGCGACTCGGTTTTACGAGCATGTTCGTGAAGCGGCATTGCGTGTACTGGAAGCCAGTAACCTGGAGATTGATGAAACACAGATACGTGATTTTTATCAACGTTTTGCGTTTGCGTATATCATCGGTGTGAAAACTCGTGACCCTTCGACGATGGTTGATTTGTTACAGGAAGACACGCTTGAACCTCTGGGCAATTGGGAGCTGGTGACCGATGGTCTGTCCGTTGACCAGTTCGCTAAGGAAACGTCCGTCGATACGACGTTTCTGGCAGCACAAGGTTCGCCCGAACAACATCAAGCAGCCTTCGGCGCTGCGGTAAGTTTGCTGGTCGAAGAGTTAACAAACTTAACTGGT…	0.0647333	FALSE
65_hypothetical_protein	0	2	0.001	0.0001	0.1146	NA	NA	NA	NA	NA	23	4	Enterobacteria phage SEGD1	23	187	AMR59664.1	ATGAGCGTTCTGTTTGATGTGGCGGATATTGCGAACCAATATAGCGCGACTCGGTTTTACGAGCATGTTCGTGAAGCGGCATTGCGTGTACTGGAAGCCAGTAACCTGGAGATTGATGAAACACAGATACGTGATTTTTATCAACGTTTTGCGTTTGCGTATATCATCGGTGTGAAAACTCGTGACCCTTCGACGATGGTTGATTTGTTACAGGAAGACACGCTTGAACCTCTGGGCAATTGGGAGCTGGTGACCGATGGTCTGTCCGTTGACCAGTTCGCTAAGGAAACGTCCGTCGATACGACGTTTCTGGCAGCACAAGGTTCGCCCGAACAACATCAAGCAGCCTTCGGCGCTGCGGTAAGTTTGCTGGTCGAAGAGTTAACAAACTTAACTGGT…	0.0647333	FALSE
65_hypothetical_protein	0	22	0.0509	0.003	0.0582	NA	NA	NA	NA	NA	23	4	Enterobacteria phage SEGD1	23	187	AMR59664.1	ATGAGCGTTCTGTTTGATGTGGCGGATATTGCGAACCAATATAGCGCGACTCGGTTTTACGAGCATGTTCGTGAAGCGGCATTGCGTGTACTGGAAGCCAGTAACCTGGAGATTGATGAAACACAGATACGTGATTTTTATCAACGTTTTGCGTTTGCGTATATCATCGGTGTGAAAACTCGTGACCCTTCGACGATGGTTGATTTGTTACAGGAAGACACGCTTGAACCTCTGGGCAATTGGGAGCTGGTGACCGATGGTCTGTCCGTTGACCAGTTCGCTAAGGAAACGTCCGTCGATACGACGTTTCTGGCAGCACAAGGTTCGCCCGAACAACATCAAGCAGCCTTCGGCGCTGCGGTAAGTTTGCTGGTCGAAGAGTTAACAAACTTAACTGGT…	0.0647333	FALSE
65_hypothetical_protein	1	0	0.1913	0.0058	0.0301	NA	NA	NA	NA	NA	23	4	Enterobacteria phage SEGD1	23	187	AMR59664.1	ATGAGCGTTCTGTTTGATGTGGCGGATATTGCGAACCAATATAGCGCGACTCGGTTTTACGAGCATGTTCGTGAAGCGGCATTGCGTGTACTGGAAGCCAGTAACCTGGAGATTGATGAAACACAGATACGTGATTTTTATCAACGTTTTGCGTTTGCGTATATCATCGGTGTGAAAACTCGTGACCCTTCGACGATGGTTGATTTGTTACAGGAAGACACGCTTGAACCTCTGGGCAATTGGGAGCTGGTGACCGATGGTCTGTCCGTTGACCAGTTCGCTAAGGAAACGTCCGTCGATACGACGTTTCTGGCAGCACAAGGTTCGCCCGAACAACATCAAGCAGCCTTCGGCGCTGCGGTAAGTTTGCTGGTCGAAGAGTTAACAAACTTAACTGGT…	0.0647333	FALSE
65_hypothetical_protein	2	22	0.0241	0.0031	0.1289	NA	NA	NA	NA	NA	23	4	Enterobacteria phage SEGD1	23	187	AMR59664.1	ATGAGCGTTCTGTTTGATGTGGCGGATATTGCGAACCAATATAGCGCGACTCGGTTTTACGAGCATGTTCGTGAAGCGGCATTGCGTGTACTGGAAGCCAGTAACCTGGAGATTGATGAAACACAGATACGTGATTTTTATCAACGTTTTGCGTTTGCGTATATCATCGGTGTGAAAACTCGTGACCCTTCGACGATGGTTGATTTGTTACAGGAAGACACGCTTGAACCTCTGGGCAATTGGGAGCTGGTGACCGATGGTCTGTCCGTTGACCAGTTCGCTAAGGAAACGTCCGTCGATACGACGTTTCTGGCAGCACAAGGTTCGCCCGAACAACATCAAGCAGCCTTCGGCGCTGCGGTAAGTTTGCTGGTCGAAGAGTTAACAAACTTAACTGGT…	0.0647333	FALSE
66_hypothetical_protein	1	2	0.1326	0.003	0.0224	NA	NA	NA	NA	NA	23	4	Enterobacteria phage SEGD1	23	187	AMR59665.1	ATGAAACTGTACATGACCATAGGCGAAGTCTTCAAATATGAGTCGTTGTTGGCACGGGCCGAGATTGCTGATACTAGCGAGATCGAGCCCGCTGTCGCTTATTTGTTTCTGGCCAGTTACGCCGAATTAACGGTACGTTCTATTGTTAATGGGCTAGGTAAGGGTGAGAACTTTCTTACTTTTATTCCCCCAGACCCTGCGTTGATACTGGAACAGTTGCGCGGGATGTGGGGTACTGAAAAGGTGCTGCCTCTAAACTGCTACAGCATGAGCAGTGGAATTAAGGATGATGTTCGGTTCTATGAAATCCTTTCCGTGATAGAACGTGTGTGGGGCATGGCTGGCTTGACTCCAGAAGACGGAGCAAAAAAGACAAAGGTTTCACTCCTTATGAATGAA…	0.253017	FALSE
66_hypothetical_protein	1	22	0.1421	0.0034	0.0236	NA	NA	NA	NA	NA	23	4	Enterobacteria phage SEGD1	23	187	AMR59665.1	ATGAAACTGTACATGACCATAGGCGAAGTCTTCAAATATGAGTCGTTGTTGGCACGGGCCGAGATTGCTGATACTAGCGAGATCGAGCCCGCTGTCGCTTATTTGTTTCTGGCCAGTTACGCCGAATTAACGGTACGTTCTATTGTTAATGGGCTAGGTAAGGGTGAGAACTTTCTTACTTTTATTCCCCCAGACCCTGCGTTGATACTGGAACAGTTGCGCGGGATGTGGGGTACTGAAAAGGTGCTGCCTCTAAACTGCTACAGCATGAGCAGTGGAATTAAGGATGATGTTCGGTTCTATGAAATCCTTTCCGTGATAGAACGTGTGTGGGGCATGGCTGGCTTGACTCCAGAAGACGGAGCAAAAAAGACAAAGGTTTCACTCCTTATGAATGAA…	0.253017	FALSE
66_hypothetical_protein	0	2	0.1918	0.0032	0.0169	NA	NA	NA	NA	NA	23	4	Enterobacteria phage SEGD1	23	187	AMR59665.1	ATGAAACTGTACATGACCATAGGCGAAGTCTTCAAATATGAGTCGTTGTTGGCACGGGCCGAGATTGCTGATACTAGCGAGATCGAGCCCGCTGTCGCTTATTTGTTTCTGGCCAGTTACGCCGAATTAACGGTACGTTCTATTGTTAATGGGCTAGGTAAGGGTGAGAACTTTCTTACTTTTATTCCCCCAGACCCTGCGTTGATACTGGAACAGTTGCGCGGGATGTGGGGTACTGAAAAGGTGCTGCCTCTAAACTGCTACAGCATGAGCAGTGGAATTAAGGATGATGTTCGGTTCTATGAAATCCTTTCCGTGATAGAACGTGTGTGGGGCATGGCTGGCTTGACTCCAGAAGACGGAGCAAAAAAGACAAAGGTTTCACTCCTTATGAATGAA…	0.253017	FALSE
66_hypothetical_protein	0	22	0.5862	0.0037	0.0064	NA	NA	NA	NA	NA	23	4	Enterobacteria phage SEGD1	23	187	AMR59665.1	ATGAAACTGTACATGACCATAGGCGAAGTCTTCAAATATGAGTCGTTGTTGGCACGGGCCGAGATTGCTGATACTAGCGAGATCGAGCCCGCTGTCGCTTATTTGTTTCTGGCCAGTTACGCCGAATTAACGGTACGTTCTATTGTTAATGGGCTAGGTAAGGGTGAGAACTTTCTTACTTTTATTCCCCCAGACCCTGCGTTGATACTGGAACAGTTGCGCGGGATGTGGGGTACTGAAAAGGTGCTGCCTCTAAACTGCTACAGCATGAGCAGTGGAATTAAGGATGATGTTCGGTTCTATGAAATCCTTTCCGTGATAGAACGTGTGTGGGGCATGGCTGGCTTGACTCCAGAAGACGGAGCAAAAAAGACAAAGGTTTCACTCCTTATGAATGAA…	0.253017	FALSE
66_hypothetical_protein	2	22	0.001	0	0.0278	NA	NA	NA	NA	NA	23	4	Enterobacteria phage SEGD1	23	187	AMR59665.1	ATGAAACTGTACATGACCATAGGCGAAGTCTTCAAATATGAGTCGTTGTTGGCACGGGCCGAGATTGCTGATACTAGCGAGATCGAGCCCGCTGTCGCTTATTTGTTTCTGGCCAGTTACGCCGAATTAACGGTACGTTCTATTGTTAATGGGCTAGGTAAGGGTGAGAACTTTCTTACTTTTATTCCCCCAGACCCTGCGTTGATACTGGAACAGTTGCGCGGGATGTGGGGTACTGAAAAGGTGCTGCCTCTAAACTGCTACAGCATGAGCAGTGGAATTAAGGATGATGTTCGGTTCTATGAAATCCTTTCCGTGATAGAACGTGTGTGGGGCATGGCTGGCTTGACTCCAGAAGACGGAGCAAAAAAGACAAAGGTTTCACTCCTTATGAATGAA…	0.253017	FALSE
66_hypothetical_protein	1	0	0.4644	0.0069	0.0149	NA	NA	NA	NA	NA	23	4	Enterobacteria phage SEGD1	23	187	AMR59665.1	ATGAAACTGTACATGACCATAGGCGAAGTCTTCAAATATGAGTCGTTGTTGGCACGGGCCGAGATTGCTGATACTAGCGAGATCGAGCCCGCTGTCGCTTATTTGTTTCTGGCCAGTTACGCCGAATTAACGGTACGTTCTATTGTTAATGGGCTAGGTAAGGGTGAGAACTTTCTTACTTTTATTCCCCCAGACCCTGCGTTGATACTGGAACAGTTGCGCGGGATGTGGGGTACTGAAAAGGTGCTGCCTCTAAACTGCTACAGCATGAGCAGTGGAATTAAGGATGATGTTCGGTTCTATGAAATCCTTTCCGTGATAGAACGTGTGTGGGGCATGGCTGGCTTGACTCCAGAAGACGGAGCAAAAAAGACAAAGGTTTCACTCCTTATGAATGAA…	0.253017	FALSE
67_hypothetical_protein	1	0	0.1286	0.0181	0.1408	NA	NA	NA	NA	NA	23	4	Enterobacteria phage SEGD1	23	187	AMR59666.1	ATGATCTACAAGGTGATCGCCAACCACTTGATTAATGTGGACTTGGGGGTCGTGGGGTATCTTCCTGACGGTATGCGGTTTCTGGATCTGGTGATTGACACCGTAGTCCGTTTACCACGTGTCACTGTGGAGATACCTGTAAAGGAATTGGACCGGGACGAGATACATGAACTTATACGTGAAACGCTGACTAGCTACACATACGAGTTTCGTTGCATGTTACCTCGCACCGATCTTACGTTCTTGCACGACTTCTTTACGTTACTGACTGACGAGTACCGTCGGTGGAAGTTTAATGTTGCAATGGAAGCCAGCACCGAATCGCATTTTAACGGTCTGACACCATTGTTAGATTTAGCGTTGATGTACAAAGAGCAAGACAGTTCACACTGGGTTACG…	0.12276	FALSE
67_hypothetical_protein	1	22	0.1207	0.0154	0.1274	NA	NA	NA	NA	NA	23	4	Enterobacteria phage SEGD1	23	187	AMR59666.1	ATGATCTACAAGGTGATCGCCAACCACTTGATTAATGTGGACTTGGGGGTCGTGGGGTATCTTCCTGACGGTATGCGGTTTCTGGATCTGGTGATTGACACCGTAGTCCGTTTACCACGTGTCACTGTGGAGATACCTGTAAAGGAATTGGACCGGGACGAGATACATGAACTTATACGTGAAACGCTGACTAGCTACACATACGAGTTTCGTTGCATGTTACCTCGCACCGATCTTACGTTCTTGCACGACTTCTTTACGTTACTGACTGACGAGTACCGTCGGTGGAAGTTTAATGTTGCAATGGAAGCCAGCACCGAATCGCATTTTAACGGTCTGACACCATTGTTAGATTTAGCGTTGATGTACAAAGAGCAAGACAGTTCACACTGGGTTACG…	0.12276	FALSE
67_hypothetical_protein	0	2	0.1443	0.021	0.1453	NA	NA	NA	NA	NA	23	4	Enterobacteria phage SEGD1	23	187	AMR59666.1	ATGATCTACAAGGTGATCGCCAACCACTTGATTAATGTGGACTTGGGGGTCGTGGGGTATCTTCCTGACGGTATGCGGTTTCTGGATCTGGTGATTGACACCGTAGTCCGTTTACCACGTGTCACTGTGGAGATACCTGTAAAGGAATTGGACCGGGACGAGATACATGAACTTATACGTGAAACGCTGACTAGCTACACATACGAGTTTCGTTGCATGTTACCTCGCACCGATCTTACGTTCTTGCACGACTTCTTTACGTTACTGACTGACGAGTACCGTCGGTGGAAGTTTAATGTTGCAATGGAAGCCAGCACCGAATCGCATTTTAACGGTCTGACACCATTGTTAGATTTAGCGTTGATGTACAAAGAGCAAGACAGTTCACACTGGGTTACG…	0.12276	FALSE
67_hypothetical_protein	0	22	0.0817	0.0022	0.0274	NA	NA	NA	NA	NA	23	4	Enterobacteria phage SEGD1	23	187	AMR59666.1	ATGATCTACAAGGTGATCGCCAACCACTTGATTAATGTGGACTTGGGGGTCGTGGGGTATCTTCCTGACGGTATGCGGTTTCTGGATCTGGTGATTGACACCGTAGTCCGTTTACCACGTGTCACTGTGGAGATACCTGTAAAGGAATTGGACCGGGACGAGATACATGAACTTATACGTGAAACGCTGACTAGCTACACATACGAGTTTCGTTGCATGTTACCTCGCACCGATCTTACGTTCTTGCACGACTTCTTTACGTTACTGACTGACGAGTACCGTCGGTGGAAGTTTAATGTTGCAATGGAAGCCAGCACCGAATCGCATTTTAACGGTCTGACACCATTGTTAGATTTAGCGTTGATGTACAAAGAGCAAGACAGTTCACACTGGGTTACG…	0.12276	FALSE
67_hypothetical_protein	2	22	0.1385	0.0182	0.1316	NA	NA	NA	NA	NA	23	4	Enterobacteria phage SEGD1	23	187	AMR59666.1	ATGATCTACAAGGTGATCGCCAACCACTTGATTAATGTGGACTTGGGGGTCGTGGGGTATCTTCCTGACGGTATGCGGTTTCTGGATCTGGTGATTGACACCGTAGTCCGTTTACCACGTGTCACTGTGGAGATACCTGTAAAGGAATTGGACCGGGACGAGATACATGAACTTATACGTGAAACGCTGACTAGCTACACATACGAGTTTCGTTGCATGTTACCTCGCACCGATCTTACGTTCTTGCACGACTTCTTTACGTTACTGACTGACGAGTACCGTCGGTGGAAGTTTAATGTTGCAATGGAAGCCAGCACCGAATCGCATTTTAACGGTCTGACACCATTGTTAGATTTAGCGTTGATGTACAAAGAGCAAGACAGTTCACACTGGGTTACG…	0.12276	FALSE
68_hypothetical_protein	1	0	0.001	0.0001	0.1387	NA	NA	NA	NA	NA	23	4	Enterobacteria phage SEGD1	23	187	AMR59667.1	ATGTTCGATCTACGCACACTGGTCGCTGGGCAAAAAGTTAACATTGTTTACGACACCCCTTTGAAAGGGCAAGAGACGCGTGTAATTATTCTGGCAACCGGCGTTGGCTATGAAATGGCCAAAAGCTATATGGATGTGATGGCGGAGCAGAAGAATATCTACTCTTCCATTGTTTCTCAGCCAGAAGATAACGTGAACAAATACACGTATCTGATTTTCAAAGGTGTTGACGGCAAACCCAAAGTCGCTGCTGATGCCTGGATTCGTGATGTTCAGATTATCGAAAACACGAAAGTGCGCTTTACCGTCACCCTGGATAACAAACAGGAGATTGACGACCTTAAGCGCGCCCTGGCTGCCAACGGTTTCAATGATGTCGATTTTGAAATCGTTGAGAGT…	0.001	FALSE
68_hypothetical_protein	1	2	0.001	0	0.0271	NA	NA	NA	NA	NA	23	4	Enterobacteria phage SEGD1	23	187	AMR59667.1	ATGTTCGATCTACGCACACTGGTCGCTGGGCAAAAAGTTAACATTGTTTACGACACCCCTTTGAAAGGGCAAGAGACGCGTGTAATTATTCTGGCAACCGGCGTTGGCTATGAAATGGCCAAAAGCTATATGGATGTGATGGCGGAGCAGAAGAATATCTACTCTTCCATTGTTTCTCAGCCAGAAGATAACGTGAACAAATACACGTATCTGATTTTCAAAGGTGTTGACGGCAAACCCAAAGTCGCTGCTGATGCCTGGATTCGTGATGTTCAGATTATCGAAAACACGAAAGTGCGCTTTACCGTCACCCTGGATAACAAACAGGAGATTGACGACCTTAAGCGCGCCCTGGCTGCCAACGGTTTCAATGATGTCGATTTTGAAATCGTTGAGAGT…	0.001	FALSE
68_hypothetical_protein	1	22	0.001	0.0002	0.156	NA	NA	NA	NA	NA	23	4	Enterobacteria phage SEGD1	23	187	AMR59667.1	ATGTTCGATCTACGCACACTGGTCGCTGGGCAAAAAGTTAACATTGTTTACGACACCCCTTTGAAAGGGCAAGAGACGCGTGTAATTATTCTGGCAACCGGCGTTGGCTATGAAATGGCCAAAAGCTATATGGATGTGATGGCGGAGCAGAAGAATATCTACTCTTCCATTGTTTCTCAGCCAGAAGATAACGTGAACAAATACACGTATCTGATTTTCAAAGGTGTTGACGGCAAACCCAAAGTCGCTGCTGATGCCTGGATTCGTGATGTTCAGATTATCGAAAACACGAAAGTGCGCTTTACCGTCACCCTGGATAACAAACAGGAGATTGACGACCTTAAGCGCGCCCTGGCTGCCAACGGTTTCAATGATGTCGATTTTGAAATCGTTGAGAGT…	0.001	FALSE
68_hypothetical_protein	0	2	0.001	0.0002	0.1564	NA	NA	NA	NA	NA	23	4	Enterobacteria phage SEGD1	23	187	AMR59667.1	ATGTTCGATCTACGCACACTGGTCGCTGGGCAAAAAGTTAACATTGTTTACGACACCCCTTTGAAAGGGCAAGAGACGCGTGTAATTATTCTGGCAACCGGCGTTGGCTATGAAATGGCCAAAAGCTATATGGATGTGATGGCGGAGCAGAAGAATATCTACTCTTCCATTGTTTCTCAGCCAGAAGATAACGTGAACAAATACACGTATCTGATTTTCAAAGGTGTTGACGGCAAACCCAAAGTCGCTGCTGATGCCTGGATTCGTGATGTTCAGATTATCGAAAACACGAAAGTGCGCTTTACCGTCACCCTGGATAACAAACAGGAGATTGACGACCTTAAGCGCGCCCTGGCTGCCAACGGTTTCAATGATGTCGATTTTGAAATCGTTGAGAGT…	0.001	FALSE
68_hypothetical_protein	0	22	0.001	0	0.0305	NA	NA	NA	NA	NA	23	4	Enterobacteria phage SEGD1	23	187	AMR59667.1	ATGTTCGATCTACGCACACTGGTCGCTGGGCAAAAAGTTAACATTGTTTACGACACCCCTTTGAAAGGGCAAGAGACGCGTGTAATTATTCTGGCAACCGGCGTTGGCTATGAAATGGCCAAAAGCTATATGGATGTGATGGCGGAGCAGAAGAATATCTACTCTTCCATTGTTTCTCAGCCAGAAGATAACGTGAACAAATACACGTATCTGATTTTCAAAGGTGTTGACGGCAAACCCAAAGTCGCTGCTGATGCCTGGATTCGTGATGTTCAGATTATCGAAAACACGAAAGTGCGCTTTACCGTCACCCTGGATAACAAACAGGAGATTGACGACCTTAAGCGCGCCCTGGCTGCCAACGGTTTCAATGATGTCGATTTTGAAATCGTTGAGAGT…	0.001	FALSE
68_hypothetical_protein	2	22	0.001	0.0002	0.1736	NA	NA	NA	NA	NA	23	4	Enterobacteria phage SEGD1	23	187	AMR59667.1	ATGTTCGATCTACGCACACTGGTCGCTGGGCAAAAAGTTAACATTGTTTACGACACCCCTTTGAAAGGGCAAGAGACGCGTGTAATTATTCTGGCAACCGGCGTTGGCTATGAAATGGCCAAAAGCTATATGGATGTGATGGCGGAGCAGAAGAATATCTACTCTTCCATTGTTTCTCAGCCAGAAGATAACGTGAACAAATACACGTATCTGATTTTCAAAGGTGTTGACGGCAAACCCAAAGTCGCTGCTGATGCCTGGATTCGTGATGTTCAGATTATCGAAAACACGAAAGTGCGCTTTACCGTCACCCTGGATAACAAACAGGAGATTGACGACCTTAAGCGCGCCCTGGCTGCCAACGGTTTCAATGATGTCGATTTTGAAATCGTTGAGAGT…	0.001	FALSE
69_hypothetical_protein	1	0	0.0067	0.0012	0.1753	NA	NA	NA	NA	NA	23	4	Enterobacteria phage SEGD1	23	187	AMR59668.1	GTGGACTACAATTCACCATTTCGTCTTAGTCAAGACGAGTATCATCGCGACATTGACGTTATCGATGCGTACTACGAACAACTGGCGCTCTACATTCATACCGTCACCAACGGGAAATATTCCTTGGAGTTCTGTCGACAGCAGGTCGAAGAAATGTTCCAACCTGGTGGTGAGTTAGTACACGAATTCCCCGTGTGTAAGATGTGGGTGCGCAATCAAAAGACCGGCGATCGCGAAGAAAAATACACTACGGTAGATAAACTGTTCCGTACAGTGATTGATAAGCAGATCATTTCTGCACCGTCGTTGACTTTCTATTTGCCGGAACACGTCAAGCGTTCTAAGCTTGCTGAATTTACCGCAGAGAACGTGCGTAAGCGTGCGGTGGTTAAGAAAGAG…	0.00541667	FALSE
69_hypothetical_protein	1	2	0.001	0	0.0419	NA	NA	NA	NA	NA	23	4	Enterobacteria phage SEGD1	23	187	AMR59668.1	GTGGACTACAATTCACCATTTCGTCTTAGTCAAGACGAGTATCATCGCGACATTGACGTTATCGATGCGTACTACGAACAACTGGCGCTCTACATTCATACCGTCACCAACGGGAAATATTCCTTGGAGTTCTGTCGACAGCAGGTCGAAGAAATGTTCCAACCTGGTGGTGAGTTAGTACACGAATTCCCCGTGTGTAAGATGTGGGTGCGCAATCAAAAGACCGGCGATCGCGAAGAAAAATACACTACGGTAGATAAACTGTTCCGTACAGTGATTGATAAGCAGATCATTTCTGCACCGTCGTTGACTTTCTATTTGCCGGAACACGTCAAGCGTTCTAAGCTTGCTGAATTTACCGCAGAGAACGTGCGTAAGCGTGCGGTGGTTAAGAAAGAG…	0.00541667	FALSE
69_hypothetical_protein	1	22	0.0075	0.0012	0.1559	NA	NA	NA	NA	NA	23	4	Enterobacteria phage SEGD1	23	187	AMR59668.1	GTGGACTACAATTCACCATTTCGTCTTAGTCAAGACGAGTATCATCGCGACATTGACGTTATCGATGCGTACTACGAACAACTGGCGCTCTACATTCATACCGTCACCAACGGGAAATATTCCTTGGAGTTCTGTCGACAGCAGGTCGAAGAAATGTTCCAACCTGGTGGTGAGTTAGTACACGAATTCCCCGTGTGTAAGATGTGGGTGCGCAATCAAAAGACCGGCGATCGCGAAGAAAAATACACTACGGTAGATAAACTGTTCCGTACAGTGATTGATAAGCAGATCATTTCTGCACCGTCGTTGACTTTCTATTTGCCGGAACACGTCAAGCGTTCTAAGCTTGCTGAATTTACCGCAGAGAACGTGCGTAAGCGTGCGGTGGTTAAGAAAGAG…	0.00541667	FALSE
69_hypothetical_protein	0	2	0.0077	0.0012	0.1569	NA	NA	NA	NA	NA	23	4	Enterobacteria phage SEGD1	23	187	AMR59668.1	GTGGACTACAATTCACCATTTCGTCTTAGTCAAGACGAGTATCATCGCGACATTGACGTTATCGATGCGTACTACGAACAACTGGCGCTCTACATTCATACCGTCACCAACGGGAAATATTCCTTGGAGTTCTGTCGACAGCAGGTCGAAGAAATGTTCCAACCTGGTGGTGAGTTAGTACACGAATTCCCCGTGTGTAAGATGTGGGTGCGCAATCAAAAGACCGGCGATCGCGAAGAAAAATACACTACGGTAGATAAACTGTTCCGTACAGTGATTGATAAGCAGATCATTTCTGCACCGTCGTTGACTTTCTATTTGCCGGAACACGTCAAGCGTTCTAAGCTTGCTGAATTTACCGCAGAGAACGTGCGTAAGCGTGCGGTGGTTAAGAAAGAG…	0.00541667	FALSE
69_hypothetical_protein	0	22	0.001	0	0.0241	NA	NA	NA	NA	NA	23	4	Enterobacteria phage SEGD1	23	187	AMR59668.1	GTGGACTACAATTCACCATTTCGTCTTAGTCAAGACGAGTATCATCGCGACATTGACGTTATCGATGCGTACTACGAACAACTGGCGCTCTACATTCATACCGTCACCAACGGGAAATATTCCTTGGAGTTCTGTCGACAGCAGGTCGAAGAAATGTTCCAACCTGGTGGTGAGTTAGTACACGAATTCCCCGTGTGTAAGATGTGGGTGCGCAATCAAAAGACCGGCGATCGCGAAGAAAAATACACTACGGTAGATAAACTGTTCCGTACAGTGATTGATAAGCAGATCATTTCTGCACCGTCGTTGACTTTCTATTTGCCGGAACACGTCAAGCGTTCTAAGCTTGCTGAATTTACCGCAGAGAACGTGCGTAAGCGTGCGGTGGTTAAGAAAGAG…	0.00541667	FALSE
69_hypothetical_protein	2	22	0.0086	0.0012	0.1408	NA	NA	NA	NA	NA	23	4	Enterobacteria phage SEGD1	23	187	AMR59668.1	GTGGACTACAATTCACCATTTCGTCTTAGTCAAGACGAGTATCATCGCGACATTGACGTTATCGATGCGTACTACGAACAACTGGCGCTCTACATTCATACCGTCACCAACGGGAAATATTCCTTGGAGTTCTGTCGACAGCAGGTCGAAGAAATGTTCCAACCTGGTGGTGAGTTAGTACACGAATTCCCCGTGTGTAAGATGTGGGTGCGCAATCAAAAGACCGGCGATCGCGAAGAAAAATACACTACGGTAGATAAACTGTTCCGTACAGTGATTGATAAGCAGATCATTTCTGCACCGTCGTTGACTTTCTATTTGCCGGAACACGTCAAGCGTTCTAAGCTTGCTGAATTTACCGCAGAGAACGTGCGTAAGCGTGCGGTGGTTAAGAAAGAG…	0.00541667	FALSE
70_hypothetical_protein	1	0	0.001	0	0.0237	NA	NA	NA	NA	NA	2	2	Enterobacteria phage SEGD1	2	6	AMR59669.1	GTGTCGAAACGAAACAGTAAAGCAAATAACTGGGGCTGGCGACAGCTCTATTTACACAGCCAGCCTAACCTGGTACGGCAGCATGTGTTGTCTTTGCCAACGCAGTTTCAAACACTGGCATCGTGTGAAGGTTCGGTGTCGCCACGCGACGATCGTTGGAAAACCATGAAACCGGTTGTGTCTATTGACAAGCAATTTGACAATCCTCTCGACGGTTGGTTTGCAGCAATAGGCGGTTTAAACGTGCGGGTGGAAGGGTATGTATCGAAATAG	0.001	FALSE
71_hypothetical_protein	2	0	0.203	0.0163	0.0805	NA	NA	NA	NA	NA	23	3	Enterobacteria phage SEGD1	23	187	AMR59670.1	ATGATAACCGCAATCCGTCGCGACCTCGAAGAACGGGGTTGCGTGGATATTGAGTTACATCAGGCAGGCGAAACGGTGCATATCACGGCATTGGATGCCAAACGGAAACGTAAAATCACTGTGTGGGGTAAACCATACGCAAGTGATTTTACGGAGACGATAAAATAA	0.264567	FALSE
71_hypothetical_protein	2	3	0.001	0	0.0471	NA	NA	NA	NA	NA	23	3	Enterobacteria phage SEGD1	23	187	AMR59670.1	ATGATAACCGCAATCCGTCGCGACCTCGAAGAACGGGGTTGCGTGGATATTGAGTTACATCAGGCAGGCGAAACGGTGCATATCACGGCATTGGATGCCAAACGGAAACGTAAAATCACTGTGTGGGGTAAACCATACGCAAGTGATTTTACGGAGACGATAAAATAA	0.264567	FALSE
71_hypothetical_protein	0	3	0.5897	0.0159	0.027	NA	NA	NA	NA	NA	23	3	Enterobacteria phage SEGD1	23	187	AMR59670.1	ATGATAACCGCAATCCGTCGCGACCTCGAAGAACGGGGTTGCGTGGATATTGAGTTACATCAGGCAGGCGAAACGGTGCATATCACGGCATTGGATGCCAAACGGAAACGTAAAATCACTGTGTGGGGTAAACCATACGCAAGTGATTTTACGGAGACGATAAAATAA	0.264567	FALSE
72_hypothetical_protein	1	0	0.1636	0.007	0.0426	NA	NA	NA	NA	NA	23	4	Enterobacteria phage SEGD1	23	187	AMR59671.1	ATGTTCAGCCAAGCCGAGTTAAACCAAGTGGCCATAAAGGGTCACAGCACGGACCCCTCCGCTATAACATTAGCGGCTCACGTAAAAAACAACAGCCAGCGTATACGCAACTACTTCGAACAGCTTAATCGCAGTGCTGGTAATGGCCATTTGTTGCAACAGGTGTTGTCTGCCATCGGCTATGCCGGTGAACCAGAGTACGAAGACATCGAATGGGCTTGCCGTCGCAAGCTTGTTCAGATCGGTAACGCCTTACGCTTGACGTCTGTTGGTGAGTACGGTCAAATCTTTAATAGCAAGTTTATCCAGGGCCAAGATGAGGTAATCTCTCTCGTAGCCCGCCCAGTAAATCCAGACCTTTCGTTCCGCGACTACACCCCCGCCCGTTACCTCTACCAT…	0.119983	FALSE
72_hypothetical_protein	2	22	0.0871	0.004	0.0461	NA	NA	NA	NA	NA	23	4	Enterobacteria phage SEGD1	23	187	AMR59671.1	ATGTTCAGCCAAGCCGAGTTAAACCAAGTGGCCATAAAGGGTCACAGCACGGACCCCTCCGCTATAACATTAGCGGCTCACGTAAAAAACAACAGCCAGCGTATACGCAACTACTTCGAACAGCTTAATCGCAGTGCTGGTAATGGCCATTTGTTGCAACAGGTGTTGTCTGCCATCGGCTATGCCGGTGAACCAGAGTACGAAGACATCGAATGGGCTTGCCGTCGCAAGCTTGTTCAGATCGGTAACGCCTTACGCTTGACGTCTGTTGGTGAGTACGGTCAAATCTTTAATAGCAAGTTTATCCAGGGCCAAGATGAGGTAATCTCTCTCGTAGCCCGCCCAGTAAATCCAGACCTTTCGTTCCGCGACTACACCCCCGCCCGTTACCTCTACCAT…	0.119983	FALSE
72_hypothetical_protein	1	2	0.2156	0.0029	0.0135	NA	NA	NA	NA	NA	23	4	Enterobacteria phage SEGD1	23	187	AMR59671.1	ATGTTCAGCCAAGCCGAGTTAAACCAAGTGGCCATAAAGGGTCACAGCACGGACCCCTCCGCTATAACATTAGCGGCTCACGTAAAAAACAACAGCCAGCGTATACGCAACTACTTCGAACAGCTTAATCGCAGTGCTGGTAATGGCCATTTGTTGCAACAGGTGTTGTCTGCCATCGGCTATGCCGGTGAACCAGAGTACGAAGACATCGAATGGGCTTGCCGTCGCAAGCTTGTTCAGATCGGTAACGCCTTACGCTTGACGTCTGTTGGTGAGTACGGTCAAATCTTTAATAGCAAGTTTATCCAGGGCCAAGATGAGGTAATCTCTCTCGTAGCCCGCCCAGTAAATCCAGACCTTTCGTTCCGCGACTACACCCCCGCCCGTTACCTCTACCAT…	0.119983	FALSE
72_hypothetical_protein	1	22	0.1719	0.0073	0.0422	NA	NA	NA	NA	NA	23	4	Enterobacteria phage SEGD1	23	187	AMR59671.1	ATGTTCAGCCAAGCCGAGTTAAACCAAGTGGCCATAAAGGGTCACAGCACGGACCCCTCCGCTATAACATTAGCGGCTCACGTAAAAAACAACAGCCAGCGTATACGCAACTACTTCGAACAGCTTAATCGCAGTGCTGGTAATGGCCATTTGTTGCAACAGGTGTTGTCTGCCATCGGCTATGCCGGTGAACCAGAGTACGAAGACATCGAATGGGCTTGCCGTCGCAAGCTTGTTCAGATCGGTAACGCCTTACGCTTGACGTCTGTTGGTGAGTACGGTCAAATCTTTAATAGCAAGTTTATCCAGGGCCAAGATGAGGTAATCTCTCTCGTAGCCCGCCCAGTAAATCCAGACCTTTCGTTCCGCGACTACACCCCCGCCCGTTACCTCTACCAT…	0.119983	FALSE
72_hypothetical_protein	0	2	0.0807	0.0038	0.0476	NA	NA	NA	NA	NA	23	4	Enterobacteria phage SEGD1	23	187	AMR59671.1	ATGTTCAGCCAAGCCGAGTTAAACCAAGTGGCCATAAAGGGTCACAGCACGGACCCCTCCGCTATAACATTAGCGGCTCACGTAAAAAACAACAGCCAGCGTATACGCAACTACTTCGAACAGCTTAATCGCAGTGCTGGTAATGGCCATTTGTTGCAACAGGTGTTGTCTGCCATCGGCTATGCCGGTGAACCAGAGTACGAAGACATCGAATGGGCTTGCCGTCGCAAGCTTGTTCAGATCGGTAACGCCTTACGCTTGACGTCTGTTGGTGAGTACGGTCAAATCTTTAATAGCAAGTTTATCCAGGGCCAAGATGAGGTAATCTCTCTCGTAGCCCGCCCAGTAAATCCAGACCTTTCGTTCCGCGACTACACCCCCGCCCGTTACCTCTACCAT…	0.119983	FALSE
72_hypothetical_protein	0	22	0.001	0	0.0123	NA	NA	NA	NA	NA	23	4	Enterobacteria phage SEGD1	23	187	AMR59671.1	ATGTTCAGCCAAGCCGAGTTAAACCAAGTGGCCATAAAGGGTCACAGCACGGACCCCTCCGCTATAACATTAGCGGCTCACGTAAAAAACAACAGCCAGCGTATACGCAACTACTTCGAACAGCTTAATCGCAGTGCTGGTAATGGCCATTTGTTGCAACAGGTGTTGTCTGCCATCGGCTATGCCGGTGAACCAGAGTACGAAGACATCGAATGGGCTTGCCGTCGCAAGCTTGTTCAGATCGGTAACGCCTTACGCTTGACGTCTGTTGGTGAGTACGGTCAAATCTTTAATAGCAAGTTTATCCAGGGCCAAGATGAGGTAATCTCTCTCGTAGCCCGCCCAGTAAATCCAGACCTTTCGTTCCGCGACTACACCCCCGCCCGTTACCTCTACCAT…	0.119983	FALSE
76_hypothetical_protein	1	0	0.001	0	0.0355	NA	NA	NA	NA	NA	23	3	Enterobacteria phage SEGD1	23	187	AMR59675.1	ATGTGGCTACAAGGTAGCACGGTGTGGACGAAACAGACCGAAGGTAGCGGGGCACTCAGCGTATTCAAAGAATCGTTTTCGCTGTCTAGCCTGGCACCCGATCTCGTTGACCGTGTAAAAGAACATTGTCAGGACTTAATCTCACTGGAGCGTTTCCGTGAAACATTCAGTACCGCACGTAAGTTACGTTATAGCGACGCGGTAGAGATGGTAAGACAGATCGAAGAGTTGGGTGAATTCCAGTTCGCCAATGCTGCTTTACAGCCATTCCTCGTTGCCATGCCGGAATATCGTAAGTTGTATAATGACGGTATGGCGACTGGTTATGAGAATGGCTTTTCGCGGTTGGATGTGTTCAAAGGGAATGCGTATATGCGTACCGATGACCACTTCCGCGAA…	0.001	FALSE
76_hypothetical_protein	1	22	0.001	0	0.0195	NA	NA	NA	NA	NA	23	3	Enterobacteria phage SEGD1	23	187	AMR59675.1	ATGTGGCTACAAGGTAGCACGGTGTGGACGAAACAGACCGAAGGTAGCGGGGCACTCAGCGTATTCAAAGAATCGTTTTCGCTGTCTAGCCTGGCACCCGATCTCGTTGACCGTGTAAAAGAACATTGTCAGGACTTAATCTCACTGGAGCGTTTCCGTGAAACATTCAGTACCGCACGTAAGTTACGTTATAGCGACGCGGTAGAGATGGTAAGACAGATCGAAGAGTTGGGTGAATTCCAGTTCGCCAATGCTGCTTTACAGCCATTCCTCGTTGCCATGCCGGAATATCGTAAGTTGTATAATGACGGTATGGCGACTGGTTATGAGAATGGCTTTTCGCGGTTGGATGTGTTCAAAGGGAATGCGTATATGCGTACCGATGACCACTTCCGCGAA…	0.001	FALSE
76_hypothetical_protein	0	22	0.001	0	0.0257	NA	NA	NA	NA	NA	23	3	Enterobacteria phage SEGD1	23	187	AMR59675.1	ATGTGGCTACAAGGTAGCACGGTGTGGACGAAACAGACCGAAGGTAGCGGGGCACTCAGCGTATTCAAAGAATCGTTTTCGCTGTCTAGCCTGGCACCCGATCTCGTTGACCGTGTAAAAGAACATTGTCAGGACTTAATCTCACTGGAGCGTTTCCGTGAAACATTCAGTACCGCACGTAAGTTACGTTATAGCGACGCGGTAGAGATGGTAAGACAGATCGAAGAGTTGGGTGAATTCCAGTTCGCCAATGCTGCTTTACAGCCATTCCTCGTTGCCATGCCGGAATATCGTAAGTTGTATAATGACGGTATGGCGACTGGTTATGAGAATGGCTTTTCGCGGTTGGATGTGTTCAAAGGGAATGCGTATATGCGTACCGATGACCACTTCCGCGAA…	0.001	FALSE
77_hypothetical_protein	1	0	0.001	0	0.0068	NA	NA	NA	NA	NA	23	4	Enterobacteria phage SEGD1	23	187	AMR59676.1	ATGATTGCGGTAGGAACCTTATCCACACGTGGCTGGGCACGTACACCCCAGGAAAAGGCGCGTGAGTTGATGAACCATTACACCGAGTCTGGCTATAGCCAATCGGTGGTTTATCGTGGGAACATTAAATCACTTGCGTATACGCAAGCTGTGTTTGCACAAGATCCCGACGGGATGGTTGCCCAGATTAAAATGGATTTGGAGAACCTCTACGGGAACGTATTTCCTGCTGGCGTTGAAGTTGAAACCAGCTGGGAGTTTTTAAAAGATTCAGATGTGCGCTACCGCATCTTCATTAGTGTCCGTGTGCAAGAAGTTGTAGACGGTGAATGGTACGATGTTGAGCGGTACGTGGATACCGAGTCGAGTGCGATTGAGGATATGTAA	0.15098	FALSE
77_hypothetical_protein	1	2	0.001	0	0.0399	NA	NA	NA	NA	NA	23	4	Enterobacteria phage SEGD1	23	187	AMR59676.1	ATGATTGCGGTAGGAACCTTATCCACACGTGGCTGGGCACGTACACCCCAGGAAAAGGCGCGTGAGTTGATGAACCATTACACCGAGTCTGGCTATAGCCAATCGGTGGTTTATCGTGGGAACATTAAATCACTTGCGTATACGCAAGCTGTGTTTGCACAAGATCCCGACGGGATGGTTGCCCAGATTAAAATGGATTTGGAGAACCTCTACGGGAACGTATTTCCTGCTGGCGTTGAAGTTGAAACCAGCTGGGAGTTTTTAAAAGATTCAGATGTGCGCTACCGCATCTTCATTAGTGTCCGTGTGCAAGAAGTTGTAGACGGTGAATGGTACGATGTTGAGCGGTACGTGGATACCGAGTCGAGTGCGATTGAGGATATGTAA	0.15098	FALSE
77_hypothetical_protein	1	22	0.6186	0.0043	0.0069	NA	NA	NA	NA	NA	23	4	Enterobacteria phage SEGD1	23	187	AMR59676.1	ATGATTGCGGTAGGAACCTTATCCACACGTGGCTGGGCACGTACACCCCAGGAAAAGGCGCGTGAGTTGATGAACCATTACACCGAGTCTGGCTATAGCCAATCGGTGGTTTATCGTGGGAACATTAAATCACTTGCGTATACGCAAGCTGTGTTTGCACAAGATCCCGACGGGATGGTTGCCCAGATTAAAATGGATTTGGAGAACCTCTACGGGAACGTATTTCCTGCTGGCGTTGAAGTTGAAACCAGCTGGGAGTTTTTAAAAGATTCAGATGTGCGCTACCGCATCTTCATTAGTGTCCGTGTGCAAGAAGTTGTAGACGGTGAATGGTACGATGTTGAGCGGTACGTGGATACCGAGTCGAGTGCGATTGAGGATATGTAA	0.15098	FALSE
77_hypothetical_protein	0	2	0.001	0	0.0328	NA	NA	NA	NA	NA	23	4	Enterobacteria phage SEGD1	23	187	AMR59676.1	ATGATTGCGGTAGGAACCTTATCCACACGTGGCTGGGCACGTACACCCCAGGAAAAGGCGCGTGAGTTGATGAACCATTACACCGAGTCTGGCTATAGCCAATCGGTGGTTTATCGTGGGAACATTAAATCACTTGCGTATACGCAAGCTGTGTTTGCACAAGATCCCGACGGGATGGTTGCCCAGATTAAAATGGATTTGGAGAACCTCTACGGGAACGTATTTCCTGCTGGCGTTGAAGTTGAAACCAGCTGGGAGTTTTTAAAAGATTCAGATGTGCGCTACCGCATCTTCATTAGTGTCCGTGTGCAAGAAGTTGTAGACGGTGAATGGTACGATGTTGAGCGGTACGTGGATACCGAGTCGAGTGCGATTGAGGATATGTAA	0.15098	FALSE
77_hypothetical_protein	2	22	0.1333	0.0037	0.0277	NA	NA	NA	NA	NA	23	4	Enterobacteria phage SEGD1	23	187	AMR59676.1	ATGATTGCGGTAGGAACCTTATCCACACGTGGCTGGGCACGTACACCCCAGGAAAAGGCGCGTGAGTTGATGAACCATTACACCGAGTCTGGCTATAGCCAATCGGTGGTTTATCGTGGGAACATTAAATCACTTGCGTATACGCAAGCTGTGTTTGCACAAGATCCCGACGGGATGGTTGCCCAGATTAAAATGGATTTGGAGAACCTCTACGGGAACGTATTTCCTGCTGGCGTTGAAGTTGAAACCAGCTGGGAGTTTTTAAAAGATTCAGATGTGCGCTACCGCATCTTCATTAGTGTCCGTGTGCAAGAAGTTGTAGACGGTGAATGGTACGATGTTGAGCGGTACGTGGATACCGAGTCGAGTGCGATTGAGGATATGTAA	0.15098	FALSE
78_hypothetical_protein	1	0	0.332	0.0025	0.0075	NA	NA	NA	NA	NA	23	4	Enterobacteria phage SEGD1	23	187	AMR59677.1	ATGAGCCAGGAACCTACATTTAACGGTGTACCGTTAAGTCAGATGAATGAGCAGATGCGCTTTGAGTATAACAAACTCAAAGAGATTGAAAAGGATTTGGCGGAAAGCCAGAACGTCTGTAGCGTCTTCACCGAAGCACAGTTCCGACGTCAGGGCTTACCACTGTTGTCCGGGATGCTTGATGGTACTTTTAACGAAGAGACCTGGACGGCTTACGTAGGAAGTCCATTTGTACCCCTACAGATTGTGGACGATGCTGATAATAGCAAACTGCTATTTACCATCCCCGCTCTGCTGAACACCGGCCGCTCGTTAATCACCGTTGACGGCGAACCTTCCCTCTCTGATGAGACTGAGTACATCCGTCGTCAGGTTGATGTGATTGCAACCGTCGGTGAA…	0.0925667	FALSE
78_hypothetical_protein	1	2	0.0279	0.0021	0.0758	NA	NA	NA	NA	NA	23	4	Enterobacteria phage SEGD1	23	187	AMR59677.1	ATGAGCCAGGAACCTACATTTAACGGTGTACCGTTAAGTCAGATGAATGAGCAGATGCGCTTTGAGTATAACAAACTCAAAGAGATTGAAAAGGATTTGGCGGAAAGCCAGAACGTCTGTAGCGTCTTCACCGAAGCACAGTTCCGACGTCAGGGCTTACCACTGTTGTCCGGGATGCTTGATGGTACTTTTAACGAAGAGACCTGGACGGCTTACGTAGGAAGTCCATTTGTACCCCTACAGATTGTGGACGATGCTGATAATAGCAAACTGCTATTTACCATCCCCGCTCTGCTGAACACCGGCCGCTCGTTAATCACCGTTGACGGCGAACCTTCCCTCTCTGATGAGACTGAGTACATCCGTCGTCAGGTTGATGTGATTGCAACCGTCGGTGAA…	0.0925667	FALSE
78_hypothetical_protein	1	22	0.0366	0.0022	0.0598	NA	NA	NA	NA	NA	23	4	Enterobacteria phage SEGD1	23	187	AMR59677.1	ATGAGCCAGGAACCTACATTTAACGGTGTACCGTTAAGTCAGATGAATGAGCAGATGCGCTTTGAGTATAACAAACTCAAAGAGATTGAAAAGGATTTGGCGGAAAGCCAGAACGTCTGTAGCGTCTTCACCGAAGCACAGTTCCGACGTCAGGGCTTACCACTGTTGTCCGGGATGCTTGATGGTACTTTTAACGAAGAGACCTGGACGGCTTACGTAGGAAGTCCATTTGTACCCCTACAGATTGTGGACGATGCTGATAATAGCAAACTGCTATTTACCATCCCCGCTCTGCTGAACACCGGCCGCTCGTTAATCACCGTTGACGGCGAACCTTCCCTCTCTGATGAGACTGAGTACATCCGTCGTCAGGTTGATGTGATTGCAACCGTCGGTGAA…	0.0925667	FALSE
78_hypothetical_protein	0	2	0.067	0.0043	0.0636	NA	NA	NA	NA	NA	23	4	Enterobacteria phage SEGD1	23	187	AMR59677.1	ATGAGCCAGGAACCTACATTTAACGGTGTACCGTTAAGTCAGATGAATGAGCAGATGCGCTTTGAGTATAACAAACTCAAAGAGATTGAAAAGGATTTGGCGGAAAGCCAGAACGTCTGTAGCGTCTTCACCGAAGCACAGTTCCGACGTCAGGGCTTACCACTGTTGTCCGGGATGCTTGATGGTACTTTTAACGAAGAGACCTGGACGGCTTACGTAGGAAGTCCATTTGTACCCCTACAGATTGTGGACGATGCTGATAATAGCAAACTGCTATTTACCATCCCCGCTCTGCTGAACACCGGCCGCTCGTTAATCACCGTTGACGGCGAACCTTCCCTCTCTGATGAGACTGAGTACATCCGTCGTCAGGTTGATGTGATTGCAACCGTCGGTGAA…	0.0925667	FALSE
78_hypothetical_protein	0	22	0.0909	0.0044	0.0486	NA	NA	NA	NA	NA	23	4	Enterobacteria phage SEGD1	23	187	AMR59677.1	ATGAGCCAGGAACCTACATTTAACGGTGTACCGTTAAGTCAGATGAATGAGCAGATGCGCTTTGAGTATAACAAACTCAAAGAGATTGAAAAGGATTTGGCGGAAAGCCAGAACGTCTGTAGCGTCTTCACCGAAGCACAGTTCCGACGTCAGGGCTTACCACTGTTGTCCGGGATGCTTGATGGTACTTTTAACGAAGAGACCTGGACGGCTTACGTAGGAAGTCCATTTGTACCCCTACAGATTGTGGACGATGCTGATAATAGCAAACTGCTATTTACCATCCCCGCTCTGCTGAACACCGGCCGCTCGTTAATCACCGTTGACGGCGAACCTTCCCTCTCTGATGAGACTGAGTACATCCGTCGTCAGGTTGATGTGATTGCAACCGTCGGTGAA…	0.0925667	FALSE
78_hypothetical_protein	2	22	0.001	0.0001	0.051	NA	NA	NA	NA	NA	23	4	Enterobacteria phage SEGD1	23	187	AMR59677.1	ATGAGCCAGGAACCTACATTTAACGGTGTACCGTTAAGTCAGATGAATGAGCAGATGCGCTTTGAGTATAACAAACTCAAAGAGATTGAAAAGGATTTGGCGGAAAGCCAGAACGTCTGTAGCGTCTTCACCGAAGCACAGTTCCGACGTCAGGGCTTACCACTGTTGTCCGGGATGCTTGATGGTACTTTTAACGAAGAGACCTGGACGGCTTACGTAGGAAGTCCATTTGTACCCCTACAGATTGTGGACGATGCTGATAATAGCAAACTGCTATTTACCATCCCCGCTCTGCTGAACACCGGCCGCTCGTTAATCACCGTTGACGGCGAACCTTCCCTCTCTGATGAGACTGAGTACATCCGTCGTCAGGTTGATGTGATTGCAACCGTCGGTGAA…	0.0925667	FALSE
79_putative_nuclease_Sb	1	0	0.0517	0.0014	0.0279	NA	NA	NA	NA	NA	23	4	Enterobacteria phage SEGD1	23	187	AMR59678.1	ATGGAGAAGATTACTAAACCTCCTAAGAAACCAGAAGGTGTTAAGCGCCTTTTGAACACTAACGATATCCATTTATTGCATAAACGTGTGCCCACTTGGCACATCGTGGATGTGATACGTGAGGTACTCATTAGCTGCGAAAATACGCTTGACGCCTTTTATATAGCAGGGGATTTATTTGATGATTCCCGACATCTTCGCCAGGAAGATTCTCAAGAAGCTGTGGGCTTCTTGACGTGGTTGCTCCAGTGGTCTAAGGCCACCAATACCGCAGTTCGCATCGTTGAGGGAACACCGTCCCATGACCACGGCCAGTCCAAAATAGTTGAGTCGCTGAACATCAGTATAGGCGCAGACTGTTTGTATTTGGCAGGGATCGGGATATTTTACGATCCGGCT…	0.0271	FALSE
79_putative_nuclease_Sb	1	2	0.001	0	0.0091	NA	NA	NA	NA	NA	23	4	Enterobacteria phage SEGD1	23	187	AMR59678.1	ATGGAGAAGATTACTAAACCTCCTAAGAAACCAGAAGGTGTTAAGCGCCTTTTGAACACTAACGATATCCATTTATTGCATAAACGTGTGCCCACTTGGCACATCGTGGATGTGATACGTGAGGTACTCATTAGCTGCGAAAATACGCTTGACGCCTTTTATATAGCAGGGGATTTATTTGATGATTCCCGACATCTTCGCCAGGAAGATTCTCAAGAAGCTGTGGGCTTCTTGACGTGGTTGCTCCAGTGGTCTAAGGCCACCAATACCGCAGTTCGCATCGTTGAGGGAACACCGTCCCATGACCACGGCCAGTCCAAAATAGTTGAGTCGCTGAACATCAGTATAGGCGCAGACTGTTTGTATTTGGCAGGGATCGGGATATTTTACGATCCGGCT…	0.0271	FALSE
79_putative_nuclease_Sb	1	22	0.001	0	0.0355	NA	NA	NA	NA	NA	23	4	Enterobacteria phage SEGD1	23	187	AMR59678.1	ATGGAGAAGATTACTAAACCTCCTAAGAAACCAGAAGGTGTTAAGCGCCTTTTGAACACTAACGATATCCATTTATTGCATAAACGTGTGCCCACTTGGCACATCGTGGATGTGATACGTGAGGTACTCATTAGCTGCGAAAATACGCTTGACGCCTTTTATATAGCAGGGGATTTATTTGATGATTCCCGACATCTTCGCCAGGAAGATTCTCAAGAAGCTGTGGGCTTCTTGACGTGGTTGCTCCAGTGGTCTAAGGCCACCAATACCGCAGTTCGCATCGTTGAGGGAACACCGTCCCATGACCACGGCCAGTCCAAAATAGTTGAGTCGCTGAACATCAGTATAGGCGCAGACTGTTTGTATTTGGCAGGGATCGGGATATTTTACGATCCGGCT…	0.0271	FALSE
79_putative_nuclease_Sb	0	2	0.0515	0.0014	0.0279	NA	NA	NA	NA	NA	23	4	Enterobacteria phage SEGD1	23	187	AMR59678.1	ATGGAGAAGATTACTAAACCTCCTAAGAAACCAGAAGGTGTTAAGCGCCTTTTGAACACTAACGATATCCATTTATTGCATAAACGTGTGCCCACTTGGCACATCGTGGATGTGATACGTGAGGTACTCATTAGCTGCGAAAATACGCTTGACGCCTTTTATATAGCAGGGGATTTATTTGATGATTCCCGACATCTTCGCCAGGAAGATTCTCAAGAAGCTGTGGGCTTCTTGACGTGGTTGCTCCAGTGGTCTAAGGCCACCAATACCGCAGTTCGCATCGTTGAGGGAACACCGTCCCATGACCACGGCCAGTCCAAAATAGTTGAGTCGCTGAACATCAGTATAGGCGCAGACTGTTTGTATTTGGCAGGGATCGGGATATTTTACGATCCGGCT…	0.0271	FALSE
79_putative_nuclease_Sb	0	22	0.0564	0.0014	0.0255	NA	NA	NA	NA	NA	23	4	Enterobacteria phage SEGD1	23	187	AMR59678.1	ATGGAGAAGATTACTAAACCTCCTAAGAAACCAGAAGGTGTTAAGCGCCTTTTGAACACTAACGATATCCATTTATTGCATAAACGTGTGCCCACTTGGCACATCGTGGATGTGATACGTGAGGTACTCATTAGCTGCGAAAATACGCTTGACGCCTTTTATATAGCAGGGGATTTATTTGATGATTCCCGACATCTTCGCCAGGAAGATTCTCAAGAAGCTGTGGGCTTCTTGACGTGGTTGCTCCAGTGGTCTAAGGCCACCAATACCGCAGTTCGCATCGTTGAGGGAACACCGTCCCATGACCACGGCCAGTCCAAAATAGTTGAGTCGCTGAACATCAGTATAGGCGCAGACTGTTTGTATTTGGCAGGGATCGGGATATTTTACGATCCGGCT…	0.0271	FALSE
79_putative_nuclease_Sb	2	22	0.001	0	0.0356	NA	NA	NA	NA	NA	23	4	Enterobacteria phage SEGD1	23	187	AMR59678.1	ATGGAGAAGATTACTAAACCTCCTAAGAAACCAGAAGGTGTTAAGCGCCTTTTGAACACTAACGATATCCATTTATTGCATAAACGTGTGCCCACTTGGCACATCGTGGATGTGATACGTGAGGTACTCATTAGCTGCGAAAATACGCTTGACGCCTTTTATATAGCAGGGGATTTATTTGATGATTCCCGACATCTTCGCCAGGAAGATTCTCAAGAAGCTGTGGGCTTCTTGACGTGGTTGCTCCAGTGGTCTAAGGCCACCAATACCGCAGTTCGCATCGTTGAGGGAACACCGTCCCATGACCACGGCCAGTCCAAAATAGTTGAGTCGCTGAACATCAGTATAGGCGCAGACTGTTTGTATTTGGCAGGGATCGGGATATTTTACGATCCGGCT…	0.0271	FALSE
80_hypothetical_protein	1	0	0.001	0	0.0199	NA	NA	NA	NA	NA	23	3	Enterobacteria phage SEGD1	23	187	AMR59679.1	ATGAATCCAATCAGTGTTGATCGCACTTTCGGGTTCTATTCAGTGTCGATCGCCAGTTCGCTGGCGTTTGAAGGTCTGCTGCATACCGGCGAATACGCCGACTGGAAAGGCGAATTGCCTATCCATTCCTATCAGGAAATATACCTGAATCTCCGGACATTGTTCCGTAACGCCTTCTATGCGTTTGAAGAGAATAGAGAACGGTTAACACCCGACGTGATGCTAACATCGATTGAAGAAGATATTAATAATCTTACGGCTACCGCGAGAGCGGTAGCCCCTTCGGTGTTATGCGTTCCGTACCTTTGTAGCTATCGTAGCGCTAACAAAGTGTTTCCCGAAGCCTCGTTCAAAAACATTGCAGGCGGTCAGGATAAGATGACGCCAAACCAGCTGCAC…	0.001	FALSE
80_hypothetical_protein	1	22	0.001	0	0.0201	NA	NA	NA	NA	NA	23	3	Enterobacteria phage SEGD1	23	187	AMR59679.1	ATGAATCCAATCAGTGTTGATCGCACTTTCGGGTTCTATTCAGTGTCGATCGCCAGTTCGCTGGCGTTTGAAGGTCTGCTGCATACCGGCGAATACGCCGACTGGAAAGGCGAATTGCCTATCCATTCCTATCAGGAAATATACCTGAATCTCCGGACATTGTTCCGTAACGCCTTCTATGCGTTTGAAGAGAATAGAGAACGGTTAACACCCGACGTGATGCTAACATCGATTGAAGAAGATATTAATAATCTTACGGCTACCGCGAGAGCGGTAGCCCCTTCGGTGTTATGCGTTCCGTACCTTTGTAGCTATCGTAGCGCTAACAAAGTGTTTCCCGAAGCCTCGTTCAAAAACATTGCAGGCGGTCAGGATAAGATGACGCCAAACCAGCTGCAC…	0.001	FALSE
80_hypothetical_protein	0	22	0.001	0	0.02	NA	NA	NA	NA	NA	23	3	Enterobacteria phage SEGD1	23	187	AMR59679.1	ATGAATCCAATCAGTGTTGATCGCACTTTCGGGTTCTATTCAGTGTCGATCGCCAGTTCGCTGGCGTTTGAAGGTCTGCTGCATACCGGCGAATACGCCGACTGGAAAGGCGAATTGCCTATCCATTCCTATCAGGAAATATACCTGAATCTCCGGACATTGTTCCGTAACGCCTTCTATGCGTTTGAAGAGAATAGAGAACGGTTAACACCCGACGTGATGCTAACATCGATTGAAGAAGATATTAATAATCTTACGGCTACCGCGAGAGCGGTAGCCCCTTCGGTGTTATGCGTTCCGTACCTTTGTAGCTATCGTAGCGCTAACAAAGTGTTTCCCGAAGCCTCGTTCAAAAACATTGCAGGCGGTCAGGATAAGATGACGCCAAACCAGCTGCAC…	0.001	FALSE
81_hypothetical_protein	0	22	0.001	0	0.0073	NA	NA	NA	NA	NA	23	4	Enterobacteria phage SEGD1	23	187	AMR59680.1	ATGATTAACCAAGAAATTTTCAAAGACAAATGGCTTTACCCGCAGACCGAACCGGATCAGCAAAACCGTACGCGTAAACTCAACATTGAACCGAATGATTTCAACGGTGATGTTGAAACTATGAAGTTTAGCTACTCTTTTGGTAAGGGCGAAGGTCTCTATTTCTCTGCACCGATTACGGTTTGCCGTACCATTATCGAAGCTCTGCAGGATTGTCTGCGTAAGAGCGAAAAGAGTATGCTGAAGTTTACTAACGAAAACGGCAACAAACCGCCCGTTAGTCTGATTGTTGGCCGTGAAGACAACCTGGTACCGTTCATCGCTATTGCCGGTGAAATCCAGGGCGTTGGTGCCCGCCAGAAGAAGTTCTACTTCTCCTACCCGAAAGGTTTCCGTATT…	0.001	FALSE
81_hypothetical_protein	2	22	0.001	0	0.0268	NA	NA	NA	NA	NA	23	4	Enterobacteria phage SEGD1	23	187	AMR59680.1	ATGATTAACCAAGAAATTTTCAAAGACAAATGGCTTTACCCGCAGACCGAACCGGATCAGCAAAACCGTACGCGTAAACTCAACATTGAACCGAATGATTTCAACGGTGATGTTGAAACTATGAAGTTTAGCTACTCTTTTGGTAAGGGCGAAGGTCTCTATTTCTCTGCACCGATTACGGTTTGCCGTACCATTATCGAAGCTCTGCAGGATTGTCTGCGTAAGAGCGAAAAGAGTATGCTGAAGTTTACTAACGAAAACGGCAACAAACCGCCCGTTAGTCTGATTGTTGGCCGTGAAGACAACCTGGTACCGTTCATCGCTATTGCCGGTGAAATCCAGGGCGTTGGTGCCCGCCAGAAGAAGTTCTACTTCTCCTACCCGAAAGGTTTCCGTATT…	0.001	FALSE
81_hypothetical_protein	1	0	0.001	0	0.0438	NA	NA	NA	NA	NA	23	4	Enterobacteria phage SEGD1	23	187	AMR59680.1	ATGATTAACCAAGAAATTTTCAAAGACAAATGGCTTTACCCGCAGACCGAACCGGATCAGCAAAACCGTACGCGTAAACTCAACATTGAACCGAATGATTTCAACGGTGATGTTGAAACTATGAAGTTTAGCTACTCTTTTGGTAAGGGCGAAGGTCTCTATTTCTCTGCACCGATTACGGTTTGCCGTACCATTATCGAAGCTCTGCAGGATTGTCTGCGTAAGAGCGAAAAGAGTATGCTGAAGTTTACTAACGAAAACGGCAACAAACCGCCCGTTAGTCTGATTGTTGGCCGTGAAGACAACCTGGTACCGTTCATCGCTATTGCCGGTGAAATCCAGGGCGTTGGTGCCCGCCAGAAGAAGTTCTACTTCTCCTACCCGAAAGGTTTCCGTATT…	0.001	FALSE
81_hypothetical_protein	1	2	0.001	0	0.0195	NA	NA	NA	NA	NA	23	4	Enterobacteria phage SEGD1	23	187	AMR59680.1	ATGATTAACCAAGAAATTTTCAAAGACAAATGGCTTTACCCGCAGACCGAACCGGATCAGCAAAACCGTACGCGTAAACTCAACATTGAACCGAATGATTTCAACGGTGATGTTGAAACTATGAAGTTTAGCTACTCTTTTGGTAAGGGCGAAGGTCTCTATTTCTCTGCACCGATTACGGTTTGCCGTACCATTATCGAAGCTCTGCAGGATTGTCTGCGTAAGAGCGAAAAGAGTATGCTGAAGTTTACTAACGAAAACGGCAACAAACCGCCCGTTAGTCTGATTGTTGGCCGTGAAGACAACCTGGTACCGTTCATCGCTATTGCCGGTGAAATCCAGGGCGTTGGTGCCCGCCAGAAGAAGTTCTACTTCTCCTACCCGAAAGGTTTCCGTATT…	0.001	FALSE
81_hypothetical_protein	1	22	0.001	0	0.0438	NA	NA	NA	NA	NA	23	4	Enterobacteria phage SEGD1	23	187	AMR59680.1	ATGATTAACCAAGAAATTTTCAAAGACAAATGGCTTTACCCGCAGACCGAACCGGATCAGCAAAACCGTACGCGTAAACTCAACATTGAACCGAATGATTTCAACGGTGATGTTGAAACTATGAAGTTTAGCTACTCTTTTGGTAAGGGCGAAGGTCTCTATTTCTCTGCACCGATTACGGTTTGCCGTACCATTATCGAAGCTCTGCAGGATTGTCTGCGTAAGAGCGAAAAGAGTATGCTGAAGTTTACTAACGAAAACGGCAACAAACCGCCCGTTAGTCTGATTGTTGGCCGTGAAGACAACCTGGTACCGTTCATCGCTATTGCCGGTGAAATCCAGGGCGTTGGTGCCCGCCAGAAGAAGTTCTACTTCTCCTACCCGAAAGGTTTCCGTATT…	0.001	FALSE
81_hypothetical_protein	0	2	0.001	0	0.0268	NA	NA	NA	NA	NA	23	4	Enterobacteria phage SEGD1	23	187	AMR59680.1	ATGATTAACCAAGAAATTTTCAAAGACAAATGGCTTTACCCGCAGACCGAACCGGATCAGCAAAACCGTACGCGTAAACTCAACATTGAACCGAATGATTTCAACGGTGATGTTGAAACTATGAAGTTTAGCTACTCTTTTGGTAAGGGCGAAGGTCTCTATTTCTCTGCACCGATTACGGTTTGCCGTACCATTATCGAAGCTCTGCAGGATTGTCTGCGTAAGAGCGAAAAGAGTATGCTGAAGTTTACTAACGAAAACGGCAACAAACCGCCCGTTAGTCTGATTGTTGGCCGTGAAGACAACCTGGTACCGTTCATCGCTATTGCCGGTGAAATCCAGGGCGTTGGTGCCCGCCAGAAGAAGTTCTACTTCTCCTACCCGAAAGGTTTCCGTATT…	0.001	FALSE
82_hypothetical_protein	1	0	0.0364	0.0009	0.0235	NA	NA	NA	NA	NA	23	4	Enterobacteria phage SEGD1	23	187	AMR59681.1	ATGAAAATTACGAAGATTAAAGACCGGATGACAATCGAGCATCATGGTCAAGAGGTCTCATTTATTGGCTTACGTTATCGGAAGGATAACAACGCACCCGACTACATCACTGTTAAAGGTAAACAGATTGCACGCGACAACATTCTCTTCATGGAATTACAACGCGTGTGGGATTATTTAACGCCAGACGAACAAGATGAACTGTTCATGGCGTATCTGATGCTGGACGAGCTGGCAAACGAATCGACGGAAACGCAGCGTAAGCACATGCCGAAGATTGTGCAGACGATTGCGAAGTTCCACAAGGCCGAAGTGTATCGTAAGCTGTATCCCATCGATAAGCTGTGGATTCCGCAGAACATGGAAGATACGCACGATGAAATGAACAGTAATTATCCG…	0.0501	FALSE
82_hypothetical_protein	1	2	0.1035	0.001	0.0098	NA	NA	NA	NA	NA	23	4	Enterobacteria phage SEGD1	23	187	AMR59681.1	ATGAAAATTACGAAGATTAAAGACCGGATGACAATCGAGCATCATGGTCAAGAGGTCTCATTTATTGGCTTACGTTATCGGAAGGATAACAACGCACCCGACTACATCACTGTTAAAGGTAAACAGATTGCACGCGACAACATTCTCTTCATGGAATTACAACGCGTGTGGGATTATTTAACGCCAGACGAACAAGATGAACTGTTCATGGCGTATCTGATGCTGGACGAGCTGGCAAACGAATCGACGGAAACGCAGCGTAAGCACATGCCGAAGATTGTGCAGACGATTGCGAAGTTCCACAAGGCCGAAGTGTATCGTAAGCTGTATCCCATCGATAAGCTGTGGATTCCGCAGAACATGGAAGATACGCACGATGAAATGAACAGTAATTATCCG…	0.0501	FALSE
82_hypothetical_protein	1	22	0.0364	0.0009	0.0235	NA	NA	NA	NA	NA	23	4	Enterobacteria phage SEGD1	23	187	AMR59681.1	ATGAAAATTACGAAGATTAAAGACCGGATGACAATCGAGCATCATGGTCAAGAGGTCTCATTTATTGGCTTACGTTATCGGAAGGATAACAACGCACCCGACTACATCACTGTTAAAGGTAAACAGATTGCACGCGACAACATTCTCTTCATGGAATTACAACGCGTGTGGGATTATTTAACGCCAGACGAACAAGATGAACTGTTCATGGCGTATCTGATGCTGGACGAGCTGGCAAACGAATCGACGGAAACGCAGCGTAAGCACATGCCGAAGATTGTGCAGACGATTGCGAAGTTCCACAAGGCCGAAGTGTATCGTAAGCTGTATCCCATCGATAAGCTGTGGATTCCGCAGAACATGGAAGATACGCACGATGAAATGAACAGTAATTATCCG…	0.0501	FALSE
82_hypothetical_protein	0	2	0.0616	0.0018	0.0293	NA	NA	NA	NA	NA	23	4	Enterobacteria phage SEGD1	23	187	AMR59681.1	ATGAAAATTACGAAGATTAAAGACCGGATGACAATCGAGCATCATGGTCAAGAGGTCTCATTTATTGGCTTACGTTATCGGAAGGATAACAACGCACCCGACTACATCACTGTTAAAGGTAAACAGATTGCACGCGACAACATTCTCTTCATGGAATTACAACGCGTGTGGGATTATTTAACGCCAGACGAACAAGATGAACTGTTCATGGCGTATCTGATGCTGGACGAGCTGGCAAACGAATCGACGGAAACGCAGCGTAAGCACATGCCGAAGATTGTGCAGACGATTGCGAAGTTCCACAAGGCCGAAGTGTATCGTAAGCTGTATCCCATCGATAAGCTGTGGATTCCGCAGAACATGGAAGATACGCACGATGAAATGAACAGTAATTATCCG…	0.0501	FALSE
82_hypothetical_protein	0	22	0.001	0	0.0065	NA	NA	NA	NA	NA	23	4	Enterobacteria phage SEGD1	23	187	AMR59681.1	ATGAAAATTACGAAGATTAAAGACCGGATGACAATCGAGCATCATGGTCAAGAGGTCTCATTTATTGGCTTACGTTATCGGAAGGATAACAACGCACCCGACTACATCACTGTTAAAGGTAAACAGATTGCACGCGACAACATTCTCTTCATGGAATTACAACGCGTGTGGGATTATTTAACGCCAGACGAACAAGATGAACTGTTCATGGCGTATCTGATGCTGGACGAGCTGGCAAACGAATCGACGGAAACGCAGCGTAAGCACATGCCGAAGATTGTGCAGACGATTGCGAAGTTCCACAAGGCCGAAGTGTATCGTAAGCTGTATCCCATCGATAAGCTGTGGATTCCGCAGAACATGGAAGATACGCACGATGAAATGAACAGTAATTATCCG…	0.0501	FALSE
82_hypothetical_protein	2	22	0.0617	0.0018	0.0293	NA	NA	NA	NA	NA	23	4	Enterobacteria phage SEGD1	23	187	AMR59681.1	ATGAAAATTACGAAGATTAAAGACCGGATGACAATCGAGCATCATGGTCAAGAGGTCTCATTTATTGGCTTACGTTATCGGAAGGATAACAACGCACCCGACTACATCACTGTTAAAGGTAAACAGATTGCACGCGACAACATTCTCTTCATGGAATTACAACGCGTGTGGGATTATTTAACGCCAGACGAACAAGATGAACTGTTCATGGCGTATCTGATGCTGGACGAGCTGGCAAACGAATCGACGGAAACGCAGCGTAAGCACATGCCGAAGATTGTGCAGACGATTGCGAAGTTCCACAAGGCCGAAGTGTATCGTAAGCTGTATCCCATCGATAAGCTGTGGATTCCGCAGAACATGGAAGATACGCACGATGAAATGAACAGTAATTATCCG…	0.0501	FALSE
84_hypothetical_protein	1	0	0.0238	0.0011	0.0473	NA	NA	NA	NA	NA	23	4	Enterobacteria phage SEGD1	23	187	AMR59683.1	ATGGTGTTGTACATTAACGACATCTACGGCTTACAGGCAACGTATACACACGATGCCCTGGGCGGCAAAACATTGAACCCAGACTCATTCCGTCTACTGGATAACTACGTTTTATCGAAAGCGCTGTCTGTTGAAGGTCAAACAGAAAGTACGGTAGATATCATTTCGATCGCGAAAGCAGCGGACATGGTAAAACGTATTGAAATGAATAGCGGTGAGAAGTTCGTCCCAACGAGCGACTCTGTGCTATCCGCAACCAGTAGCTCTGCACCACAGTTGATGGTATCCCAACTCCAGCGTCCAGAAAACTACGTATCTGCCATCAGTAATGCGTATCTGGCAAGCTCTGGGGTAGATACCGAACTCGGTAGCGTGGAAAGCTTCTTTGCAGGTAATAAC…	0.0138333	FALSE
84_hypothetical_protein	1	2	0.0346	0.0011	0.0312	NA	NA	NA	NA	NA	23	4	Enterobacteria phage SEGD1	23	187	AMR59683.1	ATGGTGTTGTACATTAACGACATCTACGGCTTACAGGCAACGTATACACACGATGCCCTGGGCGGCAAAACATTGAACCCAGACTCATTCCGTCTACTGGATAACTACGTTTTATCGAAAGCGCTGTCTGTTGAAGGTCAAACAGAAAGTACGGTAGATATCATTTCGATCGCGAAAGCAGCGGACATGGTAAAACGTATTGAAATGAATAGCGGTGAGAAGTTCGTCCCAACGAGCGACTCTGTGCTATCCGCAACCAGTAGCTCTGCACCACAGTTGATGGTATCCCAACTCCAGCGTCCAGAAAACTACGTATCTGCCATCAGTAATGCGTATCTGGCAAGCTCTGGGGTAGATACCGAACTCGGTAGCGTGGAAAGCTTCTTTGCAGGTAATAAC…	0.0138333	FALSE
84_hypothetical_protein	1	22	0.0216	0.0011	0.0488	NA	NA	NA	NA	NA	23	4	Enterobacteria phage SEGD1	23	187	AMR59683.1	ATGGTGTTGTACATTAACGACATCTACGGCTTACAGGCAACGTATACACACGATGCCCTGGGCGGCAAAACATTGAACCCAGACTCATTCCGTCTACTGGATAACTACGTTTTATCGAAAGCGCTGTCTGTTGAAGGTCAAACAGAAAGTACGGTAGATATCATTTCGATCGCGAAAGCAGCGGACATGGTAAAACGTATTGAAATGAATAGCGGTGAGAAGTTCGTCCCAACGAGCGACTCTGTGCTATCCGCAACCAGTAGCTCTGCACCACAGTTGATGGTATCCCAACTCCAGCGTCCAGAAAACTACGTATCTGCCATCAGTAATGCGTATCTGGCAAGCTCTGGGGTAGATACCGAACTCGGTAGCGTGGAAAGCTTCTTTGCAGGTAATAAC…	0.0138333	FALSE
84_hypothetical_protein	0	2	0.001	0.0001	0.0522	NA	NA	NA	NA	NA	23	4	Enterobacteria phage SEGD1	23	187	AMR59683.1	ATGGTGTTGTACATTAACGACATCTACGGCTTACAGGCAACGTATACACACGATGCCCTGGGCGGCAAAACATTGAACCCAGACTCATTCCGTCTACTGGATAACTACGTTTTATCGAAAGCGCTGTCTGTTGAAGGTCAAACAGAAAGTACGGTAGATATCATTTCGATCGCGAAAGCAGCGGACATGGTAAAACGTATTGAAATGAATAGCGGTGAGAAGTTCGTCCCAACGAGCGACTCTGTGCTATCCGCAACCAGTAGCTCTGCACCACAGTTGATGGTATCCCAACTCCAGCGTCCAGAAAACTACGTATCTGCCATCAGTAATGCGTATCTGGCAAGCTCTGGGGTAGATACCGAACTCGGTAGCGTGGAAAGCTTCTTTGCAGGTAATAAC…	0.0138333	FALSE
84_hypothetical_protein	0	22	0.001	0	0.0232	NA	NA	NA	NA	NA	23	4	Enterobacteria phage SEGD1	23	187	AMR59683.1	ATGGTGTTGTACATTAACGACATCTACGGCTTACAGGCAACGTATACACACGATGCCCTGGGCGGCAAAACATTGAACCCAGACTCATTCCGTCTACTGGATAACTACGTTTTATCGAAAGCGCTGTCTGTTGAAGGTCAAACAGAAAGTACGGTAGATATCATTTCGATCGCGAAAGCAGCGGACATGGTAAAACGTATTGAAATGAATAGCGGTGAGAAGTTCGTCCCAACGAGCGACTCTGTGCTATCCGCAACCAGTAGCTCTGCACCACAGTTGATGGTATCCCAACTCCAGCGTCCAGAAAACTACGTATCTGCCATCAGTAATGCGTATCTGGCAAGCTCTGGGGTAGATACCGAACTCGGTAGCGTGGAAAGCTTCTTTGCAGGTAATAAC…	0.0138333	FALSE
84_hypothetical_protein	2	22	0.001	0.0001	0.054	NA	NA	NA	NA	NA	23	4	Enterobacteria phage SEGD1	23	187	AMR59683.1	ATGGTGTTGTACATTAACGACATCTACGGCTTACAGGCAACGTATACACACGATGCCCTGGGCGGCAAAACATTGAACCCAGACTCATTCCGTCTACTGGATAACTACGTTTTATCGAAAGCGCTGTCTGTTGAAGGTCAAACAGAAAGTACGGTAGATATCATTTCGATCGCGAAAGCAGCGGACATGGTAAAACGTATTGAAATGAATAGCGGTGAGAAGTTCGTCCCAACGAGCGACTCTGTGCTATCCGCAACCAGTAGCTCTGCACCACAGTTGATGGTATCCCAACTCCAGCGTCCAGAAAACTACGTATCTGCCATCAGTAATGCGTATCTGGCAAGCTCTGGGGTAGATACCGAACTCGGTAGCGTGGAAAGCTTCTTTGCAGGTAATAAC…	0.0138333	FALSE
85_hypothetical_protein	1	0	0.0642	0.0031	0.049	NA	NA	NA	NA	NA	23	4	Enterobacteria phage SEGD1	23	187	AMR59684.1	ATGAAATTGATTGAATTCTACCGTTCGTTTCTGACCTCTCTCGGATACGGATTCGAAGGTGACATGTTGACTATCGATGATGGTCATCCGGCAATGTTCACCTACAACAAAGTGAAGCGCCGCTTGGTGCTTCCAACTGCAGCGATGATTAAGCGTGGGTTGGAAGACGATGAAGGTAGTGAATGTCATGCGTTCCACCCACTGTGTGAATCGGTACTGGCTGGCGAATCTGGAACGATTCGCTTCCTGAAGAAAGCCATCAACGCGAACCTCTTCCTGAAAAGCTTCGAGCTAATCGATGCGATTTTGGAAACAGCAGCCGAAGGGAAGAATATCCGTCTGGCAGCGTACAAGAAGTTTTTAAGCGATGTGGTTTGTGCTGACCTGAAAGATCCGACG…	0.0770667	FALSE
85_hypothetical_protein	1	2	0.1775	0.001	0.0056	NA	NA	NA	NA	NA	23	4	Enterobacteria phage SEGD1	23	187	AMR59684.1	ATGAAATTGATTGAATTCTACCGTTCGTTTCTGACCTCTCTCGGATACGGATTCGAAGGTGACATGTTGACTATCGATGATGGTCATCCGGCAATGTTCACCTACAACAAAGTGAAGCGCCGCTTGGTGCTTCCAACTGCAGCGATGATTAAGCGTGGGTTGGAAGACGATGAAGGTAGTGAATGTCATGCGTTCCACCCACTGTGTGAATCGGTACTGGCTGGCGAATCTGGAACGATTCGCTTCCTGAAGAAAGCCATCAACGCGAACCTCTTCCTGAAAAGCTTCGAGCTAATCGATGCGATTTTGGAAACAGCAGCCGAAGGGAAGAATATCCGTCTGGCAGCGTACAAGAAGTTTTTAAGCGATGTGGTTTGTGCTGACCTGAAAGATCCGACG…	0.0770667	FALSE
85_hypothetical_protein	1	22	0.0414	0.0021	0.0517	NA	NA	NA	NA	NA	23	4	Enterobacteria phage SEGD1	23	187	AMR59684.1	ATGAAATTGATTGAATTCTACCGTTCGTTTCTGACCTCTCTCGGATACGGATTCGAAGGTGACATGTTGACTATCGATGATGGTCATCCGGCAATGTTCACCTACAACAAAGTGAAGCGCCGCTTGGTGCTTCCAACTGCAGCGATGATTAAGCGTGGGTTGGAAGACGATGAAGGTAGTGAATGTCATGCGTTCCACCCACTGTGTGAATCGGTACTGGCTGGCGAATCTGGAACGATTCGCTTCCTGAAGAAAGCCATCAACGCGAACCTCTTCCTGAAAAGCTTCGAGCTAATCGATGCGATTTTGGAAACAGCAGCCGAAGGGAAGAATATCCGTCTGGCAGCGTACAAGAAGTTTTTAAGCGATGTGGTTTGTGCTGACCTGAAAGATCCGACG…	0.0770667	FALSE
85_hypothetical_protein	0	2	0.0755	0.0042	0.0552	NA	NA	NA	NA	NA	23	4	Enterobacteria phage SEGD1	23	187	AMR59684.1	ATGAAATTGATTGAATTCTACCGTTCGTTTCTGACCTCTCTCGGATACGGATTCGAAGGTGACATGTTGACTATCGATGATGGTCATCCGGCAATGTTCACCTACAACAAAGTGAAGCGCCGCTTGGTGCTTCCAACTGCAGCGATGATTAAGCGTGGGTTGGAAGACGATGAAGGTAGTGAATGTCATGCGTTCCACCCACTGTGTGAATCGGTACTGGCTGGCGAATCTGGAACGATTCGCTTCCTGAAGAAAGCCATCAACGCGAACCTCTTCCTGAAAAGCTTCGAGCTAATCGATGCGATTTTGGAAACAGCAGCCGAAGGGAAGAATATCCGTCTGGCAGCGTACAAGAAGTTTTTAAGCGATGTGGTTTGTGCTGACCTGAAAGATCCGACG…	0.0770667	FALSE
85_hypothetical_protein	0	22	0.049	0.0011	0.0225	NA	NA	NA	NA	NA	23	4	Enterobacteria phage SEGD1	23	187	AMR59684.1	ATGAAATTGATTGAATTCTACCGTTCGTTTCTGACCTCTCTCGGATACGGATTCGAAGGTGACATGTTGACTATCGATGATGGTCATCCGGCAATGTTCACCTACAACAAAGTGAAGCGCCGCTTGGTGCTTCCAACTGCAGCGATGATTAAGCGTGGGTTGGAAGACGATGAAGGTAGTGAATGTCATGCGTTCCACCCACTGTGTGAATCGGTACTGGCTGGCGAATCTGGAACGATTCGCTTCCTGAAGAAAGCCATCAACGCGAACCTCTTCCTGAAAAGCTTCGAGCTAATCGATGCGATTTTGGAAACAGCAGCCGAAGGGAAGAATATCCGTCTGGCAGCGTACAAGAAGTTTTTAAGCGATGTGGTTTGTGCTGACCTGAAAGATCCGACG…	0.0770667	FALSE
85_hypothetical_protein	2	22	0.0548	0.0032	0.0581	NA	NA	NA	NA	NA	23	4	Enterobacteria phage SEGD1	23	187	AMR59684.1	ATGAAATTGATTGAATTCTACCGTTCGTTTCTGACCTCTCTCGGATACGGATTCGAAGGTGACATGTTGACTATCGATGATGGTCATCCGGCAATGTTCACCTACAACAAAGTGAAGCGCCGCTTGGTGCTTCCAACTGCAGCGATGATTAAGCGTGGGTTGGAAGACGATGAAGGTAGTGAATGTCATGCGTTCCACCCACTGTGTGAATCGGTACTGGCTGGCGAATCTGGAACGATTCGCTTCCTGAAGAAAGCCATCAACGCGAACCTCTTCCTGAAAAGCTTCGAGCTAATCGATGCGATTTTGGAAACAGCAGCCGAAGGGAAGAATATCCGTCTGGCAGCGTACAAGAAGTTTTTAAGCGATGTGGTTTGTGCTGACCTGAAAGATCCGACG…	0.0770667	FALSE
86_hypothetical_protein	3	0	0.001	0	0.0086	NA	NA	NA	NA	NA	23	2	Enterobacteria phage SEGD1	23	187	AMR59685.1	ATGCTAGATAAATTTGCTACCTTATCCGAAATAATACCTTCGCCTGATTCGACCAAGTATAAGGTGTTGCATGACTATACAGACTTCCTTCGCAAACACCCAGATACTACAGAAGAAGTTGTTGACCCAAAATATGCCTACCCAGAGGTACACAGTTTCTACGCGTACTGTCGTCTCAAACAGTACGATAATAGTATTATTTATCCGATGATGTTAATGAACGGAATTTCTACTCCGTTTGATTTCACGCCAGAGATAAGAACCTTATTGGTTCCTAGTGTCGGTGTGGTAAGTAACATCTTATCGACTATCGTAGAATCTTGA	0.001	FALSE
87_putative_DNA-directe	1	0	0.0123	0.0007	0.0561	NA	NA	NA	NA	NA	23	4	Enterobacteria phage SEGD1	23	187	AMR59686.1	ATGAAAACACCAGTCGAACTCATGTCAAGCGTTGCTGACCGTGAGGTGAATATCACTGGCGTATCTGGGGCACGTGCCTCAATGGTGGGTGGACATATGAAGTCGGCGGTACCACTGGACAATCCAGACCCGACTATCCATTTTACCGGCGCTGATGTGAACTACCACGATTATTGTTTTAACGATATCGTGGAAGATAGTGGTACCGTGTGCAGTTACACAACCAAAGAAGGTGTTACTCGTGCAGCTGTTTTTGCACGCTATGGTCGTGAAGGGGATCACGATCCGCTCCAGCATGTTATCTTCTTCACGCGCGCAGATTTAACCAACCAGCGCAAAGTGATGATTGATGTAATCGATATTAAGTATTACACCAACCACGATAACATTTTCTCGTCT…	0.0134667	FALSE
87_putative_DNA-directe	1	2	0.001	0	0.0083	NA	NA	NA	NA	NA	23	4	Enterobacteria phage SEGD1	23	187	AMR59686.1	ATGAAAACACCAGTCGAACTCATGTCAAGCGTTGCTGACCGTGAGGTGAATATCACTGGCGTATCTGGGGCACGTGCCTCAATGGTGGGTGGACATATGAAGTCGGCGGTACCACTGGACAATCCAGACCCGACTATCCATTTTACCGGCGCTGATGTGAACTACCACGATTATTGTTTTAACGATATCGTGGAAGATAGTGGTACCGTGTGCAGTTACACAACCAAAGAAGGTGTTACTCGTGCAGCTGTTTTTGCACGCTATGGTCGTGAAGGGGATCACGATCCGCTCCAGCATGTTATCTTCTTCACGCGCGCAGATTTAACCAACCAGCGCAAAGTGATGATTGATGTAATCGATATTAAGTATTACACCAACCACGATAACATTTTCTCGTCT…	0.0134667	FALSE
87_putative_DNA-directe	1	22	0.0187	0.0013	0.0706	NA	NA	NA	NA	NA	23	4	Enterobacteria phage SEGD1	23	187	AMR59686.1	ATGAAAACACCAGTCGAACTCATGTCAAGCGTTGCTGACCGTGAGGTGAATATCACTGGCGTATCTGGGGCACGTGCCTCAATGGTGGGTGGACATATGAAGTCGGCGGTACCACTGGACAATCCAGACCCGACTATCCATTTTACCGGCGCTGATGTGAACTACCACGATTATTGTTTTAACGATATCGTGGAAGATAGTGGTACCGTGTGCAGTTACACAACCAAAGAAGGTGTTACTCGTGCAGCTGTTTTTGCACGCTATGGTCGTGAAGGGGATCACGATCCGCTCCAGCATGTTATCTTCTTCACGCGCGCAGATTTAACCAACCAGCGCAAAGTGATGATTGATGTAATCGATATTAAGTATTACACCAACCACGATAACATTTTCTCGTCT…	0.0134667	FALSE
87_putative_DNA-directe	0	2	0.0115	0.0007	0.0602	NA	NA	NA	NA	NA	23	4	Enterobacteria phage SEGD1	23	187	AMR59686.1	ATGAAAACACCAGTCGAACTCATGTCAAGCGTTGCTGACCGTGAGGTGAATATCACTGGCGTATCTGGGGCACGTGCCTCAATGGTGGGTGGACATATGAAGTCGGCGGTACCACTGGACAATCCAGACCCGACTATCCATTTTACCGGCGCTGATGTGAACTACCACGATTATTGTTTTAACGATATCGTGGAAGATAGTGGTACCGTGTGCAGTTACACAACCAAAGAAGGTGTTACTCGTGCAGCTGTTTTTGCACGCTATGGTCGTGAAGGGGATCACGATCCGCTCCAGCATGTTATCTTCTTCACGCGCGCAGATTTAACCAACCAGCGCAAAGTGATGATTGATGTAATCGATATTAAGTATTACACCAACCACGATAACATTTTCTCGTCT…	0.0134667	FALSE
87_putative_DNA-directe	0	22	0.0195	0.0006	0.0332	NA	NA	NA	NA	NA	23	4	Enterobacteria phage SEGD1	23	187	AMR59686.1	ATGAAAACACCAGTCGAACTCATGTCAAGCGTTGCTGACCGTGAGGTGAATATCACTGGCGTATCTGGGGCACGTGCCTCAATGGTGGGTGGACATATGAAGTCGGCGGTACCACTGGACAATCCAGACCCGACTATCCATTTTACCGGCGCTGATGTGAACTACCACGATTATTGTTTTAACGATATCGTGGAAGATAGTGGTACCGTGTGCAGTTACACAACCAAAGAAGGTGTTACTCGTGCAGCTGTTTTTGCACGCTATGGTCGTGAAGGGGATCACGATCCGCTCCAGCATGTTATCTTCTTCACGCGCGCAGATTTAACCAACCAGCGCAAAGTGATGATTGATGTAATCGATATTAAGTATTACACCAACCACGATAACATTTTCTCGTCT…	0.0134667	FALSE
87_putative_DNA-directe	2	22	0.0178	0.0013	0.0748	NA	NA	NA	NA	NA	23	4	Enterobacteria phage SEGD1	23	187	AMR59686.1	ATGAAAACACCAGTCGAACTCATGTCAAGCGTTGCTGACCGTGAGGTGAATATCACTGGCGTATCTGGGGCACGTGCCTCAATGGTGGGTGGACATATGAAGTCGGCGGTACCACTGGACAATCCAGACCCGACTATCCATTTTACCGGCGCTGATGTGAACTACCACGATTATTGTTTTAACGATATCGTGGAAGATAGTGGTACCGTGTGCAGTTACACAACCAAAGAAGGTGTTACTCGTGCAGCTGTTTTTGCACGCTATGGTCGTGAAGGGGATCACGATCCGCTCCAGCATGTTATCTTCTTCACGCGCGCAGATTTAACCAACCAGCGCAAAGTGATGATTGATGTAATCGATATTAAGTATTACACCAACCACGATAACATTTTCTCGTCT…	0.0134667	FALSE
88_putative_DNA-directe	1	0	0.0089	0.0012	0.1393	NA	NA	NA	NA	NA	23	4	Enterobacteria phage SEGD1	23	187	AMR59687.1	ATGGCGGGTCGTTCTGTACACGTACGTGATTTGCGTATGCTTAACTCTGATCAGGTGTGGAAACTACGCGGGCGTTATTACGTGACTTTCGACGATGGTAAGTCGTTGGAAATGTCTAGTCGCCACATCAAACTCAGCTGGCCGTATTGGGGTGTGTCGCGTCTGTATCCGCAGGTGCCCACTCCATCGACCATGGCGTATCGTCCAGGTCAGGTAGCAACAGATGACCTGCATCTGGACTTTATGTCGGAAGCAGCGGTACTGGCCCGTAAAGCAGGTGTCGACCTTGCTGAAACGCGTTATATCCTGAGTCAACATGTCTACGCCGATGCGTTCAACATGACAGTGAAGAACCTGCTGTCCTATTGTACGACAATCGACTTTGATACGATGATGGAG…	0.0127	FALSE
88_putative_DNA-directe	1	2	0.0161	0.0006	0.0384	NA	NA	NA	NA	NA	23	4	Enterobacteria phage SEGD1	23	187	AMR59687.1	ATGGCGGGTCGTTCTGTACACGTACGTGATTTGCGTATGCTTAACTCTGATCAGGTGTGGAAACTACGCGGGCGTTATTACGTGACTTTCGACGATGGTAAGTCGTTGGAAATGTCTAGTCGCCACATCAAACTCAGCTGGCCGTATTGGGGTGTGTCGCGTCTGTATCCGCAGGTGCCCACTCCATCGACCATGGCGTATCGTCCAGGTCAGGTAGCAACAGATGACCTGCATCTGGACTTTATGTCGGAAGCAGCGGTACTGGCCCGTAAAGCAGGTGTCGACCTTGCTGAAACGCGTTATATCCTGAGTCAACATGTCTACGCCGATGCGTTCAACATGACAGTGAAGAACCTGCTGTCCTATTGTACGACAATCGACTTTGATACGATGATGGAG…	0.0127	FALSE
88_putative_DNA-directe	1	22	0.0049	0.0006	0.1299	NA	NA	NA	NA	NA	23	4	Enterobacteria phage SEGD1	23	187	AMR59687.1	ATGGCGGGTCGTTCTGTACACGTACGTGATTTGCGTATGCTTAACTCTGATCAGGTGTGGAAACTACGCGGGCGTTATTACGTGACTTTCGACGATGGTAAGTCGTTGGAAATGTCTAGTCGCCACATCAAACTCAGCTGGCCGTATTGGGGTGTGTCGCGTCTGTATCCGCAGGTGCCCACTCCATCGACCATGGCGTATCGTCCAGGTCAGGTAGCAACAGATGACCTGCATCTGGACTTTATGTCGGAAGCAGCGGTACTGGCCCGTAAAGCAGGTGTCGACCTTGCTGAAACGCGTTATATCCTGAGTCAACATGTCTACGCCGATGCGTTCAACATGACAGTGAAGAACCTGCTGTCCTATTGTACGACAATCGACTTTGATACGATGATGGAG…	0.0127	FALSE
88_putative_DNA-directe	0	2	0.0153	0.0019	0.1215	NA	NA	NA	NA	NA	23	4	Enterobacteria phage SEGD1	23	187	AMR59687.1	ATGGCGGGTCGTTCTGTACACGTACGTGATTTGCGTATGCTTAACTCTGATCAGGTGTGGAAACTACGCGGGCGTTATTACGTGACTTTCGACGATGGTAAGTCGTTGGAAATGTCTAGTCGCCACATCAAACTCAGCTGGCCGTATTGGGGTGTGTCGCGTCTGTATCCGCAGGTGCCCACTCCATCGACCATGGCGTATCGTCCAGGTCAGGTAGCAACAGATGACCTGCATCTGGACTTTATGTCGGAAGCAGCGGTACTGGCCCGTAAAGCAGGTGTCGACCTTGCTGAAACGCGTTATATCCTGAGTCAACATGTCTACGCCGATGCGTTCAACATGACAGTGAAGAACCTGCTGTCCTATTGTACGACAATCGACTTTGATACGATGATGGAG…	0.0127	FALSE
88_putative_DNA-directe	0	22	0.0201	0.0007	0.0325	NA	NA	NA	NA	NA	23	4	Enterobacteria phage SEGD1	23	187	AMR59687.1	ATGGCGGGTCGTTCTGTACACGTACGTGATTTGCGTATGCTTAACTCTGATCAGGTGTGGAAACTACGCGGGCGTTATTACGTGACTTTCGACGATGGTAAGTCGTTGGAAATGTCTAGTCGCCACATCAAACTCAGCTGGCCGTATTGGGGTGTGTCGCGTCTGTATCCGCAGGTGCCCACTCCATCGACCATGGCGTATCGTCCAGGTCAGGTAGCAACAGATGACCTGCATCTGGACTTTATGTCGGAAGCAGCGGTACTGGCCCGTAAAGCAGGTGTCGACCTTGCTGAAACGCGTTATATCCTGAGTCAACATGTCTACGCCGATGCGTTCAACATGACAGTGAAGAACCTGCTGTCCTATTGTACGACAATCGACTTTGATACGATGATGGAG…	0.0127	FALSE
88_putative_DNA-directe	2	22	0.0109	0.0013	0.1172	NA	NA	NA	NA	NA	23	4	Enterobacteria phage SEGD1	23	187	AMR59687.1	ATGGCGGGTCGTTCTGTACACGTACGTGATTTGCGTATGCTTAACTCTGATCAGGTGTGGAAACTACGCGGGCGTTATTACGTGACTTTCGACGATGGTAAGTCGTTGGAAATGTCTAGTCGCCACATCAAACTCAGCTGGCCGTATTGGGGTGTGTCGCGTCTGTATCCGCAGGTGCCCACTCCATCGACCATGGCGTATCGTCCAGGTCAGGTAGCAACAGATGACCTGCATCTGGACTTTATGTCGGAAGCAGCGGTACTGGCCCGTAAAGCAGGTGTCGACCTTGCTGAAACGCGTTATATCCTGAGTCAACATGTCTACGCCGATGCGTTCAACATGACAGTGAAGAACCTGCTGTCCTATTGTACGACAATCGACTTTGATACGATGATGGAG…	0.0127	FALSE
89_hypothetical_protein	1	0	0.1136	0.0621	0.5465	NA	NA	NA	NA	NA	23	4	Enterobacteria phage SEGD1	23	187	AMR59688.1	ATGGTAGAAATTCAAATGACTTACACGAGTATGGGGGTACGGGTTGAAGTCCCTATCCGCCAGGCTGAAAGGGCCATACTCGCGTGGGCCGAAGAGAATATGCACGCCCCAAAGATGGGCAAGCAACATGGACGAATAACTACGGAACGCGGTGACGCGTACTACGCCCACATTCCGTCTTTAAGGACGTTCATTTTCCATAAAGTGTTCGCTGAGAAGATTAAACATATCCTCCAACGAGCAGCAATTGAATATGCTTTTCAGTACAAGCTGACAGAGCACCATCCTGAGCGAGGAACACCTTACTGCTGTACATTTGATAACTACGGCTTCTCGATGGTAGAAAGCGATCCGGAGTCGCGTTTTTACTATCAGAACGAGGTTGTGGATGCAGCGTCC…	0.101667	FALSE
89_hypothetical_protein	1	2	0.1224	0.0595	0.4861	NA	NA	NA	NA	NA	23	4	Enterobacteria phage SEGD1	23	187	AMR59688.1	ATGGTAGAAATTCAAATGACTTACACGAGTATGGGGGTACGGGTTGAAGTCCCTATCCGCCAGGCTGAAAGGGCCATACTCGCGTGGGCCGAAGAGAATATGCACGCCCCAAAGATGGGCAAGCAACATGGACGAATAACTACGGAACGCGGTGACGCGTACTACGCCCACATTCCGTCTTTAAGGACGTTCATTTTCCATAAAGTGTTCGCTGAGAAGATTAAACATATCCTCCAACGAGCAGCAATTGAATATGCTTTTCAGTACAAGCTGACAGAGCACCATCCTGAGCGAGGAACACCTTACTGCTGTACATTTGATAACTACGGCTTCTCGATGGTAGAAAGCGATCCGGAGTCGCGTTTTTACTATCAGAACGAGGTTGTGGATGCAGCGTCC…	0.101667	FALSE
89_hypothetical_protein	1	22	0.0631	0.0091	0.1434	NA	NA	NA	NA	NA	23	4	Enterobacteria phage SEGD1	23	187	AMR59688.1	ATGGTAGAAATTCAAATGACTTACACGAGTATGGGGGTACGGGTTGAAGTCCCTATCCGCCAGGCTGAAAGGGCCATACTCGCGTGGGCCGAAGAGAATATGCACGCCCCAAAGATGGGCAAGCAACATGGACGAATAACTACGGAACGCGGTGACGCGTACTACGCCCACATTCCGTCTTTAAGGACGTTCATTTTCCATAAAGTGTTCGCTGAGAAGATTAAACATATCCTCCAACGAGCAGCAATTGAATATGCTTTTCAGTACAAGCTGACAGAGCACCATCCTGAGCGAGGAACACCTTACTGCTGTACATTTGATAACTACGGCTTCTCGATGGTAGAAAGCGATCCGGAGTCGCGTTTTTACTATCAGAACGAGGTTGTGGATGCAGCGTCC…	0.101667	FALSE
89_hypothetical_protein	0	2	0.0543	0.0043	0.08	NA	NA	NA	NA	NA	23	4	Enterobacteria phage SEGD1	23	187	AMR59688.1	ATGGTAGAAATTCAAATGACTTACACGAGTATGGGGGTACGGGTTGAAGTCCCTATCCGCCAGGCTGAAAGGGCCATACTCGCGTGGGCCGAAGAGAATATGCACGCCCCAAAGATGGGCAAGCAACATGGACGAATAACTACGGAACGCGGTGACGCGTACTACGCCCACATTCCGTCTTTAAGGACGTTCATTTTCCATAAAGTGTTCGCTGAGAAGATTAAACATATCCTCCAACGAGCAGCAATTGAATATGCTTTTCAGTACAAGCTGACAGAGCACCATCCTGAGCGAGGAACACCTTACTGCTGTACATTTGATAACTACGGCTTCTCGATGGTAGAAAGCGATCCGGAGTCGCGTTTTTACTATCAGAACGAGGTTGTGGATGCAGCGTCC…	0.101667	FALSE
89_hypothetical_protein	0	22	0.137	0.0559	0.4079	NA	NA	NA	NA	NA	23	4	Enterobacteria phage SEGD1	23	187	AMR59688.1	ATGGTAGAAATTCAAATGACTTACACGAGTATGGGGGTACGGGTTGAAGTCCCTATCCGCCAGGCTGAAAGGGCCATACTCGCGTGGGCCGAAGAGAATATGCACGCCCCAAAGATGGGCAAGCAACATGGACGAATAACTACGGAACGCGGTGACGCGTACTACGCCCACATTCCGTCTTTAAGGACGTTCATTTTCCATAAAGTGTTCGCTGAGAAGATTAAACATATCCTCCAACGAGCAGCAATTGAATATGCTTTTCAGTACAAGCTGACAGAGCACCATCCTGAGCGAGGAACACCTTACTGCTGTACATTTGATAACTACGGCTTCTCGATGGTAGAAAGCGATCCGGAGTCGCGTTTTTACTATCAGAACGAGGTTGTGGATGCAGCGTCC…	0.101667	FALSE
89_hypothetical_protein	2	22	0.1196	0.0573	0.479	NA	NA	NA	NA	NA	23	4	Enterobacteria phage SEGD1	23	187	AMR59688.1	ATGGTAGAAATTCAAATGACTTACACGAGTATGGGGGTACGGGTTGAAGTCCCTATCCGCCAGGCTGAAAGGGCCATACTCGCGTGGGCCGAAGAGAATATGCACGCCCCAAAGATGGGCAAGCAACATGGACGAATAACTACGGAACGCGGTGACGCGTACTACGCCCACATTCCGTCTTTAAGGACGTTCATTTTCCATAAAGTGTTCGCTGAGAAGATTAAACATATCCTCCAACGAGCAGCAATTGAATATGCTTTTCAGTACAAGCTGACAGAGCACCATCCTGAGCGAGGAACACCTTACTGCTGTACATTTGATAACTACGGCTTCTCGATGGTAGAAAGCGATCCGGAGTCGCGTTTTTACTATCAGAACGAGGTTGTGGATGCAGCGTCC…	0.101667	FALSE
91_hypothetical_protein	1	0	0.0365	0.0067	0.1846	NA	NA	NA	NA	NA	23	4	Enterobacteria phage SEGD1	23	187	AMR59690.1	ATGAGTCGTCGCAAAAAGAAACCCGCTTATAACCCACGTAAAGACGCCCGCGATTTCGTCAAGGCGATGATGCAGTCTGTGTTGAAAAAACAAGCTGTGTTTATCGAAAGTACCGAATTCCTGTCAGGCAAAATTGATCGGGAGCGTGAAGTAACTGAAGCCATTACGCACGAAGAGCTGAAAGCCTTTACGTTGAAAGCGCTGGATGAAGCACAGGCGGCTTTCCTTGGCATGTGTCAGCAAGGCAAAGAGCTGTTCGGTAAACTGATTGTTGAGGCAGATGCTAAGGCTGTGCCGGTGTTTGACATGCTGAACGATAACAGCAAAACGTGGAAAGAAATCAAAGACCAGTTCCACGTCGACCACACCGAACTGTCCCTGATTGACCAGCGGGCAAAC…	0.0501	FALSE
91_hypothetical_protein	1	2	0.0866	0.0023	0.0271	NA	NA	NA	NA	NA	23	4	Enterobacteria phage SEGD1	23	187	AMR59690.1	ATGAGTCGTCGCAAAAAGAAACCCGCTTATAACCCACGTAAAGACGCCCGCGATTTCGTCAAGGCGATGATGCAGTCTGTGTTGAAAAAACAAGCTGTGTTTATCGAAAGTACCGAATTCCTGTCAGGCAAAATTGATCGGGAGCGTGAAGTAACTGAAGCCATTACGCACGAAGAGCTGAAAGCCTTTACGTTGAAAGCGCTGGATGAAGCACAGGCGGCTTTCCTTGGCATGTGTCAGCAAGGCAAAGAGCTGTTCGGTAAACTGATTGTTGAGGCAGATGCTAAGGCTGTGCCGGTGTTTGACATGCTGAACGATAACAGCAAAACGTGGAAAGAAATCAAAGACCAGTTCCACGTCGACCACACCGAACTGTCCCTGATTGACCAGCGGGCAAAC…	0.0501	FALSE
91_hypothetical_protein	1	22	0.0434	0.0043	0.0996	NA	NA	NA	NA	NA	23	4	Enterobacteria phage SEGD1	23	187	AMR59690.1	ATGAGTCGTCGCAAAAAGAAACCCGCTTATAACCCACGTAAAGACGCCCGCGATTTCGTCAAGGCGATGATGCAGTCTGTGTTGAAAAAACAAGCTGTGTTTATCGAAAGTACCGAATTCCTGTCAGGCAAAATTGATCGGGAGCGTGAAGTAACTGAAGCCATTACGCACGAAGAGCTGAAAGCCTTTACGTTGAAAGCGCTGGATGAAGCACAGGCGGCTTTCCTTGGCATGTGTCAGCAAGGCAAAGAGCTGTTCGGTAAACTGATTGTTGAGGCAGATGCTAAGGCTGTGCCGGTGTTTGACATGCTGAACGATAACAGCAAAACGTGGAAAGAAATCAAAGACCAGTTCCACGTCGACCACACCGAACTGTCCCTGATTGACCAGCGGGCAAAC…	0.0501	FALSE
91_hypothetical_protein	0	2	0.0475	0.0093	0.1966	NA	NA	NA	NA	NA	23	4	Enterobacteria phage SEGD1	23	187	AMR59690.1	ATGAGTCGTCGCAAAAAGAAACCCGCTTATAACCCACGTAAAGACGCCCGCGATTTCGTCAAGGCGATGATGCAGTCTGTGTTGAAAAAACAAGCTGTGTTTATCGAAAGTACCGAATTCCTGTCAGGCAAAATTGATCGGGAGCGTGAAGTAACTGAAGCCATTACGCACGAAGAGCTGAAAGCCTTTACGTTGAAAGCGCTGGATGAAGCACAGGCGGCTTTCCTTGGCATGTGTCAGCAAGGCAAAGAGCTGTTCGGTAAACTGATTGTTGAGGCAGATGCTAAGGCTGTGCCGGTGTTTGACATGCTGAACGATAACAGCAAAACGTGGAAAGAAATCAAAGACCAGTTCCACGTCGACCACACCGAACTGTCCCTGATTGACCAGCGGGCAAAC…	0.0501	FALSE
91_hypothetical_protein	0	22	0.0222	0.0024	0.1067	NA	NA	NA	NA	NA	23	4	Enterobacteria phage SEGD1	23	187	AMR59690.1	ATGAGTCGTCGCAAAAAGAAACCCGCTTATAACCCACGTAAAGACGCCCGCGATTTCGTCAAGGCGATGATGCAGTCTGTGTTGAAAAAACAAGCTGTGTTTATCGAAAGTACCGAATTCCTGTCAGGCAAAATTGATCGGGAGCGTGAAGTAACTGAAGCCATTACGCACGAAGAGCTGAAAGCCTTTACGTTGAAAGCGCTGGATGAAGCACAGGCGGCTTTCCTTGGCATGTGTCAGCAAGGCAAAGAGCTGTTCGGTAAACTGATTGTTGAGGCAGATGCTAAGGCTGTGCCGGTGTTTGACATGCTGAACGATAACAGCAAAACGTGGAAAGAAATCAAAGACCAGTTCCACGTCGACCACACCGAACTGTCCCTGATTGACCAGCGGGCAAAC…	0.0501	FALSE
91_hypothetical_protein	2	22	0.0644	0.0069	0.107	NA	NA	NA	NA	NA	23	4	Enterobacteria phage SEGD1	23	187	AMR59690.1	ATGAGTCGTCGCAAAAAGAAACCCGCTTATAACCCACGTAAAGACGCCCGCGATTTCGTCAAGGCGATGATGCAGTCTGTGTTGAAAAAACAAGCTGTGTTTATCGAAAGTACCGAATTCCTGTCAGGCAAAATTGATCGGGAGCGTGAAGTAACTGAAGCCATTACGCACGAAGAGCTGAAAGCCTTTACGTTGAAAGCGCTGGATGAAGCACAGGCGGCTTTCCTTGGCATGTGTCAGCAAGGCAAAGAGCTGTTCGGTAAACTGATTGTTGAGGCAGATGCTAAGGCTGTGCCGGTGTTTGACATGCTGAACGATAACAGCAAAACGTGGAAAGAAATCAAAGACCAGTTCCACGTCGACCACACCGAACTGTCCCTGATTGACCAGCGGGCAAAC…	0.0501	FALSE
92_hypothetical_protein	1	2	0.0611	0.0015	0.0251	627	0.90948	17.4364	0.996319	1872.21	23	4	Enterobacteria phage SEGD1	23	187	AMR59691.1	ATGTCTGAGATCCAAGATCAGCGTCCGGGTAATGCCCGTCGCCCTAATCCCGACCAGCCAGCCCCTGTGGCGGCTGCTACCCAACAAGAGATGATTCTTCCGACCGTGCCTGATGACGCGACCTCGGATGCAATCATCATGGCTATTAAACAAGCCAATCCTGATTTTTCTTTTGCCCGTGCAGAAGAAGTTTATCACCAACACTATCATCGTCCGGAGCCTAAGCTTGAGCGTCCGACGTTTGTAGAAGAGGCGTTGCCTGAACCTGCTGCACCTGTACCACCGGCACCTCAGACTTTTGCTGAACAGGTGCAGGAGCACCTACATCGTGCCCCGGAACCGGTAGTAGAGAAAGCGCCTACGGTAGAACCTGCTCCGCAGCCAAAAGCTCCGGAAGCG…	0.154217	TRUE
92_hypothetical_protein	1	22	0.0924	0.0109	0.1179	627	0.90948	17.4364	0.996319	1872.21	23	4	Enterobacteria phage SEGD1	23	187	AMR59691.1	ATGTCTGAGATCCAAGATCAGCGTCCGGGTAATGCCCGTCGCCCTAATCCCGACCAGCCAGCCCCTGTGGCGGCTGCTACCCAACAAGAGATGATTCTTCCGACCGTGCCTGATGACGCGACCTCGGATGCAATCATCATGGCTATTAAACAAGCCAATCCTGATTTTTCTTTTGCCCGTGCAGAAGAAGTTTATCACCAACACTATCATCGTCCGGAGCCTAAGCTTGAGCGTCCGACGTTTGTAGAAGAGGCGTTGCCTGAACCTGCTGCACCTGTACCACCGGCACCTCAGACTTTTGCTGAACAGGTGCAGGAGCACCTACATCGTGCCCCGGAACCGGTAGTAGAGAAAGCGCCTACGGTAGAACCTGCTCCGCAGCCAAAAGCTCCGGAAGCG…	0.154217	TRUE
92_hypothetical_protein	0	22	0.2973	0.0198	0.0665	627	0.90948	17.4364	0.996319	1872.21	23	4	Enterobacteria phage SEGD1	23	187	AMR59691.1	ATGTCTGAGATCCAAGATCAGCGTCCGGGTAATGCCCGTCGCCCTAATCCCGACCAGCCAGCCCCTGTGGCGGCTGCTACCCAACAAGAGATGATTCTTCCGACCGTGCCTGATGACGCGACCTCGGATGCAATCATCATGGCTATTAAACAAGCCAATCCTGATTTTTCTTTTGCCCGTGCAGAAGAAGTTTATCACCAACACTATCATCGTCCGGAGCCTAAGCTTGAGCGTCCGACGTTTGTAGAAGAGGCGTTGCCTGAACCTGCTGCACCTGTACCACCGGCACCTCAGACTTTTGCTGAACAGGTGCAGGAGCACCTACATCGTGCCCCGGAACCGGTAGTAGAGAAAGCGCCTACGGTAGAACCTGCTCCGCAGCCAAAAGCTCCGGAAGCG…	0.154217	TRUE
92_hypothetical_protein	0	2	0.1897	0.0309	0.1628	627	0.90948	17.4364	0.996319	1872.21	23	4	Enterobacteria phage SEGD1	23	187	AMR59691.1	ATGTCTGAGATCCAAGATCAGCGTCCGGGTAATGCCCGTCGCCCTAATCCCGACCAGCCAGCCCCTGTGGCGGCTGCTACCCAACAAGAGATGATTCTTCCGACCGTGCCTGATGACGCGACCTCGGATGCAATCATCATGGCTATTAAACAAGCCAATCCTGATTTTTCTTTTGCCCGTGCAGAAGAAGTTTATCACCAACACTATCATCGTCCGGAGCCTAAGCTTGAGCGTCCGACGTTTGTAGAAGAGGCGTTGCCTGAACCTGCTGCACCTGTACCACCGGCACCTCAGACTTTTGCTGAACAGGTGCAGGAGCACCTACATCGTGCCCCGGAACCGGTAGTAGAGAAAGCGCCTACGGTAGAACCTGCTCCGCAGCCAAAAGCTCCGGAAGCG…	0.154217	TRUE
92_hypothetical_protein	1	0	0.1902	0.0307	0.1614	627	0.90948	17.4364	0.996319	1872.21	23	4	Enterobacteria phage SEGD1	23	187	AMR59691.1	ATGTCTGAGATCCAAGATCAGCGTCCGGGTAATGCCCGTCGCCCTAATCCCGACCAGCCAGCCCCTGTGGCGGCTGCTACCCAACAAGAGATGATTCTTCCGACCGTGCCTGATGACGCGACCTCGGATGCAATCATCATGGCTATTAAACAAGCCAATCCTGATTTTTCTTTTGCCCGTGCAGAAGAAGTTTATCACCAACACTATCATCGTCCGGAGCCTAAGCTTGAGCGTCCGACGTTTGTAGAAGAGGCGTTGCCTGAACCTGCTGCACCTGTACCACCGGCACCTCAGACTTTTGCTGAACAGGTGCAGGAGCACCTACATCGTGCCCCGGAACCGGTAGTAGAGAAAGCGCCTACGGTAGAACCTGCTCCGCAGCCAAAAGCTCCGGAAGCG…	0.154217	TRUE
92_hypothetical_protein	2	22	0.0946	0.011	0.1158	627	0.90948	17.4364	0.996319	1872.21	23	4	Enterobacteria phage SEGD1	23	187	AMR59691.1	ATGTCTGAGATCCAAGATCAGCGTCCGGGTAATGCCCGTCGCCCTAATCCCGACCAGCCAGCCCCTGTGGCGGCTGCTACCCAACAAGAGATGATTCTTCCGACCGTGCCTGATGACGCGACCTCGGATGCAATCATCATGGCTATTAAACAAGCCAATCCTGATTTTTCTTTTGCCCGTGCAGAAGAAGTTTATCACCAACACTATCATCGTCCGGAGCCTAAGCTTGAGCGTCCGACGTTTGTAGAAGAGGCGTTGCCTGAACCTGCTGCACCTGTACCACCGGCACCTCAGACTTTTGCTGAACAGGTGCAGGAGCACCTACATCGTGCCCCGGAACCGGTAGTAGAGAAAGCGCCTACGGTAGAACCTGCTCCGCAGCCAAAAGCTCCGGAAGCG…	0.154217	TRUE
93_hypothetical_protein	1	0	0.1136	0.0076	0.0672	NA	NA	NA	NA	NA	23	4	Enterobacteria phage SEGD1	23	187	AMR59692.1	ATGATTGATATTTATACCGACTATGCGGCTGTATTGACAGTCAACCGTCACGAAGGTCGTGCAGCACCGATGCTAGATTTAGTGACGCTCGGTATGGATTACGGTTACGATGTGGCGTTATCCGATGTTTATAGCAACCCGTTGTCTGACCCCGCGGACGAAACTGTCCGTCTGGAATCCATTATCGTGAAGGTAGCGGTTGGATTAGGCAACCGCCTCGGTATCGGACTTAATCCACAAATCGTCTTCCAGAAACCGAAAGAAACCGTACGTATCCTTCACGGTGTGTTGGAAGCCTTCGAAGAGTTCGAAGACAGTGATGCCCTTTACGGGATTGTCTCCTCTGGTGAGACACCAGAGTATATCCTGGAGAACATGTGTCGTTATGTTTACGGTGAC…	0.1643	FALSE
93_hypothetical_protein	1	22	0.1148	0.0077	0.0667	NA	NA	NA	NA	NA	23	4	Enterobacteria phage SEGD1	23	187	AMR59692.1	ATGATTGATATTTATACCGACTATGCGGCTGTATTGACAGTCAACCGTCACGAAGGTCGTGCAGCACCGATGCTAGATTTAGTGACGCTCGGTATGGATTACGGTTACGATGTGGCGTTATCCGATGTTTATAGCAACCCGTTGTCTGACCCCGCGGACGAAACTGTCCGTCTGGAATCCATTATCGTGAAGGTAGCGGTTGGATTAGGCAACCGCCTCGGTATCGGACTTAATCCACAAATCGTCTTCCAGAAACCGAAAGAAACCGTACGTATCCTTCACGGTGTGTTGGAAGCCTTCGAAGAGTTCGAAGACAGTGATGCCCTTTACGGGATTGTCTCCTCTGGTGAGACACCAGAGTATATCCTGGAGAACATGTGTCGTTATGTTTACGGTGAC…	0.1643	FALSE
93_hypothetical_protein	0	2	0.1189	0.0076	0.0639	NA	NA	NA	NA	NA	23	4	Enterobacteria phage SEGD1	23	187	AMR59692.1	ATGATTGATATTTATACCGACTATGCGGCTGTATTGACAGTCAACCGTCACGAAGGTCGTGCAGCACCGATGCTAGATTTAGTGACGCTCGGTATGGATTACGGTTACGATGTGGCGTTATCCGATGTTTATAGCAACCCGTTGTCTGACCCCGCGGACGAAACTGTCCGTCTGGAATCCATTATCGTGAAGGTAGCGGTTGGATTAGGCAACCGCCTCGGTATCGGACTTAATCCACAAATCGTCTTCCAGAAACCGAAAGAAACCGTACGTATCCTTCACGGTGTGTTGGAAGCCTTCGAAGAGTTCGAAGACAGTGATGCCCTTTACGGGATTGTCTCCTCTGGTGAGACACCAGAGTATATCCTGGAGAACATGTGTCGTTATGTTTACGGTGAC…	0.1643	FALSE
93_hypothetical_protein	0	22	0.3539	0.0073	0.0205	NA	NA	NA	NA	NA	23	4	Enterobacteria phage SEGD1	23	187	AMR59692.1	ATGATTGATATTTATACCGACTATGCGGCTGTATTGACAGTCAACCGTCACGAAGGTCGTGCAGCACCGATGCTAGATTTAGTGACGCTCGGTATGGATTACGGTTACGATGTGGCGTTATCCGATGTTTATAGCAACCCGTTGTCTGACCCCGCGGACGAAACTGTCCGTCTGGAATCCATTATCGTGAAGGTAGCGGTTGGATTAGGCAACCGCCTCGGTATCGGACTTAATCCACAAATCGTCTTCCAGAAACCGAAAGAAACCGTACGTATCCTTCACGGTGTGTTGGAAGCCTTCGAAGAGTTCGAAGACAGTGATGCCCTTTACGGGATTGTCTCCTCTGGTGAGACACCAGAGTATATCCTGGAGAACATGTGTCGTTATGTTTACGGTGAC…	0.1643	FALSE
93_hypothetical_protein	2	22	0.1203	0.0076	0.0634	NA	NA	NA	NA	NA	23	4	Enterobacteria phage SEGD1	23	187	AMR59692.1	ATGATTGATATTTATACCGACTATGCGGCTGTATTGACAGTCAACCGTCACGAAGGTCGTGCAGCACCGATGCTAGATTTAGTGACGCTCGGTATGGATTACGGTTACGATGTGGCGTTATCCGATGTTTATAGCAACCCGTTGTCTGACCCCGCGGACGAAACTGTCCGTCTGGAATCCATTATCGTGAAGGTAGCGGTTGGATTAGGCAACCGCCTCGGTATCGGACTTAATCCACAAATCGTCTTCCAGAAACCGAAAGAAACCGTACGTATCCTTCACGGTGTGTTGGAAGCCTTCGAAGAGTTCGAAGACAGTGATGCCCTTTACGGGATTGTCTCCTCTGGTGAGACACCAGAGTATATCCTGGAGAACATGTGTCGTTATGTTTACGGTGAC…	0.1643	FALSE
94_putative_DNA-directe	1	22	0.0168	0.002	0.121	NA	NA	NA	NA	NA	23	4	Enterobacteria phage SEGD1	23	187	AMR59693.1	ATGAACAAGATTGATTATCTGGTCGCTGCGTGTAAAGCAGAAGCTTGGCGTAGACTGGTGTGGCGTATTGCGGTTTTCAACGTGGCAATCTTTAATGAAAAAGGTGAGCCACCTGAGCAATACGACCTGAACTACATTGACGGCTTGCCCCACTACTGGGAAAACGAAGAAATTAAATGGGTGCCGATTGAAGGGTGCAAAAAAGATGAAGAGCTGTTCGTGCCGGAAGAGCAGTTTGAATTGCGTCCTGAGATGTACCCAGGTTTAGCTGGTCCCATTCCGACTACCGTGGGTCGCTATGTCTTTAACTGGATTGCCATCTATTACGCTTTCGGTACCCGTCTCCCGTATCTGGCAGAGTCTCGTGACCCACTAGCTTACCGTAAAGAGATGTATGAG…	0.0120333	FALSE
94_putative_DNA-directe	0	2	0.0183	0.002	0.1118	NA	NA	NA	NA	NA	23	4	Enterobacteria phage SEGD1	23	187	AMR59693.1	ATGAACAAGATTGATTATCTGGTCGCTGCGTGTAAAGCAGAAGCTTGGCGTAGACTGGTGTGGCGTATTGCGGTTTTCAACGTGGCAATCTTTAATGAAAAAGGTGAGCCACCTGAGCAATACGACCTGAACTACATTGACGGCTTGCCCCACTACTGGGAAAACGAAGAAATTAAATGGGTGCCGATTGAAGGGTGCAAAAAAGATGAAGAGCTGTTCGTGCCGGAAGAGCAGTTTGAATTGCGTCCTGAGATGTACCCAGGTTTAGCTGGTCCCATTCCGACTACCGTGGGTCGCTATGTCTTTAACTGGATTGCCATCTATTACGCTTTCGGTACCCGTCTCCCGTATCTGGCAGAGTCTCGTGACCCACTAGCTTACCGTAAAGAGATGTATGAG…	0.0120333	FALSE
94_putative_DNA-directe	0	22	0.001	0	0.0106	NA	NA	NA	NA	NA	23	4	Enterobacteria phage SEGD1	23	187	AMR59693.1	ATGAACAAGATTGATTATCTGGTCGCTGCGTGTAAAGCAGAAGCTTGGCGTAGACTGGTGTGGCGTATTGCGGTTTTCAACGTGGCAATCTTTAATGAAAAAGGTGAGCCACCTGAGCAATACGACCTGAACTACATTGACGGCTTGCCCCACTACTGGGAAAACGAAGAAATTAAATGGGTGCCGATTGAAGGGTGCAAAAAAGATGAAGAGCTGTTCGTGCCGGAAGAGCAGTTTGAATTGCGTCCTGAGATGTACCCAGGTTTAGCTGGTCCCATTCCGACTACCGTGGGTCGCTATGTCTTTAACTGGATTGCCATCTATTACGCTTTCGGTACCCGTCTCCCGTATCTGGCAGAGTCTCGTGACCCACTAGCTTACCGTAAAGAGATGTATGAG…	0.0120333	FALSE
94_putative_DNA-directe	2	22	0.0172	0.002	0.118	NA	NA	NA	NA	NA	23	4	Enterobacteria phage SEGD1	23	187	AMR59693.1	ATGAACAAGATTGATTATCTGGTCGCTGCGTGTAAAGCAGAAGCTTGGCGTAGACTGGTGTGGCGTATTGCGGTTTTCAACGTGGCAATCTTTAATGAAAAAGGTGAGCCACCTGAGCAATACGACCTGAACTACATTGACGGCTTGCCCCACTACTGGGAAAACGAAGAAATTAAATGGGTGCCGATTGAAGGGTGCAAAAAAGATGAAGAGCTGTTCGTGCCGGAAGAGCAGTTTGAATTGCGTCCTGAGATGTACCCAGGTTTAGCTGGTCCCATTCCGACTACCGTGGGTCGCTATGTCTTTAACTGGATTGCCATCTATTACGCTTTCGGTACCCGTCTCCCGTATCTGGCAGAGTCTCGTGACCCACTAGCTTACCGTAAAGAGATGTATGAG…	0.0120333	FALSE
94_putative_DNA-directe	1	2	0.001	0	0.015	NA	NA	NA	NA	NA	23	4	Enterobacteria phage SEGD1	23	187	AMR59693.1	ATGAACAAGATTGATTATCTGGTCGCTGCGTGTAAAGCAGAAGCTTGGCGTAGACTGGTGTGGCGTATTGCGGTTTTCAACGTGGCAATCTTTAATGAAAAAGGTGAGCCACCTGAGCAATACGACCTGAACTACATTGACGGCTTGCCCCACTACTGGGAAAACGAAGAAATTAAATGGGTGCCGATTGAAGGGTGCAAAAAAGATGAAGAGCTGTTCGTGCCGGAAGAGCAGTTTGAATTGCGTCCTGAGATGTACCCAGGTTTAGCTGGTCCCATTCCGACTACCGTGGGTCGCTATGTCTTTAACTGGATTGCCATCTATTACGCTTTCGGTACCCGTCTCCCGTATCTGGCAGAGTCTCGTGACCCACTAGCTTACCGTAAAGAGATGTATGAG…	0.0120333	FALSE
94_putative_DNA-directe	1	0	0.0179	0.002	0.1147	NA	NA	NA	NA	NA	23	4	Enterobacteria phage SEGD1	23	187	AMR59693.1	ATGAACAAGATTGATTATCTGGTCGCTGCGTGTAAAGCAGAAGCTTGGCGTAGACTGGTGTGGCGTATTGCGGTTTTCAACGTGGCAATCTTTAATGAAAAAGGTGAGCCACCTGAGCAATACGACCTGAACTACATTGACGGCTTGCCCCACTACTGGGAAAACGAAGAAATTAAATGGGTGCCGATTGAAGGGTGCAAAAAAGATGAAGAGCTGTTCGTGCCGGAAGAGCAGTTTGAATTGCGTCCTGAGATGTACCCAGGTTTAGCTGGTCCCATTCCGACTACCGTGGGTCGCTATGTCTTTAACTGGATTGCCATCTATTACGCTTTCGGTACCCGTCTCCCGTATCTGGCAGAGTCTCGTGACCCACTAGCTTACCGTAAAGAGATGTATGAG…	0.0120333	FALSE
95_hypothetical_protein	1	0	0.001	0.0001	0.0512	NA	NA	NA	NA	NA	23	4	Enterobacteria phage SEGD1	23	187	AMR59694.1	ATGACTAAGAAAGACACTACTACCCTTGACCCGCGTACAGAAGGCGTGGTCCGTGATAGCGCTTCTTACAGCAACGACGACCAATATCGTGTTAAACTGATCACCACGATGCTCGATGAAGCAGGTAACAATGCCGGCCCACGTAAAGCATCTGGTACCCAGGCTGAGAAAGATGCGTATAATAAGCTGCATCACTCTTTCCGTGAGCTGTTTAAACTGCGCGGTCAGGCCTTCCTGGACGGTTTCTACGCCTTTGTAGAAGCGGCTAATAAGCACCGTAACGGTATTTTCTACGCACCGGCTGCTAATAACCGTATCAGTGAGAACTTCCCGAATCGTGACGAGCGTGAAGTCTTCGTTATCTTTATTAACATGCTGATTCGTTACGCACGTTGCGCC…	0.001	FALSE
95_hypothetical_protein	1	2	0.001	0.0001	0.0692	NA	NA	NA	NA	NA	23	4	Enterobacteria phage SEGD1	23	187	AMR59694.1	ATGACTAAGAAAGACACTACTACCCTTGACCCGCGTACAGAAGGCGTGGTCCGTGATAGCGCTTCTTACAGCAACGACGACCAATATCGTGTTAAACTGATCACCACGATGCTCGATGAAGCAGGTAACAATGCCGGCCCACGTAAAGCATCTGGTACCCAGGCTGAGAAAGATGCGTATAATAAGCTGCATCACTCTTTCCGTGAGCTGTTTAAACTGCGCGGTCAGGCCTTCCTGGACGGTTTCTACGCCTTTGTAGAAGCGGCTAATAAGCACCGTAACGGTATTTTCTACGCACCGGCTGCTAATAACCGTATCAGTGAGAACTTCCCGAATCGTGACGAGCGTGAAGTCTTCGTTATCTTTATTAACATGCTGATTCGTTACGCACGTTGCGCC…	0.001	FALSE
95_hypothetical_protein	1	22	0.001	0	0.0401	NA	NA	NA	NA	NA	23	4	Enterobacteria phage SEGD1	23	187	AMR59694.1	ATGACTAAGAAAGACACTACTACCCTTGACCCGCGTACAGAAGGCGTGGTCCGTGATAGCGCTTCTTACAGCAACGACGACCAATATCGTGTTAAACTGATCACCACGATGCTCGATGAAGCAGGTAACAATGCCGGCCCACGTAAAGCATCTGGTACCCAGGCTGAGAAAGATGCGTATAATAAGCTGCATCACTCTTTCCGTGAGCTGTTTAAACTGCGCGGTCAGGCCTTCCTGGACGGTTTCTACGCCTTTGTAGAAGCGGCTAATAAGCACCGTAACGGTATTTTCTACGCACCGGCTGCTAATAACCGTATCAGTGAGAACTTCCCGAATCGTGACGAGCGTGAAGTCTTCGTTATCTTTATTAACATGCTGATTCGTTACGCACGTTGCGCC…	0.001	FALSE
95_hypothetical_protein	0	2	0.001	0	0.0269	NA	NA	NA	NA	NA	23	4	Enterobacteria phage SEGD1	23	187	AMR59694.1	ATGACTAAGAAAGACACTACTACCCTTGACCCGCGTACAGAAGGCGTGGTCCGTGATAGCGCTTCTTACAGCAACGACGACCAATATCGTGTTAAACTGATCACCACGATGCTCGATGAAGCAGGTAACAATGCCGGCCCACGTAAAGCATCTGGTACCCAGGCTGAGAAAGATGCGTATAATAAGCTGCATCACTCTTTCCGTGAGCTGTTTAAACTGCGCGGTCAGGCCTTCCTGGACGGTTTCTACGCCTTTGTAGAAGCGGCTAATAAGCACCGTAACGGTATTTTCTACGCACCGGCTGCTAATAACCGTATCAGTGAGAACTTCCCGAATCGTGACGAGCGTGAAGTCTTCGTTATCTTTATTAACATGCTGATTCGTTACGCACGTTGCGCC…	0.001	FALSE
95_hypothetical_protein	0	22	0.001	0	0.0104	NA	NA	NA	NA	NA	23	4	Enterobacteria phage SEGD1	23	187	AMR59694.1	ATGACTAAGAAAGACACTACTACCCTTGACCCGCGTACAGAAGGCGTGGTCCGTGATAGCGCTTCTTACAGCAACGACGACCAATATCGTGTTAAACTGATCACCACGATGCTCGATGAAGCAGGTAACAATGCCGGCCCACGTAAAGCATCTGGTACCCAGGCTGAGAAAGATGCGTATAATAAGCTGCATCACTCTTTCCGTGAGCTGTTTAAACTGCGCGGTCAGGCCTTCCTGGACGGTTTCTACGCCTTTGTAGAAGCGGCTAATAAGCACCGTAACGGTATTTTCTACGCACCGGCTGCTAATAACCGTATCAGTGAGAACTTCCCGAATCGTGACGAGCGTGAAGTCTTCGTTATCTTTATTAACATGCTGATTCGTTACGCACGTTGCGCC…	0.001	FALSE
95_hypothetical_protein	2	22	0.001	0	0.0273	NA	NA	NA	NA	NA	23	4	Enterobacteria phage SEGD1	23	187	AMR59694.1	ATGACTAAGAAAGACACTACTACCCTTGACCCGCGTACAGAAGGCGTGGTCCGTGATAGCGCTTCTTACAGCAACGACGACCAATATCGTGTTAAACTGATCACCACGATGCTCGATGAAGCAGGTAACAATGCCGGCCCACGTAAAGCATCTGGTACCCAGGCTGAGAAAGATGCGTATAATAAGCTGCATCACTCTTTCCGTGAGCTGTTTAAACTGCGCGGTCAGGCCTTCCTGGACGGTTTCTACGCCTTTGTAGAAGCGGCTAATAAGCACCGTAACGGTATTTTCTACGCACCGGCTGCTAATAACCGTATCAGTGAGAACTTCCCGAATCGTGACGAGCGTGAAGTCTTCGTTATCTTTATTAACATGCTGATTCGTTACGCACGTTGCGCC…	0.001	FALSE
96_hypothetical_protein	1	0	0.001	0	0.0386	NA	NA	NA	NA	NA	22	4	Enterobacteria phage SEGD1	22	25	AMR59695.1	ATGGAAATCAATACCTATTACGCACCCGAGGATGTCATCGCTAAAGAGTGCAAGCACGTCGCTTATGCGACGGACGAAGAAAAAGAAAATGACTTTGTCCTCATCAAAGAGGTCATCCATACTAAGGATGGCAGGCTTATCCCGCGCTTGGTAATGCGTGAGAATTTAAAGCGTCCGGTGTACGTTACCCGTGAAGAATATCGTAACCACCAGGAGAAAAAAGAGTTCGAAGAAAAAGGAAAATGTCAAGAACTCTGGACTACTGATGCGCAGATGGCGAAGACGTTGCAGATGGGTTTAGGTGCACGTTTCCCTGACCCGAAAAAGAACCTGAGGCGTGTTTGTACTAGCCCGTACGTTTATTGGGCCGACTTACCGATTACCAGCTGGATTAAACAG…	0.001	FALSE
96_hypothetical_protein	1	2	0.001	0	0.041	NA	NA	NA	NA	NA	22	4	Enterobacteria phage SEGD1	22	25	AMR59695.1	ATGGAAATCAATACCTATTACGCACCCGAGGATGTCATCGCTAAAGAGTGCAAGCACGTCGCTTATGCGACGGACGAAGAAAAAGAAAATGACTTTGTCCTCATCAAAGAGGTCATCCATACTAAGGATGGCAGGCTTATCCCGCGCTTGGTAATGCGTGAGAATTTAAAGCGTCCGGTGTACGTTACCCGTGAAGAATATCGTAACCACCAGGAGAAAAAAGAGTTCGAAGAAAAAGGAAAATGTCAAGAACTCTGGACTACTGATGCGCAGATGGCGAAGACGTTGCAGATGGGTTTAGGTGCACGTTTCCCTGACCCGAAAAAGAACCTGAGGCGTGTTTGTACTAGCCCGTACGTTTATTGGGCCGACTTACCGATTACCAGCTGGATTAAACAG…	0.001	FALSE
96_hypothetical_protein	1	21	0.001	0	0.0403	NA	NA	NA	NA	NA	22	4	Enterobacteria phage SEGD1	22	25	AMR59695.1	ATGGAAATCAATACCTATTACGCACCCGAGGATGTCATCGCTAAAGAGTGCAAGCACGTCGCTTATGCGACGGACGAAGAAAAAGAAAATGACTTTGTCCTCATCAAAGAGGTCATCCATACTAAGGATGGCAGGCTTATCCCGCGCTTGGTAATGCGTGAGAATTTAAAGCGTCCGGTGTACGTTACCCGTGAAGAATATCGTAACCACCAGGAGAAAAAAGAGTTCGAAGAAAAAGGAAAATGTCAAGAACTCTGGACTACTGATGCGCAGATGGCGAAGACGTTGCAGATGGGTTTAGGTGCACGTTTCCCTGACCCGAAAAAGAACCTGAGGCGTGTTTGTACTAGCCCGTACGTTTATTGGGCCGACTTACCGATTACCAGCTGGATTAAACAG…	0.001	FALSE
96_hypothetical_protein	0	2	0.001	0.0001	0.066	NA	NA	NA	NA	NA	22	4	Enterobacteria phage SEGD1	22	25	AMR59695.1	ATGGAAATCAATACCTATTACGCACCCGAGGATGTCATCGCTAAAGAGTGCAAGCACGTCGCTTATGCGACGGACGAAGAAAAAGAAAATGACTTTGTCCTCATCAAAGAGGTCATCCATACTAAGGATGGCAGGCTTATCCCGCGCTTGGTAATGCGTGAGAATTTAAAGCGTCCGGTGTACGTTACCCGTGAAGAATATCGTAACCACCAGGAGAAAAAAGAGTTCGAAGAAAAAGGAAAATGTCAAGAACTCTGGACTACTGATGCGCAGATGGCGAAGACGTTGCAGATGGGTTTAGGTGCACGTTTCCCTGACCCGAAAAAGAACCTGAGGCGTGTTTGTACTAGCCCGTACGTTTATTGGGCCGACTTACCGATTACCAGCTGGATTAAACAG…	0.001	FALSE
96_hypothetical_protein	2	21	0.001	0.0001	0.0679	NA	NA	NA	NA	NA	22	4	Enterobacteria phage SEGD1	22	25	AMR59695.1	ATGGAAATCAATACCTATTACGCACCCGAGGATGTCATCGCTAAAGAGTGCAAGCACGTCGCTTATGCGACGGACGAAGAAAAAGAAAATGACTTTGTCCTCATCAAAGAGGTCATCCATACTAAGGATGGCAGGCTTATCCCGCGCTTGGTAATGCGTGAGAATTTAAAGCGTCCGGTGTACGTTACCCGTGAAGAATATCGTAACCACCAGGAGAAAAAAGAGTTCGAAGAAAAAGGAAAATGTCAAGAACTCTGGACTACTGATGCGCAGATGGCGAAGACGTTGCAGATGGGTTTAGGTGCACGTTTCCCTGACCCGAAAAAGAACCTGAGGCGTGTTTGTACTAGCCCGTACGTTTATTGGGCCGACTTACCGATTACCAGCTGGATTAAACAG…	0.001	FALSE
97_putative_virion_stru	1	0	0.0727	0.0069	0.0954	NA	NA	NA	NA	NA	23	4	Enterobacteria phage SEGD1	23	187	AMR59696.1	ATGGGACACTGGCAAAAGCACATAACCTCGTTGGCCGACGCGAAAGCCGTGGCCTCGGAGTCCATCGGATTCCAAGATAAAAAGAAACTCGCCTCTTTGGCGGAAGTGGTACGTAAGTTCCGTGATGCGGGCGACTTCTCGCCAGCGGGTTATCAGAGTTCTGGTATTGCTGCCTGGGTCTTTGACAACAACGGTATTACAGTCCTGCCTCGTAACGGGTCCGACTTAGGTGTGGCGGACGTTGTGTTTGCGGGTGTGGAGCCACCGAAGCTCGATGCGAACAACCCAATCATCGCCGACCTGCAACGCAAGATGGTACAGGGCAACACCGACCTGGATGTCTACAGTAAGTTCTTAAAAGAGAACGAGCTGAACGGCGAGTTCGACGATAAAAATGCG…	0.07092	FALSE
97_putative_virion_stru	1	2	0.0459	0.003	0.0652	NA	NA	NA	NA	NA	23	4	Enterobacteria phage SEGD1	23	187	AMR59696.1	ATGGGACACTGGCAAAAGCACATAACCTCGTTGGCCGACGCGAAAGCCGTGGCCTCGGAGTCCATCGGATTCCAAGATAAAAAGAAACTCGCCTCTTTGGCGGAAGTGGTACGTAAGTTCCGTGATGCGGGCGACTTCTCGCCAGCGGGTTATCAGAGTTCTGGTATTGCTGCCTGGGTCTTTGACAACAACGGTATTACAGTCCTGCCTCGTAACGGGTCCGACTTAGGTGTGGCGGACGTTGTGTTTGCGGGTGTGGAGCCACCGAAGCTCGATGCGAACAACCCAATCATCGCCGACCTGCAACGCAAGATGGTACAGGGCAACACCGACCTGGATGTCTACAGTAAGTTCTTAAAAGAGAACGAGCTGAACGGCGAGTTCGACGATAAAAATGCG…	0.07092	FALSE
97_putative_virion_stru	0	2	0.0778	0.008	0.1031	NA	NA	NA	NA	NA	23	4	Enterobacteria phage SEGD1	23	187	AMR59696.1	ATGGGACACTGGCAAAAGCACATAACCTCGTTGGCCGACGCGAAAGCCGTGGCCTCGGAGTCCATCGGATTCCAAGATAAAAAGAAACTCGCCTCTTTGGCGGAAGTGGTACGTAAGTTCCGTGATGCGGGCGACTTCTCGCCAGCGGGTTATCAGAGTTCTGGTATTGCTGCCTGGGTCTTTGACAACAACGGTATTACAGTCCTGCCTCGTAACGGGTCCGACTTAGGTGTGGCGGACGTTGTGTTTGCGGGTGTGGAGCCACCGAAGCTCGATGCGAACAACCCAATCATCGCCGACCTGCAACGCAAGATGGTACAGGGCAACACCGACCTGGATGTCTACAGTAAGTTCTTAAAAGAGAACGAGCTGAACGGCGAGTTCGACGATAAAAATGCG…	0.07092	FALSE
97_putative_virion_stru	2	22	0.0817	0.008	0.0977	NA	NA	NA	NA	NA	23	4	Enterobacteria phage SEGD1	23	187	AMR59696.1	ATGGGACACTGGCAAAAGCACATAACCTCGTTGGCCGACGCGAAAGCCGTGGCCTCGGAGTCCATCGGATTCCAAGATAAAAAGAAACTCGCCTCTTTGGCGGAAGTGGTACGTAAGTTCCGTGATGCGGGCGACTTCTCGCCAGCGGGTTATCAGAGTTCTGGTATTGCTGCCTGGGTCTTTGACAACAACGGTATTACAGTCCTGCCTCGTAACGGGTCCGACTTAGGTGTGGCGGACGTTGTGTTTGCGGGTGTGGAGCCACCGAAGCTCGATGCGAACAACCCAATCATCGCCGACCTGCAACGCAAGATGGTACAGGGCAACACCGACCTGGATGTCTACAGTAAGTTCTTAAAAGAGAACGAGCTGAACGGCGAGTTCGACGATAAAAATGCG…	0.07092	FALSE
97_putative_virion_stru	1	22	0.0765	0.0069	0.0901	NA	NA	NA	NA	NA	23	4	Enterobacteria phage SEGD1	23	187	AMR59696.1	ATGGGACACTGGCAAAAGCACATAACCTCGTTGGCCGACGCGAAAGCCGTGGCCTCGGAGTCCATCGGATTCCAAGATAAAAAGAAACTCGCCTCTTTGGCGGAAGTGGTACGTAAGTTCCGTGATGCGGGCGACTTCTCGCCAGCGGGTTATCAGAGTTCTGGTATTGCTGCCTGGGTCTTTGACAACAACGGTATTACAGTCCTGCCTCGTAACGGGTCCGACTTAGGTGTGGCGGACGTTGTGTTTGCGGGTGTGGAGCCACCGAAGCTCGATGCGAACAACCCAATCATCGCCGACCTGCAACGCAAGATGGTACAGGGCAACACCGACCTGGATGTCTACAGTAAGTTCTTAAAAGAGAACGAGCTGAACGGCGAGTTCGACGATAAAAATGCG…	0.07092	FALSE
99_hypothetical_protein	1	0	0.0149	0.0026	0.1766	NA	NA	NA	NA	NA	23	4	Enterobacteria phage SEGD1	23	187	AMR59698.1	ATGGAAATGACAGGTAACGCCACCCACCCCAAATGGCGTTTGGGGGAGATCGGTGAAGTCCTGCGTTCACGTATGGCCGAGCGTATTGATTCTGTCAACCAGCTCAATCTGTACATGCAACGCAACGAAGCTGACTTAATCTACGGCTCTCGACTGATTCTGCAAATTGACGCGATTCTTGACGAAGTGCGTCGCGCAGGTCTGTCGAAAGATGTCGCTGTCGCTGTTGAATCTTCTCGCCCAGGTACAATTCCCGAAGCCGTTCGCAAAATCCTGACTTCGAACTATACCCGCACGCACCAGAAAGAGACTATTGTTGCGCTCGAATCCTGGGCAAATGCAGGTAAAGTGGGATTGGTTGTGCTGATCATGACCGCGATTATCAAAATCATCGGTTGG…	0.0199333	FALSE
99_hypothetical_protein	1	2	0.0289	0.0009	0.0317	NA	NA	NA	NA	NA	23	4	Enterobacteria phage SEGD1	23	187	AMR59698.1	ATGGAAATGACAGGTAACGCCACCCACCCCAAATGGCGTTTGGGGGAGATCGGTGAAGTCCTGCGTTCACGTATGGCCGAGCGTATTGATTCTGTCAACCAGCTCAATCTGTACATGCAACGCAACGAAGCTGACTTAATCTACGGCTCTCGACTGATTCTGCAAATTGACGCGATTCTTGACGAAGTGCGTCGCGCAGGTCTGTCGAAAGATGTCGCTGTCGCTGTTGAATCTTCTCGCCCAGGTACAATTCCCGAAGCCGTTCGCAAAATCCTGACTTCGAACTATACCCGCACGCACCAGAAAGAGACTATTGTTGCGCTCGAATCCTGGGCAAATGCAGGTAAAGTGGGATTGGTTGTGCTGATCATGACCGCGATTATCAAAATCATCGGTTGG…	0.0199333	FALSE
99_hypothetical_protein	1	22	0.0093	0.0017	0.1838	NA	NA	NA	NA	NA	23	4	Enterobacteria phage SEGD1	23	187	AMR59698.1	ATGGAAATGACAGGTAACGCCACCCACCCCAAATGGCGTTTGGGGGAGATCGGTGAAGTCCTGCGTTCACGTATGGCCGAGCGTATTGATTCTGTCAACCAGCTCAATCTGTACATGCAACGCAACGAAGCTGACTTAATCTACGGCTCTCGACTGATTCTGCAAATTGACGCGATTCTTGACGAAGTGCGTCGCGCAGGTCTGTCGAAAGATGTCGCTGTCGCTGTTGAATCTTCTCGCCCAGGTACAATTCCCGAAGCCGTTCGCAAAATCCTGACTTCGAACTATACCCGCACGCACCAGAAAGAGACTATTGTTGCGCTCGAATCCTGGGCAAATGCAGGTAAAGTGGGATTGGTTGTGCTGATCATGACCGCGATTATCAAAATCATCGGTTGG…	0.0199333	FALSE
99_hypothetical_protein	0	2	0.0212	0.0034	0.162	NA	NA	NA	NA	NA	23	4	Enterobacteria phage SEGD1	23	187	AMR59698.1	ATGGAAATGACAGGTAACGCCACCCACCCCAAATGGCGTTTGGGGGAGATCGGTGAAGTCCTGCGTTCACGTATGGCCGAGCGTATTGATTCTGTCAACCAGCTCAATCTGTACATGCAACGCAACGAAGCTGACTTAATCTACGGCTCTCGACTGATTCTGCAAATTGACGCGATTCTTGACGAAGTGCGTCGCGCAGGTCTGTCGAAAGATGTCGCTGTCGCTGTTGAATCTTCTCGCCCAGGTACAATTCCCGAAGCCGTTCGCAAAATCCTGACTTCGAACTATACCCGCACGCACCAGAAAGAGACTATTGTTGCGCTCGAATCCTGGGCAAATGCAGGTAAAGTGGGATTGGTTGTGCTGATCATGACCGCGATTATCAAAATCATCGGTTGG…	0.0199333	FALSE
99_hypothetical_protein	0	22	0.0305	0.0008	0.0262	NA	NA	NA	NA	NA	23	4	Enterobacteria phage SEGD1	23	187	AMR59698.1	ATGGAAATGACAGGTAACGCCACCCACCCCAAATGGCGTTTGGGGGAGATCGGTGAAGTCCTGCGTTCACGTATGGCCGAGCGTATTGATTCTGTCAACCAGCTCAATCTGTACATGCAACGCAACGAAGCTGACTTAATCTACGGCTCTCGACTGATTCTGCAAATTGACGCGATTCTTGACGAAGTGCGTCGCGCAGGTCTGTCGAAAGATGTCGCTGTCGCTGTTGAATCTTCTCGCCCAGGTACAATTCCCGAAGCCGTTCGCAAAATCCTGACTTCGAACTATACCCGCACGCACCAGAAAGAGACTATTGTTGCGCTCGAATCCTGGGCAAATGCAGGTAAAGTGGGATTGGTTGTGCTGATCATGACCGCGATTATCAAAATCATCGGTTGG…	0.0199333	FALSE
99_hypothetical_protein	2	22	0.0148	0.0025	0.1696	NA	NA	NA	NA	NA	23	4	Enterobacteria phage SEGD1	23	187	AMR59698.1	ATGGAAATGACAGGTAACGCCACCCACCCCAAATGGCGTTTGGGGGAGATCGGTGAAGTCCTGCGTTCACGTATGGCCGAGCGTATTGATTCTGTCAACCAGCTCAATCTGTACATGCAACGCAACGAAGCTGACTTAATCTACGGCTCTCGACTGATTCTGCAAATTGACGCGATTCTTGACGAAGTGCGTCGCGCAGGTCTGTCGAAAGATGTCGCTGTCGCTGTTGAATCTTCTCGCCCAGGTACAATTCCCGAAGCCGTTCGCAAAATCCTGACTTCGAACTATACCCGCACGCACCAGAAAGAGACTATTGTTGCGCTCGAATCCTGGGCAAATGCAGGTAAAGTGGGATTGGTTGTGCTGATCATGACCGCGATTATCAAAATCATCGGTTGG…	0.0199333	FALSE
100_putative_virion_stru	1	2	0.0678	0.0032	0.0467	553	0.922342	23.0469	1.00487	255.558	23	4	Enterobacteria phage SEGD1	23	187	AMR59699.1	ATGCTGAACCAGCTCCAAGACGTGCAGGACGCCGACGGGCAAATCCTGCTACGTGACCCGACCGACCCGGTGGTCTACATGACCGAAGTCGGAATTACGATGGGCCACACGATTATCCAGGGCGATCGGGACACCATTCCGAAAATGTTCCCCTCTATGGCACAAACTCACGATGATCTGTTCCGCCACATGTCTGACGTGGATTATGTCGATGTTTTTGCCCAGCCATCACAAGCGACCTTACTGCTGCTTCTAGATGTCGACTCTCTATTAGCGAAGGCGATGCCGTTAAACGTGGCAGGTATTCGTAAAGTAGTGATTCCGCGGGATACCGTCTTTACTGTTTCAGGTTACAACTTTGCCATTCAGTATCCCATCGAAATTCGAGTGCTGCCGTAT…	0.0839167	TRUE
100_putative_virion_stru	1	0	0.0663	0.0057	0.0859	553	0.922342	23.0469	1.00487	255.558	23	4	Enterobacteria phage SEGD1	23	187	AMR59699.1	ATGCTGAACCAGCTCCAAGACGTGCAGGACGCCGACGGGCAAATCCTGCTACGTGACCCGACCGACCCGGTGGTCTACATGACCGAAGTCGGAATTACGATGGGCCACACGATTATCCAGGGCGATCGGGACACCATTCCGAAAATGTTCCCCTCTATGGCACAAACTCACGATGATCTGTTCCGCCACATGTCTGACGTGGATTATGTCGATGTTTTTGCCCAGCCATCACAAGCGACCTTACTGCTGCTTCTAGATGTCGACTCTCTATTAGCGAAGGCGATGCCGTTAAACGTGGCAGGTATTCGTAAAGTAGTGATTCCGCGGGATACCGTCTTTACTGTTTCAGGTTACAACTTTGCCATTCAGTATCCCATCGAAATTCGAGTGCTGCCGTAT…	0.0839167	TRUE
100_putative_virion_stru	2	22	0.0648	0.0042	0.0643	553	0.922342	23.0469	1.00487	255.558	23	4	Enterobacteria phage SEGD1	23	187	AMR59699.1	ATGCTGAACCAGCTCCAAGACGTGCAGGACGCCGACGGGCAAATCCTGCTACGTGACCCGACCGACCCGGTGGTCTACATGACCGAAGTCGGAATTACGATGGGCCACACGATTATCCAGGGCGATCGGGACACCATTCCGAAAATGTTCCCCTCTATGGCACAAACTCACGATGATCTGTTCCGCCACATGTCTGACGTGGATTATGTCGATGTTTTTGCCCAGCCATCACAAGCGACCTTACTGCTGCTTCTAGATGTCGACTCTCTATTAGCGAAGGCGATGCCGTTAAACGTGGCAGGTATTCGTAAAGTAGTGATTCCGCGGGATACCGTCTTTACTGTTTCAGGTTACAACTTTGCCATTCAGTATCCCATCGAAATTCGAGTGCTGCCGTAT…	0.0839167	TRUE
100_putative_virion_stru	1	22	0.0731	0.0063	0.0857	553	0.922342	23.0469	1.00487	255.558	23	4	Enterobacteria phage SEGD1	23	187	AMR59699.1	ATGCTGAACCAGCTCCAAGACGTGCAGGACGCCGACGGGCAAATCCTGCTACGTGACCCGACCGACCCGGTGGTCTACATGACCGAAGTCGGAATTACGATGGGCCACACGATTATCCAGGGCGATCGGGACACCATTCCGAAAATGTTCCCCTCTATGGCACAAACTCACGATGATCTGTTCCGCCACATGTCTGACGTGGATTATGTCGATGTTTTTGCCCAGCCATCACAAGCGACCTTACTGCTGCTTCTAGATGTCGACTCTCTATTAGCGAAGGCGATGCCGTTAAACGTGGCAGGTATTCGTAAAGTAGTGATTCCGCGGGATACCGTCTTTACTGTTTCAGGTTACAACTTTGCCATTCAGTATCCCATCGAAATTCGAGTGCTGCCGTAT…	0.0839167	TRUE
100_putative_virion_stru	0	2	0.0654	0.0041	0.0623	553	0.922342	23.0469	1.00487	255.558	23	4	Enterobacteria phage SEGD1	23	187	AMR59699.1	ATGCTGAACCAGCTCCAAGACGTGCAGGACGCCGACGGGCAAATCCTGCTACGTGACCCGACCGACCCGGTGGTCTACATGACCGAAGTCGGAATTACGATGGGCCACACGATTATCCAGGGCGATCGGGACACCATTCCGAAAATGTTCCCCTCTATGGCACAAACTCACGATGATCTGTTCCGCCACATGTCTGACGTGGATTATGTCGATGTTTTTGCCCAGCCATCACAAGCGACCTTACTGCTGCTTCTAGATGTCGACTCTCTATTAGCGAAGGCGATGCCGTTAAACGTGGCAGGTATTCGTAAAGTAGTGATTCCGCGGGATACCGTCTTTACTGTTTCAGGTTACAACTTTGCCATTCAGTATCCCATCGAAATTCGAGTGCTGCCGTAT…	0.0839167	TRUE
100_putative_virion_stru	0	22	0.1661	0.0021	0.0126	553	0.922342	23.0469	1.00487	255.558	23	4	Enterobacteria phage SEGD1	23	187	AMR59699.1	ATGCTGAACCAGCTCCAAGACGTGCAGGACGCCGACGGGCAAATCCTGCTACGTGACCCGACCGACCCGGTGGTCTACATGACCGAAGTCGGAATTACGATGGGCCACACGATTATCCAGGGCGATCGGGACACCATTCCGAAAATGTTCCCCTCTATGGCACAAACTCACGATGATCTGTTCCGCCACATGTCTGACGTGGATTATGTCGATGTTTTTGCCCAGCCATCACAAGCGACCTTACTGCTGCTTCTAGATGTCGACTCTCTATTAGCGAAGGCGATGCCGTTAAACGTGGCAGGTATTCGTAAAGTAGTGATTCCGCGGGATACCGTCTTTACTGTTTCAGGTTACAACTTTGCCATTCAGTATCCCATCGAAATTCGAGTGCTGCCGTAT…	0.0839167	TRUE
100_putative_virion_stru	1	2	0.0678	0.0032	0.0467	762	0.919243	22.0881	1.00288	319.046	23	4	Enterobacteria phage SEGD1	23	187	AMR59699.1	ATGCTGAACCAGCTCCAAGACGTGCAGGACGCCGACGGGCAAATCCTGCTACGTGACCCGACCGACCCGGTGGTCTACATGACCGAAGTCGGAATTACGATGGGCCACACGATTATCCAGGGCGATCGGGACACCATTCCGAAAATGTTCCCCTCTATGGCACAAACTCACGATGATCTGTTCCGCCACATGTCTGACGTGGATTATGTCGATGTTTTTGCCCAGCCATCACAAGCGACCTTACTGCTGCTTCTAGATGTCGACTCTCTATTAGCGAAGGCGATGCCGTTAAACGTGGCAGGTATTCGTAAAGTAGTGATTCCGCGGGATACCGTCTTTACTGTTTCAGGTTACAACTTTGCCATTCAGTATCCCATCGAAATTCGAGTGCTGCCGTAT…	0.0839167	TRUE
100_putative_virion_stru	1	0	0.0663	0.0057	0.0859	762	0.919243	22.0881	1.00288	319.046	23	4	Enterobacteria phage SEGD1	23	187	AMR59699.1	ATGCTGAACCAGCTCCAAGACGTGCAGGACGCCGACGGGCAAATCCTGCTACGTGACCCGACCGACCCGGTGGTCTACATGACCGAAGTCGGAATTACGATGGGCCACACGATTATCCAGGGCGATCGGGACACCATTCCGAAAATGTTCCCCTCTATGGCACAAACTCACGATGATCTGTTCCGCCACATGTCTGACGTGGATTATGTCGATGTTTTTGCCCAGCCATCACAAGCGACCTTACTGCTGCTTCTAGATGTCGACTCTCTATTAGCGAAGGCGATGCCGTTAAACGTGGCAGGTATTCGTAAAGTAGTGATTCCGCGGGATACCGTCTTTACTGTTTCAGGTTACAACTTTGCCATTCAGTATCCCATCGAAATTCGAGTGCTGCCGTAT…	0.0839167	TRUE
100_putative_virion_stru	2	22	0.0648	0.0042	0.0643	762	0.919243	22.0881	1.00288	319.046	23	4	Enterobacteria phage SEGD1	23	187	AMR59699.1	ATGCTGAACCAGCTCCAAGACGTGCAGGACGCCGACGGGCAAATCCTGCTACGTGACCCGACCGACCCGGTGGTCTACATGACCGAAGTCGGAATTACGATGGGCCACACGATTATCCAGGGCGATCGGGACACCATTCCGAAAATGTTCCCCTCTATGGCACAAACTCACGATGATCTGTTCCGCCACATGTCTGACGTGGATTATGTCGATGTTTTTGCCCAGCCATCACAAGCGACCTTACTGCTGCTTCTAGATGTCGACTCTCTATTAGCGAAGGCGATGCCGTTAAACGTGGCAGGTATTCGTAAAGTAGTGATTCCGCGGGATACCGTCTTTACTGTTTCAGGTTACAACTTTGCCATTCAGTATCCCATCGAAATTCGAGTGCTGCCGTAT…	0.0839167	TRUE
100_putative_virion_stru	1	22	0.0731	0.0063	0.0857	762	0.919243	22.0881	1.00288	319.046	23	4	Enterobacteria phage SEGD1	23	187	AMR59699.1	ATGCTGAACCAGCTCCAAGACGTGCAGGACGCCGACGGGCAAATCCTGCTACGTGACCCGACCGACCCGGTGGTCTACATGACCGAAGTCGGAATTACGATGGGCCACACGATTATCCAGGGCGATCGGGACACCATTCCGAAAATGTTCCCCTCTATGGCACAAACTCACGATGATCTGTTCCGCCACATGTCTGACGTGGATTATGTCGATGTTTTTGCCCAGCCATCACAAGCGACCTTACTGCTGCTTCTAGATGTCGACTCTCTATTAGCGAAGGCGATGCCGTTAAACGTGGCAGGTATTCGTAAAGTAGTGATTCCGCGGGATACCGTCTTTACTGTTTCAGGTTACAACTTTGCCATTCAGTATCCCATCGAAATTCGAGTGCTGCCGTAT…	0.0839167	TRUE
100_putative_virion_stru	0	2	0.0654	0.0041	0.0623	762	0.919243	22.0881	1.00288	319.046	23	4	Enterobacteria phage SEGD1	23	187	AMR59699.1	ATGCTGAACCAGCTCCAAGACGTGCAGGACGCCGACGGGCAAATCCTGCTACGTGACCCGACCGACCCGGTGGTCTACATGACCGAAGTCGGAATTACGATGGGCCACACGATTATCCAGGGCGATCGGGACACCATTCCGAAAATGTTCCCCTCTATGGCACAAACTCACGATGATCTGTTCCGCCACATGTCTGACGTGGATTATGTCGATGTTTTTGCCCAGCCATCACAAGCGACCTTACTGCTGCTTCTAGATGTCGACTCTCTATTAGCGAAGGCGATGCCGTTAAACGTGGCAGGTATTCGTAAAGTAGTGATTCCGCGGGATACCGTCTTTACTGTTTCAGGTTACAACTTTGCCATTCAGTATCCCATCGAAATTCGAGTGCTGCCGTAT…	0.0839167	TRUE
100_putative_virion_stru	0	22	0.1661	0.0021	0.0126	762	0.919243	22.0881	1.00288	319.046	23	4	Enterobacteria phage SEGD1	23	187	AMR59699.1	ATGCTGAACCAGCTCCAAGACGTGCAGGACGCCGACGGGCAAATCCTGCTACGTGACCCGACCGACCCGGTGGTCTACATGACCGAAGTCGGAATTACGATGGGCCACACGATTATCCAGGGCGATCGGGACACCATTCCGAAAATGTTCCCCTCTATGGCACAAACTCACGATGATCTGTTCCGCCACATGTCTGACGTGGATTATGTCGATGTTTTTGCCCAGCCATCACAAGCGACCTTACTGCTGCTTCTAGATGTCGACTCTCTATTAGCGAAGGCGATGCCGTTAAACGTGGCAGGTATTCGTAAAGTAGTGATTCCGCGGGATACCGTCTTTACTGTTTCAGGTTACAACTTTGCCATTCAGTATCCCATCGAAATTCGAGTGCTGCCGTAT…	0.0839167	TRUE
101_putative_virion_stru	1	2	0.001	0	0.0066	NA	NA	NA	NA	NA	23	4	Enterobacteria phage SEGD1	23	187	AMR59700.1	ATGAGTAACGAGACCGATAAGAACGATCCGGGGTATGACCCGAATACCGACTACGACAATTCGTATCAAAACCCGAATAATATCGATGCAGTACCATCGGTCGCCGACTACTTTGACCGTCGACTGTCCGATGCGAAACCCACCACGGCGTACAACGTTAATGATGAGTTATCGGGTTGGAATGACCGTATCCGTCTTACGTTAGGTTTGGGTCTGGCTGCGCAGCGTGTGACCAACCCCTACATGGGGTTCAACCATATGATGGCGTCGAACCCGACGCCTGTTAACCGTGAGTACGGTGGCCTAACCTTCATTACCCGCCCTGACTTCAACTTGTGCTTTGACAACATTGCCAACTCGCGCAAGATGTCGAACATGGCTTCTCAGCCGAAATCGTCA…	0.001	FALSE
101_putative_virion_stru	1	22	0.001	0	0.0248	NA	NA	NA	NA	NA	23	4	Enterobacteria phage SEGD1	23	187	AMR59700.1	ATGAGTAACGAGACCGATAAGAACGATCCGGGGTATGACCCGAATACCGACTACGACAATTCGTATCAAAACCCGAATAATATCGATGCAGTACCATCGGTCGCCGACTACTTTGACCGTCGACTGTCCGATGCGAAACCCACCACGGCGTACAACGTTAATGATGAGTTATCGGGTTGGAATGACCGTATCCGTCTTACGTTAGGTTTGGGTCTGGCTGCGCAGCGTGTGACCAACCCCTACATGGGGTTCAACCATATGATGGCGTCGAACCCGACGCCTGTTAACCGTGAGTACGGTGGCCTAACCTTCATTACCCGCCCTGACTTCAACTTGTGCTTTGACAACATTGCCAACTCGCGCAAGATGTCGAACATGGCTTCTCAGCCGAAATCGTCA…	0.001	FALSE
101_putative_virion_stru	1	0	0.001	0	0.0224	NA	NA	NA	NA	NA	23	4	Enterobacteria phage SEGD1	23	187	AMR59700.1	ATGAGTAACGAGACCGATAAGAACGATCCGGGGTATGACCCGAATACCGACTACGACAATTCGTATCAAAACCCGAATAATATCGATGCAGTACCATCGGTCGCCGACTACTTTGACCGTCGACTGTCCGATGCGAAACCCACCACGGCGTACAACGTTAATGATGAGTTATCGGGTTGGAATGACCGTATCCGTCTTACGTTAGGTTTGGGTCTGGCTGCGCAGCGTGTGACCAACCCCTACATGGGGTTCAACCATATGATGGCGTCGAACCCGACGCCTGTTAACCGTGAGTACGGTGGCCTAACCTTCATTACCCGCCCTGACTTCAACTTGTGCTTTGACAACATTGCCAACTCGCGCAAGATGTCGAACATGGCTTCTCAGCCGAAATCGTCA…	0.001	FALSE
101_putative_virion_stru	0	2	0.001	0	0.0201	NA	NA	NA	NA	NA	23	4	Enterobacteria phage SEGD1	23	187	AMR59700.1	ATGAGTAACGAGACCGATAAGAACGATCCGGGGTATGACCCGAATACCGACTACGACAATTCGTATCAAAACCCGAATAATATCGATGCAGTACCATCGGTCGCCGACTACTTTGACCGTCGACTGTCCGATGCGAAACCCACCACGGCGTACAACGTTAATGATGAGTTATCGGGTTGGAATGACCGTATCCGTCTTACGTTAGGTTTGGGTCTGGCTGCGCAGCGTGTGACCAACCCCTACATGGGGTTCAACCATATGATGGCGTCGAACCCGACGCCTGTTAACCGTGAGTACGGTGGCCTAACCTTCATTACCCGCCCTGACTTCAACTTGTGCTTTGACAACATTGCCAACTCGCGCAAGATGTCGAACATGGCTTCTCAGCCGAAATCGTCA…	0.001	FALSE
101_putative_virion_stru	2	22	0.001	0	0.0225	NA	NA	NA	NA	NA	23	4	Enterobacteria phage SEGD1	23	187	AMR59700.1	ATGAGTAACGAGACCGATAAGAACGATCCGGGGTATGACCCGAATACCGACTACGACAATTCGTATCAAAACCCGAATAATATCGATGCAGTACCATCGGTCGCCGACTACTTTGACCGTCGACTGTCCGATGCGAAACCCACCACGGCGTACAACGTTAATGATGAGTTATCGGGTTGGAATGACCGTATCCGTCTTACGTTAGGTTTGGGTCTGGCTGCGCAGCGTGTGACCAACCCCTACATGGGGTTCAACCATATGATGGCGTCGAACCCGACGCCTGTTAACCGTGAGTACGGTGGCCTAACCTTCATTACCCGCCCTGACTTCAACTTGTGCTTTGACAACATTGCCAACTCGCGCAAGATGTCGAACATGGCTTCTCAGCCGAAATCGTCA…	0.001	FALSE
102_putative_virion_stru	1	0	0.0645	0.0014	0.0223	NA	NA	NA	NA	NA	23	4	Enterobacteria phage SEGD1	23	187	AMR59701.1	ATGGCAGAAAAAACATTTGAGACATCGCTCGTCTCCTTTCTTTCTAAGTTTCCCATGCTGCTTCGCCAGCGGGCGGAATCGACGGAAGAATTCAACTCTGTGCTGTACAACGAGCACACCACGCTGGTTGAACAAAGTCTGTTGGGCTTAGATTACCTGCCAGGTATTCTGGAGAAAATCCAAATCCTGCTCGCGGGCAACCAACTTACCGCCATCTCAATTCTGGTAGGTGTTCCTGAGGTTGATATCCTTGGTACGCTTGACCAGGTTAGCACCCGTCGTAATGCCCTCGACGCGGCTGCACGTTCGGGTTCTCGCTTAGCGTCTTTCGCAATCGGCGAGTCCTCCCGTCACGCGCTGCCGTCATACGATAAAATCGGGCTTGCGGTCGGTGAATCC…	0.07198	FALSE
102_putative_virion_stru	1	22	0.1157	0.0014	0.0123	NA	NA	NA	NA	NA	23	4	Enterobacteria phage SEGD1	23	187	AMR59701.1	ATGGCAGAAAAAACATTTGAGACATCGCTCGTCTCCTTTCTTTCTAAGTTTCCCATGCTGCTTCGCCAGCGGGCGGAATCGACGGAAGAATTCAACTCTGTGCTGTACAACGAGCACACCACGCTGGTTGAACAAAGTCTGTTGGGCTTAGATTACCTGCCAGGTATTCTGGAGAAAATCCAAATCCTGCTCGCGGGCAACCAACTTACCGCCATCTCAATTCTGGTAGGTGTTCCTGAGGTTGATATCCTTGGTACGCTTGACCAGGTTAGCACCCGTCGTAATGCCCTCGACGCGGCTGCACGTTCGGGTTCTCGCTTAGCGTCTTTCGCAATCGGCGAGTCCTCCCGTCACGCGCTGCCGTCATACGATAAAATCGGGCTTGCGGTCGGTGAATCC…	0.07198	FALSE
102_putative_virion_stru	0	2	0.064	0.0014	0.0224	NA	NA	NA	NA	NA	23	4	Enterobacteria phage SEGD1	23	187	AMR59701.1	ATGGCAGAAAAAACATTTGAGACATCGCTCGTCTCCTTTCTTTCTAAGTTTCCCATGCTGCTTCGCCAGCGGGCGGAATCGACGGAAGAATTCAACTCTGTGCTGTACAACGAGCACACCACGCTGGTTGAACAAAGTCTGTTGGGCTTAGATTACCTGCCAGGTATTCTGGAGAAAATCCAAATCCTGCTCGCGGGCAACCAACTTACCGCCATCTCAATTCTGGTAGGTGTTCCTGAGGTTGATATCCTTGGTACGCTTGACCAGGTTAGCACCCGTCGTAATGCCCTCGACGCGGCTGCACGTTCGGGTTCTCGCTTAGCGTCTTTCGCAATCGGCGAGTCCTCCCGTCACGCGCTGCCGTCATACGATAAAATCGGGCTTGCGGTCGGTGAATCC…	0.07198	FALSE
102_putative_virion_stru	0	22	0.001	0	0.0199	NA	NA	NA	NA	NA	23	4	Enterobacteria phage SEGD1	23	187	AMR59701.1	ATGGCAGAAAAAACATTTGAGACATCGCTCGTCTCCTTTCTTTCTAAGTTTCCCATGCTGCTTCGCCAGCGGGCGGAATCGACGGAAGAATTCAACTCTGTGCTGTACAACGAGCACACCACGCTGGTTGAACAAAGTCTGTTGGGCTTAGATTACCTGCCAGGTATTCTGGAGAAAATCCAAATCCTGCTCGCGGGCAACCAACTTACCGCCATCTCAATTCTGGTAGGTGTTCCTGAGGTTGATATCCTTGGTACGCTTGACCAGGTTAGCACCCGTCGTAATGCCCTCGACGCGGCTGCACGTTCGGGTTCTCGCTTAGCGTCTTTCGCAATCGGCGAGTCCTCCCGTCACGCGCTGCCGTCATACGATAAAATCGGGCTTGCGGTCGGTGAATCC…	0.07198	FALSE
102_putative_virion_stru	2	22	0.1147	0.0014	0.0124	NA	NA	NA	NA	NA	23	4	Enterobacteria phage SEGD1	23	187	AMR59701.1	ATGGCAGAAAAAACATTTGAGACATCGCTCGTCTCCTTTCTTTCTAAGTTTCCCATGCTGCTTCGCCAGCGGGCGGAATCGACGGAAGAATTCAACTCTGTGCTGTACAACGAGCACACCACGCTGGTTGAACAAAGTCTGTTGGGCTTAGATTACCTGCCAGGTATTCTGGAGAAAATCCAAATCCTGCTCGCGGGCAACCAACTTACCGCCATCTCAATTCTGGTAGGTGTTCCTGAGGTTGATATCCTTGGTACGCTTGACCAGGTTAGCACCCGTCGTAATGCCCTCGACGCGGCTGCACGTTCGGGTTCTCGCTTAGCGTCTTTCGCAATCGGCGAGTCCTCCCGTCACGCGCTGCCGTCATACGATAAAATCGGGCTTGCGGTCGGTGAATCC…	0.07198	FALSE
103_putative_virion_stru	1	0	0.0839	0.0034	0.0406	NA	NA	NA	NA	NA	23	4	Enterobacteria phage SEGD1	23	187	AMR59702.1	ATGCCGATTCCGAATATGTTGGCGATGTTGCTGCCGAGCTTCGAAGCCACGAACTTAAAAAACCAACTGTCATCTAACTGCGACTCGATTGCTGCGTTAGAGCCACAGTTCCAGAACCTCCAGGAACTGGTGGGAAGTGTCCAGGGCAAGCCATTTAAAGCGAAGCCTGTTGCAGACCTTTCTACTGAAATCGTTAAGTACCTGCATAGCTCCGGTTTGGAAGTTAAAGGGTTACGTAACGCAAGTATGCTGGAGTACGTCATCGCGTCTATGCAGAACGTACAGGCGCTGCGACCTTTCCTGGAGCAGTGTATCGACCGCGACATCGGGAAAACGTTGGTGACGTCATCTCTAACGTTCAACAAACAAACCGTGTTGCAGTTGCTGGATATGATCGAA…	0.0866667	FALSE
103_putative_virion_stru	1	2	0.1368	0.0015	0.0111	NA	NA	NA	NA	NA	23	4	Enterobacteria phage SEGD1	23	187	AMR59702.1	ATGCCGATTCCGAATATGTTGGCGATGTTGCTGCCGAGCTTCGAAGCCACGAACTTAAAAAACCAACTGTCATCTAACTGCGACTCGATTGCTGCGTTAGAGCCACAGTTCCAGAACCTCCAGGAACTGGTGGGAAGTGTCCAGGGCAAGCCATTTAAAGCGAAGCCTGTTGCAGACCTTTCTACTGAAATCGTTAAGTACCTGCATAGCTCCGGTTTGGAAGTTAAAGGGTTACGTAACGCAAGTATGCTGGAGTACGTCATCGCGTCTATGCAGAACGTACAGGCGCTGCGACCTTTCCTGGAGCAGTGTATCGACCGCGACATCGGGAAAACGTTGGTGACGTCATCTCTAACGTTCAACAAACAAACCGTGTTGCAGTTGCTGGATATGATCGAA…	0.0866667	FALSE
103_putative_virion_stru	1	22	0.0988	0.0052	0.0527	NA	NA	NA	NA	NA	23	4	Enterobacteria phage SEGD1	23	187	AMR59702.1	ATGCCGATTCCGAATATGTTGGCGATGTTGCTGCCGAGCTTCGAAGCCACGAACTTAAAAAACCAACTGTCATCTAACTGCGACTCGATTGCTGCGTTAGAGCCACAGTTCCAGAACCTCCAGGAACTGGTGGGAAGTGTCCAGGGCAAGCCATTTAAAGCGAAGCCTGTTGCAGACCTTTCTACTGAAATCGTTAAGTACCTGCATAGCTCCGGTTTGGAAGTTAAAGGGTTACGTAACGCAAGTATGCTGGAGTACGTCATCGCGTCTATGCAGAACGTACAGGCGCTGCGACCTTTCCTGGAGCAGTGTATCGACCGCGACATCGGGAAAACGTTGGTGACGTCATCTCTAACGTTCAACAAACAAACCGTGTTGCAGTTGCTGGATATGATCGAA…	0.0866667	FALSE
103_putative_virion_stru	0	2	0.0379	0.0015	0.0408	NA	NA	NA	NA	NA	23	4	Enterobacteria phage SEGD1	23	187	AMR59702.1	ATGCCGATTCCGAATATGTTGGCGATGTTGCTGCCGAGCTTCGAAGCCACGAACTTAAAAAACCAACTGTCATCTAACTGCGACTCGATTGCTGCGTTAGAGCCACAGTTCCAGAACCTCCAGGAACTGGTGGGAAGTGTCCAGGGCAAGCCATTTAAAGCGAAGCCTGTTGCAGACCTTTCTACTGAAATCGTTAAGTACCTGCATAGCTCCGGTTTGGAAGTTAAAGGGTTACGTAACGCAAGTATGCTGGAGTACGTCATCGCGTCTATGCAGAACGTACAGGCGCTGCGACCTTTCCTGGAGCAGTGTATCGACCGCGACATCGGGAAAACGTTGGTGACGTCATCTCTAACGTTCAACAAACAAACCGTGTTGCAGTTGCTGGATATGATCGAA…	0.0866667	FALSE
103_putative_virion_stru	0	22	0.1037	0.0018	0.017	NA	NA	NA	NA	NA	23	4	Enterobacteria phage SEGD1	23	187	AMR59702.1	ATGCCGATTCCGAATATGTTGGCGATGTTGCTGCCGAGCTTCGAAGCCACGAACTTAAAAAACCAACTGTCATCTAACTGCGACTCGATTGCTGCGTTAGAGCCACAGTTCCAGAACCTCCAGGAACTGGTGGGAAGTGTCCAGGGCAAGCCATTTAAAGCGAAGCCTGTTGCAGACCTTTCTACTGAAATCGTTAAGTACCTGCATAGCTCCGGTTTGGAAGTTAAAGGGTTACGTAACGCAAGTATGCTGGAGTACGTCATCGCGTCTATGCAGAACGTACAGGCGCTGCGACCTTTCCTGGAGCAGTGTATCGACCGCGACATCGGGAAAACGTTGGTGACGTCATCTCTAACGTTCAACAAACAAACCGTGTTGCAGTTGCTGGATATGATCGAA…	0.0866667	FALSE
103_putative_virion_stru	2	22	0.0589	0.0032	0.0551	NA	NA	NA	NA	NA	23	4	Enterobacteria phage SEGD1	23	187	AMR59702.1	ATGCCGATTCCGAATATGTTGGCGATGTTGCTGCCGAGCTTCGAAGCCACGAACTTAAAAAACCAACTGTCATCTAACTGCGACTCGATTGCTGCGTTAGAGCCACAGTTCCAGAACCTCCAGGAACTGGTGGGAAGTGTCCAGGGCAAGCCATTTAAAGCGAAGCCTGTTGCAGACCTTTCTACTGAAATCGTTAAGTACCTGCATAGCTCCGGTTTGGAAGTTAAAGGGTTACGTAACGCAAGTATGCTGGAGTACGTCATCGCGTCTATGCAGAACGTACAGGCGCTGCGACCTTTCCTGGAGCAGTGTATCGACCGCGACATCGGGAAAACGTTGGTGACGTCATCTCTAACGTTCAACAAACAAACCGTGTTGCAGTTGCTGGATATGATCGAA…	0.0866667	FALSE
105_hypothetical_protein	1	0	0.122	0.0293	0.2399	NA	NA	NA	NA	NA	23	4	Enterobacteria phage SEGD1	23	187	AMR59704.1	ATGGCAAACTTTGTAAAAAGTAAACTCGCCCGCGAGTCCGTTGAAGCTACCGGCGACGTAATCGACGGTCTGAGCAACGTTGAACCGGCAGAAGAGAACATCGACGTTCAGCTGGCAGAAGTTGCGTCTATCGACGGTCAGCTGGAACAGCTCGATGGTGACCAGGAAACTCTGGCTGCTGATACCGAGCGTACCGAAGCTGCTATCGACGCTGCTGACGAAAAAATCGAAAACGGTGAAGAGATGCCTGAAGAAGCCATCGCTCACACCGAGGTGGCGCAGGAATCTATCCGTAAGCGTTGGGCTATCGATCGTACCAAACTGGCGCGCGAATCTTATCGCCGTGGCCGTGGCATGACCAAAGCAGCTCAGGAAGGCTGGAAAGAAACCCTGAAAGAT…	0.124817	FALSE
105_hypothetical_protein	1	2	0.1909	0.0023	0.0122	NA	NA	NA	NA	NA	23	4	Enterobacteria phage SEGD1	23	187	AMR59704.1	ATGGCAAACTTTGTAAAAAGTAAACTCGCCCGCGAGTCCGTTGAAGCTACCGGCGACGTAATCGACGGTCTGAGCAACGTTGAACCGGCAGAAGAGAACATCGACGTTCAGCTGGCAGAAGTTGCGTCTATCGACGGTCAGCTGGAACAGCTCGATGGTGACCAGGAAACTCTGGCTGCTGATACCGAGCGTACCGAAGCTGCTATCGACGCTGCTGACGAAAAAATCGAAAACGGTGAAGAGATGCCTGAAGAAGCCATCGCTCACACCGAGGTGGCGCAGGAATCTATCCGTAAGCGTTGGGCTATCGATCGTACCAAACTGGCGCGCGAATCTTATCGCCGTGGCCGTGGCATGACCAAAGCAGCTCAGGAAGGCTGGAAAGAAACCCTGAAAGAT…	0.124817	FALSE
105_hypothetical_protein	1	22	0.1241	0.028	0.2261	NA	NA	NA	NA	NA	23	4	Enterobacteria phage SEGD1	23	187	AMR59704.1	ATGGCAAACTTTGTAAAAAGTAAACTCGCCCGCGAGTCCGTTGAAGCTACCGGCGACGTAATCGACGGTCTGAGCAACGTTGAACCGGCAGAAGAGAACATCGACGTTCAGCTGGCAGAAGTTGCGTCTATCGACGGTCAGCTGGAACAGCTCGATGGTGACCAGGAAACTCTGGCTGCTGATACCGAGCGTACCGAAGCTGCTATCGACGCTGCTGACGAAAAAATCGAAAACGGTGAAGAGATGCCTGAAGAAGCCATCGCTCACACCGAGGTGGCGCAGGAATCTATCCGTAAGCGTTGGGCTATCGATCGTACCAAACTGGCGCGCGAATCTTATCGCCGTGGCCGTGGCATGACCAAAGCAGCTCAGGAAGGCTGGAAAGAAACCCTGAAAGAT…	0.124817	FALSE
105_hypothetical_protein	0	2	0.1115	0.0271	0.2428	NA	NA	NA	NA	NA	23	4	Enterobacteria phage SEGD1	23	187	AMR59704.1	ATGGCAAACTTTGTAAAAAGTAAACTCGCCCGCGAGTCCGTTGAAGCTACCGGCGACGTAATCGACGGTCTGAGCAACGTTGAACCGGCAGAAGAGAACATCGACGTTCAGCTGGCAGAAGTTGCGTCTATCGACGGTCAGCTGGAACAGCTCGATGGTGACCAGGAAACTCTGGCTGCTGATACCGAGCGTACCGAAGCTGCTATCGACGCTGCTGACGAAAAAATCGAAAACGGTGAAGAGATGCCTGAAGAAGCCATCGCTCACACCGAGGTGGCGCAGGAATCTATCCGTAAGCGTTGGGCTATCGATCGTACCAAACTGGCGCGCGAATCTTATCGCCGTGGCCGTGGCATGACCAAAGCAGCTCAGGAAGGCTGGAAAGAAACCCTGAAAGAT…	0.124817	FALSE
105_hypothetical_protein	0	22	0.0875	0.0011	0.013	NA	NA	NA	NA	NA	23	4	Enterobacteria phage SEGD1	23	187	AMR59704.1	ATGGCAAACTTTGTAAAAAGTAAACTCGCCCGCGAGTCCGTTGAAGCTACCGGCGACGTAATCGACGGTCTGAGCAACGTTGAACCGGCAGAAGAGAACATCGACGTTCAGCTGGCAGAAGTTGCGTCTATCGACGGTCAGCTGGAACAGCTCGATGGTGACCAGGAAACTCTGGCTGCTGATACCGAGCGTACCGAAGCTGCTATCGACGCTGCTGACGAAAAAATCGAAAACGGTGAAGAGATGCCTGAAGAAGCCATCGCTCACACCGAGGTGGCGCAGGAATCTATCCGTAAGCGTTGGGCTATCGATCGTACCAAACTGGCGCGCGAATCTTATCGCCGTGGCCGTGGCATGACCAAAGCAGCTCAGGAAGGCTGGAAAGAAACCCTGAAAGAT…	0.124817	FALSE
105_hypothetical_protein	2	22	0.1129	0.0259	0.229	NA	NA	NA	NA	NA	23	4	Enterobacteria phage SEGD1	23	187	AMR59704.1	ATGGCAAACTTTGTAAAAAGTAAACTCGCCCGCGAGTCCGTTGAAGCTACCGGCGACGTAATCGACGGTCTGAGCAACGTTGAACCGGCAGAAGAGAACATCGACGTTCAGCTGGCAGAAGTTGCGTCTATCGACGGTCAGCTGGAACAGCTCGATGGTGACCAGGAAACTCTGGCTGCTGATACCGAGCGTACCGAAGCTGCTATCGACGCTGCTGACGAAAAAATCGAAAACGGTGAAGAGATGCCTGAAGAAGCCATCGCTCACACCGAGGTGGCGCAGGAATCTATCCGTAAGCGTTGGGCTATCGATCGTACCAAACTGGCGCGCGAATCTTATCGCCGTGGCCGTGGCATGACCAAAGCAGCTCAGGAAGGCTGGAAAGAAACCCTGAAAGAT…	0.124817	FALSE
106_hypothetical_protein	2	22	0.1172	0.03	0.2559	246	0.901858	14.4138	1.00006	494.406	23	4	Enterobacteria phage SEGD1	23	187	AMR59705.1	ATGGCTAACTTTGTAAAAAGTAAACTCGCTCGTGAATCTGTCGAAGGCGCAGGCACTGTCGTTCCAGATGGCATCGAGCTGCCGGCTGAGTCCGTGGAAGGTACTCTGGCTGACATCGAGCATGACACCAAACCGATCGACCAGCTGGACGCAGAAGCAGACGTGCTGGCAGAAGACGGTGACGAAACTGATGCACAGCTGGATGCAGTTGATGCTGCTGAAGCCGCCGCTGACGGCGAAGGCGAAGATGGCGAAGAGCCAATGGAAGTGGAAGAAGATATGCCTGACGAAGCTGCTGAGCAGCTGGACGTTGCGCAGGAATCTATCCGTAAGCGTTGGGCATTCGATCACCGCGTAAGCGTTGCGCAGGAATCTTACGGCGCACGTAAACGCCGTCAG…	0.199017	TRUE
106_hypothetical_protein	1	0	0.2248	0.0067	0.0297	246	0.901858	14.4138	1.00006	494.406	23	4	Enterobacteria phage SEGD1	23	187	AMR59705.1	ATGGCTAACTTTGTAAAAAGTAAACTCGCTCGTGAATCTGTCGAAGGCGCAGGCACTGTCGTTCCAGATGGCATCGAGCTGCCGGCTGAGTCCGTGGAAGGTACTCTGGCTGACATCGAGCATGACACCAAACCGATCGACCAGCTGGACGCAGAAGCAGACGTGCTGGCAGAAGACGGTGACGAAACTGATGCACAGCTGGATGCAGTTGATGCTGCTGAAGCCGCCGCTGACGGCGAAGGCGAAGATGGCGAAGAGCCAATGGAAGTGGAAGAAGATATGCCTGACGAAGCTGCTGAGCAGCTGGACGTTGCGCAGGAATCTATCCGTAAGCGTTGGGCATTCGATCACCGCGTAAGCGTTGCGCAGGAATCTTACGGCGCACGTAAACGCCGTCAG…	0.199017	TRUE
194_hypothetical_protein	1	2	0.0976	0.0252	0.2587	246	0.901858	14.4138	1.00006	494.406	23	4	Enterobacteria phage SEGD1	23	187	AMR59705.1	ATGGCTAACTTTGTAAAAAGTAAACTCGCTCGTGAATCTGTCGAAGGCGCAGGCACTGTCGTTCCAGATGGCATCGAGCTGCCGGCTGAGTCCGTGGAAGGTACTCTGGCTGACATCGAGCATGACACCAAACCGATCGACCAGCTGGACGCAGAAGCAGACGTGCTGGCAGAAGACGGTGACGAAACTGATGCACAGCTGGATGCAGTTGATGCTGCTGAAGCCGCCGCTGACGGCGAAGGCGAAGATGGCGAAGAGCCAATGGAAGTGGAAGAAGATATGCCTGACGAAGCTGCTGAGCAGCTGGACGTTGCGCAGGAATCTATCCGTAAGCGTTGGGCATTCGATCACCGCGTAAGCGTTGCGCAGGAATCTTACGGCGCACGTAAACGCCGTCAG…	0.199017	TRUE
106_hypothetical_protein	1	22	0.3001	0.0132	0.0441	246	0.901858	14.4138	1.00006	494.406	23	4	Enterobacteria phage SEGD1	23	187	AMR59705.1	ATGGCTAACTTTGTAAAAAGTAAACTCGCTCGTGAATCTGTCGAAGGCGCAGGCACTGTCGTTCCAGATGGCATCGAGCTGCCGGCTGAGTCCGTGGAAGGTACTCTGGCTGACATCGAGCATGACACCAAACCGATCGACCAGCTGGACGCAGAAGCAGACGTGCTGGCAGAAGACGGTGACGAAACTGATGCACAGCTGGATGCAGTTGATGCTGCTGAAGCCGCCGCTGACGGCGAAGGCGAAGATGGCGAAGAGCCAATGGAAGTGGAAGAAGATATGCCTGACGAAGCTGCTGAGCAGCTGGACGTTGCGCAGGAATCTATCCGTAAGCGTTGGGCATTCGATCACCGCGTAAGCGTTGCGCAGGAATCTTACGGCGCACGTAAACGCCGTCAG…	0.199017	TRUE
106_hypothetical_protein	0	22	0.3429	0.0065	0.0189	246	0.901858	14.4138	1.00006	494.406	23	4	Enterobacteria phage SEGD1	23	187	AMR59705.1	ATGGCTAACTTTGTAAAAAGTAAACTCGCTCGTGAATCTGTCGAAGGCGCAGGCACTGTCGTTCCAGATGGCATCGAGCTGCCGGCTGAGTCCGTGGAAGGTACTCTGGCTGACATCGAGCATGACACCAAACCGATCGACCAGCTGGACGCAGAAGCAGACGTGCTGGCAGAAGACGGTGACGAAACTGATGCACAGCTGGATGCAGTTGATGCTGCTGAAGCCGCCGCTGACGGCGAAGGCGAAGATGGCGAAGAGCCAATGGAAGTGGAAGAAGATATGCCTGACGAAGCTGCTGAGCAGCTGGACGTTGCGCAGGAATCTATCCGTAAGCGTTGGGCATTCGATCACCGCGTAAGCGTTGCGCAGGAATCTTACGGCGCACGTAAACGCCGTCAG…	0.199017	TRUE
106_hypothetical_protein	0	2	0.1115	0.0298	0.2677	246	0.901858	14.4138	1.00006	494.406	23	4	Enterobacteria phage SEGD1	23	187	AMR59705.1	ATGGCTAACTTTGTAAAAAGTAAACTCGCTCGTGAATCTGTCGAAGGCGCAGGCACTGTCGTTCCAGATGGCATCGAGCTGCCGGCTGAGTCCGTGGAAGGTACTCTGGCTGACATCGAGCATGACACCAAACCGATCGACCAGCTGGACGCAGAAGCAGACGTGCTGGCAGAAGACGGTGACGAAACTGATGCACAGCTGGATGCAGTTGATGCTGCTGAAGCCGCCGCTGACGGCGAAGGCGAAGATGGCGAAGAGCCAATGGAAGTGGAAGAAGATATGCCTGACGAAGCTGCTGAGCAGCTGGACGTTGCGCAGGAATCTATCCGTAAGCGTTGGGCATTCGATCACCGCGTAAGCGTTGCGCAGGAATCTTACGGCGCACGTAAACGCCGTCAG…	0.199017	TRUE
106_hypothetical_protein	2	22	0.1172	0.03	0.2559	253	0.933178	21.9047	1.00166	376.641	23	4	Enterobacteria phage SEGD1	23	187	AMR59705.1	ATGGCTAACTTTGTAAAAAGTAAACTCGCTCGTGAATCTGTCGAAGGCGCAGGCACTGTCGTTCCAGATGGCATCGAGCTGCCGGCTGAGTCCGTGGAAGGTACTCTGGCTGACATCGAGCATGACACCAAACCGATCGACCAGCTGGACGCAGAAGCAGACGTGCTGGCAGAAGACGGTGACGAAACTGATGCACAGCTGGATGCAGTTGATGCTGCTGAAGCCGCCGCTGACGGCGAAGGCGAAGATGGCGAAGAGCCAATGGAAGTGGAAGAAGATATGCCTGACGAAGCTGCTGAGCAGCTGGACGTTGCGCAGGAATCTATCCGTAAGCGTTGGGCATTCGATCACCGCGTAAGCGTTGCGCAGGAATCTTACGGCGCACGTAAACGCCGTCAG…	0.199017	TRUE
106_hypothetical_protein	1	0	0.2248	0.0067	0.0297	253	0.933178	21.9047	1.00166	376.641	23	4	Enterobacteria phage SEGD1	23	187	AMR59705.1	ATGGCTAACTTTGTAAAAAGTAAACTCGCTCGTGAATCTGTCGAAGGCGCAGGCACTGTCGTTCCAGATGGCATCGAGCTGCCGGCTGAGTCCGTGGAAGGTACTCTGGCTGACATCGAGCATGACACCAAACCGATCGACCAGCTGGACGCAGAAGCAGACGTGCTGGCAGAAGACGGTGACGAAACTGATGCACAGCTGGATGCAGTTGATGCTGCTGAAGCCGCCGCTGACGGCGAAGGCGAAGATGGCGAAGAGCCAATGGAAGTGGAAGAAGATATGCCTGACGAAGCTGCTGAGCAGCTGGACGTTGCGCAGGAATCTATCCGTAAGCGTTGGGCATTCGATCACCGCGTAAGCGTTGCGCAGGAATCTTACGGCGCACGTAAACGCCGTCAG…	0.199017	TRUE
106_hypothetical_protein	1	2	0.0976	0.0252	0.2587	253	0.933178	21.9047	1.00166	376.641	23	4	Enterobacteria phage SEGD1	23	187	AMR59705.1	ATGGCTAACTTTGTAAAAAGTAAACTCGCTCGTGAATCTGTCGAAGGCGCAGGCACTGTCGTTCCAGATGGCATCGAGCTGCCGGCTGAGTCCGTGGAAGGTACTCTGGCTGACATCGAGCATGACACCAAACCGATCGACCAGCTGGACGCAGAAGCAGACGTGCTGGCAGAAGACGGTGACGAAACTGATGCACAGCTGGATGCAGTTGATGCTGCTGAAGCCGCCGCTGACGGCGAAGGCGAAGATGGCGAAGAGCCAATGGAAGTGGAAGAAGATATGCCTGACGAAGCTGCTGAGCAGCTGGACGTTGCGCAGGAATCTATCCGTAAGCGTTGGGCATTCGATCACCGCGTAAGCGTTGCGCAGGAATCTTACGGCGCACGTAAACGCCGTCAG…	0.199017	TRUE
106_hypothetical_protein	1	22	0.3001	0.0132	0.0441	253	0.933178	21.9047	1.00166	376.641	23	4	Enterobacteria phage SEGD1	23	187	AMR59705.1	ATGGCTAACTTTGTAAAAAGTAAACTCGCTCGTGAATCTGTCGAAGGCGCAGGCACTGTCGTTCCAGATGGCATCGAGCTGCCGGCTGAGTCCGTGGAAGGTACTCTGGCTGACATCGAGCATGACACCAAACCGATCGACCAGCTGGACGCAGAAGCAGACGTGCTGGCAGAAGACGGTGACGAAACTGATGCACAGCTGGATGCAGTTGATGCTGCTGAAGCCGCCGCTGACGGCGAAGGCGAAGATGGCGAAGAGCCAATGGAAGTGGAAGAAGATATGCCTGACGAAGCTGCTGAGCAGCTGGACGTTGCGCAGGAATCTATCCGTAAGCGTTGGGCATTCGATCACCGCGTAAGCGTTGCGCAGGAATCTTACGGCGCACGTAAACGCCGTCAG…	0.199017	TRUE
106_hypothetical_protein	0	22	0.3429	0.0065	0.0189	253	0.933178	21.9047	1.00166	376.641	23	4	Enterobacteria phage SEGD1	23	187	AMR59705.1	ATGGCTAACTTTGTAAAAAGTAAACTCGCTCGTGAATCTGTCGAAGGCGCAGGCACTGTCGTTCCAGATGGCATCGAGCTGCCGGCTGAGTCCGTGGAAGGTACTCTGGCTGACATCGAGCATGACACCAAACCGATCGACCAGCTGGACGCAGAAGCAGACGTGCTGGCAGAAGACGGTGACGAAACTGATGCACAGCTGGATGCAGTTGATGCTGCTGAAGCCGCCGCTGACGGCGAAGGCGAAGATGGCGAAGAGCCAATGGAAGTGGAAGAAGATATGCCTGACGAAGCTGCTGAGCAGCTGGACGTTGCGCAGGAATCTATCCGTAAGCGTTGGGCATTCGATCACCGCGTAAGCGTTGCGCAGGAATCTTACGGCGCACGTAAACGCCGTCAG…	0.199017	TRUE
106_hypothetical_protein	0	2	0.1115	0.0298	0.2677	253	0.933178	21.9047	1.00166	376.641	23	4	Enterobacteria phage SEGD1	23	187	AMR59705.1	ATGGCTAACTTTGTAAAAAGTAAACTCGCTCGTGAATCTGTCGAAGGCGCAGGCACTGTCGTTCCAGATGGCATCGAGCTGCCGGCTGAGTCCGTGGAAGGTACTCTGGCTGACATCGAGCATGACACCAAACCGATCGACCAGCTGGACGCAGAAGCAGACGTGCTGGCAGAAGACGGTGACGAAACTGATGCACAGCTGGATGCAGTTGATGCTGCTGAAGCCGCCGCTGACGGCGAAGGCGAAGATGGCGAAGAGCCAATGGAAGTGGAAGAAGATATGCCTGACGAAGCTGCTGAGCAGCTGGACGTTGCGCAGGAATCTATCCGTAAGCGTTGGGCATTCGATCACCGCGTAAGCGTTGCGCAGGAATCTTACGGCGCACGTAAACGCCGTCAG…	0.199017	TRUE
107_hypothetical_protein	1	0	0.1362	0.0069	0.0504	NA	NA	NA	NA	NA	23	4	Enterobacteria phage SEGD1	23	187	AMR59706.1	ATGAAAACTATCAATCTGCTTACTCTGGCTAATGGCTCTATCGAACGTAGCGAAGACGACGGTGCTATCCTGCAAGCAACCAACGGCTTTAAAATTATACTGTCCCCAATTCAATTCACCGGCTTACAAGTCTGGCTGCGCGAAATCAACAAACGCAAACTGCCGCGCCGTATGGCGGTTGGCGACCTGCTCTTTACACTGGATAACGTTGACGGTGTTAAACCGGAACTGTACGAAGTTCAGTACAAAGCCGCAGTCGACACACTGCGCCTGAAGAAAGGGGAAGAAATCAAATTCATTCCGGTGACCTATAATGGTAACAATTACCTGCAGATGGAAGACACCCCGTTCGCTGTGCACGTCACTGACACTGCTGTTGAATTGGTCATTGCCTTTGGT…	0.18015	FALSE
107_hypothetical_protein	1	2	0.0374	0.0017	0.0467	NA	NA	NA	NA	NA	23	4	Enterobacteria phage SEGD1	23	187	AMR59706.1	ATGAAAACTATCAATCTGCTTACTCTGGCTAATGGCTCTATCGAACGTAGCGAAGACGACGGTGCTATCCTGCAAGCAACCAACGGCTTTAAAATTATACTGTCCCCAATTCAATTCACCGGCTTACAAGTCTGGCTGCGCGAAATCAACAAACGCAAACTGCCGCGCCGTATGGCGGTTGGCGACCTGCTCTTTACACTGGATAACGTTGACGGTGTTAAACCGGAACTGTACGAAGTTCAGTACAAAGCCGCAGTCGACACACTGCGCCTGAAGAAAGGGGAAGAAATCAAATTCATTCCGGTGACCTATAATGGTAACAATTACCTGCAGATGGAAGACACCCCGTTCGCTGTGCACGTCACTGACACTGCTGTTGAATTGGTCATTGCCTTTGGT…	0.18015	FALSE
107_hypothetical_protein	1	22	0.4712	0.0039	0.0084	NA	NA	NA	NA	NA	23	4	Enterobacteria phage SEGD1	23	187	AMR59706.1	ATGAAAACTATCAATCTGCTTACTCTGGCTAATGGCTCTATCGAACGTAGCGAAGACGACGGTGCTATCCTGCAAGCAACCAACGGCTTTAAAATTATACTGTCCCCAATTCAATTCACCGGCTTACAAGTCTGGCTGCGCGAAATCAACAAACGCAAACTGCCGCGCCGTATGGCGGTTGGCGACCTGCTCTTTACACTGGATAACGTTGACGGTGTTAAACCGGAACTGTACGAAGTTCAGTACAAAGCCGCAGTCGACACACTGCGCCTGAAGAAAGGGGAAGAAATCAAATTCATTCCGGTGACCTATAATGGTAACAATTACCTGCAGATGGAAGACACCCCGTTCGCTGTGCACGTCACTGACACTGCTGTTGAATTGGTCATTGCCTTTGGT…	0.18015	FALSE
107_hypothetical_protein	0	2	0.1654	0.0054	0.0325	NA	NA	NA	NA	NA	23	4	Enterobacteria phage SEGD1	23	187	AMR59706.1	ATGAAAACTATCAATCTGCTTACTCTGGCTAATGGCTCTATCGAACGTAGCGAAGACGACGGTGCTATCCTGCAAGCAACCAACGGCTTTAAAATTATACTGTCCCCAATTCAATTCACCGGCTTACAAGTCTGGCTGCGCGAAATCAACAAACGCAAACTGCCGCGCCGTATGGCGGTTGGCGACCTGCTCTTTACACTGGATAACGTTGACGGTGTTAAACCGGAACTGTACGAAGTTCAGTACAAAGCCGCAGTCGACACACTGCGCCTGAAGAAAGGGGAAGAAATCAAATTCATTCCGGTGACCTATAATGGTAACAATTACCTGCAGATGGAAGACACCCCGTTCGCTGTGCACGTCACTGACACTGCTGTTGAATTGGTCATTGCCTTTGGT…	0.18015	FALSE
107_hypothetical_protein	0	22	0.1389	0.0069	0.0496	NA	NA	NA	NA	NA	23	4	Enterobacteria phage SEGD1	23	187	AMR59706.1	ATGAAAACTATCAATCTGCTTACTCTGGCTAATGGCTCTATCGAACGTAGCGAAGACGACGGTGCTATCCTGCAAGCAACCAACGGCTTTAAAATTATACTGTCCCCAATTCAATTCACCGGCTTACAAGTCTGGCTGCGCGAAATCAACAAACGCAAACTGCCGCGCCGTATGGCGGTTGGCGACCTGCTCTTTACACTGGATAACGTTGACGGTGTTAAACCGGAACTGTACGAAGTTCAGTACAAAGCCGCAGTCGACACACTGCGCCTGAAGAAAGGGGAAGAAATCAAATTCATTCCGGTGACCTATAATGGTAACAATTACCTGCAGATGGAAGACACCCCGTTCGCTGTGCACGTCACTGACACTGCTGTTGAATTGGTCATTGCCTTTGGT…	0.18015	FALSE
107_hypothetical_protein	2	22	0.1318	0.0055	0.0416	NA	NA	NA	NA	NA	23	4	Enterobacteria phage SEGD1	23	187	AMR59706.1	ATGAAAACTATCAATCTGCTTACTCTGGCTAATGGCTCTATCGAACGTAGCGAAGACGACGGTGCTATCCTGCAAGCAACCAACGGCTTTAAAATTATACTGTCCCCAATTCAATTCACCGGCTTACAAGTCTGGCTGCGCGAAATCAACAAACGCAAACTGCCGCGCCGTATGGCGGTTGGCGACCTGCTCTTTACACTGGATAACGTTGACGGTGTTAAACCGGAACTGTACGAAGTTCAGTACAAAGCCGCAGTCGACACACTGCGCCTGAAGAAAGGGGAAGAAATCAAATTCATTCCGGTGACCTATAATGGTAACAATTACCTGCAGATGGAAGACACCCCGTTCGCTGTGCACGTCACTGACACTGCTGTTGAATTGGTCATTGCCTTTGGT…	0.18015	FALSE
108_hypothetical_protein	0	2	0.2518	0.0109	0.0433	35	0.940221	18.6524	1.00942	176.141	23	4	Enterobacteria phage SEGD1	23	187	AMR59707.1	ATGAAACGTGTCAATCTTAAAGATATTATTAGCGTAAGTAACGATAAATCATCGCCCCTTTGGGATGAGGTTACTACGCTGCAATTTAGTACCAGTGTCATGACAATCCCGCGTCCAGTTATGATTGGTCTGGGCGTATTCATTTTAGAATGTGATCGTCGTGCAGCAGGCACGCACATTCTAACGTACGGTGGGTACGAGTTTGTCGTCGAAGGTGAACTTAACAAACATTGCTCGGAGAGCATCATCGGTCTTTGGAAATACTTAATCGATGCGGGATTGTCCGACATGTCTAAAGTCTGTAGTCACGATTACGGTAAGTTGGAGCATTTTGTTCGTCGTAACGGTGAGCGTGTTCCGGTGACGATTGATGGTTACCAGACCAAAATGGTCACCGCG…	0.80634	TRUE
108_hypothetical_protein	1	2	1.552	0.0085	0.0055	35	0.940221	18.6524	1.00942	176.141	23	4	Enterobacteria phage SEGD1	23	187	AMR59707.1	ATGAAACGTGTCAATCTTAAAGATATTATTAGCGTAAGTAACGATAAATCATCGCCCCTTTGGGATGAGGTTACTACGCTGCAATTTAGTACCAGTGTCATGACAATCCCGCGTCCAGTTATGATTGGTCTGGGCGTATTCATTTTAGAATGTGATCGTCGTGCAGCAGGCACGCACATTCTAACGTACGGTGGGTACGAGTTTGTCGTCGAAGGTGAACTTAACAAACATTGCTCGGAGAGCATCATCGGTCTTTGGAAATACTTAATCGATGCGGGATTGTCCGACATGTCTAAAGTCTGTAGTCACGATTACGGTAAGTTGGAGCATTTTGTTCGTCGTAACGGTGAGCGTGTTCCGGTGACGATTGATGGTTACCAGACCAAAATGGTCACCGCG…	0.80634	TRUE
108_hypothetical_protein	1	22	1.9102	0.0129	0.0067	35	0.940221	18.6524	1.00942	176.141	23	4	Enterobacteria phage SEGD1	23	187	AMR59707.1	ATGAAACGTGTCAATCTTAAAGATATTATTAGCGTAAGTAACGATAAATCATCGCCCCTTTGGGATGAGGTTACTACGCTGCAATTTAGTACCAGTGTCATGACAATCCCGCGTCCAGTTATGATTGGTCTGGGCGTATTCATTTTAGAATGTGATCGTCGTGCAGCAGGCACGCACATTCTAACGTACGGTGGGTACGAGTTTGTCGTCGAAGGTGAACTTAACAAACATTGCTCGGAGAGCATCATCGGTCTTTGGAAATACTTAATCGATGCGGGATTGTCCGACATGTCTAAAGTCTGTAGTCACGATTACGGTAAGTTGGAGCATTTTGTTCGTCGTAACGGTGAGCGTGTTCCGGTGACGATTGATGGTTACCAGACCAAAATGGTCACCGCG…	0.80634	TRUE
108_hypothetical_protein	0	22	0.2533	0.0109	0.0431	35	0.940221	18.6524	1.00942	176.141	23	4	Enterobacteria phage SEGD1	23	187	AMR59707.1	ATGAAACGTGTCAATCTTAAAGATATTATTAGCGTAAGTAACGATAAATCATCGCCCCTTTGGGATGAGGTTACTACGCTGCAATTTAGTACCAGTGTCATGACAATCCCGCGTCCAGTTATGATTGGTCTGGGCGTATTCATTTTAGAATGTGATCGTCGTGCAGCAGGCACGCACATTCTAACGTACGGTGGGTACGAGTTTGTCGTCGAAGGTGAACTTAACAAACATTGCTCGGAGAGCATCATCGGTCTTTGGAAATACTTAATCGATGCGGGATTGTCCGACATGTCTAAAGTCTGTAGTCACGATTACGGTAAGTTGGAGCATTTTGTTCGTCGTAACGGTGAGCGTGTTCCGGTGACGATTGATGGTTACCAGACCAAAATGGTCACCGCG…	0.80634	TRUE
108_hypothetical_protein	1	0	0.0644	0.0026	0.0402	35	0.940221	18.6524	1.00942	176.141	23	4	Enterobacteria phage SEGD1	23	187	AMR59707.1	ATGAAACGTGTCAATCTTAAAGATATTATTAGCGTAAGTAACGATAAATCATCGCCCCTTTGGGATGAGGTTACTACGCTGCAATTTAGTACCAGTGTCATGACAATCCCGCGTCCAGTTATGATTGGTCTGGGCGTATTCATTTTAGAATGTGATCGTCGTGCAGCAGGCACGCACATTCTAACGTACGGTGGGTACGAGTTTGTCGTCGAAGGTGAACTTAACAAACATTGCTCGGAGAGCATCATCGGTCTTTGGAAATACTTAATCGATGCGGGATTGTCCGACATGTCTAAAGTCTGTAGTCACGATTACGGTAAGTTGGAGCATTTTGTTCGTCGTAACGGTGAGCGTGTTCCGGTGACGATTGATGGTTACCAGACCAAAATGGTCACCGCG…	0.80634	TRUE
108_hypothetical_protein	0	2	0.2518	0.0109	0.0433	55	0.940436	18.724	1.00933	177.188	23	4	Enterobacteria phage SEGD1	23	187	AMR59707.1	ATGAAACGTGTCAATCTTAAAGATATTATTAGCGTAAGTAACGATAAATCATCGCCCCTTTGGGATGAGGTTACTACGCTGCAATTTAGTACCAGTGTCATGACAATCCCGCGTCCAGTTATGATTGGTCTGGGCGTATTCATTTTAGAATGTGATCGTCGTGCAGCAGGCACGCACATTCTAACGTACGGTGGGTACGAGTTTGTCGTCGAAGGTGAACTTAACAAACATTGCTCGGAGAGCATCATCGGTCTTTGGAAATACTTAATCGATGCGGGATTGTCCGACATGTCTAAAGTCTGTAGTCACGATTACGGTAAGTTGGAGCATTTTGTTCGTCGTAACGGTGAGCGTGTTCCGGTGACGATTGATGGTTACCAGACCAAAATGGTCACCGCG…	0.80634	TRUE
108_hypothetical_protein	1	2	1.552	0.0085	0.0055	55	0.940436	18.724	1.00933	177.188	23	4	Enterobacteria phage SEGD1	23	187	AMR59707.1	ATGAAACGTGTCAATCTTAAAGATATTATTAGCGTAAGTAACGATAAATCATCGCCCCTTTGGGATGAGGTTACTACGCTGCAATTTAGTACCAGTGTCATGACAATCCCGCGTCCAGTTATGATTGGTCTGGGCGTATTCATTTTAGAATGTGATCGTCGTGCAGCAGGCACGCACATTCTAACGTACGGTGGGTACGAGTTTGTCGTCGAAGGTGAACTTAACAAACATTGCTCGGAGAGCATCATCGGTCTTTGGAAATACTTAATCGATGCGGGATTGTCCGACATGTCTAAAGTCTGTAGTCACGATTACGGTAAGTTGGAGCATTTTGTTCGTCGTAACGGTGAGCGTGTTCCGGTGACGATTGATGGTTACCAGACCAAAATGGTCACCGCG…	0.80634	TRUE
108_hypothetical_protein	1	22	1.9102	0.0129	0.0067	55	0.940436	18.724	1.00933	177.188	23	4	Enterobacteria phage SEGD1	23	187	AMR59707.1	ATGAAACGTGTCAATCTTAAAGATATTATTAGCGTAAGTAACGATAAATCATCGCCCCTTTGGGATGAGGTTACTACGCTGCAATTTAGTACCAGTGTCATGACAATCCCGCGTCCAGTTATGATTGGTCTGGGCGTATTCATTTTAGAATGTGATCGTCGTGCAGCAGGCACGCACATTCTAACGTACGGTGGGTACGAGTTTGTCGTCGAAGGTGAACTTAACAAACATTGCTCGGAGAGCATCATCGGTCTTTGGAAATACTTAATCGATGCGGGATTGTCCGACATGTCTAAAGTCTGTAGTCACGATTACGGTAAGTTGGAGCATTTTGTTCGTCGTAACGGTGAGCGTGTTCCGGTGACGATTGATGGTTACCAGACCAAAATGGTCACCGCG…	0.80634	TRUE
108_hypothetical_protein	0	22	0.2533	0.0109	0.0431	55	0.940436	18.724	1.00933	177.188	23	4	Enterobacteria phage SEGD1	23	187	AMR59707.1	ATGAAACGTGTCAATCTTAAAGATATTATTAGCGTAAGTAACGATAAATCATCGCCCCTTTGGGATGAGGTTACTACGCTGCAATTTAGTACCAGTGTCATGACAATCCCGCGTCCAGTTATGATTGGTCTGGGCGTATTCATTTTAGAATGTGATCGTCGTGCAGCAGGCACGCACATTCTAACGTACGGTGGGTACGAGTTTGTCGTCGAAGGTGAACTTAACAAACATTGCTCGGAGAGCATCATCGGTCTTTGGAAATACTTAATCGATGCGGGATTGTCCGACATGTCTAAAGTCTGTAGTCACGATTACGGTAAGTTGGAGCATTTTGTTCGTCGTAACGGTGAGCGTGTTCCGGTGACGATTGATGGTTACCAGACCAAAATGGTCACCGCG…	0.80634	TRUE
108_hypothetical_protein	1	0	0.0644	0.0026	0.0402	55	0.940436	18.724	1.00933	177.188	23	4	Enterobacteria phage SEGD1	23	187	AMR59707.1	ATGAAACGTGTCAATCTTAAAGATATTATTAGCGTAAGTAACGATAAATCATCGCCCCTTTGGGATGAGGTTACTACGCTGCAATTTAGTACCAGTGTCATGACAATCCCGCGTCCAGTTATGATTGGTCTGGGCGTATTCATTTTAGAATGTGATCGTCGTGCAGCAGGCACGCACATTCTAACGTACGGTGGGTACGAGTTTGTCGTCGAAGGTGAACTTAACAAACATTGCTCGGAGAGCATCATCGGTCTTTGGAAATACTTAATCGATGCGGGATTGTCCGACATGTCTAAAGTCTGTAGTCACGATTACGGTAAGTTGGAGCATTTTGTTCGTCGTAACGGTGAGCGTGTTCCGGTGACGATTGATGGTTACCAGACCAAAATGGTCACCGCG…	0.80634	TRUE
109_hypothetical_protein	1	22	0.284	0.0079	0.0277	110	0.946162	20.6944	1.00516	248.268	23	4	Enterobacteria phage SEGD1	23	187	AMR59708.1	ATGACCGATAAATTTAAATTTGAGATGACGCCAGAAACCGCAAACGTAGAACCGCAGATTCGCCTCCGTGTACGAGATGTCGAATACTGTCTAGCGGTAGTTGAAGAAGACCTGGCAGAGGCCTTGTTGCTGCTCGGCGACAGGGAATGGCTTGGTACGCTAACTATTAGGCTTAAGAGGCCGTTGGTTGGTAGTGGGATGTTTGCAGGTTGCTGTACGAACAGTCTGTTGGTCGATGTGGATGCCAGAACGGTATCACTGTCGGTGATTCTGGACTATCCGGTGACATTCTCGTATAGCCGTCTTGAATTTAGTCGCCATTTACGCCACGCAATGAAAGAATTATCTAAAGCCCGTAGGAGCAAACCGTGA	0.349217	TRUE
109_hypothetical_protein	1	2	0.001	0	0.0307	110	0.946162	20.6944	1.00516	248.268	23	4	Enterobacteria phage SEGD1	23	187	AMR59708.1	ATGACCGATAAATTTAAATTTGAGATGACGCCAGAAACCGCAAACGTAGAACCGCAGATTCGCCTCCGTGTACGAGATGTCGAATACTGTCTAGCGGTAGTTGAAGAAGACCTGGCAGAGGCCTTGTTGCTGCTCGGCGACAGGGAATGGCTTGGTACGCTAACTATTAGGCTTAAGAGGCCGTTGGTTGGTAGTGGGATGTTTGCAGGTTGCTGTACGAACAGTCTGTTGGTCGATGTGGATGCCAGAACGGTATCACTGTCGGTGATTCTGGACTATCCGGTGACATTCTCGTATAGCCGTCTTGAATTTAGTCGCCATTTACGCCACGCAATGAAAGAATTATCTAAAGCCCGTAGGAGCAAACCGTGA	0.349217	TRUE
109_hypothetical_protein	0	2	0.3219	0.0205	0.0636	110	0.946162	20.6944	1.00516	248.268	23	4	Enterobacteria phage SEGD1	23	187	AMR59708.1	ATGACCGATAAATTTAAATTTGAGATGACGCCAGAAACCGCAAACGTAGAACCGCAGATTCGCCTCCGTGTACGAGATGTCGAATACTGTCTAGCGGTAGTTGAAGAAGACCTGGCAGAGGCCTTGTTGCTGCTCGGCGACAGGGAATGGCTTGGTACGCTAACTATTAGGCTTAAGAGGCCGTTGGTTGGTAGTGGGATGTTTGCAGGTTGCTGTACGAACAGTCTGTTGGTCGATGTGGATGCCAGAACGGTATCACTGTCGGTGATTCTGGACTATCCGGTGACATTCTCGTATAGCCGTCTTGAATTTAGTCGCCATTTACGCCACGCAATGAAAGAATTATCTAAAGCCCGTAGGAGCAAACCGTGA	0.349217	TRUE
109_hypothetical_protein	2	22	0.2851	0.0079	0.0276	110	0.946162	20.6944	1.00516	248.268	23	4	Enterobacteria phage SEGD1	23	187	AMR59708.1	ATGACCGATAAATTTAAATTTGAGATGACGCCAGAAACCGCAAACGTAGAACCGCAGATTCGCCTCCGTGTACGAGATGTCGAATACTGTCTAGCGGTAGTTGAAGAAGACCTGGCAGAGGCCTTGTTGCTGCTCGGCGACAGGGAATGGCTTGGTACGCTAACTATTAGGCTTAAGAGGCCGTTGGTTGGTAGTGGGATGTTTGCAGGTTGCTGTACGAACAGTCTGTTGGTCGATGTGGATGCCAGAACGGTATCACTGTCGGTGATTCTGGACTATCCGGTGACATTCTCGTATAGCCGTCTTGAATTTAGTCGCCATTTACGCCACGCAATGAAAGAATTATCTAAAGCCCGTAGGAGCAAACCGTGA	0.349217	TRUE
109_hypothetical_protein	0	22	0.4717	0.0192	0.0406	110	0.946162	20.6944	1.00516	248.268	23	4	Enterobacteria phage SEGD1	23	187	AMR59708.1	ATGACCGATAAATTTAAATTTGAGATGACGCCAGAAACCGCAAACGTAGAACCGCAGATTCGCCTCCGTGTACGAGATGTCGAATACTGTCTAGCGGTAGTTGAAGAAGACCTGGCAGAGGCCTTGTTGCTGCTCGGCGACAGGGAATGGCTTGGTACGCTAACTATTAGGCTTAAGAGGCCGTTGGTTGGTAGTGGGATGTTTGCAGGTTGCTGTACGAACAGTCTGTTGGTCGATGTGGATGCCAGAACGGTATCACTGTCGGTGATTCTGGACTATCCGGTGACATTCTCGTATAGCCGTCTTGAATTTAGTCGCCATTTACGCCACGCAATGAAAGAATTATCTAAAGCCCGTAGGAGCAAACCGTGA	0.349217	TRUE
109_hypothetical_protein	1	0	0.7316	0.02	0.0274	110	0.946162	20.6944	1.00516	248.268	23	4	Enterobacteria phage SEGD1	23	187	AMR59708.1	ATGACCGATAAATTTAAATTTGAGATGACGCCAGAAACCGCAAACGTAGAACCGCAGATTCGCCTCCGTGTACGAGATGTCGAATACTGTCTAGCGGTAGTTGAAGAAGACCTGGCAGAGGCCTTGTTGCTGCTCGGCGACAGGGAATGGCTTGGTACGCTAACTATTAGGCTTAAGAGGCCGTTGGTTGGTAGTGGGATGTTTGCAGGTTGCTGTACGAACAGTCTGTTGGTCGATGTGGATGCCAGAACGGTATCACTGTCGGTGATTCTGGACTATCCGGTGACATTCTCGTATAGCCGTCTTGAATTTAGTCGCCATTTACGCCACGCAATGAAAGAATTATCTAAAGCCCGTAGGAGCAAACCGTGA	0.349217	TRUE
110_putative_dihydrofola	1	0	0.047	0.0077	0.1642	NA	NA	NA	NA	NA	23	4	Enterobacteria phage SEGD1	23	187	AMR59709.1	GTGAAACTCTCTATTATCGTCGCGATGGACCGCAACAACGCCATCGGTAAAAACAATGAACTGCCGTGGCGTCTGCCTGCCGACCTGGCTAACTTTAAGGCAATTACCACAGGGAAGAACGTTATCATGGGTAGTAAGACCTGGGAATCGTTAGGTTGTCGTCCTTTGCCTAACCGCGGTAACTTAATTGTTACTCGTAACCCAGAAAGTTATATTAGTGGCCGGGAAGAACACACGGACATGCGTTTGGTGACGTATCACACGAGTATTGATTTAGCTATCAAAGCTCTGGAGCGTATTGAAAAAGATACCGGTAAAGAGCAAGAGGTGATGATTATCGGCGGCGCATCAGTTTATCAACAAACCCTCGCTCGCGCGGATCGTATTTATCTATCGCGT…	0.0885667	FALSE
110_putative_dihydrofola	1	2	0.0891	0.0057	0.0639	NA	NA	NA	NA	NA	23	4	Enterobacteria phage SEGD1	23	187	AMR59709.1	GTGAAACTCTCTATTATCGTCGCGATGGACCGCAACAACGCCATCGGTAAAAACAATGAACTGCCGTGGCGTCTGCCTGCCGACCTGGCTAACTTTAAGGCAATTACCACAGGGAAGAACGTTATCATGGGTAGTAAGACCTGGGAATCGTTAGGTTGTCGTCCTTTGCCTAACCGCGGTAACTTAATTGTTACTCGTAACCCAGAAAGTTATATTAGTGGCCGGGAAGAACACACGGACATGCGTTTGGTGACGTATCACACGAGTATTGATTTAGCTATCAAAGCTCTGGAGCGTATTGAAAAAGATACCGGTAAAGAGCAAGAGGTGATGATTATCGGCGGCGCATCAGTTTATCAACAAACCCTCGCTCGCGCGGATCGTATTTATCTATCGCGT…	0.0885667	FALSE
110_putative_dihydrofola	1	22	0.001	0	0.0446	NA	NA	NA	NA	NA	23	4	Enterobacteria phage SEGD1	23	187	AMR59709.1	GTGAAACTCTCTATTATCGTCGCGATGGACCGCAACAACGCCATCGGTAAAAACAATGAACTGCCGTGGCGTCTGCCTGCCGACCTGGCTAACTTTAAGGCAATTACCACAGGGAAGAACGTTATCATGGGTAGTAAGACCTGGGAATCGTTAGGTTGTCGTCCTTTGCCTAACCGCGGTAACTTAATTGTTACTCGTAACCCAGAAAGTTATATTAGTGGCCGGGAAGAACACACGGACATGCGTTTGGTGACGTATCACACGAGTATTGATTTAGCTATCAAAGCTCTGGAGCGTATTGAAAAAGATACCGGTAAAGAGCAAGAGGTGATGATTATCGGCGGCGCATCAGTTTATCAACAAACCCTCGCTCGCGCGGATCGTATTTATCTATCGCGT…	0.0885667	FALSE
110_putative_dihydrofola	0	2	0.0566	0.0079	0.139	NA	NA	NA	NA	NA	23	4	Enterobacteria phage SEGD1	23	187	AMR59709.1	GTGAAACTCTCTATTATCGTCGCGATGGACCGCAACAACGCCATCGGTAAAAACAATGAACTGCCGTGGCGTCTGCCTGCCGACCTGGCTAACTTTAAGGCAATTACCACAGGGAAGAACGTTATCATGGGTAGTAAGACCTGGGAATCGTTAGGTTGTCGTCCTTTGCCTAACCGCGGTAACTTAATTGTTACTCGTAACCCAGAAAGTTATATTAGTGGCCGGGAAGAACACACGGACATGCGTTTGGTGACGTATCACACGAGTATTGATTTAGCTATCAAAGCTCTGGAGCGTATTGAAAAAGATACCGGTAAAGAGCAAGAGGTGATGATTATCGGCGGCGCATCAGTTTATCAACAAACCCTCGCTCGCGCGGATCGTATTTATCTATCGCGT…	0.0885667	FALSE
110_putative_dihydrofola	0	22	0.0571	0.0079	0.1378	NA	NA	NA	NA	NA	23	4	Enterobacteria phage SEGD1	23	187	AMR59709.1	GTGAAACTCTCTATTATCGTCGCGATGGACCGCAACAACGCCATCGGTAAAAACAATGAACTGCCGTGGCGTCTGCCTGCCGACCTGGCTAACTTTAAGGCAATTACCACAGGGAAGAACGTTATCATGGGTAGTAAGACCTGGGAATCGTTAGGTTGTCGTCCTTTGCCTAACCGCGGTAACTTAATTGTTACTCGTAACCCAGAAAGTTATATTAGTGGCCGGGAAGAACACACGGACATGCGTTTGGTGACGTATCACACGAGTATTGATTTAGCTATCAAAGCTCTGGAGCGTATTGAAAAAGATACCGGTAAAGAGCAAGAGGTGATGATTATCGGCGGCGCATCAGTTTATCAACAAACCCTCGCTCGCGCGGATCGTATTTATCTATCGCGT…	0.0885667	FALSE
110_putative_dihydrofola	2	22	0.2806	0.0061	0.0217	NA	NA	NA	NA	NA	23	4	Enterobacteria phage SEGD1	23	187	AMR59709.1	GTGAAACTCTCTATTATCGTCGCGATGGACCGCAACAACGCCATCGGTAAAAACAATGAACTGCCGTGGCGTCTGCCTGCCGACCTGGCTAACTTTAAGGCAATTACCACAGGGAAGAACGTTATCATGGGTAGTAAGACCTGGGAATCGTTAGGTTGTCGTCCTTTGCCTAACCGCGGTAACTTAATTGTTACTCGTAACCCAGAAAGTTATATTAGTGGCCGGGAAGAACACACGGACATGCGTTTGGTGACGTATCACACGAGTATTGATTTAGCTATCAAAGCTCTGGAGCGTATTGAAAAAGATACCGGTAAAGAGCAAGAGGTGATGATTATCGGCGGCGCATCAGTTTATCAACAAACCCTCGCTCGCGCGGATCGTATTTATCTATCGCGT…	0.0885667	FALSE
111_hypothetical_protein	2	22	0.4996	0.0248	0.0497	NA	NA	NA	NA	NA	23	4	Enterobacteria phage SEGD1	23	187	AMR59710.1	GTGGAAAAGAAATCTGTTAAAGGTTACGTGATGGAAGTAACCCCAAAAGCGGCTGAACTGGCGAAAGAGTATACCGATTGTATTCTACCACTGACCTCAATTGTGGTTTGCGAGGGTTCCTTCTATCTCATTTTCGGCAGCAACGAGCTGGTTTATGCATACATCGATGACCCTGATCAAGTTACAGCCCTCTCTATCGCGATGGGTAAAAGGTTATCAGACAAGATGATTGAATTCGTTGTCGGGCAAACGATGGACATTATCCGCAATCCGGTTGGGCACAGCGGAATAAAATGTAAGAAGTGGCAGCTGGCTTGGCTGGCCCACTAA	0.286283	FALSE
111_hypothetical_protein	1	0	0.221	0.0505	0.2286	NA	NA	NA	NA	NA	23	4	Enterobacteria phage SEGD1	23	187	AMR59710.1	GTGGAAAAGAAATCTGTTAAAGGTTACGTGATGGAAGTAACCCCAAAAGCGGCTGAACTGGCGAAAGAGTATACCGATTGTATTCTACCACTGACCTCAATTGTGGTTTGCGAGGGTTCCTTCTATCTCATTTTCGGCAGCAACGAGCTGGTTTATGCATACATCGATGACCCTGATCAAGTTACAGCCCTCTCTATCGCGATGGGTAAAAGGTTATCAGACAAGATGATTGAATTCGTTGTCGGGCAAACGATGGACATTATCCGCAATCCGGTTGGGCACAGCGGAATAAAATGTAAGAAGTGGCAGCTGGCTTGGCTGGCCCACTAA	0.286283	FALSE
111_hypothetical_protein	1	2	0.2843	0.0145	0.051	NA	NA	NA	NA	NA	23	4	Enterobacteria phage SEGD1	23	187	AMR59710.1	GTGGAAAAGAAATCTGTTAAAGGTTACGTGATGGAAGTAACCCCAAAAGCGGCTGAACTGGCGAAAGAGTATACCGATTGTATTCTACCACTGACCTCAATTGTGGTTTGCGAGGGTTCCTTCTATCTCATTTTCGGCAGCAACGAGCTGGTTTATGCATACATCGATGACCCTGATCAAGTTACAGCCCTCTCTATCGCGATGGGTAAAAGGTTATCAGACAAGATGATTGAATTCGTTGTCGGGCAAACGATGGACATTATCCGCAATCCGGTTGGGCACAGCGGAATAAAATGTAAGAAGTGGCAGCTGGCTTGGCTGGCCCACTAA	0.286283	FALSE
111_hypothetical_protein	1	22	0.419	0.0307	0.0733	NA	NA	NA	NA	NA	23	4	Enterobacteria phage SEGD1	23	187	AMR59710.1	GTGGAAAAGAAATCTGTTAAAGGTTACGTGATGGAAGTAACCCCAAAAGCGGCTGAACTGGCGAAAGAGTATACCGATTGTATTCTACCACTGACCTCAATTGTGGTTTGCGAGGGTTCCTTCTATCTCATTTTCGGCAGCAACGAGCTGGTTTATGCATACATCGATGACCCTGATCAAGTTACAGCCCTCTCTATCGCGATGGGTAAAAGGTTATCAGACAAGATGATTGAATTCGTTGTCGGGCAAACGATGGACATTATCCGCAATCCGGTTGGGCACAGCGGAATAAAATGTAAGAAGTGGCAGCTGGCTTGGCTGGCCCACTAA	0.286283	FALSE
111_hypothetical_protein	0	2	0.1741	0.0449	0.2581	NA	NA	NA	NA	NA	23	4	Enterobacteria phage SEGD1	23	187	AMR59710.1	GTGGAAAAGAAATCTGTTAAAGGTTACGTGATGGAAGTAACCCCAAAAGCGGCTGAACTGGCGAAAGAGTATACCGATTGTATTCTACCACTGACCTCAATTGTGGTTTGCGAGGGTTCCTTCTATCTCATTTTCGGCAGCAACGAGCTGGTTTATGCATACATCGATGACCCTGATCAAGTTACAGCCCTCTCTATCGCGATGGGTAAAAGGTTATCAGACAAGATGATTGAATTCGTTGTCGGGCAAACGATGGACATTATCCGCAATCCGGTTGGGCACAGCGGAATAAAATGTAAGAAGTGGCAGCTGGCTTGGCTGGCCCACTAA	0.286283	FALSE
111_hypothetical_protein	0	22	0.1197	0.0347	0.2897	NA	NA	NA	NA	NA	23	4	Enterobacteria phage SEGD1	23	187	AMR59710.1	GTGGAAAAGAAATCTGTTAAAGGTTACGTGATGGAAGTAACCCCAAAAGCGGCTGAACTGGCGAAAGAGTATACCGATTGTATTCTACCACTGACCTCAATTGTGGTTTGCGAGGGTTCCTTCTATCTCATTTTCGGCAGCAACGAGCTGGTTTATGCATACATCGATGACCCTGATCAAGTTACAGCCCTCTCTATCGCGATGGGTAAAAGGTTATCAGACAAGATGATTGAATTCGTTGTCGGGCAAACGATGGACATTATCCGCAATCCGGTTGGGCACAGCGGAATAAAATGTAAGAAGTGGCAGCTGGCTTGGCTGGCCCACTAA	0.286283	FALSE
112_hypothetical_protein	1	0	0.0333	0.0029	0.088	NA	NA	NA	NA	NA	23	4	Enterobacteria phage SEGD1	23	187	AMR59711.1	ATGCAACAGTATTTTGAAATTCCATCGTTGGACAAGACCATGCGCAAAGCTGTGGTCGACGGCGTCGTAGAACGTGTGCTAAACGAATCTGGTATTGAACGTGCCAGTGTTGTTTTCACGGATAGCTTCAACACCGCCCATCAGCCAGGCTCTACGCTCGGCGATGAGACACCGGTGGACTATTCAGCACCGAACCGTGTCTACGTCGAAGTGGAAGAAGAACGTGATGAACGTGCACGCATTAACCGTCAAGTTGGGTTAGCGGCAGAGATTCCATTCTTCCATAACCCCGAAGACCAAGTACGCGCTGCTCCTGTCCGCGTAATGTATAACGTGACCATCACGCTCCGGCGTGTCGGCCCATCACGCGACGAATTGTTACGTTGGGCGAACCGCCTG…	0.04325	FALSE
112_hypothetical_protein	1	2	0.0416	0.001	0.0236	NA	NA	NA	NA	NA	23	4	Enterobacteria phage SEGD1	23	187	AMR59711.1	ATGCAACAGTATTTTGAAATTCCATCGTTGGACAAGACCATGCGCAAAGCTGTGGTCGACGGCGTCGTAGAACGTGTGCTAAACGAATCTGGTATTGAACGTGCCAGTGTTGTTTTCACGGATAGCTTCAACACCGCCCATCAGCCAGGCTCTACGCTCGGCGATGAGACACCGGTGGACTATTCAGCACCGAACCGTGTCTACGTCGAAGTGGAAGAAGAACGTGATGAACGTGCACGCATTAACCGTCAAGTTGGGTTAGCGGCAGAGATTCCATTCTTCCATAACCCCGAAGACCAAGTACGCGCTGCTCCTGTCCGCGTAATGTATAACGTGACCATCACGCTCCGGCGTGTCGGCCCATCACGCGACGAATTGTTACGTTGGGCGAACCGCCTG…	0.04325	FALSE
112_hypothetical_protein	1	22	0.0529	0.0041	0.0769	NA	NA	NA	NA	NA	23	4	Enterobacteria phage SEGD1	23	187	AMR59711.1	ATGCAACAGTATTTTGAAATTCCATCGTTGGACAAGACCATGCGCAAAGCTGTGGTCGACGGCGTCGTAGAACGTGTGCTAAACGAATCTGGTATTGAACGTGCCAGTGTTGTTTTCACGGATAGCTTCAACACCGCCCATCAGCCAGGCTCTACGCTCGGCGATGAGACACCGGTGGACTATTCAGCACCGAACCGTGTCTACGTCGAAGTGGAAGAAGAACGTGATGAACGTGCACGCATTAACCGTCAAGTTGGGTTAGCGGCAGAGATTCCATTCTTCCATAACCCCGAAGACCAAGTACGCGCTGCTCCTGTCCGCGTAATGTATAACGTGACCATCACGCTCCGGCGTGTCGGCCCATCACGCGACGAATTGTTACGTTGGGCGAACCGCCTG…	0.04325	FALSE
112_hypothetical_protein	0	2	0.0353	0.0039	0.1109	NA	NA	NA	NA	NA	23	4	Enterobacteria phage SEGD1	23	187	AMR59711.1	ATGCAACAGTATTTTGAAATTCCATCGTTGGACAAGACCATGCGCAAAGCTGTGGTCGACGGCGTCGTAGAACGTGTGCTAAACGAATCTGGTATTGAACGTGCCAGTGTTGTTTTCACGGATAGCTTCAACACCGCCCATCAGCCAGGCTCTACGCTCGGCGATGAGACACCGGTGGACTATTCAGCACCGAACCGTGTCTACGTCGAAGTGGAAGAAGAACGTGATGAACGTGCACGCATTAACCGTCAAGTTGGGTTAGCGGCAGAGATTCCATTCTTCCATAACCCCGAAGACCAAGTACGCGCTGCTCCTGTCCGCGTAATGTATAACGTGACCATCACGCTCCGGCGTGTCGGCCCATCACGCGACGAATTGTTACGTTGGGCGAACCGCCTG…	0.04325	FALSE
112_hypothetical_protein	0	22	0.0436	0.001	0.0221	NA	NA	NA	NA	NA	23	4	Enterobacteria phage SEGD1	23	187	AMR59711.1	ATGCAACAGTATTTTGAAATTCCATCGTTGGACAAGACCATGCGCAAAGCTGTGGTCGACGGCGTCGTAGAACGTGTGCTAAACGAATCTGGTATTGAACGTGCCAGTGTTGTTTTCACGGATAGCTTCAACACCGCCCATCAGCCAGGCTCTACGCTCGGCGATGAGACACCGGTGGACTATTCAGCACCGAACCGTGTCTACGTCGAAGTGGAAGAAGAACGTGATGAACGTGCACGCATTAACCGTCAAGTTGGGTTAGCGGCAGAGATTCCATTCTTCCATAACCCCGAAGACCAAGTACGCGCTGCTCCTGTCCGCGTAATGTATAACGTGACCATCACGCTCCGGCGTGTCGGCCCATCACGCGACGAATTGTTACGTTGGGCGAACCGCCTG…	0.04325	FALSE
112_hypothetical_protein	2	22	0.0528	0.005	0.0954	NA	NA	NA	NA	NA	23	4	Enterobacteria phage SEGD1	23	187	AMR59711.1	ATGCAACAGTATTTTGAAATTCCATCGTTGGACAAGACCATGCGCAAAGCTGTGGTCGACGGCGTCGTAGAACGTGTGCTAAACGAATCTGGTATTGAACGTGCCAGTGTTGTTTTCACGGATAGCTTCAACACCGCCCATCAGCCAGGCTCTACGCTCGGCGATGAGACACCGGTGGACTATTCAGCACCGAACCGTGTCTACGTCGAAGTGGAAGAAGAACGTGATGAACGTGCACGCATTAACCGTCAAGTTGGGTTAGCGGCAGAGATTCCATTCTTCCATAACCCCGAAGACCAAGTACGCGCTGCTCCTGTCCGCGTAATGTATAACGTGACCATCACGCTCCGGCGTGTCGGCCCATCACGCGACGAATTGTTACGTTGGGCGAACCGCCTG…	0.04325	FALSE
113_putative_virion_stru	1	0	0.001	0	0.0132	NA	NA	NA	NA	NA	23	4	Enterobacteria phage SEGD1	23	187	AMR59712.1	ATGCTCAAGGCGAACAAGAGGGGTGATACTAAATTCGTTCCTGTTGAACCTGAGATTCCGATTATCAATAAACCGCAGGACGGGGTGAAAGAAGCCAGCAACTTGGTAACGATTCCAACCCGCACCACGGTAACGGACTTCGACAGGATTCCGAAACAGTATCTCCTGCAATACAACGAAGGTTCTGAATGGCCGGTTGATTTTTATCACGCGTTGTCGGGTCGCAACGATCCGAAGACGATGTTCGATACTCAGAATGACAGCCCTACGCAACAGCTGCTTAAGATTGTTAATCTGTCATTACGTGTTAACGCACCGCTCGACCGTACGCAGGACGAACAACGTAAGACTTTCGAACTGACCGGGACGTCGACCCTGGTAGCATCGATTACACCGAAC…	0.02215	FALSE
113_putative_virion_stru	1	2	0.0365	0.0021	0.0569	NA	NA	NA	NA	NA	23	4	Enterobacteria phage SEGD1	23	187	AMR59712.1	ATGCTCAAGGCGAACAAGAGGGGTGATACTAAATTCGTTCCTGTTGAACCTGAGATTCCGATTATCAATAAACCGCAGGACGGGGTGAAAGAAGCCAGCAACTTGGTAACGATTCCAACCCGCACCACGGTAACGGACTTCGACAGGATTCCGAAACAGTATCTCCTGCAATACAACGAAGGTTCTGAATGGCCGGTTGATTTTTATCACGCGTTGTCGGGTCGCAACGATCCGAAGACGATGTTCGATACTCAGAATGACAGCCCTACGCAACAGCTGCTTAAGATTGTTAATCTGTCATTACGTGTTAACGCACCGCTCGACCGTACGCAGGACGAACAACGTAAGACTTTCGAACTGACCGGGACGTCGACCCTGGTAGCATCGATTACACCGAAC…	0.02215	FALSE
113_putative_virion_stru	1	22	0.0238	0.0011	0.0467	NA	NA	NA	NA	NA	23	4	Enterobacteria phage SEGD1	23	187	AMR59712.1	ATGCTCAAGGCGAACAAGAGGGGTGATACTAAATTCGTTCCTGTTGAACCTGAGATTCCGATTATCAATAAACCGCAGGACGGGGTGAAAGAAGCCAGCAACTTGGTAACGATTCCAACCCGCACCACGGTAACGGACTTCGACAGGATTCCGAAACAGTATCTCCTGCAATACAACGAAGGTTCTGAATGGCCGGTTGATTTTTATCACGCGTTGTCGGGTCGCAACGATCCGAAGACGATGTTCGATACTCAGAATGACAGCCCTACGCAACAGCTGCTTAAGATTGTTAATCTGTCATTACGTGTTAACGCACCGCTCGACCGTACGCAGGACGAACAACGTAAGACTTTCGAACTGACCGGGACGTCGACCCTGGTAGCATCGATTACACCGAAC…	0.02215	FALSE
113_putative_virion_stru	0	2	0.0327	0.002	0.0625	NA	NA	NA	NA	NA	23	4	Enterobacteria phage SEGD1	23	187	AMR59712.1	ATGCTCAAGGCGAACAAGAGGGGTGATACTAAATTCGTTCCTGTTGAACCTGAGATTCCGATTATCAATAAACCGCAGGACGGGGTGAAAGAAGCCAGCAACTTGGTAACGATTCCAACCCGCACCACGGTAACGGACTTCGACAGGATTCCGAAACAGTATCTCCTGCAATACAACGAAGGTTCTGAATGGCCGGTTGATTTTTATCACGCGTTGTCGGGTCGCAACGATCCGAAGACGATGTTCGATACTCAGAATGACAGCCCTACGCAACAGCTGCTTAAGATTGTTAATCTGTCATTACGTGTTAACGCACCGCTCGACCGTACGCAGGACGAACAACGTAAGACTTTCGAACTGACCGGGACGTCGACCCTGGTAGCATCGATTACACCGAAC…	0.02215	FALSE
113_putative_virion_stru	0	22	0.0215	0.0011	0.05	NA	NA	NA	NA	NA	23	4	Enterobacteria phage SEGD1	23	187	AMR59712.1	ATGCTCAAGGCGAACAAGAGGGGTGATACTAAATTCGTTCCTGTTGAACCTGAGATTCCGATTATCAATAAACCGCAGGACGGGGTGAAAGAAGCCAGCAACTTGGTAACGATTCCAACCCGCACCACGGTAACGGACTTCGACAGGATTCCGAAACAGTATCTCCTGCAATACAACGAAGGTTCTGAATGGCCGGTTGATTTTTATCACGCGTTGTCGGGTCGCAACGATCCGAAGACGATGTTCGATACTCAGAATGACAGCCCTACGCAACAGCTGCTTAAGATTGTTAATCTGTCATTACGTGTTAACGCACCGCTCGACCGTACGCAGGACGAACAACGTAAGACTTTCGAACTGACCGGGACGTCGACCCTGGTAGCATCGATTACACCGAAC…	0.02215	FALSE
113_putative_virion_stru	2	22	0.0174	0.001	0.0588	NA	NA	NA	NA	NA	23	4	Enterobacteria phage SEGD1	23	187	AMR59712.1	ATGCTCAAGGCGAACAAGAGGGGTGATACTAAATTCGTTCCTGTTGAACCTGAGATTCCGATTATCAATAAACCGCAGGACGGGGTGAAAGAAGCCAGCAACTTGGTAACGATTCCAACCCGCACCACGGTAACGGACTTCGACAGGATTCCGAAACAGTATCTCCTGCAATACAACGAAGGTTCTGAATGGCCGGTTGATTTTTATCACGCGTTGTCGGGTCGCAACGATCCGAAGACGATGTTCGATACTCAGAATGACAGCCCTACGCAACAGCTGCTTAAGATTGTTAATCTGTCATTACGTGTTAACGCACCGCTCGACCGTACGCAGGACGAACAACGTAAGACTTTCGAACTGACCGGGACGTCGACCCTGGTAGCATCGATTACACCGAAC…	0.02215	FALSE
114_hypothetical_protein	2	0	0.001	0	0.0391	NA	NA	NA	NA	NA	23	3	Enterobacteria phage SEGD1	23	187	AMR59713.1	ATGTCGGAGAAGAAGCGCAGTGCAGCATTTATGCTGTTTAAAGCGTGGGTGTTCTTCCGGGTACCGGAATACGCAACCATCACAACCTACGCCAGTCAGGAACACGGATTGTTCTTGCCAGAAGACCCGAAGAAACGACAAGCGTTGTTACTGAACATGAAGCCTATCTATCTGCACCCCTCAGAAGCTGCTGAGTATTTAGCGACCGGTGGTGCGTTAGATGTACACGACCCGCATGACGGGATTAAAGTGTACGGGTGGATTATGGAACACCTTGCGGACTGGCTGAACTATCTGGAGAACCCGACGCTGATTTACCGGGAAGTCCCTATCGAAGGGTTGCGTCAGTTCAATGTGCTGGCTTCGAAACTGTTTCCTGTGGCTAACCGCTACGGGTAT…	0.001	FALSE
114_hypothetical_protein	2	22	0.001	0	0.0094	NA	NA	NA	NA	NA	23	3	Enterobacteria phage SEGD1	23	187	AMR59713.1	ATGTCGGAGAAGAAGCGCAGTGCAGCATTTATGCTGTTTAAAGCGTGGGTGTTCTTCCGGGTACCGGAATACGCAACCATCACAACCTACGCCAGTCAGGAACACGGATTGTTCTTGCCAGAAGACCCGAAGAAACGACAAGCGTTGTTACTGAACATGAAGCCTATCTATCTGCACCCCTCAGAAGCTGCTGAGTATTTAGCGACCGGTGGTGCGTTAGATGTACACGACCCGCATGACGGGATTAAAGTGTACGGGTGGATTATGGAACACCTTGCGGACTGGCTGAACTATCTGGAGAACCCGACGCTGATTTACCGGGAAGTCCCTATCGAAGGGTTGCGTCAGTTCAATGTGCTGGCTTCGAAACTGTTTCCTGTGGCTAACCGCTACGGGTAT…	0.001	FALSE
114_hypothetical_protein	0	22	0.001	0	0.0404	NA	NA	NA	NA	NA	23	3	Enterobacteria phage SEGD1	23	187	AMR59713.1	ATGTCGGAGAAGAAGCGCAGTGCAGCATTTATGCTGTTTAAAGCGTGGGTGTTCTTCCGGGTACCGGAATACGCAACCATCACAACCTACGCCAGTCAGGAACACGGATTGTTCTTGCCAGAAGACCCGAAGAAACGACAAGCGTTGTTACTGAACATGAAGCCTATCTATCTGCACCCCTCAGAAGCTGCTGAGTATTTAGCGACCGGTGGTGCGTTAGATGTACACGACCCGCATGACGGGATTAAAGTGTACGGGTGGATTATGGAACACCTTGCGGACTGGCTGAACTATCTGGAGAACCCGACGCTGATTTACCGGGAAGTCCCTATCGAAGGGTTGCGTCAGTTCAATGTGCTGGCTTCGAAACTGTTTCCTGTGGCTAACCGCTACGGGTAT…	0.001	FALSE
115_putative_virion_stru	0	21	0.0644	0.0042	0.0652	NA	NA	NA	NA	NA	22	4	Enterobacteria phage SEGD1	22	25	AMR59714.1	ATGTCGTTTGGTCGGTTACAACAGATGGCGAACGGTCACATCGCTAATGCTCGGGGGTTACCGGCTATCGACTACGGGATATTCCTCACGGTACACGGTGCCCCAGTGACGGTGTTGAAGATGCTGTCTATCATTCACACCGGTCACTTTACGCGTGATATCTGTTTATTGACACATCTCACCTTGGCTATACCCTACAGCCACATGCGAATGATCACGTCGTCCGCAGAAGGGGATTTGAAGGTAAAGCTGTTATTGCGTCGTGGACAGAAAATCGCGGGGGTCTTTAACTACCGCGGCATCGTGATAAATAACCGCGACCACAACGCGGAAACACCGACGATGTTCTTGAGTCAGTCTGATGAGAAATCTATCGCTTTGGTAACATTGGAGCTGATG…	0.0406	FALSE
115_putative_virion_stru	2	21	0.0469	0.0033	0.0711	NA	NA	NA	NA	NA	22	4	Enterobacteria phage SEGD1	22	25	AMR59714.1	ATGTCGTTTGGTCGGTTACAACAGATGGCGAACGGTCACATCGCTAATGCTCGGGGGTTACCGGCTATCGACTACGGGATATTCCTCACGGTACACGGTGCCCCAGTGACGGTGTTGAAGATGCTGTCTATCATTCACACCGGTCACTTTACGCGTGATATCTGTTTATTGACACATCTCACCTTGGCTATACCCTACAGCCACATGCGAATGATCACGTCGTCCGCAGAAGGGGATTTGAAGGTAAAGCTGTTATTGCGTCGTGGACAGAAAATCGCGGGGGTCTTTAACTACCGCGGCATCGTGATAAATAACCGCGACCACAACGCGGAAACACCGACGATGTTCTTGAGTCAGTCTGATGAGAAATCTATCGCTTTGGTAACATTGGAGCTGATG…	0.0406	FALSE
115_putative_virion_stru	0	2	0.0324	0.0032	0.099	NA	NA	NA	NA	NA	22	4	Enterobacteria phage SEGD1	22	25	AMR59714.1	ATGTCGTTTGGTCGGTTACAACAGATGGCGAACGGTCACATCGCTAATGCTCGGGGGTTACCGGCTATCGACTACGGGATATTCCTCACGGTACACGGTGCCCCAGTGACGGTGTTGAAGATGCTGTCTATCATTCACACCGGTCACTTTACGCGTGATATCTGTTTATTGACACATCTCACCTTGGCTATACCCTACAGCCACATGCGAATGATCACGTCGTCCGCAGAAGGGGATTTGAAGGTAAAGCTGTTATTGCGTCGTGGACAGAAAATCGCGGGGGTCTTTAACTACCGCGGCATCGTGATAAATAACCGCGACCACAACGCGGAAACACCGACGATGTTCTTGAGTCAGTCTGATGAGAAATCTATCGCTTTGGTAACATTGGAGCTGATG…	0.0406	FALSE
115_putative_virion_stru	1	0	0.0228	0.001	0.0453	NA	NA	NA	NA	NA	22	4	Enterobacteria phage SEGD1	22	25	AMR59714.1	ATGTCGTTTGGTCGGTTACAACAGATGGCGAACGGTCACATCGCTAATGCTCGGGGGTTACCGGCTATCGACTACGGGATATTCCTCACGGTACACGGTGCCCCAGTGACGGTGTTGAAGATGCTGTCTATCATTCACACCGGTCACTTTACGCGTGATATCTGTTTATTGACACATCTCACCTTGGCTATACCCTACAGCCACATGCGAATGATCACGTCGTCCGCAGAAGGGGATTTGAAGGTAAAGCTGTTATTGCGTCGTGGACAGAAAATCGCGGGGGTCTTTAACTACCGCGGCATCGTGATAAATAACCGCGACCACAACGCGGAAACACCGACGATGTTCTTGAGTCAGTCTGATGAGAAATCTATCGCTTTGGTAACATTGGAGCTGATG…	0.0406	FALSE
115_putative_virion_stru	1	2	0.0292	0.0021	0.0708	NA	NA	NA	NA	NA	22	4	Enterobacteria phage SEGD1	22	25	AMR59714.1	ATGTCGTTTGGTCGGTTACAACAGATGGCGAACGGTCACATCGCTAATGCTCGGGGGTTACCGGCTATCGACTACGGGATATTCCTCACGGTACACGGTGCCCCAGTGACGGTGTTGAAGATGCTGTCTATCATTCACACCGGTCACTTTACGCGTGATATCTGTTTATTGACACATCTCACCTTGGCTATACCCTACAGCCACATGCGAATGATCACGTCGTCCGCAGAAGGGGATTTGAAGGTAAAGCTGTTATTGCGTCGTGGACAGAAAATCGCGGGGGTCTTTAACTACCGCGGCATCGTGATAAATAACCGCGACCACAACGCGGAAACACCGACGATGTTCTTGAGTCAGTCTGATGAGAAATCTATCGCTTTGGTAACATTGGAGCTGATG…	0.0406	FALSE
115_putative_virion_stru	1	21	0.0479	0.0032	0.0664	NA	NA	NA	NA	NA	22	4	Enterobacteria phage SEGD1	22	25	AMR59714.1	ATGTCGTTTGGTCGGTTACAACAGATGGCGAACGGTCACATCGCTAATGCTCGGGGGTTACCGGCTATCGACTACGGGATATTCCTCACGGTACACGGTGCCCCAGTGACGGTGTTGAAGATGCTGTCTATCATTCACACCGGTCACTTTACGCGTGATATCTGTTTATTGACACATCTCACCTTGGCTATACCCTACAGCCACATGCGAATGATCACGTCGTCCGCAGAAGGGGATTTGAAGGTAAAGCTGTTATTGCGTCGTGGACAGAAAATCGCGGGGGTCTTTAACTACCGCGGCATCGTGATAAATAACCGCGACCACAACGCGGAAACACCGACGATGTTCTTGAGTCAGTCTGATGAGAAATCTATCGCTTTGGTAACATTGGAGCTGATG…	0.0406	FALSE
116_hypothetical_protein	1	2	0.001	0.0001	0.0606	NA	NA	NA	NA	NA	23	4	Enterobacteria phage SEGD1	23	187	AMR59715.1	ATGAAAGCGATTCACACCTTTCGCATGACCGGCCAAACTGTTCTCGACATTGATGCGTACGAAGCCGCTAACTTCACCAAACCGACCAAGCTCTGGGATCGCCTGGTTAAGGTACTACCGCAGAGCGGTGAGGTGCAGTTGGATTTTGTCATGGCATCGACGTTGGATAAGACAGTGGCAGTTATTTATACTGCTGACGGTGTGCAGAGTAAGAAGGACCTGGCAATCGAAGATAAAGGCGGGCTGGGTTATCACTTGTTCCTGCACTGCGTAACCACTGCACCGATTTCAGCTGCGCTGGCGGGTCAGTACGGTTTCGCGAATGCGTATTTCCTGGCACAGAAACTCGCCGTGAATGTTATTCCGGGTGACGTGACCACTTACCCTGAATACGTACAG…	0.001	FALSE
116_hypothetical_protein	1	22	0.001	0	0.0071	NA	NA	NA	NA	NA	23	4	Enterobacteria phage SEGD1	23	187	AMR59715.1	ATGAAAGCGATTCACACCTTTCGCATGACCGGCCAAACTGTTCTCGACATTGATGCGTACGAAGCCGCTAACTTCACCAAACCGACCAAGCTCTGGGATCGCCTGGTTAAGGTACTACCGCAGAGCGGTGAGGTGCAGTTGGATTTTGTCATGGCATCGACGTTGGATAAGACAGTGGCAGTTATTTATACTGCTGACGGTGTGCAGAGTAAGAAGGACCTGGCAATCGAAGATAAAGGCGGGCTGGGTTATCACTTGTTCCTGCACTGCGTAACCACTGCACCGATTTCAGCTGCGCTGGCGGGTCAGTACGGTTTCGCGAATGCGTATTTCCTGGCACAGAAACTCGCCGTGAATGTTATTCCGGGTGACGTGACCACTTACCCTGAATACGTACAG…	0.001	FALSE
116_hypothetical_protein	0	2	0.001	0.0001	0.0569	NA	NA	NA	NA	NA	23	4	Enterobacteria phage SEGD1	23	187	AMR59715.1	ATGAAAGCGATTCACACCTTTCGCATGACCGGCCAAACTGTTCTCGACATTGATGCGTACGAAGCCGCTAACTTCACCAAACCGACCAAGCTCTGGGATCGCCTGGTTAAGGTACTACCGCAGAGCGGTGAGGTGCAGTTGGATTTTGTCATGGCATCGACGTTGGATAAGACAGTGGCAGTTATTTATACTGCTGACGGTGTGCAGAGTAAGAAGGACCTGGCAATCGAAGATAAAGGCGGGCTGGGTTATCACTTGTTCCTGCACTGCGTAACCACTGCACCGATTTCAGCTGCGCTGGCGGGTCAGTACGGTTTCGCGAATGCGTATTTCCTGGCACAGAAACTCGCCGTGAATGTTATTCCGGGTGACGTGACCACTTACCCTGAATACGTACAG…	0.001	FALSE
116_hypothetical_protein	2	22	0.001	0.0001	0.0609	NA	NA	NA	NA	NA	23	4	Enterobacteria phage SEGD1	23	187	AMR59715.1	ATGAAAGCGATTCACACCTTTCGCATGACCGGCCAAACTGTTCTCGACATTGATGCGTACGAAGCCGCTAACTTCACCAAACCGACCAAGCTCTGGGATCGCCTGGTTAAGGTACTACCGCAGAGCGGTGAGGTGCAGTTGGATTTTGTCATGGCATCGACGTTGGATAAGACAGTGGCAGTTATTTATACTGCTGACGGTGTGCAGAGTAAGAAGGACCTGGCAATCGAAGATAAAGGCGGGCTGGGTTATCACTTGTTCCTGCACTGCGTAACCACTGCACCGATTTCAGCTGCGCTGGCGGGTCAGTACGGTTTCGCGAATGCGTATTTCCTGGCACAGAAACTCGCCGTGAATGTTATTCCGGGTGACGTGACCACTTACCCTGAATACGTACAG…	0.001	FALSE
117_hypothetical_protein	2	0	0.001	0.0001	0.0792	NA	NA	NA	NA	NA	22	3	Enterobacteria phage SEGD1	22	25	AMR59716.1	ATGTTAACTCGTAACCATAAACGTGCCATCTTTGCCATCGTTGCTGTTGTTGCTTTCGCGGTACTGTCTATCACTGTAACTCAAGATTACAATAAGTGTATCGATAACGGTAACTCTGTTGCCATGTGTACAGGTCGCGGCTAA	0.001	FALSE
117_hypothetical_protein	2	21	0.001	0	0.0228	NA	NA	NA	NA	NA	22	3	Enterobacteria phage SEGD1	22	25	AMR59716.1	ATGTTAACTCGTAACCATAAACGTGCCATCTTTGCCATCGTTGCTGTTGTTGCTTTCGCGGTACTGTCTATCACTGTAACTCAAGATTACAATAAGTGTATCGATAACGGTAACTCTGTTGCCATGTGTACAGGTCGCGGCTAA	0.001	FALSE
117_hypothetical_protein	0	21	0.001	0	0.0474	NA	NA	NA	NA	NA	22	3	Enterobacteria phage SEGD1	22	25	AMR59716.1	ATGTTAACTCGTAACCATAAACGTGCCATCTTTGCCATCGTTGCTGTTGTTGCTTTCGCGGTACTGTCTATCACTGTAACTCAAGATTACAATAAGTGTATCGATAACGGTAACTCTGTTGCCATGTGTACAGGTCGCGGCTAA	0.001	FALSE
118_hypothetical_protein	3	0	1.1659	0.0317	0.0272	NA	NA	NA	NA	NA	22	2	Enterobacteria phage SEGD1	22	25	AMR59717.1	ATGGACTTTTCTGATGCGCAGTTTGCCGAGTTCTTATCTCACCCGCGTGTTAAACGTGAGTGGGATAATCTCACTAACAGTGTTCGTCGTCAGGACGAAGAAGAAATCGTTCACGTTACCGCACAAGTCTTACTCGTCTCACCGACAGGTAATGTGTTTCCAATGCAGCAGGAGATTTACTAA	1.1659	FALSE
119_hypothetical_protein	1	21	0.2142	0.0181	0.0844	NA	NA	NA	NA	NA	22	4	Enterobacteria phage SEGD1	22	25	AMR59718.1	ATGGGTGTTTTAGTTAATTACGATGGTAAAAACGGAATCGTGCTTCGTGAAGTGGAAGATAACGAAACAGTAGAGGTGAATCCGCAAACCTCAGAACGCACATTTATCGTGGGGCCGAAAAGCGCACTACCGAAGCCGGACTGGAAAGAAGAGCTGGCGAAGTTCCGTGGGGAACTCGAGAAGAAGTAG	0.19356	FALSE
119_hypothetical_protein	0	2	0.1153	0.0092	0.0798	NA	NA	NA	NA	NA	22	4	Enterobacteria phage SEGD1	22	25	AMR59718.1	ATGGGTGTTTTAGTTAATTACGATGGTAAAAACGGAATCGTGCTTCGTGAAGTGGAAGATAACGAAACAGTAGAGGTGAATCCGCAAACCTCAGAACGCACATTTATCGTGGGGCCGAAAAGCGCACTACCGAAGCCGGACTGGAAAGAAGAGCTGGCGAAGTTCCGTGGGGAACTCGAGAAGAAGTAG	0.19356	FALSE
119_hypothetical_protein	0	21	0.2197	0.0183	0.0835	NA	NA	NA	NA	NA	22	4	Enterobacteria phage SEGD1	22	25	AMR59718.1	ATGGGTGTTTTAGTTAATTACGATGGTAAAAACGGAATCGTGCTTCGTGAAGTGGAAGATAACGAAACAGTAGAGGTGAATCCGCAAACCTCAGAACGCACATTTATCGTGGGGCCGAAAAGCGCACTACCGAAGCCGGACTGGAAAGAAGAGCTGGCGAAGTTCCGTGGGGAACTCGAGAAGAAGTAG	0.19356	FALSE
119_hypothetical_protein	2	21	0.3055	0.009	0.0294	NA	NA	NA	NA	NA	22	4	Enterobacteria phage SEGD1	22	25	AMR59718.1	ATGGGTGTTTTAGTTAATTACGATGGTAAAAACGGAATCGTGCTTCGTGAAGTGGAAGATAACGAAACAGTAGAGGTGAATCCGCAAACCTCAGAACGCACATTTATCGTGGGGCCGAAAAGCGCACTACCGAAGCCGGACTGGAAAGAAGAGCTGGCGAAGTTCCGTGGGGAACTCGAGAAGAAGTAG	0.19356	FALSE
119_hypothetical_protein	1	2	0.1131	0.0091	0.0806	NA	NA	NA	NA	NA	22	4	Enterobacteria phage SEGD1	22	25	AMR59718.1	ATGGGTGTTTTAGTTAATTACGATGGTAAAAACGGAATCGTGCTTCGTGAAGTGGAAGATAACGAAACAGTAGAGGTGAATCCGCAAACCTCAGAACGCACATTTATCGTGGGGCCGAAAAGCGCACTACCGAAGCCGGACTGGAAAGAAGAGCTGGCGAAGTTCCGTGGGGAACTCGAGAAGAAGTAG	0.19356	FALSE
120_hypothetical_protein	1	0	0.001	0	0.0268	NA	NA	NA	NA	NA	22	4	Enterobacteria phage SEGD1	22	25	AMR59719.1	ATGATTAATGAGAAGCTCCAAAAGTATTTAAAGAATGACACCGACTGGATGGTTCTTGACCAGTACGGACGATTTGTTCCGCTATCCAAGGATTCCCCTATACCCCGTGACAAGGCGATTTATATTCCTGACGGTAAGGGCGGTTATCGTTTCTGGGAAGGCCAGGAAGTAAAAGAGGAAATGTTCTACATGGAGCCGAAGTTCCGTGCAGCGTTCCCATCGAAAAATATCAACGGCTATGTTTACAACGCAATTCCGCCGATTACGCATCCTAACTTTGAGGTTGTGAACTACCCCGCAACTGTTCTGGATTGGCAACGTGCCATTAGTGAACACTACACGATTCCGCTTGAAGGTGTTTACTTCCCATTCCGTGATATTAGTTTAGATGACTTTATT…	0.0495667	FALSE
120_hypothetical_protein	1	2	0.0641	0.0034	0.0532	NA	NA	NA	NA	NA	22	4	Enterobacteria phage SEGD1	22	25	AMR59719.1	ATGATTAATGAGAAGCTCCAAAAGTATTTAAAGAATGACACCGACTGGATGGTTCTTGACCAGTACGGACGATTTGTTCCGCTATCCAAGGATTCCCCTATACCCCGTGACAAGGCGATTTATATTCCTGACGGTAAGGGCGGTTATCGTTTCTGGGAAGGCCAGGAAGTAAAAGAGGAAATGTTCTACATGGAGCCGAAGTTCCGTGCAGCGTTCCCATCGAAAAATATCAACGGCTATGTTTACAACGCAATTCCGCCGATTACGCATCCTAACTTTGAGGTTGTGAACTACCCCGCAACTGTTCTGGATTGGCAACGTGCCATTAGTGAACACTACACGATTCCGCTTGAAGGTGTTTACTTCCCATTCCGTGATATTAGTTTAGATGACTTTATT…	0.0495667	FALSE
120_hypothetical_protein	1	21	0.001	0	0.0264	NA	NA	NA	NA	NA	22	4	Enterobacteria phage SEGD1	22	25	AMR59719.1	ATGATTAATGAGAAGCTCCAAAAGTATTTAAAGAATGACACCGACTGGATGGTTCTTGACCAGTACGGACGATTTGTTCCGCTATCCAAGGATTCCCCTATACCCCGTGACAAGGCGATTTATATTCCTGACGGTAAGGGCGGTTATCGTTTCTGGGAAGGCCAGGAAGTAAAAGAGGAAATGTTCTACATGGAGCCGAAGTTCCGTGCAGCGTTCCCATCGAAAAATATCAACGGCTATGTTTACAACGCAATTCCGCCGATTACGCATCCTAACTTTGAGGTTGTGAACTACCCCGCAACTGTTCTGGATTGGCAACGTGCCATTAGTGAACACTACACGATTCCGCTTGAAGGTGTTTACTTCCCATTCCGTGATATTAGTTTAGATGACTTTATT…	0.0495667	FALSE
120_hypothetical_protein	0	2	0.1439	0.0031	0.0218	NA	NA	NA	NA	NA	22	4	Enterobacteria phage SEGD1	22	25	AMR59719.1	ATGATTAATGAGAAGCTCCAAAAGTATTTAAAGAATGACACCGACTGGATGGTTCTTGACCAGTACGGACGATTTGTTCCGCTATCCAAGGATTCCCCTATACCCCGTGACAAGGCGATTTATATTCCTGACGGTAAGGGCGGTTATCGTTTCTGGGAAGGCCAGGAAGTAAAAGAGGAAATGTTCTACATGGAGCCGAAGTTCCGTGCAGCGTTCCCATCGAAAAATATCAACGGCTATGTTTACAACGCAATTCCGCCGATTACGCATCCTAACTTTGAGGTTGTGAACTACCCCGCAACTGTTCTGGATTGGCAACGTGCCATTAGTGAACACTACACGATTCCGCTTGAAGGTGTTTACTTCCCATTCCGTGATATTAGTTTAGATGACTTTATT…	0.0495667	FALSE
120_hypothetical_protein	0	21	0.001	0	0.0274	NA	NA	NA	NA	NA	22	4	Enterobacteria phage SEGD1	22	25	AMR59719.1	ATGATTAATGAGAAGCTCCAAAAGTATTTAAAGAATGACACCGACTGGATGGTTCTTGACCAGTACGGACGATTTGTTCCGCTATCCAAGGATTCCCCTATACCCCGTGACAAGGCGATTTATATTCCTGACGGTAAGGGCGGTTATCGTTTCTGGGAAGGCCAGGAAGTAAAAGAGGAAATGTTCTACATGGAGCCGAAGTTCCGTGCAGCGTTCCCATCGAAAAATATCAACGGCTATGTTTACAACGCAATTCCGCCGATTACGCATCCTAACTTTGAGGTTGTGAACTACCCCGCAACTGTTCTGGATTGGCAACGTGCCATTAGTGAACACTACACGATTCCGCTTGAAGGTGTTTACTTCCCATTCCGTGATATTAGTTTAGATGACTTTATT…	0.0495667	FALSE
120_hypothetical_protein	2	21	0.0864	0.0033	0.0381	NA	NA	NA	NA	NA	22	4	Enterobacteria phage SEGD1	22	25	AMR59719.1	ATGATTAATGAGAAGCTCCAAAAGTATTTAAAGAATGACACCGACTGGATGGTTCTTGACCAGTACGGACGATTTGTTCCGCTATCCAAGGATTCCCCTATACCCCGTGACAAGGCGATTTATATTCCTGACGGTAAGGGCGGTTATCGTTTCTGGGAAGGCCAGGAAGTAAAAGAGGAAATGTTCTACATGGAGCCGAAGTTCCGTGCAGCGTTCCCATCGAAAAATATCAACGGCTATGTTTACAACGCAATTCCGCCGATTACGCATCCTAACTTTGAGGTTGTGAACTACCCCGCAACTGTTCTGGATTGGCAACGTGCCATTAGTGAACACTACACGATTCCGCTTGAAGGTGTTTACTTCCCATTCCGTGATATTAGTTTAGATGACTTTATT…	0.0495667	FALSE
121_hypothetical_protein	1	0	0.001	0.0001	0.0599	NA	NA	NA	NA	NA	22	4	Enterobacteria phage SEGD1	22	25	AMR59720.1	ATGTACAGCATTACTGATTTTATCAAAAGTTCAGATTTCCCCCTACCTCCCGACCACGAAGTATTGGCTAGCGATCCGTTAACCGATGCGGCCATTGTCCAGCTGGACCGCGACAAACGTCGTACTTACGTCGTGTTGGTCGAAGGGCAGAGCTACGGCCTGTCTTCTTACGACCTGGAGCAGCAAGAGCGTTTCCTCGATGAAAACCGCAAAACGTCAATGTATAGCGCTATCTCGCGCGCGTTGTGCAAGGTAATGGCAACCATTACAGACAGCAAAAAGCGTATCGCTGTGCTGCAGGGTATCAATGCGCTAACGACCAAAATCCAGCAACTTGAAGGTTTCCATTGCCCACGATTGGAAGCCGCACAGAAGGATGCTAAGGGCGATGAGGCCATG…	0.05215	FALSE
121_hypothetical_protein	1	2	0.0428	0.0054	0.1266	NA	NA	NA	NA	NA	22	4	Enterobacteria phage SEGD1	22	25	AMR59720.1	ATGTACAGCATTACTGATTTTATCAAAAGTTCAGATTTCCCCCTACCTCCCGACCACGAAGTATTGGCTAGCGATCCGTTAACCGATGCGGCCATTGTCCAGCTGGACCGCGACAAACGTCGTACTTACGTCGTGTTGGTCGAAGGGCAGAGCTACGGCCTGTCTTCTTACGACCTGGAGCAGCAAGAGCGTTTCCTCGATGAAAACCGCAAAACGTCAATGTATAGCGCTATCTCGCGCGCGTTGTGCAAGGTAATGGCAACCATTACAGACAGCAAAAAGCGTATCGCTGTGCTGCAGGGTATCAATGCGCTAACGACCAAAATCCAGCAACTTGAAGGTTTCCATTGCCCACGATTGGAAGCCGCACAGAAGGATGCTAAGGGCGATGAGGCCATG…	0.05215	FALSE
121_hypothetical_protein	1	21	0.0677	0.0081	0.12	NA	NA	NA	NA	NA	22	4	Enterobacteria phage SEGD1	22	25	AMR59720.1	ATGTACAGCATTACTGATTTTATCAAAAGTTCAGATTTCCCCCTACCTCCCGACCACGAAGTATTGGCTAGCGATCCGTTAACCGATGCGGCCATTGTCCAGCTGGACCGCGACAAACGTCGTACTTACGTCGTGTTGGTCGAAGGGCAGAGCTACGGCCTGTCTTCTTACGACCTGGAGCAGCAAGAGCGTTTCCTCGATGAAAACCGCAAAACGTCAATGTATAGCGCTATCTCGCGCGCGTTGTGCAAGGTAATGGCAACCATTACAGACAGCAAAAAGCGTATCGCTGTGCTGCAGGGTATCAATGCGCTAACGACCAAAATCCAGCAACTTGAAGGTTTCCATTGCCCACGATTGGAAGCCGCACAGAAGGATGCTAAGGGCGATGAGGCCATG…	0.05215	FALSE
121_hypothetical_protein	0	2	0.0593	0.0054	0.0902	NA	NA	NA	NA	NA	22	4	Enterobacteria phage SEGD1	22	25	AMR59720.1	ATGTACAGCATTACTGATTTTATCAAAAGTTCAGATTTCCCCCTACCTCCCGACCACGAAGTATTGGCTAGCGATCCGTTAACCGATGCGGCCATTGTCCAGCTGGACCGCGACAAACGTCGTACTTACGTCGTGTTGGTCGAAGGGCAGAGCTACGGCCTGTCTTCTTACGACCTGGAGCAGCAAGAGCGTTTCCTCGATGAAAACCGCAAAACGTCAATGTATAGCGCTATCTCGCGCGCGTTGTGCAAGGTAATGGCAACCATTACAGACAGCAAAAAGCGTATCGCTGTGCTGCAGGGTATCAATGCGCTAACGACCAAAATCCAGCAACTTGAAGGTTTCCATTGCCCACGATTGGAAGCCGCACAGAAGGATGCTAAGGGCGATGAGGCCATG…	0.05215	FALSE
121_hypothetical_protein	0	21	0.1126	0.0076	0.0679	NA	NA	NA	NA	NA	22	4	Enterobacteria phage SEGD1	22	25	AMR59720.1	ATGTACAGCATTACTGATTTTATCAAAAGTTCAGATTTCCCCCTACCTCCCGACCACGAAGTATTGGCTAGCGATCCGTTAACCGATGCGGCCATTGTCCAGCTGGACCGCGACAAACGTCGTACTTACGTCGTGTTGGTCGAAGGGCAGAGCTACGGCCTGTCTTCTTACGACCTGGAGCAGCAAGAGCGTTTCCTCGATGAAAACCGCAAAACGTCAATGTATAGCGCTATCTCGCGCGCGTTGTGCAAGGTAATGGCAACCATTACAGACAGCAAAAAGCGTATCGCTGTGCTGCAGGGTATCAATGCGCTAACGACCAAAATCCAGCAACTTGAAGGTTTCCATTGCCCACGATTGGAAGCCGCACAGAAGGATGCTAAGGGCGATGAGGCCATG…	0.05215	FALSE
121_hypothetical_protein	2	21	0.0295	0.0032	0.1098	NA	NA	NA	NA	NA	22	4	Enterobacteria phage SEGD1	22	25	AMR59720.1	ATGTACAGCATTACTGATTTTATCAAAAGTTCAGATTTCCCCCTACCTCCCGACCACGAAGTATTGGCTAGCGATCCGTTAACCGATGCGGCCATTGTCCAGCTGGACCGCGACAAACGTCGTACTTACGTCGTGTTGGTCGAAGGGCAGAGCTACGGCCTGTCTTCTTACGACCTGGAGCAGCAAGAGCGTTTCCTCGATGAAAACCGCAAAACGTCAATGTATAGCGCTATCTCGCGCGCGTTGTGCAAGGTAATGGCAACCATTACAGACAGCAAAAAGCGTATCGCTGTGCTGCAGGGTATCAATGCGCTAACGACCAAAATCCAGCAACTTGAAGGTTTCCATTGCCCACGATTGGAAGCCGCACAGAAGGATGCTAAGGGCGATGAGGCCATG…	0.05215	FALSE
122_putative_helicase	1	0	0.0185	0.0008	0.0446	NA	NA	NA	NA	NA	22	4	Enterobacteria phage SEGD1	22	25	AMR59721.1	ATGAATAGTAAAATGATGTTGATAACCGCCTTAGCCGCACTGTATACAGAATCTATGCTGACGGACCCTAGCAAGGATCATGATGTCATAAGAAAAGTTCTGATGCAGATCAAGCTTCCGGAATATGCGGAAGATGGCGAAGAGCGCTTTGCACTCATCGAGATCAAGGACATTATCACATCTATCATAGACGGCGGCATGGAATACGACCACGCGAGCGTTATGAAGCGCTTGAAGCTGGCCACCACTCAAGTACGTCCTCTATACGATACGATTACCAAATTCCTCGAAGACGATTTGCCCGAGGAAGAAGACAAACGTACCGAGCATCTTAATCGACAACTGTCTCAATATTATTTCCAATTACGTCAATGTTTACAGAGCGTCGAACTCAAAACA…	0.0131833	FALSE
122_putative_helicase	1	2	0.001	0	0.0391	NA	NA	NA	NA	NA	22	4	Enterobacteria phage SEGD1	22	25	AMR59721.1	ATGAATAGTAAAATGATGTTGATAACCGCCTTAGCCGCACTGTATACAGAATCTATGCTGACGGACCCTAGCAAGGATCATGATGTCATAAGAAAAGTTCTGATGCAGATCAAGCTTCCGGAATATGCGGAAGATGGCGAAGAGCGCTTTGCACTCATCGAGATCAAGGACATTATCACATCTATCATAGACGGCGGCATGGAATACGACCACGCGAGCGTTATGAAGCGCTTGAAGCTGGCCACCACTCAAGTACGTCCTCTATACGATACGATTACCAAATTCCTCGAAGACGATTTGCCCGAGGAAGAAGACAAACGTACCGAGCATCTTAATCGACAACTGTCTCAATATTATTTCCAATTACGTCAATGTTTACAGAGCGTCGAACTCAAAACA…	0.0131833	FALSE
122_putative_helicase	1	21	0.0161	0.0008	0.0504	NA	NA	NA	NA	NA	22	4	Enterobacteria phage SEGD1	22	25	AMR59721.1	ATGAATAGTAAAATGATGTTGATAACCGCCTTAGCCGCACTGTATACAGAATCTATGCTGACGGACCCTAGCAAGGATCATGATGTCATAAGAAAAGTTCTGATGCAGATCAAGCTTCCGGAATATGCGGAAGATGGCGAAGAGCGCTTTGCACTCATCGAGATCAAGGACATTATCACATCTATCATAGACGGCGGCATGGAATACGACCACGCGAGCGTTATGAAGCGCTTGAAGCTGGCCACCACTCAAGTACGTCCTCTATACGATACGATTACCAAATTCCTCGAAGACGATTTGCCCGAGGAAGAAGACAAACGTACCGAGCATCTTAATCGACAACTGTCTCAATATTATTTCCAATTACGTCAATGTTTACAGAGCGTCGAACTCAAAACA…	0.0131833	FALSE
122_putative_helicase	0	2	0.0194	0.0008	0.0423	NA	NA	NA	NA	NA	22	4	Enterobacteria phage SEGD1	22	25	AMR59721.1	ATGAATAGTAAAATGATGTTGATAACCGCCTTAGCCGCACTGTATACAGAATCTATGCTGACGGACCCTAGCAAGGATCATGATGTCATAAGAAAAGTTCTGATGCAGATCAAGCTTCCGGAATATGCGGAAGATGGCGAAGAGCGCTTTGCACTCATCGAGATCAAGGACATTATCACATCTATCATAGACGGCGGCATGGAATACGACCACGCGAGCGTTATGAAGCGCTTGAAGCTGGCCACCACTCAAGTACGTCCTCTATACGATACGATTACCAAATTCCTCGAAGACGATTTGCCCGAGGAAGAAGACAAACGTACCGAGCATCTTAATCGACAACTGTCTCAATATTATTTCCAATTACGTCAATGTTTACAGAGCGTCGAACTCAAAACA…	0.0131833	FALSE
122_putative_helicase	0	21	0.001	0	0.0195	NA	NA	NA	NA	NA	22	4	Enterobacteria phage SEGD1	22	25	AMR59721.1	ATGAATAGTAAAATGATGTTGATAACCGCCTTAGCCGCACTGTATACAGAATCTATGCTGACGGACCCTAGCAAGGATCATGATGTCATAAGAAAAGTTCTGATGCAGATCAAGCTTCCGGAATATGCGGAAGATGGCGAAGAGCGCTTTGCACTCATCGAGATCAAGGACATTATCACATCTATCATAGACGGCGGCATGGAATACGACCACGCGAGCGTTATGAAGCGCTTGAAGCTGGCCACCACTCAAGTACGTCCTCTATACGATACGATTACCAAATTCCTCGAAGACGATTTGCCCGAGGAAGAAGACAAACGTACCGAGCATCTTAATCGACAACTGTCTCAATATTATTTCCAATTACGTCAATGTTTACAGAGCGTCGAACTCAAAACA…	0.0131833	FALSE
122_putative_helicase	2	21	0.0231	0.0008	0.0364	NA	NA	NA	NA	NA	22	4	Enterobacteria phage SEGD1	22	25	AMR59721.1	ATGAATAGTAAAATGATGTTGATAACCGCCTTAGCCGCACTGTATACAGAATCTATGCTGACGGACCCTAGCAAGGATCATGATGTCATAAGAAAAGTTCTGATGCAGATCAAGCTTCCGGAATATGCGGAAGATGGCGAAGAGCGCTTTGCACTCATCGAGATCAAGGACATTATCACATCTATCATAGACGGCGGCATGGAATACGACCACGCGAGCGTTATGAAGCGCTTGAAGCTGGCCACCACTCAAGTACGTCCTCTATACGATACGATTACCAAATTCCTCGAAGACGATTTGCCCGAGGAAGAAGACAAACGTACCGAGCATCTTAATCGACAACTGTCTCAATATTATTTCCAATTACGTCAATGTTTACAGAGCGTCGAACTCAAAACA…	0.0131833	FALSE
125_putative_major_capsi	1	0	0.001	0	0.0264	NA	NA	NA	NA	NA	22	4	Enterobacteria phage SEGD1	22	25	AMR59724.1	ATGATTCTGGCTGCTGCCGGTCACGAAGATGACTTCATGACCCGTGTTGCTGCTGAGAGCGCGAAGCCGGAATACGCCAGCTATATGCCGATCGCTATTTCTGGTGCAGCATCCCTGGCTGCTGACTACGGTAAAACTCCGCTGGTCGCAACCGAATACTACACCAACAAAGACCTGGACAAAAACCTGGGTCTGACCTGGACGCTGAACGTGCGTGCTCTGGAAACTCAATCCAAGTTTGCAGAAACCCTGTTCCCGACCATCACTGTGGACACCAACGACGTCGGCATCACCGTTCGTACCAAAGTTACTACTGTAACTCGTGGTATCCTGAACGCCCTGCTGACCAAAGACGTGGTTGAAGACAACCGTCAGCCGCTGCATAACGCGCTGTCTAAC…	0.0122667	FALSE
125_putative_major_capsi	1	2	0.001	0	0.0263	NA	NA	NA	NA	NA	22	4	Enterobacteria phage SEGD1	22	25	AMR59724.1	ATGATTCTGGCTGCTGCCGGTCACGAAGATGACTTCATGACCCGTGTTGCTGCTGAGAGCGCGAAGCCGGAATACGCCAGCTATATGCCGATCGCTATTTCTGGTGCAGCATCCCTGGCTGCTGACTACGGTAAAACTCCGCTGGTCGCAACCGAATACTACACCAACAAAGACCTGGACAAAAACCTGGGTCTGACCTGGACGCTGAACGTGCGTGCTCTGGAAACTCAATCCAAGTTTGCAGAAACCCTGTTCCCGACCATCACTGTGGACACCAACGACGTCGGCATCACCGTTCGTACCAAAGTTACTACTGTAACTCGTGGTATCCTGAACGCCCTGCTGACCAAAGACGTGGTTGAAGACAACCGTCAGCCGCTGCATAACGCGCTGTCTAAC…	0.0122667	FALSE
125_putative_major_capsi	1	21	0.0153	0.0006	0.0421	NA	NA	NA	NA	NA	22	4	Enterobacteria phage SEGD1	22	25	AMR59724.1	ATGATTCTGGCTGCTGCCGGTCACGAAGATGACTTCATGACCCGTGTTGCTGCTGAGAGCGCGAAGCCGGAATACGCCAGCTATATGCCGATCGCTATTTCTGGTGCAGCATCCCTGGCTGCTGACTACGGTAAAACTCCGCTGGTCGCAACCGAATACTACACCAACAAAGACCTGGACAAAAACCTGGGTCTGACCTGGACGCTGAACGTGCGTGCTCTGGAAACTCAATCCAAGTTTGCAGAAACCCTGTTCCCGACCATCACTGTGGACACCAACGACGTCGGCATCACCGTTCGTACCAAAGTTACTACTGTAACTCGTGGTATCCTGAACGCCCTGCTGACCAAAGACGTGGTTGAAGACAACCGTCAGCCGCTGCATAACGCGCTGTCTAAC…	0.0122667	FALSE
125_putative_major_capsi	0	2	0.001	0	0.0205	NA	NA	NA	NA	NA	22	4	Enterobacteria phage SEGD1	22	25	AMR59724.1	ATGATTCTGGCTGCTGCCGGTCACGAAGATGACTTCATGACCCGTGTTGCTGCTGAGAGCGCGAAGCCGGAATACGCCAGCTATATGCCGATCGCTATTTCTGGTGCAGCATCCCTGGCTGCTGACTACGGTAAAACTCCGCTGGTCGCAACCGAATACTACACCAACAAAGACCTGGACAAAAACCTGGGTCTGACCTGGACGCTGAACGTGCGTGCTCTGGAAACTCAATCCAAGTTTGCAGAAACCCTGTTCCCGACCATCACTGTGGACACCAACGACGTCGGCATCACCGTTCGTACCAAAGTTACTACTGTAACTCGTGGTATCCTGAACGCCCTGCTGACCAAAGACGTGGTTGAAGACAACCGTCAGCCGCTGCATAACGCGCTGTCTAAC…	0.0122667	FALSE
125_putative_major_capsi	0	21	0.0352	0.0006	0.0183	NA	NA	NA	NA	NA	22	4	Enterobacteria phage SEGD1	22	25	AMR59724.1	ATGATTCTGGCTGCTGCCGGTCACGAAGATGACTTCATGACCCGTGTTGCTGCTGAGAGCGCGAAGCCGGAATACGCCAGCTATATGCCGATCGCTATTTCTGGTGCAGCATCCCTGGCTGCTGACTACGGTAAAACTCCGCTGGTCGCAACCGAATACTACACCAACAAAGACCTGGACAAAAACCTGGGTCTGACCTGGACGCTGAACGTGCGTGCTCTGGAAACTCAATCCAAGTTTGCAGAAACCCTGTTCCCGACCATCACTGTGGACACCAACGACGTCGGCATCACCGTTCGTACCAAAGTTACTACTGTAACTCGTGGTATCCTGAACGCCCTGCTGACCAAAGACGTGGTTGAAGACAACCGTCAGCCGCTGCATAACGCGCTGTCTAAC…	0.0122667	FALSE
125_putative_major_capsi	2	21	0.0201	0.0007	0.0328	NA	NA	NA	NA	NA	22	4	Enterobacteria phage SEGD1	22	25	AMR59724.1	ATGATTCTGGCTGCTGCCGGTCACGAAGATGACTTCATGACCCGTGTTGCTGCTGAGAGCGCGAAGCCGGAATACGCCAGCTATATGCCGATCGCTATTTCTGGTGCAGCATCCCTGGCTGCTGACTACGGTAAAACTCCGCTGGTCGCAACCGAATACTACACCAACAAAGACCTGGACAAAAACCTGGGTCTGACCTGGACGCTGAACGTGCGTGCTCTGGAAACTCAATCCAAGTTTGCAGAAACCCTGTTCCCGACCATCACTGTGGACACCAACGACGTCGGCATCACCGTTCGTACCAAAGTTACTACTGTAACTCGTGGTATCCTGAACGCCCTGCTGACCAAAGACGTGGTTGAAGACAACCGTCAGCCGCTGCATAACGCGCTGTCTAAC…	0.0122667	FALSE
126_hypothetical_protein	1	0	0.3389	0.0088	0.026	NA	NA	NA	NA	NA	22	3	Enterobacteria phage SEGD1	22	25	AMR59725.1	ATGGTAATCAATTTAGAAAAATCAAGATTAGTTGCGCCTATGTTCGACGGCAGAGGATTTATGGCAGCCGGCTTTTTTGTATCGGAATGCTCTGTTCCCTTCCGTGAAAATCCTGAAGAACCTACTAATTTTTATCTCAGTCACGATGCGGTAAGCGCGATATTGCAGTGGGTAAGGATGTGGGAACTTCATTTACAAGGTGATGACAGTTTGCGGATGGATTATCCGCAGTTAAATATAAACGGTGTTGTGTTCACTCTGTATTCCATCGCCGACTACGACTACAATGAGCTGAAAAATATACACCCTAGCCAGGCAACGCAAATATTCGACACCATACGTCAGAACTTCGCGACTGGGTTTACTGAACGGAAAGATTTGTGGGAAAAAGCCAATCAC…	0.2919	FALSE
126_hypothetical_protein	1	2	0.2929	0.0023	0.0078	NA	NA	NA	NA	NA	22	3	Enterobacteria phage SEGD1	22	25	AMR59725.1	ATGGTAATCAATTTAGAAAAATCAAGATTAGTTGCGCCTATGTTCGACGGCAGAGGATTTATGGCAGCCGGCTTTTTTGTATCGGAATGCTCTGTTCCCTTCCGTGAAAATCCTGAAGAACCTACTAATTTTTATCTCAGTCACGATGCGGTAAGCGCGATATTGCAGTGGGTAAGGATGTGGGAACTTCATTTACAAGGTGATGACAGTTTGCGGATGGATTATCCGCAGTTAAATATAAACGGTGTTGTGTTCACTCTGTATTCCATCGCCGACTACGACTACAATGAGCTGAAAAATATACACCCTAGCCAGGCAACGCAAATATTCGACACCATACGTCAGAACTTCGCGACTGGGTTTACTGAACGGAAAGATTTGTGGGAAAAAGCCAATCAC…	0.2919	FALSE
126_hypothetical_protein	0	2	0.2439	0.0065	0.0267	NA	NA	NA	NA	NA	22	3	Enterobacteria phage SEGD1	22	25	AMR59725.1	ATGGTAATCAATTTAGAAAAATCAAGATTAGTTGCGCCTATGTTCGACGGCAGAGGATTTATGGCAGCCGGCTTTTTTGTATCGGAATGCTCTGTTCCCTTCCGTGAAAATCCTGAAGAACCTACTAATTTTTATCTCAGTCACGATGCGGTAAGCGCGATATTGCAGTGGGTAAGGATGTGGGAACTTCATTTACAAGGTGATGACAGTTTGCGGATGGATTATCCGCAGTTAAATATAAACGGTGTTGTGTTCACTCTGTATTCCATCGCCGACTACGACTACAATGAGCTGAAAAATATACACCCTAGCCAGGCAACGCAAATATTCGACACCATACGTCAGAACTTCGCGACTGGGTTTACTGAACGGAAAGATTTGTGGGAAAAAGCCAATCAC…	0.2919	FALSE
127_hypothetical_protein	1	0	0.0901	0.0027	0.0304	NA	NA	NA	NA	NA	23	4	Enterobacteria phage SEGD1	23	187	AMR59726.1	ATGAACCGTTATGATTTAGACGTTCAGCCAACGCTAACCCAGCGGCCCATGCACCGTGGTGCCGTGTCGAAGACTATCACGTACGAAAATAATACCGGGTTTCCCATTTACGTCACTGAACTCAGTGGCGGGCATTTTGTTTTAGCCCCGTCGTCCACCACAGCGGCGGAATTTGGGATTGTGATTTACGTGACCTATACGGTGTTTGCGAACGGTGCTAACCTATCTGGTTTGCGCGACGCACATTCGCCAAAGCAGTATGCGCAGATATGTAAGGAATTAACTACGAACGGCGAAACAACGCTGATGTATGTAGTTGATGATATCGGTGCGTTAATGCGAGGCGACTTGGTGGTGTTGAAGAAGCTAGGAATGGCTTTCTCTACTCAACCGGTAAAA…	0.0519167	FALSE
127_hypothetical_protein	1	2	0.001	0	0.0123	NA	NA	NA	NA	NA	23	4	Enterobacteria phage SEGD1	23	187	AMR59726.1	ATGAACCGTTATGATTTAGACGTTCAGCCAACGCTAACCCAGCGGCCCATGCACCGTGGTGCCGTGTCGAAGACTATCACGTACGAAAATAATACCGGGTTTCCCATTTACGTCACTGAACTCAGTGGCGGGCATTTTGTTTTAGCCCCGTCGTCCACCACAGCGGCGGAATTTGGGATTGTGATTTACGTGACCTATACGGTGTTTGCGAACGGTGCTAACCTATCTGGTTTGCGCGACGCACATTCGCCAAAGCAGTATGCGCAGATATGTAAGGAATTAACTACGAACGGCGAAACAACGCTGATGTATGTAGTTGATGATATCGGTGCGTTAATGCGAGGCGACTTGGTGGTGTTGAAGAAGCTAGGAATGGCTTTCTCTACTCAACCGGTAAAA…	0.0519167	FALSE
127_hypothetical_protein	1	22	0.0551	0.0027	0.0498	NA	NA	NA	NA	NA	23	4	Enterobacteria phage SEGD1	23	187	AMR59726.1	ATGAACCGTTATGATTTAGACGTTCAGCCAACGCTAACCCAGCGGCCCATGCACCGTGGTGCCGTGTCGAAGACTATCACGTACGAAAATAATACCGGGTTTCCCATTTACGTCACTGAACTCAGTGGCGGGCATTTTGTTTTAGCCCCGTCGTCCACCACAGCGGCGGAATTTGGGATTGTGATTTACGTGACCTATACGGTGTTTGCGAACGGTGCTAACCTATCTGGTTTGCGCGACGCACATTCGCCAAAGCAGTATGCGCAGATATGTAAGGAATTAACTACGAACGGCGAAACAACGCTGATGTATGTAGTTGATGATATCGGTGCGTTAATGCGAGGCGACTTGGTGGTGTTGAAGAAGCTAGGAATGGCTTTCTCTACTCAACCGGTAAAA…	0.0519167	FALSE
127_hypothetical_protein	0	2	0.1167	0.0028	0.0243	NA	NA	NA	NA	NA	23	4	Enterobacteria phage SEGD1	23	187	AMR59726.1	ATGAACCGTTATGATTTAGACGTTCAGCCAACGCTAACCCAGCGGCCCATGCACCGTGGTGCCGTGTCGAAGACTATCACGTACGAAAATAATACCGGGTTTCCCATTTACGTCACTGAACTCAGTGGCGGGCATTTTGTTTTAGCCCCGTCGTCCACCACAGCGGCGGAATTTGGGATTGTGATTTACGTGACCTATACGGTGTTTGCGAACGGTGCTAACCTATCTGGTTTGCGCGACGCACATTCGCCAAAGCAGTATGCGCAGATATGTAAGGAATTAACTACGAACGGCGAAACAACGCTGATGTATGTAGTTGATGATATCGGTGCGTTAATGCGAGGCGACTTGGTGGTGTTGAAGAAGCTAGGAATGGCTTTCTCTACTCAACCGGTAAAA…	0.0519167	FALSE
127_hypothetical_protein	0	22	0.001	0	0.0498	NA	NA	NA	NA	NA	23	4	Enterobacteria phage SEGD1	23	187	AMR59726.1	ATGAACCGTTATGATTTAGACGTTCAGCCAACGCTAACCCAGCGGCCCATGCACCGTGGTGCCGTGTCGAAGACTATCACGTACGAAAATAATACCGGGTTTCCCATTTACGTCACTGAACTCAGTGGCGGGCATTTTGTTTTAGCCCCGTCGTCCACCACAGCGGCGGAATTTGGGATTGTGATTTACGTGACCTATACGGTGTTTGCGAACGGTGCTAACCTATCTGGTTTGCGCGACGCACATTCGCCAAAGCAGTATGCGCAGATATGTAAGGAATTAACTACGAACGGCGAAACAACGCTGATGTATGTAGTTGATGATATCGGTGCGTTAATGCGAGGCGACTTGGTGGTGTTGAAGAAGCTAGGAATGGCTTTCTCTACTCAACCGGTAAAA…	0.0519167	FALSE
127_hypothetical_protein	2	22	0.0476	0.0027	0.0566	NA	NA	NA	NA	NA	23	4	Enterobacteria phage SEGD1	23	187	AMR59726.1	ATGAACCGTTATGATTTAGACGTTCAGCCAACGCTAACCCAGCGGCCCATGCACCGTGGTGCCGTGTCGAAGACTATCACGTACGAAAATAATACCGGGTTTCCCATTTACGTCACTGAACTCAGTGGCGGGCATTTTGTTTTAGCCCCGTCGTCCACCACAGCGGCGGAATTTGGGATTGTGATTTACGTGACCTATACGGTGTTTGCGAACGGTGCTAACCTATCTGGTTTGCGCGACGCACATTCGCCAAAGCAGTATGCGCAGATATGTAAGGAATTAACTACGAACGGCGAAACAACGCTGATGTATGTAGTTGATGATATCGGTGCGTTAATGCGAGGCGACTTGGTGGTGTTGAAGAAGCTAGGAATGGCTTTCTCTACTCAACCGGTAAAA…	0.0519167	FALSE
128_hypothetical_protein	1	0	0.0108	0.0008	0.0767	NA	NA	NA	NA	NA	23	4	Enterobacteria phage SEGD1	23	187	AMR59727.1	GTGTTTAAAGATGCGATTAGGAAGATTAAAGAGGCAGGCGAAATAGTGCCTTTTAATCGTGCAATTGCAGAAGGAGTTGGGTACACACAAGCTAAAGATGGGATACATGATCGTGTGGCAACCATTCTACGTCGTGAGTTGACGTATGATGAAATCGATAACCCGAAATTACCAGAAGGGTTAACGGTATTAGGTTGTCGCCAAATGTCGCCGTTTGAAGCTTTTATCTTTAAGTTATCGAAGTCGGATAACAATTCACGAAATAATCGTGGCCGGTCAATTATTAACATCTCATCCACTGACACGTATATGGTAATGGCCTCGTTCCGAGTTCCAGGCGATCCTCGCCCGGTGCAACGACCAATGAGCCTGCCGTTTATTCGTCGTGGCGGCTTAATG…	0.01285	FALSE
128_hypothetical_protein	1	2	0.001	0.0001	0.0722	NA	NA	NA	NA	NA	23	4	Enterobacteria phage SEGD1	23	187	AMR59727.1	GTGTTTAAAGATGCGATTAGGAAGATTAAAGAGGCAGGCGAAATAGTGCCTTTTAATCGTGCAATTGCAGAAGGAGTTGGGTACACACAAGCTAAAGATGGGATACATGATCGTGTGGCAACCATTCTACGTCGTGAGTTGACGTATGATGAAATCGATAACCCGAAATTACCAGAAGGGTTAACGGTATTAGGTTGTCGCCAAATGTCGCCGTTTGAAGCTTTTATCTTTAAGTTATCGAAGTCGGATAACAATTCACGAAATAATCGTGGCCGGTCAATTATTAACATCTCATCCACTGACACGTATATGGTAATGGCCTCGTTCCGAGTTCCAGGCGATCCTCGCCCGGTGCAACGACCAATGAGCCTGCCGTTTATTCGTCGTGGCGGCTTAATG…	0.01285	FALSE
128_hypothetical_protein	1	22	0.0109	0.0008	0.0773	NA	NA	NA	NA	NA	23	4	Enterobacteria phage SEGD1	23	187	AMR59727.1	GTGTTTAAAGATGCGATTAGGAAGATTAAAGAGGCAGGCGAAATAGTGCCTTTTAATCGTGCAATTGCAGAAGGAGTTGGGTACACACAAGCTAAAGATGGGATACATGATCGTGTGGCAACCATTCTACGTCGTGAGTTGACGTATGATGAAATCGATAACCCGAAATTACCAGAAGGGTTAACGGTATTAGGTTGTCGCCAAATGTCGCCGTTTGAAGCTTTTATCTTTAAGTTATCGAAGTCGGATAACAATTCACGAAATAATCGTGGCCGGTCAATTATTAACATCTCATCCACTGACACGTATATGGTAATGGCCTCGTTCCGAGTTCCAGGCGATCCTCGCCCGGTGCAACGACCAATGAGCCTGCCGTTTATTCGTCGTGGCGGCTTAATG…	0.01285	FALSE
128_hypothetical_protein	0	2	0.0239	0.0008	0.0353	NA	NA	NA	NA	NA	23	4	Enterobacteria phage SEGD1	23	187	AMR59727.1	GTGTTTAAAGATGCGATTAGGAAGATTAAAGAGGCAGGCGAAATAGTGCCTTTTAATCGTGCAATTGCAGAAGGAGTTGGGTACACACAAGCTAAAGATGGGATACATGATCGTGTGGCAACCATTCTACGTCGTGAGTTGACGTATGATGAAATCGATAACCCGAAATTACCAGAAGGGTTAACGGTATTAGGTTGTCGCCAAATGTCGCCGTTTGAAGCTTTTATCTTTAAGTTATCGAAGTCGGATAACAATTCACGAAATAATCGTGGCCGGTCAATTATTAACATCTCATCCACTGACACGTATATGGTAATGGCCTCGTTCCGAGTTCCAGGCGATCCTCGCCCGGTGCAACGACCAATGAGCCTGCCGTTTATTCGTCGTGGCGGCTTAATG…	0.01285	FALSE
128_hypothetical_protein	0	22	0.001	0	0.0146	NA	NA	NA	NA	NA	23	4	Enterobacteria phage SEGD1	23	187	AMR59727.1	GTGTTTAAAGATGCGATTAGGAAGATTAAAGAGGCAGGCGAAATAGTGCCTTTTAATCGTGCAATTGCAGAAGGAGTTGGGTACACACAAGCTAAAGATGGGATACATGATCGTGTGGCAACCATTCTACGTCGTGAGTTGACGTATGATGAAATCGATAACCCGAAATTACCAGAAGGGTTAACGGTATTAGGTTGTCGCCAAATGTCGCCGTTTGAAGCTTTTATCTTTAAGTTATCGAAGTCGGATAACAATTCACGAAATAATCGTGGCCGGTCAATTATTAACATCTCATCCACTGACACGTATATGGTAATGGCCTCGTTCCGAGTTCCAGGCGATCCTCGCCCGGTGCAACGACCAATGAGCCTGCCGTTTATTCGTCGTGGCGGCTTAATG…	0.01285	FALSE
128_hypothetical_protein	2	22	0.0295	0.0009	0.0296	NA	NA	NA	NA	NA	23	4	Enterobacteria phage SEGD1	23	187	AMR59727.1	GTGTTTAAAGATGCGATTAGGAAGATTAAAGAGGCAGGCGAAATAGTGCCTTTTAATCGTGCAATTGCAGAAGGAGTTGGGTACACACAAGCTAAAGATGGGATACATGATCGTGTGGCAACCATTCTACGTCGTGAGTTGACGTATGATGAAATCGATAACCCGAAATTACCAGAAGGGTTAACGGTATTAGGTTGTCGCCAAATGTCGCCGTTTGAAGCTTTTATCTTTAAGTTATCGAAGTCGGATAACAATTCACGAAATAATCGTGGCCGGTCAATTATTAACATCTCATCCACTGACACGTATATGGTAATGGCCTCGTTCCGAGTTCCAGGCGATCCTCGCCCGGTGCAACGACCAATGAGCCTGCCGTTTATTCGTCGTGGCGGCTTAATG…	0.01285	FALSE
129_hypothetical_protein	2	22	0.0417	0.0026	0.0631	200	0.947899	28.5203	1.00382	285.408	23	4	Enterobacteria phage SEGD1	23	187	AMR59728.1	ATGAGCATTACTGTTGAACAAATCAAAAACGTCATCGTTAAACACCTCGATCAGGACGCGGTACTGTCGCAGTTGAATAACGTGATGCGTAGTCGTAGTATTCCGCCAGATCAGGCGTTAAAGATTGCGACGTATGTTGCGGCATGGGCAGCATCCAAGGGGGGTAGTGAAGCACAGGTTATCGCATATGCGGTCGACGCGTATAAAGCTGCTGCCTATCAGCAGGTGCATAACGCAGGCGACGCGTATAACGACGATCGTCACACCAAACTGGTTAATGCTTGGGAACAAGTCGGTAAGATTCTTGCCGAAATTCGTTCTCAGCAGTCCGGCGGTTTGGGTGGCAGTGGTGGTTTAGGTGGTGGTAGCAACGCAGGTGGGTTACTGGGCGGTAACAGT…	0.0588833	TRUE
129_hypothetical_protein	1	0	0.0929	0.0053	0.0575	200	0.947899	28.5203	1.00382	285.408	23	4	Enterobacteria phage SEGD1	23	187	AMR59728.1	ATGAGCATTACTGTTGAACAAATCAAAAACGTCATCGTTAAACACCTCGATCAGGACGCGGTACTGTCGCAGTTGAATAACGTGATGCGTAGTCGTAGTATTCCGCCAGATCAGGCGTTAAAGATTGCGACGTATGTTGCGGCATGGGCAGCATCCAAGGGGGGTAGTGAAGCACAGGTTATCGCATATGCGGTCGACGCGTATAAAGCTGCTGCCTATCAGCAGGTGCATAACGCAGGCGACGCGTATAACGACGATCGTCACACCAAACTGGTTAATGCTTGGGAACAAGTCGGTAAGATTCTTGCCGAAATTCGTTCTCAGCAGTCCGGCGGTTTGGGTGGCAGTGGTGGTTTAGGTGGTGGTAGCAACGCAGGTGGGTTACTGGGCGGTAACAGT…	0.0588833	TRUE
129_hypothetical_protein	0	22	0.0545	0.0026	0.0469	200	0.947899	28.5203	1.00382	285.408	23	4	Enterobacteria phage SEGD1	23	187	AMR59728.1	ATGAGCATTACTGTTGAACAAATCAAAAACGTCATCGTTAAACACCTCGATCAGGACGCGGTACTGTCGCAGTTGAATAACGTGATGCGTAGTCGTAGTATTCCGCCAGATCAGGCGTTAAAGATTGCGACGTATGTTGCGGCATGGGCAGCATCCAAGGGGGGTAGTGAAGCACAGGTTATCGCATATGCGGTCGACGCGTATAAAGCTGCTGCCTATCAGCAGGTGCATAACGCAGGCGACGCGTATAACGACGATCGTCACACCAAACTGGTTAATGCTTGGGAACAAGTCGGTAAGATTCTTGCCGAAATTCGTTCTCAGCAGTCCGGCGGTTTGGGTGGCAGTGGTGGTTTAGGTGGTGGTAGCAACGCAGGTGGGTTACTGGGCGGTAACAGT…	0.0588833	TRUE
129_hypothetical_protein	1	22	0.0721	0.0043	0.0603	200	0.947899	28.5203	1.00382	285.408	23	4	Enterobacteria phage SEGD1	23	187	AMR59728.1	ATGAGCATTACTGTTGAACAAATCAAAAACGTCATCGTTAAACACCTCGATCAGGACGCGGTACTGTCGCAGTTGAATAACGTGATGCGTAGTCGTAGTATTCCGCCAGATCAGGCGTTAAAGATTGCGACGTATGTTGCGGCATGGGCAGCATCCAAGGGGGGTAGTGAAGCACAGGTTATCGCATATGCGGTCGACGCGTATAAAGCTGCTGCCTATCAGCAGGTGCATAACGCAGGCGACGCGTATAACGACGATCGTCACACCAAACTGGTTAATGCTTGGGAACAAGTCGGTAAGATTCTTGCCGAAATTCGTTCTCAGCAGTCCGGCGGTTTGGGTGGCAGTGGTGGTTTAGGTGGTGGTAGCAACGCAGGTGGGTTACTGGGCGGTAACAGT…	0.0588833	TRUE
129_hypothetical_protein	1	2	0.04	0.0018	0.0445	200	0.947899	28.5203	1.00382	285.408	23	4	Enterobacteria phage SEGD1	23	187	AMR59728.1	ATGAGCATTACTGTTGAACAAATCAAAAACGTCATCGTTAAACACCTCGATCAGGACGCGGTACTGTCGCAGTTGAATAACGTGATGCGTAGTCGTAGTATTCCGCCAGATCAGGCGTTAAAGATTGCGACGTATGTTGCGGCATGGGCAGCATCCAAGGGGGGTAGTGAAGCACAGGTTATCGCATATGCGGTCGACGCGTATAAAGCTGCTGCCTATCAGCAGGTGCATAACGCAGGCGACGCGTATAACGACGATCGTCACACCAAACTGGTTAATGCTTGGGAACAAGTCGGTAAGATTCTTGCCGAAATTCGTTCTCAGCAGTCCGGCGGTTTGGGTGGCAGTGGTGGTTTAGGTGGTGGTAGCAACGCAGGTGGGTTACTGGGCGGTAACAGT…	0.0588833	TRUE
129_hypothetical_protein	0	2	0.0521	0.0036	0.0696	200	0.947899	28.5203	1.00382	285.408	23	4	Enterobacteria phage SEGD1	23	187	AMR59728.1	ATGAGCATTACTGTTGAACAAATCAAAAACGTCATCGTTAAACACCTCGATCAGGACGCGGTACTGTCGCAGTTGAATAACGTGATGCGTAGTCGTAGTATTCCGCCAGATCAGGCGTTAAAGATTGCGACGTATGTTGCGGCATGGGCAGCATCCAAGGGGGGTAGTGAAGCACAGGTTATCGCATATGCGGTCGACGCGTATAAAGCTGCTGCCTATCAGCAGGTGCATAACGCAGGCGACGCGTATAACGACGATCGTCACACCAAACTGGTTAATGCTTGGGAACAAGTCGGTAAGATTCTTGCCGAAATTCGTTCTCAGCAGTCCGGCGGTTTGGGTGGCAGTGGTGGTTTAGGTGGTGGTAGCAACGCAGGTGGGTTACTGGGCGGTAACAGT…	0.0588833	TRUE
130_hypothetical_protein	1	2	0.5225	0.0181	0.0347	62	0.969653	38.0888	0.999402	567.162	23	4	Enterobacteria phage SEGD1	23	187	AMR59729.1	ATGTCTAGTGTTGAAGCAGTAATCTATTTTGAAAACGATGGGGTCGCAGGGTGCGGCTTCCCGAAGACAGCTGGGGTTAAATCTCTGTTGGCAAAGTATAAAGAAGAGCTTAAGAAAACGGCAGGGCAGAACCCTGGCGTGCCACTGCGTAGTATTTTTCCTGAGATGGAGAAGGCCGCAAAAACTGATCCGGTGCTAGATATGTTCTGCGGGATGATCAAAGAGCGATTCCCTGACATTGATAAGTACCACATTACGCTGGCGTAA	0.343033	TRUE
130_hypothetical_protein	0	22	0.212	0.0112	0.0529	62	0.969653	38.0888	0.999402	567.162	23	4	Enterobacteria phage SEGD1	23	187	AMR59729.1	ATGTCTAGTGTTGAAGCAGTAATCTATTTTGAAAACGATGGGGTCGCAGGGTGCGGCTTCCCGAAGACAGCTGGGGTTAAATCTCTGTTGGCAAAGTATAAAGAAGAGCTTAAGAAAACGGCAGGGCAGAACCCTGGCGTGCCACTGCGTAGTATTTTTCCTGAGATGGAGAAGGCCGCAAAAACTGATCCGGTGCTAGATATGTTCTGCGGGATGATCAAAGAGCGATTCCCTGACATTGATAAGTACCACATTACGCTGGCGTAA	0.343033	TRUE
130_hypothetical_protein	2	22	0.2061	0.0111	0.0538	62	0.969653	38.0888	0.999402	567.162	23	4	Enterobacteria phage SEGD1	23	187	AMR59729.1	ATGTCTAGTGTTGAAGCAGTAATCTATTTTGAAAACGATGGGGTCGCAGGGTGCGGCTTCCCGAAGACAGCTGGGGTTAAATCTCTGTTGGCAAAGTATAAAGAAGAGCTTAAGAAAACGGCAGGGCAGAACCCTGGCGTGCCACTGCGTAGTATTTTTCCTGAGATGGAGAAGGCCGCAAAAACTGATCCGGTGCTAGATATGTTCTGCGGGATGATCAAAGAGCGATTCCCTGACATTGATAAGTACCACATTACGCTGGCGTAA	0.343033	TRUE
130_hypothetical_protein	1	0	0.4215	0.025	0.0593	62	0.969653	38.0888	0.999402	567.162	23	4	Enterobacteria phage SEGD1	23	187	AMR59729.1	ATGTCTAGTGTTGAAGCAGTAATCTATTTTGAAAACGATGGGGTCGCAGGGTGCGGCTTCCCGAAGACAGCTGGGGTTAAATCTCTGTTGGCAAAGTATAAAGAAGAGCTTAAGAAAACGGCAGGGCAGAACCCTGGCGTGCCACTGCGTAGTATTTTTCCTGAGATGGAGAAGGCCGCAAAAACTGATCCGGTGCTAGATATGTTCTGCGGGATGATCAAAGAGCGATTCCCTGACATTGATAAGTACCACATTACGCTGGCGTAA	0.343033	TRUE
130_hypothetical_protein	1	22	0.4511	0.0171	0.0379	62	0.969653	38.0888	0.999402	567.162	23	4	Enterobacteria phage SEGD1	23	187	AMR59729.1	ATGTCTAGTGTTGAAGCAGTAATCTATTTTGAAAACGATGGGGTCGCAGGGTGCGGCTTCCCGAAGACAGCTGGGGTTAAATCTCTGTTGGCAAAGTATAAAGAAGAGCTTAAGAAAACGGCAGGGCAGAACCCTGGCGTGCCACTGCGTAGTATTTTTCCTGAGATGGAGAAGGCCGCAAAAACTGATCCGGTGCTAGATATGTTCTGCGGGATGATCAAAGAGCGATTCCCTGACATTGATAAGTACCACATTACGCTGGCGTAA	0.343033	TRUE
130_hypothetical_protein	0	2	0.245	0.0183	0.0747	62	0.969653	38.0888	0.999402	567.162	23	4	Enterobacteria phage SEGD1	23	187	AMR59729.1	ATGTCTAGTGTTGAAGCAGTAATCTATTTTGAAAACGATGGGGTCGCAGGGTGCGGCTTCCCGAAGACAGCTGGGGTTAAATCTCTGTTGGCAAAGTATAAAGAAGAGCTTAAGAAAACGGCAGGGCAGAACCCTGGCGTGCCACTGCGTAGTATTTTTCCTGAGATGGAGAAGGCCGCAAAAACTGATCCGGTGCTAGATATGTTCTGCGGGATGATCAAAGAGCGATTCCCTGACATTGATAAGTACCACATTACGCTGGCGTAA	0.343033	TRUE
131_hypothetical_protein	2	0	0.1287	0.0052	0.0401	NA	NA	NA	NA	NA	23	2	Enterobacteria phage SEGD1	23	187	AMR59730.1	ATGGTAAAGTTCATTGTTGTCAACATGGATTTTGAGCGTAGTGTGCGTTTTCGCTTTGAGTTACCTGAAAACAAAGCGACTGAAGCTTTCTTAGCCGACTTCCACAAAGCCAAAACCGCGATCAGTCATGGGCGTCGCTGGCAAATCTTCTATAACGCCCGTAAAGGCCTCCTGAAGGCGTTAAAAGCAGCAAAGGATACAAAGGTATTGGAAAAGCTAGAACCTTTCCAGAACGACCCTCTGGCGATTGGTATCATGCTCGACGAACTGGTTAATAAACCTAAAGCTGCTACAGAAGATTAA	0.1287	FALSE
134_putative_virion_stru	1	0	0.0428	0.0022	0.0503	NA	NA	NA	NA	NA	23	4	Enterobacteria phage SEGD1	23	187	AMR59733.1	ATGCAGAGATTTAACATTTTTCGTGACCAGGCTATCCAGTTAGCGAAATCCCTGATTGTCAAATCAGAGAGCATCGCACAACAGATGAACCTGGCAATAACCAAAAACGGCGGTTTCGTTTCCGAGAACCGTGAGACGTGGCGGTATTACCTACACTTAGCAGGTAAACGACATGCAATCGACAAGCCGATATACATTACGTCACTCGACACGCAAGAGCAGATAGAGTTAACGACGCAGAACCTCTCCCGTCATAAAAAGACCTCAAACGTATATCGTTCTAACCCGGAGTATATCGATGACTTAATCGCCGAGTATCCGGACTACGCAGTATACATTCGCGGCACTTTCAATCCGATTGATATTGCATACGCGATACGTGTCGATGACTGCTCAATT…	0.0702333	FALSE
134_putative_virion_stru	1	2	0.001	0	0.0246	NA	NA	NA	NA	NA	23	4	Enterobacteria phage SEGD1	23	187	AMR59733.1	ATGCAGAGATTTAACATTTTTCGTGACCAGGCTATCCAGTTAGCGAAATCCCTGATTGTCAAATCAGAGAGCATCGCACAACAGATGAACCTGGCAATAACCAAAAACGGCGGTTTCGTTTCCGAGAACCGTGAGACGTGGCGGTATTACCTACACTTAGCAGGTAAACGACATGCAATCGACAAGCCGATATACATTACGTCACTCGACACGCAAGAGCAGATAGAGTTAACGACGCAGAACCTCTCCCGTCATAAAAAGACCTCAAACGTATATCGTTCTAACCCGGAGTATATCGATGACTTAATCGCCGAGTATCCGGACTACGCAGTATACATTCGCGGCACTTTCAATCCGATTGATATTGCATACGCGATACGTGTCGATGACTGCTCAATT…	0.0702333	FALSE
134_putative_virion_stru	1	22	0.0871	0.0042	0.0488	NA	NA	NA	NA	NA	23	4	Enterobacteria phage SEGD1	23	187	AMR59733.1	ATGCAGAGATTTAACATTTTTCGTGACCAGGCTATCCAGTTAGCGAAATCCCTGATTGTCAAATCAGAGAGCATCGCACAACAGATGAACCTGGCAATAACCAAAAACGGCGGTTTCGTTTCCGAGAACCGTGAGACGTGGCGGTATTACCTACACTTAGCAGGTAAACGACATGCAATCGACAAGCCGATATACATTACGTCACTCGACACGCAAGAGCAGATAGAGTTAACGACGCAGAACCTCTCCCGTCATAAAAAGACCTCAAACGTATATCGTTCTAACCCGGAGTATATCGATGACTTAATCGCCGAGTATCCGGACTACGCAGTATACATTCGCGGCACTTTCAATCCGATTGATATTGCATACGCGATACGTGTCGATGACTGCTCAATT…	0.0702333	FALSE
134_putative_virion_stru	0	2	0.0506	0.0021	0.0423	NA	NA	NA	NA	NA	23	4	Enterobacteria phage SEGD1	23	187	AMR59733.1	ATGCAGAGATTTAACATTTTTCGTGACCAGGCTATCCAGTTAGCGAAATCCCTGATTGTCAAATCAGAGAGCATCGCACAACAGATGAACCTGGCAATAACCAAAAACGGCGGTTTCGTTTCCGAGAACCGTGAGACGTGGCGGTATTACCTACACTTAGCAGGTAAACGACATGCAATCGACAAGCCGATATACATTACGTCACTCGACACGCAAGAGCAGATAGAGTTAACGACGCAGAACCTCTCCCGTCATAAAAAGACCTCAAACGTATATCGTTCTAACCCGGAGTATATCGATGACTTAATCGCCGAGTATCCGGACTACGCAGTATACATTCGCGGCACTTTCAATCCGATTGATATTGCATACGCGATACGTGTCGATGACTGCTCAATT…	0.0702333	FALSE
134_putative_virion_stru	0	22	0.1359	0.0021	0.0158	NA	NA	NA	NA	NA	23	4	Enterobacteria phage SEGD1	23	187	AMR59733.1	ATGCAGAGATTTAACATTTTTCGTGACCAGGCTATCCAGTTAGCGAAATCCCTGATTGTCAAATCAGAGAGCATCGCACAACAGATGAACCTGGCAATAACCAAAAACGGCGGTTTCGTTTCCGAGAACCGTGAGACGTGGCGGTATTACCTACACTTAGCAGGTAAACGACATGCAATCGACAAGCCGATATACATTACGTCACTCGACACGCAAGAGCAGATAGAGTTAACGACGCAGAACCTCTCCCGTCATAAAAAGACCTCAAACGTATATCGTTCTAACCCGGAGTATATCGATGACTTAATCGCCGAGTATCCGGACTACGCAGTATACATTCGCGGCACTTTCAATCCGATTGATATTGCATACGCGATACGTGTCGATGACTGCTCAATT…	0.0702333	FALSE
134_putative_virion_stru	2	22	0.104	0.0042	0.0405	NA	NA	NA	NA	NA	23	4	Enterobacteria phage SEGD1	23	187	AMR59733.1	ATGCAGAGATTTAACATTTTTCGTGACCAGGCTATCCAGTTAGCGAAATCCCTGATTGTCAAATCAGAGAGCATCGCACAACAGATGAACCTGGCAATAACCAAAAACGGCGGTTTCGTTTCCGAGAACCGTGAGACGTGGCGGTATTACCTACACTTAGCAGGTAAACGACATGCAATCGACAAGCCGATATACATTACGTCACTCGACACGCAAGAGCAGATAGAGTTAACGACGCAGAACCTCTCCCGTCATAAAAAGACCTCAAACGTATATCGTTCTAACCCGGAGTATATCGATGACTTAATCGCCGAGTATCCGGACTACGCAGTATACATTCGCGGCACTTTCAATCCGATTGATATTGCATACGCGATACGTGTCGATGACTGCTCAATT…	0.0702333	FALSE
135_hypothetical_protein	1	0	0.0837	0.0031	0.037	NA	NA	NA	NA	NA	23	4	Enterobacteria phage SEGD1	23	187	AMR59734.1	ATGGGATACCGTATAGATTTATCAAAAACCCCGAAACAGATTCTGGTTGAGAGAATCAATTACGTTTTTAAGTTATCGTATAGTGAAAATAACTACGAGTTTAACCCACGTGGGGTGTGGCCGCTGACCCAAGCAGAGCGACGCGCTAAAGGCGTGGAGTCTAAAGTTGCGGCGCGCTTTGTAAATGGGGTACACGGCACCCAAGAGTTTTACCTGACTCGTGCGGACTTAAACAAGTTACTTAAAGACGTAACGGTTGAAGTCCCGAAAGGTGCGGTGGAATGGAGCCATGAATTAGTTCCGTATATTGTCGATGAGCTGGGTCTCCAGCTCGACACCTACGATATCATGGTTGAACCGATTACCCCAGAAATGGAATCGTATGAGGCGCGCTTAATC…	0.179217	FALSE
135_hypothetical_protein	1	2	0.001	0	0.0255	NA	NA	NA	NA	NA	23	4	Enterobacteria phage SEGD1	23	187	AMR59734.1	ATGGGATACCGTATAGATTTATCAAAAACCCCGAAACAGATTCTGGTTGAGAGAATCAATTACGTTTTTAAGTTATCGTATAGTGAAAATAACTACGAGTTTAACCCACGTGGGGTGTGGCCGCTGACCCAAGCAGAGCGACGCGCTAAAGGCGTGGAGTCTAAAGTTGCGGCGCGCTTTGTAAATGGGGTACACGGCACCCAAGAGTTTTACCTGACTCGTGCGGACTTAAACAAGTTACTTAAAGACGTAACGGTTGAAGTCCCGAAAGGTGCGGTGGAATGGAGCCATGAATTAGTTCCGTATATTGTCGATGAGCTGGGTCTCCAGCTCGACACCTACGATATCATGGTTGAACCGATTACCCCAGAAATGGAATCGTATGAGGCGCGCTTAATC…	0.179217	FALSE
135_hypothetical_protein	1	22	0.1959	0.0062	0.0317	NA	NA	NA	NA	NA	23	4	Enterobacteria phage SEGD1	23	187	AMR59734.1	ATGGGATACCGTATAGATTTATCAAAAACCCCGAAACAGATTCTGGTTGAGAGAATCAATTACGTTTTTAAGTTATCGTATAGTGAAAATAACTACGAGTTTAACCCACGTGGGGTGTGGCCGCTGACCCAAGCAGAGCGACGCGCTAAAGGCGTGGAGTCTAAAGTTGCGGCGCGCTTTGTAAATGGGGTACACGGCACCCAAGAGTTTTACCTGACTCGTGCGGACTTAAACAAGTTACTTAAAGACGTAACGGTTGAAGTCCCGAAAGGTGCGGTGGAATGGAGCCATGAATTAGTTCCGTATATTGTCGATGAGCTGGGTCTCCAGCTCGACACCTACGATATCATGGTTGAACCGATTACCCCAGAAATGGAATCGTATGAGGCGCGCTTAATC…	0.179217	FALSE
135_hypothetical_protein	0	2	0.0734	0.0031	0.0424	NA	NA	NA	NA	NA	23	4	Enterobacteria phage SEGD1	23	187	AMR59734.1	ATGGGATACCGTATAGATTTATCAAAAACCCCGAAACAGATTCTGGTTGAGAGAATCAATTACGTTTTTAAGTTATCGTATAGTGAAAATAACTACGAGTTTAACCCACGTGGGGTGTGGCCGCTGACCCAAGCAGAGCGACGCGCTAAAGGCGTGGAGTCTAAAGTTGCGGCGCGCTTTGTAAATGGGGTACACGGCACCCAAGAGTTTTACCTGACTCGTGCGGACTTAAACAAGTTACTTAAAGACGTAACGGTTGAAGTCCCGAAAGGTGCGGTGGAATGGAGCCATGAATTAGTTCCGTATATTGTCGATGAGCTGGGTCTCCAGCTCGACACCTACGATATCATGGTTGAACCGATTACCCCAGAAATGGAATCGTATGAGGCGCGCTTAATC…	0.179217	FALSE
135_hypothetical_protein	0	22	0.5925	0.0031	0.0052	NA	NA	NA	NA	NA	23	4	Enterobacteria phage SEGD1	23	187	AMR59734.1	ATGGGATACCGTATAGATTTATCAAAAACCCCGAAACAGATTCTGGTTGAGAGAATCAATTACGTTTTTAAGTTATCGTATAGTGAAAATAACTACGAGTTTAACCCACGTGGGGTGTGGCCGCTGACCCAAGCAGAGCGACGCGCTAAAGGCGTGGAGTCTAAAGTTGCGGCGCGCTTTGTAAATGGGGTACACGGCACCCAAGAGTTTTACCTGACTCGTGCGGACTTAAACAAGTTACTTAAAGACGTAACGGTTGAAGTCCCGAAAGGTGCGGTGGAATGGAGCCATGAATTAGTTCCGTATATTGTCGATGAGCTGGGTCTCCAGCTCGACACCTACGATATCATGGTTGAACCGATTACCCCAGAAATGGAATCGTATGAGGCGCGCTTAATC…	0.179217	FALSE
135_hypothetical_protein	2	22	0.1288	0.0062	0.0485	NA	NA	NA	NA	NA	23	4	Enterobacteria phage SEGD1	23	187	AMR59734.1	ATGGGATACCGTATAGATTTATCAAAAACCCCGAAACAGATTCTGGTTGAGAGAATCAATTACGTTTTTAAGTTATCGTATAGTGAAAATAACTACGAGTTTAACCCACGTGGGGTGTGGCCGCTGACCCAAGCAGAGCGACGCGCTAAAGGCGTGGAGTCTAAAGTTGCGGCGCGCTTTGTAAATGGGGTACACGGCACCCAAGAGTTTTACCTGACTCGTGCGGACTTAAACAAGTTACTTAAAGACGTAACGGTTGAAGTCCCGAAAGGTGCGGTGGAATGGAGCCATGAATTAGTTCCGTATATTGTCGATGAGCTGGGTCTCCAGCTCGACACCTACGATATCATGGTTGAACCGATTACCCCAGAAATGGAATCGTATGAGGCGCGCTTAATC…	0.179217	FALSE
139_hypothetical_protein	1	22	0.2496	0.0023	0.0093	209	0.939698	20.3466	0.99981	519.504	23	4	Enterobacteria phage SEGD1	23	187	AMR59738.1	ATGCTGATTCCTGAGCCGAGGTTACCCGACAGTATGGTGAGGATTGCGGCTGTTGACCCCGGTACCGCCCATCTTGGGATGGCGGTTATCGACTGGGAATTTGGCCAACCTCAAGGTGAAGTTGTCTGGGCGGGAACGGCTCATGTTGCGGACCCTACGCACAATAGCGCCTTTGGCGAGTGCGTAGGGAAACGTGATGCGCGTTTGGTGGAATTAGAAGAACGCTTTCGCGAGTTTTTAAAACTGGCAAGGCCGACTTTTGTCGCTACCGAAACTCCATTCATGCGAAGAGCTAAGCTCTCAGCGTACGAGTCTGGGGTGGAGTTGCAACTGATGTTGCGGCGAACGCTTTGGGACGTGTTTCCCGAAAAATATCTCCATGGGTTTAATCCTATTATT…	0.08912	TRUE
139_hypothetical_protein	2	22	0.0736	0.0065	0.0884	209	0.939698	20.3466	0.99981	519.504	23	4	Enterobacteria phage SEGD1	23	187	AMR59738.1	ATGCTGATTCCTGAGCCGAGGTTACCCGACAGTATGGTGAGGATTGCGGCTGTTGACCCCGGTACCGCCCATCTTGGGATGGCGGTTATCGACTGGGAATTTGGCCAACCTCAAGGTGAAGTTGTCTGGGCGGGAACGGCTCATGTTGCGGACCCTACGCACAATAGCGCCTTTGGCGAGTGCGTAGGGAAACGTGATGCGCGTTTGGTGGAATTAGAAGAACGCTTTCGCGAGTTTTTAAAACTGGCAAGGCCGACTTTTGTCGCTACCGAAACTCCATTCATGCGAAGAGCTAAGCTCTCAGCGTACGAGTCTGGGGTGGAGTTGCAACTGATGTTGCGGCGAACGCTTTGGGACGTGTTTCCCGAAAAATATCTCCATGGGTTTAATCCTATTATT…	0.08912	TRUE
139_hypothetical_protein	0	2	0.0735	0.0065	0.0885	209	0.939698	20.3466	0.99981	519.504	23	4	Enterobacteria phage SEGD1	23	187	AMR59738.1	ATGCTGATTCCTGAGCCGAGGTTACCCGACAGTATGGTGAGGATTGCGGCTGTTGACCCCGGTACCGCCCATCTTGGGATGGCGGTTATCGACTGGGAATTTGGCCAACCTCAAGGTGAAGTTGTCTGGGCGGGAACGGCTCATGTTGCGGACCCTACGCACAATAGCGCCTTTGGCGAGTGCGTAGGGAAACGTGATGCGCGTTTGGTGGAATTAGAAGAACGCTTTCGCGAGTTTTTAAAACTGGCAAGGCCGACTTTTGTCGCTACCGAAACTCCATTCATGCGAAGAGCTAAGCTCTCAGCGTACGAGTCTGGGGTGGAGTTGCAACTGATGTTGCGGCGAACGCTTTGGGACGTGTTTCCCGAAAAATATCTCCATGGGTTTAATCCTATTATT…	0.08912	TRUE
139_hypothetical_protein	0	22	0.001	0	0.0093	209	0.939698	20.3466	0.99981	519.504	23	4	Enterobacteria phage SEGD1	23	187	AMR59738.1	ATGCTGATTCCTGAGCCGAGGTTACCCGACAGTATGGTGAGGATTGCGGCTGTTGACCCCGGTACCGCCCATCTTGGGATGGCGGTTATCGACTGGGAATTTGGCCAACCTCAAGGTGAAGTTGTCTGGGCGGGAACGGCTCATGTTGCGGACCCTACGCACAATAGCGCCTTTGGCGAGTGCGTAGGGAAACGTGATGCGCGTTTGGTGGAATTAGAAGAACGCTTTCGCGAGTTTTTAAAACTGGCAAGGCCGACTTTTGTCGCTACCGAAACTCCATTCATGCGAAGAGCTAAGCTCTCAGCGTACGAGTCTGGGGTGGAGTTGCAACTGATGTTGCGGCGAACGCTTTGGGACGTGTTTCCCGAAAAATATCTCCATGGGTTTAATCCTATTATT…	0.08912	TRUE
139_hypothetical_protein	1	2	0.0479	0.0043	0.0897	209	0.939698	20.3466	0.99981	519.504	23	4	Enterobacteria phage SEGD1	23	187	AMR59738.1	ATGCTGATTCCTGAGCCGAGGTTACCCGACAGTATGGTGAGGATTGCGGCTGTTGACCCCGGTACCGCCCATCTTGGGATGGCGGTTATCGACTGGGAATTTGGCCAACCTCAAGGTGAAGTTGTCTGGGCGGGAACGGCTCATGTTGCGGACCCTACGCACAATAGCGCCTTTGGCGAGTGCGTAGGGAAACGTGATGCGCGTTTGGTGGAATTAGAAGAACGCTTTCGCGAGTTTTTAAAACTGGCAAGGCCGACTTTTGTCGCTACCGAAACTCCATTCATGCGAAGAGCTAAGCTCTCAGCGTACGAGTCTGGGGTGGAGTTGCAACTGATGTTGCGGCGAACGCTTTGGGACGTGTTTCCCGAAAAATATCTCCATGGGTTTAATCCTATTATT…	0.08912	TRUE
141_hypothetical_protein	1	0	0.2076	0.0133	0.0641	NA	NA	NA	NA	NA	23	4	Enterobacteria phage SEGD1	23	187	AMR59740.1	ATGCTGTCTGTGGATTTTACTGCAGCTGAGAAAGAAGCGCTGTTATTGGCGGCAGTCGAAGAAGTATTGTGGGAGGCATTTTACGTAGTGCCGTTTCGTAGCTGCTTAAACGCCCCGTATGTTGAAGGGCAGTTTGTCAGCGCGCTTTCCGCCGCGATTACCAAACGTAAACTAAATGCCATGGCGCATGTCAAAGAGATCACCGCGCAACGAGGACGGATATTCGCTGCCGTCAGAAATGTGTTAATTAAAGAAGGGTTTCTTGCAGACTCGTTAGGTCCCGAAGTTCCTTGGGAACCAGGTCATCCACCGCGTCAGTTCGACCACGGGTACAAGTTAAGTATAATTATGCCACGCGGTAAGCGTGACGTCTCATTGGGGAAATGGTTACAGATAAGC…	0.410933	FALSE
141_hypothetical_protein	1	2	1.4115	0.0079	0.0056	NA	NA	NA	NA	NA	23	4	Enterobacteria phage SEGD1	23	187	AMR59740.1	ATGCTGTCTGTGGATTTTACTGCAGCTGAGAAAGAAGCGCTGTTATTGGCGGCAGTCGAAGAAGTATTGTGGGAGGCATTTTACGTAGTGCCGTTTCGTAGCTGCTTAAACGCCCCGTATGTTGAAGGGCAGTTTGTCAGCGCGCTTTCCGCCGCGATTACCAAACGTAAACTAAATGCCATGGCGCATGTCAAAGAGATCACCGCGCAACGAGGACGGATATTCGCTGCCGTCAGAAATGTGTTAATTAAAGAAGGGTTTCTTGCAGACTCGTTAGGTCCCGAAGTTCCTTGGGAACCAGGTCATCCACCGCGTCAGTTCGACCACGGGTACAAGTTAAGTATAATTATGCCACGCGGTAAGCGTGACGTCTCATTGGGGAAATGGTTACAGATAAGC…	0.410933	FALSE
141_hypothetical_protein	0	22	0.1505	0.0029	0.019	NA	NA	NA	NA	NA	23	4	Enterobacteria phage SEGD1	23	187	AMR59740.1	ATGCTGTCTGTGGATTTTACTGCAGCTGAGAAAGAAGCGCTGTTATTGGCGGCAGTCGAAGAAGTATTGTGGGAGGCATTTTACGTAGTGCCGTTTCGTAGCTGCTTAAACGCCCCGTATGTTGAAGGGCAGTTTGTCAGCGCGCTTTCCGCCGCGATTACCAAACGTAAACTAAATGCCATGGCGCATGTCAAAGAGATCACCGCGCAACGAGGACGGATATTCGCTGCCGTCAGAAATGTGTTAATTAAAGAAGGGTTTCTTGCAGACTCGTTAGGTCCCGAAGTTCCTTGGGAACCAGGTCATCCACCGCGTCAGTTCGACCACGGGTACAAGTTAAGTATAATTATGCCACGCGGTAAGCGTGACGTCTCATTGGGGAAATGGTTACAGATAAGC…	0.410933	FALSE
141_hypothetical_protein	2	22	0.2468	0.0137	0.0553	NA	NA	NA	NA	NA	23	4	Enterobacteria phage SEGD1	23	187	AMR59740.1	ATGCTGTCTGTGGATTTTACTGCAGCTGAGAAAGAAGCGCTGTTATTGGCGGCAGTCGAAGAAGTATTGTGGGAGGCATTTTACGTAGTGCCGTTTCGTAGCTGCTTAAACGCCCCGTATGTTGAAGGGCAGTTTGTCAGCGCGCTTTCCGCCGCGATTACCAAACGTAAACTAAATGCCATGGCGCATGTCAAAGAGATCACCGCGCAACGAGGACGGATATTCGCTGCCGTCAGAAATGTGTTAATTAAAGAAGGGTTTCTTGCAGACTCGTTAGGTCCCGAAGTTCCTTGGGAACCAGGTCATCCACCGCGTCAGTTCGACCACGGGTACAAGTTAAGTATAATTATGCCACGCGGTAAGCGTGACGTCTCATTGGGGAAATGGTTACAGATAAGC…	0.410933	FALSE
141_hypothetical_protein	0	2	0.1944	0.0108	0.0557	NA	NA	NA	NA	NA	23	4	Enterobacteria phage SEGD1	23	187	AMR59740.1	ATGCTGTCTGTGGATTTTACTGCAGCTGAGAAAGAAGCGCTGTTATTGGCGGCAGTCGAAGAAGTATTGTGGGAGGCATTTTACGTAGTGCCGTTTCGTAGCTGCTTAAACGCCCCGTATGTTGAAGGGCAGTTTGTCAGCGCGCTTTCCGCCGCGATTACCAAACGTAAACTAAATGCCATGGCGCATGTCAAAGAGATCACCGCGCAACGAGGACGGATATTCGCTGCCGTCAGAAATGTGTTAATTAAAGAAGGGTTTCTTGCAGACTCGTTAGGTCCCGAAGTTCCTTGGGAACCAGGTCATCCACCGCGTCAGTTCGACCACGGGTACAAGTTAAGTATAATTATGCCACGCGGTAAGCGTGACGTCTCATTGGGGAAATGGTTACAGATAAGC…	0.410933	FALSE
141_hypothetical_protein	1	22	0.2548	0.0161	0.0633	NA	NA	NA	NA	NA	23	4	Enterobacteria phage SEGD1	23	187	AMR59740.1	ATGCTGTCTGTGGATTTTACTGCAGCTGAGAAAGAAGCGCTGTTATTGGCGGCAGTCGAAGAAGTATTGTGGGAGGCATTTTACGTAGTGCCGTTTCGTAGCTGCTTAAACGCCCCGTATGTTGAAGGGCAGTTTGTCAGCGCGCTTTCCGCCGCGATTACCAAACGTAAACTAAATGCCATGGCGCATGTCAAAGAGATCACCGCGCAACGAGGACGGATATTCGCTGCCGTCAGAAATGTGTTAATTAAAGAAGGGTTTCTTGCAGACTCGTTAGGTCCCGAAGTTCCTTGGGAACCAGGTCATCCACCGCGTCAGTTCGACCACGGGTACAAGTTAAGTATAATTATGCCACGCGGTAAGCGTGACGTCTCATTGGGGAAATGGTTACAGATAAGC…	0.410933	FALSE
142_putative_acetyltrans	2	0	0.1392	0.0088	0.0633	NA	NA	NA	NA	NA	23	3	Enterobacteria phage SEGD1	23	187	AMR59741.1	ATGCTTGTTATTAATGTGGTCGAGGATAAGATTCCTGCGAACGTTTATCCTGAACTGGTTGAATGGGTACGCGACTTAAACAGTATTCGTGAGGAGCCTATTAAACTCACGATGTTTGTTGAGGATGATATCGTGCGGGGAATCATGGCATGGGAACCTGGCCATTTGGTCTATATGGTTGTGCCCGAGGAATCGCGACGCGGCGGCGTCGGTAGATTTATGCTTAAGTATCTTCAGCAGAACTCCGATCGTAAACACGTCAGCTGTCGTGTTCACCCGACCAACATTCCCGCGCTGGGATTCTTTCACCAACAAGGCTTCCAGATTGACCGATGGTATATTGCTGCTGACGGCCAACGGTATTTTCGTATGACGAACTACAATGTTATTTCGTCACAC…	0.0862333	FALSE
142_putative_acetyltrans	2	3	0.0544	0.0027	0.0493	NA	NA	NA	NA	NA	23	3	Enterobacteria phage SEGD1	23	187	AMR59741.1	ATGCTTGTTATTAATGTGGTCGAGGATAAGATTCCTGCGAACGTTTATCCTGAACTGGTTGAATGGGTACGCGACTTAAACAGTATTCGTGAGGAGCCTATTAAACTCACGATGTTTGTTGAGGATGATATCGTGCGGGGAATCATGGCATGGGAACCTGGCCATTTGGTCTATATGGTTGTGCCCGAGGAATCGCGACGCGGCGGCGTCGGTAGATTTATGCTTAAGTATCTTCAGCAGAACTCCGATCGTAAACACGTCAGCTGTCGTGTTCACCCGACCAACATTCCCGCGCTGGGATTCTTTCACCAACAAGGCTTCCAGATTGACCGATGGTATATTGCTGCTGACGGCCAACGGTATTTTCGTATGACGAACTACAATGTTATTTCGTCACAC…	0.0862333	FALSE
142_putative_acetyltrans	0	3	0.0651	0.0058	0.0898	NA	NA	NA	NA	NA	23	3	Enterobacteria phage SEGD1	23	187	AMR59741.1	ATGCTTGTTATTAATGTGGTCGAGGATAAGATTCCTGCGAACGTTTATCCTGAACTGGTTGAATGGGTACGCGACTTAAACAGTATTCGTGAGGAGCCTATTAAACTCACGATGTTTGTTGAGGATGATATCGTGCGGGGAATCATGGCATGGGAACCTGGCCATTTGGTCTATATGGTTGTGCCCGAGGAATCGCGACGCGGCGGCGTCGGTAGATTTATGCTTAAGTATCTTCAGCAGAACTCCGATCGTAAACACGTCAGCTGTCGTGTTCACCCGACCAACATTCCCGCGCTGGGATTCTTTCACCAACAAGGCTTCCAGATTGACCGATGGTATATTGCTGCTGACGGCCAACGGTATTTTCGTATGACGAACTACAATGTTATTTCGTCACAC…	0.0862333	FALSE
144_hypothetical_protein	2	0	0.311	0.0557	0.179	NA	NA	NA	NA	NA	23	3	Enterobacteria phage SEGD1	23	187	AMR59743.1	ATGATGCGTGCTGTATTAGCTGTGTTTATAATTTGCGTTACTACGTCAGTATACGCGTTTACTGTTCAGGACTTCCCGCAATACAAACCAATGTGGGAAACTGACGCACCTGTGAAATTCAGCGACAAAGATGAACCAGTCGTGACGGTGGAAAATGGTGAGTTTGCCGTGGTTAACTACGGACGTTCTGAACTGTGTCCAGGTGGTGGCTTTTATCTCGTTAACACAAAGCGCAAGACGTACCAGCCAATAGATGCGGGTACGTGTTCGTCGAAAGTTAAAGCGACAATTGCCCCGTCAGTACGAACACACTGCAGAGTTAATAACCTACGGTTAACTTTTTGGGTAGGTAAAGAAATTTCCGCGCGGTATCCTTTGTACGATTACTAA	0.3067	FALSE
144_hypothetical_protein	2	3	0.4377	0.0337	0.0769	NA	NA	NA	NA	NA	23	3	Enterobacteria phage SEGD1	23	187	AMR59743.1	ATGATGCGTGCTGTATTAGCTGTGTTTATAATTTGCGTTACTACGTCAGTATACGCGTTTACTGTTCAGGACTTCCCGCAATACAAACCAATGTGGGAAACTGACGCACCTGTGAAATTCAGCGACAAAGATGAACCAGTCGTGACGGTGGAAAATGGTGAGTTTGCCGTGGTTAACTACGGACGTTCTGAACTGTGTCCAGGTGGTGGCTTTTATCTCGTTAACACAAAGCGCAAGACGTACCAGCCAATAGATGCGGGTACGTGTTCGTCGAAAGTTAAAGCGACAATTGCCCCGTCAGTACGAACACACTGCAGAGTTAATAACCTACGGTTAACTTTTTGGGTAGGTAAAGAAATTTCCGCGCGGTATCCTTTGTACGATTACTAA	0.3067	FALSE
144_hypothetical_protein	0	3	0.1714	0.0193	0.1126	NA	NA	NA	NA	NA	23	3	Enterobacteria phage SEGD1	23	187	AMR59743.1	ATGATGCGTGCTGTATTAGCTGTGTTTATAATTTGCGTTACTACGTCAGTATACGCGTTTACTGTTCAGGACTTCCCGCAATACAAACCAATGTGGGAAACTGACGCACCTGTGAAATTCAGCGACAAAGATGAACCAGTCGTGACGGTGGAAAATGGTGAGTTTGCCGTGGTTAACTACGGACGTTCTGAACTGTGTCCAGGTGGTGGCTTTTATCTCGTTAACACAAAGCGCAAGACGTACCAGCCAATAGATGCGGGTACGTGTTCGTCGAAAGTTAAAGCGACAATTGCCCCGTCAGTACGAACACACTGCAGAGTTAATAACCTACGGTTAACTTTTTGGGTAGGTAAAGAAATTTCCGCGCGGTATCCTTTGTACGATTACTAA	0.3067	FALSE
145_hypothetical_protein	2	0	0.1122	0.0073	0.0653	NA	NA	NA	NA	NA	23	3	Enterobacteria phage SEGD1	23	187	AMR59744.1	ATGTCTTTTGTTATTGACTTTAACCACCATCACAGTCAAACCTTGCTCGATTTAGTCAATGCTTTTAATGCTGAAACCGTTTATACGCCCCTGACCACAGAACGTATCCGTGTGGAGAGTTATGGTCCGCCGGAACCAGACGGTCGTGTAAGTGCTTTGCTGACTAATAAGAGTAAGCCGGACGACTATGTGGTTGTGCGTTACCGCAAATTGAGCCTCAATGATATAATCACGTTGAAGCCTGAACATCTCACATGGTTTGATTTGTCGAAAGGTAAACCGGCCGATTTGCGCGTATGGTCTGAACCTGCAATGGCTAGTTTTGAATCGGCGTGTGCAGAACGCGGCATCGTTGTAAGTAAGGCGTGGGAAAACCCCGCGCAATGCCACGTGGAGTAT…	0.1902	FALSE
145_hypothetical_protein	2	3	0.2984	0.0118	0.0394	NA	NA	NA	NA	NA	23	3	Enterobacteria phage SEGD1	23	187	AMR59744.1	ATGTCTTTTGTTATTGACTTTAACCACCATCACAGTCAAACCTTGCTCGATTTAGTCAATGCTTTTAATGCTGAAACCGTTTATACGCCCCTGACCACAGAACGTATCCGTGTGGAGAGTTATGGTCCGCCGGAACCAGACGGTCGTGTAAGTGCTTTGCTGACTAATAAGAGTAAGCCGGACGACTATGTGGTTGTGCGTTACCGCAAATTGAGCCTCAATGATATAATCACGTTGAAGCCTGAACATCTCACATGGTTTGATTTGTCGAAAGGTAAACCGGCCGATTTGCGCGTATGGTCTGAACCTGCAATGGCTAGTTTTGAATCGGCGTGTGCAGAACGCGGCATCGTTGTAAGTAAGGCGTGGGAAAACCCCGCGCAATGCCACGTGGAGTAT…	0.1902	FALSE
145_hypothetical_protein	0	3	0.16	0.015	0.0935	NA	NA	NA	NA	NA	23	3	Enterobacteria phage SEGD1	23	187	AMR59744.1	ATGTCTTTTGTTATTGACTTTAACCACCATCACAGTCAAACCTTGCTCGATTTAGTCAATGCTTTTAATGCTGAAACCGTTTATACGCCCCTGACCACAGAACGTATCCGTGTGGAGAGTTATGGTCCGCCGGAACCAGACGGTCGTGTAAGTGCTTTGCTGACTAATAAGAGTAAGCCGGACGACTATGTGGTTGTGCGTTACCGCAAATTGAGCCTCAATGATATAATCACGTTGAAGCCTGAACATCTCACATGGTTTGATTTGTCGAAAGGTAAACCGGCCGATTTGCGCGTATGGTCTGAACCTGCAATGGCTAGTTTTGAATCGGCGTGTGCAGAACGCGGCATCGTTGTAAGTAAGGCGTGGGAAAACCCCGCGCAATGCCACGTGGAGTAT…	0.1902	FALSE
146_hypothetical_protein	1	0	0.318	0.0028	0.0087	NA	NA	NA	NA	NA	23	4	Enterobacteria phage SEGD1	23	187	AMR59745.1	ATGAAAAAGATTTATAAAATTGCGGTAATCGGTTCTCGGAAGACTGATGAAGATACCATGTCTGAAATGTACATGCGATTGTTACGTGGGTTTAATGCGCTGCACGCCAAAGGCTACACGATTCATTTTTCTTCTGGCGGCTGCTGGTGTGGCCCAGACCAATTGCAATTCCGATTTGCCCGACAGTGGGCGAATACAATAGACCAGAACACTGGCAAGAAAGTGGTGTGGGGTGACGAGTTCATCTGCTATTTACCCGATGAGAAAAAGCTTTGGCTCAAGAAACAGAACCCCAACGTAGAGTTCCGTGTAATCCCTCAGGACGACCGCTATCGTGAGATAGTAGGTAAGCTTCATCCCGCGCCAGAAAAGCTCCAGGAGTTCGCCTGGGCGCTTCAC…	0.08126	FALSE
146_hypothetical_protein	1	2	0.0213	0.0023	0.1086	NA	NA	NA	NA	NA	23	4	Enterobacteria phage SEGD1	23	187	AMR59745.1	ATGAAAAAGATTTATAAAATTGCGGTAATCGGTTCTCGGAAGACTGATGAAGATACCATGTCTGAAATGTACATGCGATTGTTACGTGGGTTTAATGCGCTGCACGCCAAAGGCTACACGATTCATTTTTCTTCTGGCGGCTGCTGGTGTGGCCCAGACCAATTGCAATTCCGATTTGCCCGACAGTGGGCGAATACAATAGACCAGAACACTGGCAAGAAAGTGGTGTGGGGTGACGAGTTCATCTGCTATTTACCCGATGAGAAAAAGCTTTGGCTCAAGAAACAGAACCCCAACGTAGAGTTCCGTGTAATCCCTCAGGACGACCGCTATCGTGAGATAGTAGGTAAGCTTCATCCCGCGCCAGAAAAGCTCCAGGAGTTCGCCTGGGCGCTTCAC…	0.08126	FALSE
146_hypothetical_protein	1	22	0.001	0	0.0131	NA	NA	NA	NA	NA	23	4	Enterobacteria phage SEGD1	23	187	AMR59745.1	ATGAAAAAGATTTATAAAATTGCGGTAATCGGTTCTCGGAAGACTGATGAAGATACCATGTCTGAAATGTACATGCGATTGTTACGTGGGTTTAATGCGCTGCACGCCAAAGGCTACACGATTCATTTTTCTTCTGGCGGCTGCTGGTGTGGCCCAGACCAATTGCAATTCCGATTTGCCCGACAGTGGGCGAATACAATAGACCAGAACACTGGCAAGAAAGTGGTGTGGGGTGACGAGTTCATCTGCTATTTACCCGATGAGAAAAAGCTTTGGCTCAAGAAACAGAACCCCAACGTAGAGTTCCGTGTAATCCCTCAGGACGACCGCTATCGTGAGATAGTAGGTAAGCTTCATCCCGCGCCAGAAAAGCTCCAGGAGTTCGCCTGGGCGCTTCAC…	0.08126	FALSE
146_hypothetical_protein	0	2	0.0457	0.0047	0.1034	NA	NA	NA	NA	NA	23	4	Enterobacteria phage SEGD1	23	187	AMR59745.1	ATGAAAAAGATTTATAAAATTGCGGTAATCGGTTCTCGGAAGACTGATGAAGATACCATGTCTGAAATGTACATGCGATTGTTACGTGGGTTTAATGCGCTGCACGCCAAAGGCTACACGATTCATTTTTCTTCTGGCGGCTGCTGGTGTGGCCCAGACCAATTGCAATTCCGATTTGCCCGACAGTGGGCGAATACAATAGACCAGAACACTGGCAAGAAAGTGGTGTGGGGTGACGAGTTCATCTGCTATTTACCCGATGAGAAAAAGCTTTGGCTCAAGAAACAGAACCCCAACGTAGAGTTCCGTGTAATCCCTCAGGACGACCGCTATCGTGAGATAGTAGGTAAGCTTCATCCCGCGCCAGAAAAGCTCCAGGAGTTCGCCTGGGCGCTTCAC…	0.08126	FALSE
146_hypothetical_protein	2	22	0.0203	0.0023	0.1144	NA	NA	NA	NA	NA	23	4	Enterobacteria phage SEGD1	23	187	AMR59745.1	ATGAAAAAGATTTATAAAATTGCGGTAATCGGTTCTCGGAAGACTGATGAAGATACCATGTCTGAAATGTACATGCGATTGTTACGTGGGTTTAATGCGCTGCACGCCAAAGGCTACACGATTCATTTTTCTTCTGGCGGCTGCTGGTGTGGCCCAGACCAATTGCAATTCCGATTTGCCCGACAGTGGGCGAATACAATAGACCAGAACACTGGCAAGAAAGTGGTGTGGGGTGACGAGTTCATCTGCTATTTACCCGATGAGAAAAAGCTTTGGCTCAAGAAACAGAACCCCAACGTAGAGTTCCGTGTAATCCCTCAGGACGACCGCTATCGTGAGATAGTAGGTAAGCTTCATCCCGCGCCAGAAAAGCTCCAGGAGTTCGCCTGGGCGCTTCAC…	0.08126	FALSE
148_hypothetical_protein	2	22	0.0932	0.0098	0.1054	NA	NA	NA	NA	NA	23	4	Enterobacteria phage SEGD1	23	187	AMR59747.1	ATGTCGACGCTCGATTTAGATTTAGAAGTCCTGACTGACGACTACGATCGCCTGGTCGCACTCGAAGGTCTGGGAGTTAAGCCCGACTTCCCTGCGGTTTGCGCGATTCGTCAGCGTTGGTGCTTAACCGACGACGGTGAAGATATGTTGGTTGCTCGTGAATCGCGTGAAGCGATGGAGCGTGCTCAGTTTATGACTGATACCGACCCGCGGGCTGGCATCCATCGCGCAGCAGGGCGCATTACTGCGAAAGCTGTTAAAGGCGCTGGAAAGTTGGTGGGTGCTGGACTAGGTGCAACCGCAAAGGGCGCGGGTAAACTTTCGAAAAAGCTCGCATTACGCTTTTACGATTTCGCGGAAGCGCTAGCGAAAGAACAAGCCGACCGTTTGAAAGAAATA…	0.0495167	FALSE
148_hypothetical_protein	1	0	0.001	0	0.0218	NA	NA	NA	NA	NA	23	4	Enterobacteria phage SEGD1	23	187	AMR59747.1	ATGTCGACGCTCGATTTAGATTTAGAAGTCCTGACTGACGACTACGATCGCCTGGTCGCACTCGAAGGTCTGGGAGTTAAGCCCGACTTCCCTGCGGTTTGCGCGATTCGTCAGCGTTGGTGCTTAACCGACGACGGTGAAGATATGTTGGTTGCTCGTGAATCGCGTGAAGCGATGGAGCGTGCTCAGTTTATGACTGATACCGACCCGCGGGCTGGCATCCATCGCGCAGCAGGGCGCATTACTGCGAAAGCTGTTAAAGGCGCTGGAAAGTTGGTGGGTGCTGGACTAGGTGCAACCGCAAAGGGCGCGGGTAAACTTTCGAAAAAGCTCGCATTACGCTTTTACGATTTCGCGGAAGCGCTAGCGAAAGAACAAGCCGACCGTTTGAAAGAAATA…	0.0495167	FALSE
148_hypothetical_protein	1	2	0.1025	0.0097	0.0943	NA	NA	NA	NA	NA	23	4	Enterobacteria phage SEGD1	23	187	AMR59747.1	ATGTCGACGCTCGATTTAGATTTAGAAGTCCTGACTGACGACTACGATCGCCTGGTCGCACTCGAAGGTCTGGGAGTTAAGCCCGACTTCCCTGCGGTTTGCGCGATTCGTCAGCGTTGGTGCTTAACCGACGACGGTGAAGATATGTTGGTTGCTCGTGAATCGCGTGAAGCGATGGAGCGTGCTCAGTTTATGACTGATACCGACCCGCGGGCTGGCATCCATCGCGCAGCAGGGCGCATTACTGCGAAAGCTGTTAAAGGCGCTGGAAAGTTGGTGGGTGCTGGACTAGGTGCAACCGCAAAGGGCGCGGGTAAACTTTCGAAAAAGCTCGCATTACGCTTTTACGATTTCGCGGAAGCGCTAGCGAAAGAACAAGCCGACCGTTTGAAAGAAATA…	0.0495167	FALSE
148_hypothetical_protein	1	22	0.001	0	0.0216	NA	NA	NA	NA	NA	23	4	Enterobacteria phage SEGD1	23	187	AMR59747.1	ATGTCGACGCTCGATTTAGATTTAGAAGTCCTGACTGACGACTACGATCGCCTGGTCGCACTCGAAGGTCTGGGAGTTAAGCCCGACTTCCCTGCGGTTTGCGCGATTCGTCAGCGTTGGTGCTTAACCGACGACGGTGAAGATATGTTGGTTGCTCGTGAATCGCGTGAAGCGATGGAGCGTGCTCAGTTTATGACTGATACCGACCCGCGGGCTGGCATCCATCGCGCAGCAGGGCGCATTACTGCGAAAGCTGTTAAAGGCGCTGGAAAGTTGGTGGGTGCTGGACTAGGTGCAACCGCAAAGGGCGCGGGTAAACTTTCGAAAAAGCTCGCATTACGCTTTTACGATTTCGCGGAAGCGCTAGCGAAAGAACAAGCCGACCGTTTGAAAGAAATA…	0.0495167	FALSE
148_hypothetical_protein	0	2	0.0984	0.0098	0.0995	NA	NA	NA	NA	NA	23	4	Enterobacteria phage SEGD1	23	187	AMR59747.1	ATGTCGACGCTCGATTTAGATTTAGAAGTCCTGACTGACGACTACGATCGCCTGGTCGCACTCGAAGGTCTGGGAGTTAAGCCCGACTTCCCTGCGGTTTGCGCGATTCGTCAGCGTTGGTGCTTAACCGACGACGGTGAAGATATGTTGGTTGCTCGTGAATCGCGTGAAGCGATGGAGCGTGCTCAGTTTATGACTGATACCGACCCGCGGGCTGGCATCCATCGCGCAGCAGGGCGCATTACTGCGAAAGCTGTTAAAGGCGCTGGAAAGTTGGTGGGTGCTGGACTAGGTGCAACCGCAAAGGGCGCGGGTAAACTTTCGAAAAAGCTCGCATTACGCTTTTACGATTTCGCGGAAGCGCTAGCGAAAGAACAAGCCGACCGTTTGAAAGAAATA…	0.0495167	FALSE
148_hypothetical_protein	0	22	0.001	0	0.0096	NA	NA	NA	NA	NA	23	4	Enterobacteria phage SEGD1	23	187	AMR59747.1	ATGTCGACGCTCGATTTAGATTTAGAAGTCCTGACTGACGACTACGATCGCCTGGTCGCACTCGAAGGTCTGGGAGTTAAGCCCGACTTCCCTGCGGTTTGCGCGATTCGTCAGCGTTGGTGCTTAACCGACGACGGTGAAGATATGTTGGTTGCTCGTGAATCGCGTGAAGCGATGGAGCGTGCTCAGTTTATGACTGATACCGACCCGCGGGCTGGCATCCATCGCGCAGCAGGGCGCATTACTGCGAAAGCTGTTAAAGGCGCTGGAAAGTTGGTGGGTGCTGGACTAGGTGCAACCGCAAAGGGCGCGGGTAAACTTTCGAAAAAGCTCGCATTACGCTTTTACGATTTCGCGGAAGCGCTAGCGAAAGAACAAGCCGACCGTTTGAAAGAAATA…	0.0495167	FALSE
150_hypothetical_protein	1	0	0.001	0	0.0147	NA	NA	NA	NA	NA	23	3	Enterobacteria phage SEGD1	23	187	AMR59749.1	ATGTTCTATCGAGAGCTTCAACTCTGTACCGCAGCGCTCCATGGCGCTAATGTGAGCAAGAACGGGGACCTGGAAGACGTCGCGCAAGCCTTACGGGCTGTGTCGGAGGTTGACCAAGTCGACATCGACGCTAAGTATTTAGGCGGCGGTGTAAAGCGTATTCAGTTGACCGTGCGAGCCAAACATGGCAGCTGCTCGTTACATTTTCGAGTCAGTGCGGATTATTTCCTGGTACTGCGCTCCACATTCAGTCACGATGGTCGGACTCACCGGGTTCGGTGGATGCACGACATTACTAAATTTGGCTACCCGCTTGCAGAACAACGTAAAGTCGTACATGACTTTATGGCTGCAGTCGTTGCGGGGTTTTAA	0.001	FALSE
150_hypothetical_protein	1	22	0.001	0	0.0072	NA	NA	NA	NA	NA	23	3	Enterobacteria phage SEGD1	23	187	AMR59749.1	ATGTTCTATCGAGAGCTTCAACTCTGTACCGCAGCGCTCCATGGCGCTAATGTGAGCAAGAACGGGGACCTGGAAGACGTCGCGCAAGCCTTACGGGCTGTGTCGGAGGTTGACCAAGTCGACATCGACGCTAAGTATTTAGGCGGCGGTGTAAAGCGTATTCAGTTGACCGTGCGAGCCAAACATGGCAGCTGCTCGTTACATTTTCGAGTCAGTGCGGATTATTTCCTGGTACTGCGCTCCACATTCAGTCACGATGGTCGGACTCACCGGGTTCGGTGGATGCACGACATTACTAAATTTGGCTACCCGCTTGCAGAACAACGTAAAGTCGTACATGACTTTATGGCTGCAGTCGTTGCGGGGTTTTAA	0.001	FALSE
150_hypothetical_protein	0	22	0.001	0	0.0072	NA	NA	NA	NA	NA	23	3	Enterobacteria phage SEGD1	23	187	AMR59749.1	ATGTTCTATCGAGAGCTTCAACTCTGTACCGCAGCGCTCCATGGCGCTAATGTGAGCAAGAACGGGGACCTGGAAGACGTCGCGCAAGCCTTACGGGCTGTGTCGGAGGTTGACCAAGTCGACATCGACGCTAAGTATTTAGGCGGCGGTGTAAAGCGTATTCAGTTGACCGTGCGAGCCAAACATGGCAGCTGCTCGTTACATTTTCGAGTCAGTGCGGATTATTTCCTGGTACTGCGCTCCACATTCAGTCACGATGGTCGGACTCACCGGGTTCGGTGGATGCACGACATTACTAAATTTGGCTACCCGCTTGCAGAACAACGTAAAGTCGTACATGACTTTATGGCTGCAGTCGTTGCGGGGTTTTAA	0.001	FALSE
151_hypothetical_protein	1	0	0.0407	0.0021	0.0519	NA	NA	NA	NA	NA	23	4	Enterobacteria phage SEGD1	23	187	AMR59750.1	ATGTCTGAGATGATTCTCGATTCGCTGTTTTTGATTACGGTTGCAAACATCAATAAAAACGGCAATCTTCCAGAATACGTAGACATAAGTCGTCATGGCTTTAAGCGTCGTTATCAAATCGGTAAGGTACTAGAGATTGCCTGCTTAGTAACGAACATGCGTAGACCGGTGGAAGGCTGTAGCGTTAAACATGCACAGATGATACTCGGACGTGCTATTTCAGAAGTACGTCGTAAGCGTCGTCGTGCACCGTATCGCTTTTATCCTAACTCCACCAAACAGGTGGTGGGTGAAGGTGAAGGTGTGGTTGATTTGCGTGAGGCCAGTTGTAATGTAGGTGGTATTGCGCGTGACTGGTTAATGAGCATTATCAGTAAGCATCCACGCACACCTACGCCG…	0.0242	FALSE
151_hypothetical_protein	0	2	0.0238	0.0046	0.1932	NA	NA	NA	NA	NA	23	4	Enterobacteria phage SEGD1	23	187	AMR59750.1	ATGTCTGAGATGATTCTCGATTCGCTGTTTTTGATTACGGTTGCAAACATCAATAAAAACGGCAATCTTCCAGAATACGTAGACATAAGTCGTCATGGCTTTAAGCGTCGTTATCAAATCGGTAAGGTACTAGAGATTGCCTGCTTAGTAACGAACATGCGTAGACCGGTGGAAGGCTGTAGCGTTAAACATGCACAGATGATACTCGGACGTGCTATTTCAGAAGTACGTCGTAAGCGTCGTCGTGCACCGTATCGCTTTTATCCTAACTCCACCAAACAGGTGGTGGGTGAAGGTGAAGGTGTGGTTGATTTGCGTGAGGCCAGTTGTAATGTAGGTGGTATTGCGCGTGACTGGTTAATGAGCATTATCAGTAAGCATCCACGCACACCTACGCCG…	0.0242	FALSE
151_hypothetical_protein	0	22	0.001	0	0.0161	NA	NA	NA	NA	NA	23	4	Enterobacteria phage SEGD1	23	187	AMR59750.1	ATGTCTGAGATGATTCTCGATTCGCTGTTTTTGATTACGGTTGCAAACATCAATAAAAACGGCAATCTTCCAGAATACGTAGACATAAGTCGTCATGGCTTTAAGCGTCGTTATCAAATCGGTAAGGTACTAGAGATTGCCTGCTTAGTAACGAACATGCGTAGACCGGTGGAAGGCTGTAGCGTTAAACATGCACAGATGATACTCGGACGTGCTATTTCAGAAGTACGTCGTAAGCGTCGTCGTGCACCGTATCGCTTTTATCCTAACTCCACCAAACAGGTGGTGGGTGAAGGTGAAGGTGTGGTTGATTTGCGTGAGGCCAGTTGTAATGTAGGTGGTATTGCGCGTGACTGGTTAATGAGCATTATCAGTAAGCATCCACGCACACCTACGCCG…	0.0242	FALSE
151_hypothetical_protein	2	22	0.0261	0.0045	0.173	NA	NA	NA	NA	NA	23	4	Enterobacteria phage SEGD1	23	187	AMR59750.1	ATGTCTGAGATGATTCTCGATTCGCTGTTTTTGATTACGGTTGCAAACATCAATAAAAACGGCAATCTTCCAGAATACGTAGACATAAGTCGTCATGGCTTTAAGCGTCGTTATCAAATCGGTAAGGTACTAGAGATTGCCTGCTTAGTAACGAACATGCGTAGACCGGTGGAAGGCTGTAGCGTTAAACATGCACAGATGATACTCGGACGTGCTATTTCAGAAGTACGTCGTAAGCGTCGTCGTGCACCGTATCGCTTTTATCCTAACTCCACCAAACAGGTGGTGGGTGAAGGTGAAGGTGTGGTTGATTTGCGTGAGGCCAGTTGTAATGTAGGTGGTATTGCGCGTGACTGGTTAATGAGCATTATCAGTAAGCATCCACGCACACCTACGCCG…	0.0242	FALSE
151_hypothetical_protein	1	22	0.0366	0.0021	0.0585	NA	NA	NA	NA	NA	23	4	Enterobacteria phage SEGD1	23	187	AMR59750.1	ATGTCTGAGATGATTCTCGATTCGCTGTTTTTGATTACGGTTGCAAACATCAATAAAAACGGCAATCTTCCAGAATACGTAGACATAAGTCGTCATGGCTTTAAGCGTCGTTATCAAATCGGTAAGGTACTAGAGATTGCCTGCTTAGTAACGAACATGCGTAGACCGGTGGAAGGCTGTAGCGTTAAACATGCACAGATGATACTCGGACGTGCTATTTCAGAAGTACGTCGTAAGCGTCGTCGTGCACCGTATCGCTTTTATCCTAACTCCACCAAACAGGTGGTGGGTGAAGGTGAAGGTGTGGTTGATTTGCGTGAGGCCAGTTGTAATGTAGGTGGTATTGCGCGTGACTGGTTAATGAGCATTATCAGTAAGCATCCACGCACACCTACGCCG…	0.0242	FALSE
151_hypothetical_protein	1	2	0.017	0.0024	0.1388	NA	NA	NA	NA	NA	23	4	Enterobacteria phage SEGD1	23	187	AMR59750.1	ATGTCTGAGATGATTCTCGATTCGCTGTTTTTGATTACGGTTGCAAACATCAATAAAAACGGCAATCTTCCAGAATACGTAGACATAAGTCGTCATGGCTTTAAGCGTCGTTATCAAATCGGTAAGGTACTAGAGATTGCCTGCTTAGTAACGAACATGCGTAGACCGGTGGAAGGCTGTAGCGTTAAACATGCACAGATGATACTCGGACGTGCTATTTCAGAAGTACGTCGTAAGCGTCGTCGTGCACCGTATCGCTTTTATCCTAACTCCACCAAACAGGTGGTGGGTGAAGGTGAAGGTGTGGTTGATTTGCGTGAGGCCAGTTGTAATGTAGGTGGTATTGCGCGTGACTGGTTAATGAGCATTATCAGTAAGCATCCACGCACACCTACGCCG…	0.0242	FALSE
152_hypothetical_protein	1	0	0.6331	0.0044	0.0069	NA	NA	NA	NA	NA	3	3	Enterobacteria phage SEGD1	3	2	AMR59751.1	ATGACTGTTAATACTACGAAGAAAGAGTTCCTGTCCGTCCCCACTGCCTGTGGCGAATATCGTTATGTATTTTTGTATAACGAAGAGATGATCGGTAAGGGCGGGATGCCGATTATGATAGAGCATAAGCTCATCAGCGCTAAAACAGGCGGTACCGTTGTACATGGCACGACTGAGTTCTTCGCAACTAACGCAACGCGGGAAGATGTTATTCGCGGGTTGCTGAAAGCACTGCGTGAAGTCTCAGCCAGGATGTTCTTTAAACACATCGCCCGTAAGCCTGAACTCATCCCCGCGTGGAAAGAGTTCGACTTAGAAGCACTGCGTGAAGCTGCACCACGCTATGTCTTCATTGAAGAATGCATCAATGCGTATTTTAAAGACGTGATGCAAACCGAG…	0.421733	FALSE
152_hypothetical_protein	1	2	0.3184	0.0022	0.0068	NA	NA	NA	NA	NA	3	3	Enterobacteria phage SEGD1	3	2	AMR59751.1	ATGACTGTTAATACTACGAAGAAAGAGTTCCTGTCCGTCCCCACTGCCTGTGGCGAATATCGTTATGTATTTTTGTATAACGAAGAGATGATCGGTAAGGGCGGGATGCCGATTATGATAGAGCATAAGCTCATCAGCGCTAAAACAGGCGGTACCGTTGTACATGGCACGACTGAGTTCTTCGCAACTAACGCAACGCGGGAAGATGTTATTCGCGGGTTGCTGAAAGCACTGCGTGAAGTCTCAGCCAGGATGTTCTTTAAACACATCGCCCGTAAGCCTGAACTCATCCCCGCGTGGAAAGAGTTCGACTTAGAAGCACTGCGTGAAGCTGCACCACGCTATGTCTTCATTGAAGAATGCATCAATGCGTATTTTAAAGACGTGATGCAAACCGAG…	0.421733	FALSE
152_hypothetical_protein	0	2	0.3137	0.0022	0.0069	NA	NA	NA	NA	NA	3	3	Enterobacteria phage SEGD1	3	2	AMR59751.1	ATGACTGTTAATACTACGAAGAAAGAGTTCCTGTCCGTCCCCACTGCCTGTGGCGAATATCGTTATGTATTTTTGTATAACGAAGAGATGATCGGTAAGGGCGGGATGCCGATTATGATAGAGCATAAGCTCATCAGCGCTAAAACAGGCGGTACCGTTGTACATGGCACGACTGAGTTCTTCGCAACTAACGCAACGCGGGAAGATGTTATTCGCGGGTTGCTGAAAGCACTGCGTGAAGTCTCAGCCAGGATGTTCTTTAAACACATCGCCCGTAAGCCTGAACTCATCCCCGCGTGGAAAGAGTTCGACTTAGAAGCACTGCGTGAAGCTGCACCACGCTATGTCTTCATTGAAGAATGCATCAATGCGTATTTTAAAGACGTGATGCAAACCGAG…	0.421733	FALSE
153_putative_thymidylate	1	0	0.3087	0.0026	0.0085	NA	NA	NA	NA	NA	23	4	Enterobacteria phage SEGD1	23	187	AMR59752.1	ATGTTAAACTCAGTGGCGCTGGATGGTCCGGACTTTTCTGGCAAATCAACACTCGCGAAAATGATTCAAGCGATGTTGCGCTCCGCTGGCGTTAATGTCATCATCGTCAATCACCCGACGAATACCACTGAAGCCGGTATTAGTGCACGTTCTCTGGTTATCCAGCACGCTTCTAACGAACGCATTGCTAAAGCGATGTGTCTGGATTTCCAATACACGATGGATTTCGTTGTACCAGAGCACGATGTCGTTATTTTTGACCGTTTTTGTCAATCGACTATTGTCTACCAGGGCGTCGATGGTAAAGGGGAAGTTTTCCGTTCACGGGTATTAGACCACATTAACGCACCGAAACTTTACGTGGCAACCGATGTATCCTACGAAACCGCCACAGAACGC…	0.10508	FALSE
153_putative_thymidylate	1	2	0.0808	0.0165	0.204	NA	NA	NA	NA	NA	23	4	Enterobacteria phage SEGD1	23	187	AMR59752.1	ATGTTAAACTCAGTGGCGCTGGATGGTCCGGACTTTTCTGGCAAATCAACACTCGCGAAAATGATTCAAGCGATGTTGCGCTCCGCTGGCGTTAATGTCATCATCGTCAATCACCCGACGAATACCACTGAAGCCGGTATTAGTGCACGTTCTCTGGTTATCCAGCACGCTTCTAACGAACGCATTGCTAAAGCGATGTGTCTGGATTTCCAATACACGATGGATTTCGTTGTACCAGAGCACGATGTCGTTATTTTTGACCGTTTTTGTCAATCGACTATTGTCTACCAGGGCGTCGATGGTAAAGGGGAAGTTTTCCGTTCACGGGTATTAGACCACATTAACGCACCGAAACTTTACGTGGCAACCGATGTATCCTACGAAACCGCCACAGAACGC…	0.10508	FALSE
153_putative_thymidylate	0	2	0.0673	0.014	0.2077	NA	NA	NA	NA	NA	23	4	Enterobacteria phage SEGD1	23	187	AMR59752.1	ATGTTAAACTCAGTGGCGCTGGATGGTCCGGACTTTTCTGGCAAATCAACACTCGCGAAAATGATTCAAGCGATGTTGCGCTCCGCTGGCGTTAATGTCATCATCGTCAATCACCCGACGAATACCACTGAAGCCGGTATTAGTGCACGTTCTCTGGTTATCCAGCACGCTTCTAACGAACGCATTGCTAAAGCGATGTGTCTGGATTTCCAATACACGATGGATTTCGTTGTACCAGAGCACGATGTCGTTATTTTTGACCGTTTTTGTCAATCGACTATTGTCTACCAGGGCGTCGATGGTAAAGGGGAAGTTTTCCGTTCACGGGTATTAGACCACATTAACGCACCGAAACTTTACGTGGCAACCGATGTATCCTACGAAACCGCCACAGAACGC…	0.10508	FALSE
153_putative_thymidylate	0	22	0.001	0	0.0085	NA	NA	NA	NA	NA	23	4	Enterobacteria phage SEGD1	23	187	AMR59752.1	ATGTTAAACTCAGTGGCGCTGGATGGTCCGGACTTTTCTGGCAAATCAACACTCGCGAAAATGATTCAAGCGATGTTGCGCTCCGCTGGCGTTAATGTCATCATCGTCAATCACCCGACGAATACCACTGAAGCCGGTATTAGTGCACGTTCTCTGGTTATCCAGCACGCTTCTAACGAACGCATTGCTAAAGCGATGTGTCTGGATTTCCAATACACGATGGATTTCGTTGTACCAGAGCACGATGTCGTTATTTTTGACCGTTTTTGTCAATCGACTATTGTCTACCAGGGCGTCGATGGTAAAGGGGAAGTTTTCCGTTCACGGGTATTAGACCACATTAACGCACCGAAACTTTACGTGGCAACCGATGTATCCTACGAAACCGCCACAGAACGC…	0.10508	FALSE
153_putative_thymidylate	2	22	0.0676	0.014	0.2071	NA	NA	NA	NA	NA	23	4	Enterobacteria phage SEGD1	23	187	AMR59752.1	ATGTTAAACTCAGTGGCGCTGGATGGTCCGGACTTTTCTGGCAAATCAACACTCGCGAAAATGATTCAAGCGATGTTGCGCTCCGCTGGCGTTAATGTCATCATCGTCAATCACCCGACGAATACCACTGAAGCCGGTATTAGTGCACGTTCTCTGGTTATCCAGCACGCTTCTAACGAACGCATTGCTAAAGCGATGTGTCTGGATTTCCAATACACGATGGATTTCGTTGTACCAGAGCACGATGTCGTTATTTTTGACCGTTTTTGTCAATCGACTATTGTCTACCAGGGCGTCGATGGTAAAGGGGAAGTTTTCCGTTCACGGGTATTAGACCACATTAACGCACCGAAACTTTACGTGGCAACCGATGTATCCTACGAAACCGCCACAGAACGC…	0.10508	FALSE
154_putative_transcripti	1	0	0.001	0	0.0139	NA	NA	NA	NA	NA	23	3	Enterobacteria phage SEGD1	23	187	AMR59753.1	ATGCGTTTTAAACATCAAACCGTTGTGTTGGCAAAGAAAGCGTTTTTGGTTCGTCTTTCTTACATTATTACTCGTGTCACTGCGAAGGACGTTACGCAGAAAGACATTGCGTTATTAGTAGGCTGCTCACCGTCACAAATATCTGCGATTAAAAATGAACGTGAGAAGGCCGTGACTATCGAAACATTGATGCGGGTTGCTGATACACTGCGCCTGAATTACGAAATCGTCTACCGTTCTATCAACGGTAAATGTCGTCATAGCTTTAAAATTGAATCCTGCATCGATTACATGAACAACTGTCCTATCCGGGTACGAGAAACAGGACTTAAAGTCATGGCACGTAAACCTTCTGCAGTAATGTAG	0.001	FALSE
154_putative_transcripti	1	3	0.001	0.0004	0.3638	NA	NA	NA	NA	NA	23	3	Enterobacteria phage SEGD1	23	187	AMR59753.1	ATGCGTTTTAAACATCAAACCGTTGTGTTGGCAAAGAAAGCGTTTTTGGTTCGTCTTTCTTACATTATTACTCGTGTCACTGCGAAGGACGTTACGCAGAAAGACATTGCGTTATTAGTAGGCTGCTCACCGTCACAAATATCTGCGATTAAAAATGAACGTGAGAAGGCCGTGACTATCGAAACATTGATGCGGGTTGCTGATACACTGCGCCTGAATTACGAAATCGTCTACCGTTCTATCAACGGTAAATGTCGTCATAGCTTTAAAATTGAATCCTGCATCGATTACATGAACAACTGTCCTATCCGGGTACGAGAAACAGGACTTAAAGTCATGGCACGTAAACCTTCTGCAGTAATGTAG	0.001	FALSE
154_putative_transcripti	0	3	0.001	0.0003	0.3333	NA	NA	NA	NA	NA	23	3	Enterobacteria phage SEGD1	23	187	AMR59753.1	ATGCGTTTTAAACATCAAACCGTTGTGTTGGCAAAGAAAGCGTTTTTGGTTCGTCTTTCTTACATTATTACTCGTGTCACTGCGAAGGACGTTACGCAGAAAGACATTGCGTTATTAGTAGGCTGCTCACCGTCACAAATATCTGCGATTAAAAATGAACGTGAGAAGGCCGTGACTATCGAAACATTGATGCGGGTTGCTGATACACTGCGCCTGAATTACGAAATCGTCTACCGTTCTATCAACGGTAAATGTCGTCATAGCTTTAAAATTGAATCCTGCATCGATTACATGAACAACTGTCCTATCCGGGTACGAGAAACAGGACTTAAAGTCATGGCACGTAAACCTTCTGCAGTAATGTAG	0.001	FALSE
155_hypothetical_protein	2	0	0.1303	0.0257	0.1971	NA	NA	NA	NA	NA	23	3	Enterobacteria phage SEGD1	23	187	AMR59754.1	ATGAATTGGTTTGTAAATGGTATCACCCGTCGCGTGATGACGGAAGAGGATGATCGATGTAAACATCTTAAAGTGGGCTCTATAGCCCCGCGCTATACGGCAGAGTGCGACCCATGGGGCCGCGAAACGTATTACATGTGCGAAGACTGCTGGGAAAAACTGCAGGCTGCAATTGCGGCGGAAGAAGTGGTCTGCGACGACTGCAAAGGTACCTTCCCGAAACGAGATACCGTTGAATGGAAATGGTACGACTTTGACCCCAGACAAGGGGATAAAGAACTTTGTATCTGTAATAACTGCGTGTCTTTACCGACACATTTAAACCGTGTAGAGAATGACCGTCGGGCATTTGAACACGACTTTCCAGAAGCAACTTTCTGGGATTAA	0.0853333	FALSE
155_hypothetical_protein	2	22	0.1247	0.0259	0.2078	NA	NA	NA	NA	NA	23	3	Enterobacteria phage SEGD1	23	187	AMR59754.1	ATGAATTGGTTTGTAAATGGTATCACCCGTCGCGTGATGACGGAAGAGGATGATCGATGTAAACATCTTAAAGTGGGCTCTATAGCCCCGCGCTATACGGCAGAGTGCGACCCATGGGGCCGCGAAACGTATTACATGTGCGAAGACTGCTGGGAAAAACTGCAGGCTGCAATTGCGGCGGAAGAAGTGGTCTGCGACGACTGCAAAGGTACCTTCCCGAAACGAGATACCGTTGAATGGAAATGGTACGACTTTGACCCCAGACAAGGGGATAAAGAACTTTGTATCTGTAATAACTGCGTGTCTTTACCGACACATTTAAACCGTGTAGAGAATGACCGTCGGGCATTTGAACACGACTTTCCAGAAGCAACTTTCTGGGATTAA	0.0853333	FALSE
155_hypothetical_protein	0	22	0.001	0	0.0075	NA	NA	NA	NA	NA	23	3	Enterobacteria phage SEGD1	23	187	AMR59754.1	ATGAATTGGTTTGTAAATGGTATCACCCGTCGCGTGATGACGGAAGAGGATGATCGATGTAAACATCTTAAAGTGGGCTCTATAGCCCCGCGCTATACGGCAGAGTGCGACCCATGGGGCCGCGAAACGTATTACATGTGCGAAGACTGCTGGGAAAAACTGCAGGCTGCAATTGCGGCGGAAGAAGTGGTCTGCGACGACTGCAAAGGTACCTTCCCGAAACGAGATACCGTTGAATGGAAATGGTACGACTTTGACCCCAGACAAGGGGATAAAGAACTTTGTATCTGTAATAACTGCGTGTCTTTACCGACACATTTAAACCGTGTAGAGAATGACCGTCGGGCATTTGAACACGACTTTCCAGAAGCAACTTTCTGGGATTAA	0.0853333	FALSE
156_hypothetical_protein	1	22	0.1316	0.0232	0.176	NA	NA	NA	NA	NA	23	4	Enterobacteria phage SEGD1	23	187	AMR59755.1	ATGGCGAAGGCCCCTAAAACTGTAGCAAAAGATTCAACGGCAAGCAGCGCGGTTAAATCCACAAAGTCGCGTACCACTGAATCCACGCGTACATCTAGCATTCCGAAGCCGGATGTGATTGTACCGATCAGCGAGCGCCTGAAAACGATTCACATCGAACGTGAATTTCCGATTGACCTTGGTCAGGAAATCGTTGCGGTTAATCTTGGTAGTGATGTCCGCTTTACTATCTATAAAGGCGCGCATCTGAACAACATGGTGCTAACCCGCGGTGATGAAGTTATCGGTCTGTCTCGTTACGACACGCAAATCGAAAACATCTATCCGGTGTTTGCAGTAGCGATGTTGCGTTTGTTCATGCAGGATAAAGCCGACCTTTGTGGCCAGCTTGCGGGAATG…	0.0861333	FALSE
156_hypothetical_protein	0	2	0.1115	0.0255	0.2285	NA	NA	NA	NA	NA	23	4	Enterobacteria phage SEGD1	23	187	AMR59755.1	ATGGCGAAGGCCCCTAAAACTGTAGCAAAAGATTCAACGGCAAGCAGCGCGGTTAAATCCACAAAGTCGCGTACCACTGAATCCACGCGTACATCTAGCATTCCGAAGCCGGATGTGATTGTACCGATCAGCGAGCGCCTGAAAACGATTCACATCGAACGTGAATTTCCGATTGACCTTGGTCAGGAAATCGTTGCGGTTAATCTTGGTAGTGATGTCCGCTTTACTATCTATAAAGGCGCGCATCTGAACAACATGGTGCTAACCCGCGGTGATGAAGTTATCGGTCTGTCTCGTTACGACACGCAAATCGAAAACATCTATCCGGTGTTTGCAGTAGCGATGTTGCGTTTGTTCATGCAGGATAAAGCCGACCTTTGTGGCCAGCTTGCGGGAATG…	0.0861333	FALSE
156_hypothetical_protein	0	22	0.0219	0.002	0.093	NA	NA	NA	NA	NA	23	4	Enterobacteria phage SEGD1	23	187	AMR59755.1	ATGGCGAAGGCCCCTAAAACTGTAGCAAAAGATTCAACGGCAAGCAGCGCGGTTAAATCCACAAAGTCGCGTACCACTGAATCCACGCGTACATCTAGCATTCCGAAGCCGGATGTGATTGTACCGATCAGCGAGCGCCTGAAAACGATTCACATCGAACGTGAATTTCCGATTGACCTTGGTCAGGAAATCGTTGCGGTTAATCTTGGTAGTGATGTCCGCTTTACTATCTATAAAGGCGCGCATCTGAACAACATGGTGCTAACCCGCGGTGATGAAGTTATCGGTCTGTCTCGTTACGACACGCAAATCGAAAACATCTATCCGGTGTTTGCAGTAGCGATGTTGCGTTTGTTCATGCAGGATAAAGCCGACCTTTGTGGCCAGCTTGCGGGAATG…	0.0861333	FALSE
156_hypothetical_protein	2	22	0.1497	0.023	0.1537	NA	NA	NA	NA	NA	23	4	Enterobacteria phage SEGD1	23	187	AMR59755.1	ATGGCGAAGGCCCCTAAAACTGTAGCAAAAGATTCAACGGCAAGCAGCGCGGTTAAATCCACAAAGTCGCGTACCACTGAATCCACGCGTACATCTAGCATTCCGAAGCCGGATGTGATTGTACCGATCAGCGAGCGCCTGAAAACGATTCACATCGAACGTGAATTTCCGATTGACCTTGGTCAGGAAATCGTTGCGGTTAATCTTGGTAGTGATGTCCGCTTTACTATCTATAAAGGCGCGCATCTGAACAACATGGTGCTAACCCGCGGTGATGAAGTTATCGGTCTGTCTCGTTACGACACGCAAATCGAAAACATCTATCCGGTGTTTGCAGTAGCGATGTTGCGTTTGTTCATGCAGGATAAAGCCGACCTTTGTGGCCAGCTTGCGGGAATG…	0.0861333	FALSE
156_hypothetical_protein	1	2	0.001	0	0.0151	NA	NA	NA	NA	NA	23	4	Enterobacteria phage SEGD1	23	187	AMR59755.1	ATGGCGAAGGCCCCTAAAACTGTAGCAAAAGATTCAACGGCAAGCAGCGCGGTTAAATCCACAAAGTCGCGTACCACTGAATCCACGCGTACATCTAGCATTCCGAAGCCGGATGTGATTGTACCGATCAGCGAGCGCCTGAAAACGATTCACATCGAACGTGAATTTCCGATTGACCTTGGTCAGGAAATCGTTGCGGTTAATCTTGGTAGTGATGTCCGCTTTACTATCTATAAAGGCGCGCATCTGAACAACATGGTGCTAACCCGCGGTGATGAAGTTATCGGTCTGTCTCGTTACGACACGCAAATCGAAAACATCTATCCGGTGTTTGCAGTAGCGATGTTGCGTTTGTTCATGCAGGATAAAGCCGACCTTTGTGGCCAGCTTGCGGGAATG…	0.0861333	FALSE
156_hypothetical_protein	1	0	0.1011	0.0256	0.2534	NA	NA	NA	NA	NA	23	4	Enterobacteria phage SEGD1	23	187	AMR59755.1	ATGGCGAAGGCCCCTAAAACTGTAGCAAAAGATTCAACGGCAAGCAGCGCGGTTAAATCCACAAAGTCGCGTACCACTGAATCCACGCGTACATCTAGCATTCCGAAGCCGGATGTGATTGTACCGATCAGCGAGCGCCTGAAAACGATTCACATCGAACGTGAATTTCCGATTGACCTTGGTCAGGAAATCGTTGCGGTTAATCTTGGTAGTGATGTCCGCTTTACTATCTATAAAGGCGCGCATCTGAACAACATGGTGCTAACCCGCGGTGATGAAGTTATCGGTCTGTCTCGTTACGACACGCAAATCGAAAACATCTATCCGGTGTTTGCAGTAGCGATGTTGCGTTTGTTCATGCAGGATAAAGCCGACCTTTGTGGCCAGCTTGCGGGAATG…	0.0861333	FALSE
157_putative_DNA_adenine	1	0	0.0448	0.0056	0.1252	NA	NA	NA	NA	NA	23	4	Enterobacteria phage SEGD1	23	187	AMR59756.1	ATGGGTGGTAAGAGTCGCGTACTTCCCGAGCTGCTACAGGTGCTTCCAGATGCTGAGTATTTCGTTGAACCGTTTGTGGGTGCAGGGTCAGTGTTTTTAAACACTAAATACCCGAACTATATTCTCGGCGACACGAACCCAGACTTAATCGAGTTACTGACCATGGCGCGCGATCGTCCGGAAGCGCTGATTCTGGAAGCAAAGGCGCTCTTTGCAAATGGGACGGACCGCGGTCTGTACATGAAACGACGCGAGGAATTTAACAGCGAAGCAACCACGGGGAAACCTAATCTCCAGCGCGCCGCGATGTTCCTGTATCTTACACGTCATGGTTACAATGGTTTGTGCAGATACAATCAGTCGGGTGGGTTTAACGTGCCTTATGGTCAACACCCGAAC…	0.05385	FALSE
157_putative_DNA_adenine	1	2	0.1102	0.0107	0.0968	NA	NA	NA	NA	NA	23	4	Enterobacteria phage SEGD1	23	187	AMR59756.1	ATGGGTGGTAAGAGTCGCGTACTTCCCGAGCTGCTACAGGTGCTTCCAGATGCTGAGTATTTCGTTGAACCGTTTGTGGGTGCAGGGTCAGTGTTTTTAAACACTAAATACCCGAACTATATTCTCGGCGACACGAACCCAGACTTAATCGAGTTACTGACCATGGCGCGCGATCGTCCGGAAGCGCTGATTCTGGAAGCAAAGGCGCTCTTTGCAAATGGGACGGACCGCGGTCTGTACATGAAACGACGCGAGGAATTTAACAGCGAAGCAACCACGGGGAAACCTAATCTCCAGCGCGCCGCGATGTTCCTGTATCTTACACGTCATGGTTACAATGGTTTGTGCAGATACAATCAGTCGGGTGGGTTTAACGTGCCTTATGGTCAACACCCGAAC…	0.05385	FALSE
157_putative_DNA_adenine	1	22	0.022	0.0019	0.085	NA	NA	NA	NA	NA	23	4	Enterobacteria phage SEGD1	23	187	AMR59756.1	ATGGGTGGTAAGAGTCGCGTACTTCCCGAGCTGCTACAGGTGCTTCCAGATGCTGAGTATTTCGTTGAACCGTTTGTGGGTGCAGGGTCAGTGTTTTTAAACACTAAATACCCGAACTATATTCTCGGCGACACGAACCCAGACTTAATCGAGTTACTGACCATGGCGCGCGATCGTCCGGAAGCGCTGATTCTGGAAGCAAAGGCGCTCTTTGCAAATGGGACGGACCGCGGTCTGTACATGAAACGACGCGAGGAATTTAACAGCGAAGCAACCACGGGGAAACCTAATCTCCAGCGCGCCGCGATGTTCCTGTATCTTACACGTCATGGTTACAATGGTTTGTGCAGATACAATCAGTCGGGTGGGTTTAACGTGCCTTATGGTCAACACCCGAAC…	0.05385	FALSE
157_putative_DNA_adenine	0	2	0.0289	0.0055	0.1887	NA	NA	NA	NA	NA	23	4	Enterobacteria phage SEGD1	23	187	AMR59756.1	ATGGGTGGTAAGAGTCGCGTACTTCCCGAGCTGCTACAGGTGCTTCCAGATGCTGAGTATTTCGTTGAACCGTTTGTGGGTGCAGGGTCAGTGTTTTTAAACACTAAATACCCGAACTATATTCTCGGCGACACGAACCCAGACTTAATCGAGTTACTGACCATGGCGCGCGATCGTCCGGAAGCGCTGATTCTGGAAGCAAAGGCGCTCTTTGCAAATGGGACGGACCGCGGTCTGTACATGAAACGACGCGAGGAATTTAACAGCGAAGCAACCACGGGGAAACCTAATCTCCAGCGCGCCGCGATGTTCCTGTATCTTACACGTCATGGTTACAATGGTTTGTGCAGATACAATCAGTCGGGTGGGTTTAACGTGCCTTATGGTCAACACCCGAAC…	0.05385	FALSE
157_putative_DNA_adenine	0	22	0.0618	0.0035	0.0569	NA	NA	NA	NA	NA	23	4	Enterobacteria phage SEGD1	23	187	AMR59756.1	ATGGGTGGTAAGAGTCGCGTACTTCCCGAGCTGCTACAGGTGCTTCCAGATGCTGAGTATTTCGTTGAACCGTTTGTGGGTGCAGGGTCAGTGTTTTTAAACACTAAATACCCGAACTATATTCTCGGCGACACGAACCCAGACTTAATCGAGTTACTGACCATGGCGCGCGATCGTCCGGAAGCGCTGATTCTGGAAGCAAAGGCGCTCTTTGCAAATGGGACGGACCGCGGTCTGTACATGAAACGACGCGAGGAATTTAACAGCGAAGCAACCACGGGGAAACCTAATCTCCAGCGCGCCGCGATGTTCCTGTATCTTACACGTCATGGTTACAATGGTTTGTGCAGATACAATCAGTCGGGTGGGTTTAACGTGCCTTATGGTCAACACCCGAAC…	0.05385	FALSE
157_putative_DNA_adenine	2	22	0.0554	0.0091	0.1647	NA	NA	NA	NA	NA	23	4	Enterobacteria phage SEGD1	23	187	AMR59756.1	ATGGGTGGTAAGAGTCGCGTACTTCCCGAGCTGCTACAGGTGCTTCCAGATGCTGAGTATTTCGTTGAACCGTTTGTGGGTGCAGGGTCAGTGTTTTTAAACACTAAATACCCGAACTATATTCTCGGCGACACGAACCCAGACTTAATCGAGTTACTGACCATGGCGCGCGATCGTCCGGAAGCGCTGATTCTGGAAGCAAAGGCGCTCTTTGCAAATGGGACGGACCGCGGTCTGTACATGAAACGACGCGAGGAATTTAACAGCGAAGCAACCACGGGGAAACCTAATCTCCAGCGCGCCGCGATGTTCCTGTATCTTACACGTCATGGTTACAATGGTTTGTGCAGATACAATCAGTCGGGTGGGTTTAACGTGCCTTATGGTCAACACCCGAAC…	0.05385	FALSE
158_hypothetical_protein	1	0	0.0171	0.002	0.1185	NA	NA	NA	NA	NA	23	4	Enterobacteria phage SEGD1	23	187	AMR59757.1	ATGCAACTATTTAATCTATACGGTATGGACAAAAACGACCTGACCGTAGAGTTTAGTGGTCGACTGACCACCTTGGGGCAACTCCGTGAACGGATTCAAGATTTGCGACCCGTCGCAGACCAAGAAGACGATCATTGGTTAGTGTTGAGTAATAGCGGTCGTGCGCAAATGTATTTTCGTGGATGTCGTTCAGGTATTGTTTACTACATCTACGAGCTGCACGTGCTCTCCGAGCCCCTGTTCCACGAGTGGAAGCGTTTGACGCGACTCCTGGAAGTGCAGATGCTTGATATTACCTGTTTCCCGCACGACACCGAACACGCAGCATTATACCAGCGTCTGGGGTTCGAAGCTGTAACGAAACGTGTGGAGATTACTGTTAGTCCGAAATACGGCTTT…	0.0366833	FALSE
158_hypothetical_protein	1	2	0.0615	0.0019	0.0307	NA	NA	NA	NA	NA	23	4	Enterobacteria phage SEGD1	23	187	AMR59757.1	ATGCAACTATTTAATCTATACGGTATGGACAAAAACGACCTGACCGTAGAGTTTAGTGGTCGACTGACCACCTTGGGGCAACTCCGTGAACGGATTCAAGATTTGCGACCCGTCGCAGACCAAGAAGACGATCATTGGTTAGTGTTGAGTAATAGCGGTCGTGCGCAAATGTATTTTCGTGGATGTCGTTCAGGTATTGTTTACTACATCTACGAGCTGCACGTGCTCTCCGAGCCCCTGTTCCACGAGTGGAAGCGTTTGACGCGACTCCTGGAAGTGCAGATGCTTGATATTACCTGTTTCCCGCACGACACCGAACACGCAGCATTATACCAGCGTCTGGGGTTCGAAGCTGTAACGAAACGTGTGGAGATTACTGTTAGTCCGAAATACGGCTTT…	0.0366833	FALSE
158_hypothetical_protein	1	22	0.0139	0.002	0.1419	NA	NA	NA	NA	NA	23	4	Enterobacteria phage SEGD1	23	187	AMR59757.1	ATGCAACTATTTAATCTATACGGTATGGACAAAAACGACCTGACCGTAGAGTTTAGTGGTCGACTGACCACCTTGGGGCAACTCCGTGAACGGATTCAAGATTTGCGACCCGTCGCAGACCAAGAAGACGATCATTGGTTAGTGTTGAGTAATAGCGGTCGTGCGCAAATGTATTTTCGTGGATGTCGTTCAGGTATTGTTTACTACATCTACGAGCTGCACGTGCTCTCCGAGCCCCTGTTCCACGAGTGGAAGCGTTTGACGCGACTCCTGGAAGTGCAGATGCTTGATATTACCTGTTTCCCGCACGACACCGAACACGCAGCATTATACCAGCGTCTGGGGTTCGAAGCTGTAACGAAACGTGTGGAGATTACTGTTAGTCCGAAATACGGCTTT…	0.0366833	FALSE
158_hypothetical_protein	0	2	0.0283	0.004	0.1409	NA	NA	NA	NA	NA	23	4	Enterobacteria phage SEGD1	23	187	AMR59757.1	ATGCAACTATTTAATCTATACGGTATGGACAAAAACGACCTGACCGTAGAGTTTAGTGGTCGACTGACCACCTTGGGGCAACTCCGTGAACGGATTCAAGATTTGCGACCCGTCGCAGACCAAGAAGACGATCATTGGTTAGTGTTGAGTAATAGCGGTCGTGCGCAAATGTATTTTCGTGGATGTCGTTCAGGTATTGTTTACTACATCTACGAGCTGCACGTGCTCTCCGAGCCCCTGTTCCACGAGTGGAAGCGTTTGACGCGACTCCTGGAAGTGCAGATGCTTGATATTACCTGTTTCCCGCACGACACCGAACACGCAGCATTATACCAGCGTCTGGGGTTCGAAGCTGTAACGAAACGTGTGGAGATTACTGTTAGTCCGAAATACGGCTTT…	0.0366833	FALSE
158_hypothetical_protein	0	22	0.0983	0.0039	0.04	NA	NA	NA	NA	NA	23	4	Enterobacteria phage SEGD1	23	187	AMR59757.1	ATGCAACTATTTAATCTATACGGTATGGACAAAAACGACCTGACCGTAGAGTTTAGTGGTCGACTGACCACCTTGGGGCAACTCCGTGAACGGATTCAAGATTTGCGACCCGTCGCAGACCAAGAAGACGATCATTGGTTAGTGTTGAGTAATAGCGGTCGTGCGCAAATGTATTTTCGTGGATGTCGTTCAGGTATTGTTTACTACATCTACGAGCTGCACGTGCTCTCCGAGCCCCTGTTCCACGAGTGGAAGCGTTTGACGCGACTCCTGGAAGTGCAGATGCTTGATATTACCTGTTTCCCGCACGACACCGAACACGCAGCATTATACCAGCGTCTGGGGTTCGAAGCTGTAACGAAACGTGTGGAGATTACTGTTAGTCCGAAATACGGCTTT…	0.0366833	FALSE
158_hypothetical_protein	2	22	0.001	0.0002	0.1576	NA	NA	NA	NA	NA	23	4	Enterobacteria phage SEGD1	23	187	AMR59757.1	ATGCAACTATTTAATCTATACGGTATGGACAAAAACGACCTGACCGTAGAGTTTAGTGGTCGACTGACCACCTTGGGGCAACTCCGTGAACGGATTCAAGATTTGCGACCCGTCGCAGACCAAGAAGACGATCATTGGTTAGTGTTGAGTAATAGCGGTCGTGCGCAAATGTATTTTCGTGGATGTCGTTCAGGTATTGTTTACTACATCTACGAGCTGCACGTGCTCTCCGAGCCCCTGTTCCACGAGTGGAAGCGTTTGACGCGACTCCTGGAAGTGCAGATGCTTGATATTACCTGTTTCCCGCACGACACCGAACACGCAGCATTATACCAGCGTCTGGGGTTCGAAGCTGTAACGAAACGTGTGGAGATTACTGTTAGTCCGAAATACGGCTTT…	0.0366833	FALSE
159_hypothetical_protein	1	0	0.2061	0.0107	0.0519	NA	NA	NA	NA	NA	23	4	Enterobacteria phage SEGD1	23	187	AMR59758.1	ATGCTGAGAGTTATCGAACGCACGGAGAGGATTCTGGACCGAACGTGGTTGGAAGACCGTAAGGCGTTATCGTTGTTAAATGATATCGATCCTTCCACGTTACAAGATGAACGTCGTCTTTACTACCGAATCTTTGAAGTATTCAGTCGGGACACAGTTGCGCCTGACGCGATCGTGCTCTGTCTGGACCACGGATACATGTTAGAAGTTATCAATATGGTTCGTGCTTTAGACGCCCAGTTAACCTCGCTTGCGGATGCTTTACTCCGCTCAGCGGGGTGTAACTACGCGATGCATTTTACTCGTTCTGAAGGGGACGAATATGCTCGCATGGGCTTTTGTTGCGAAACGATAAACTACCGCAAAATTAATACATTGGTGCCTAGCCACGATGAGGAT…	0.168583	FALSE
159_hypothetical_protein	1	2	0.1411	0.0121	0.0859	NA	NA	NA	NA	NA	23	4	Enterobacteria phage SEGD1	23	187	AMR59758.1	ATGCTGAGAGTTATCGAACGCACGGAGAGGATTCTGGACCGAACGTGGTTGGAAGACCGTAAGGCGTTATCGTTGTTAAATGATATCGATCCTTCCACGTTACAAGATGAACGTCGTCTTTACTACCGAATCTTTGAAGTATTCAGTCGGGACACAGTTGCGCCTGACGCGATCGTGCTCTGTCTGGACCACGGATACATGTTAGAAGTTATCAATATGGTTCGTGCTTTAGACGCCCAGTTAACCTCGCTTGCGGATGCTTTACTCCGCTCAGCGGGGTGTAACTACGCGATGCATTTTACTCGTTCTGAAGGGGACGAATATGCTCGCATGGGCTTTTGTTGCGAAACGATAAACTACCGCAAAATTAATACATTGGTGCCTAGCCACGATGAGGAT…	0.168583	FALSE
159_hypothetical_protein	1	22	0.155	0.0089	0.0572	NA	NA	NA	NA	NA	23	4	Enterobacteria phage SEGD1	23	187	AMR59758.1	ATGCTGAGAGTTATCGAACGCACGGAGAGGATTCTGGACCGAACGTGGTTGGAAGACCGTAAGGCGTTATCGTTGTTAAATGATATCGATCCTTCCACGTTACAAGATGAACGTCGTCTTTACTACCGAATCTTTGAAGTATTCAGTCGGGACACAGTTGCGCCTGACGCGATCGTGCTCTGTCTGGACCACGGATACATGTTAGAAGTTATCAATATGGTTCGTGCTTTAGACGCCCAGTTAACCTCGCTTGCGGATGCTTTACTCCGCTCAGCGGGGTGTAACTACGCGATGCATTTTACTCGTTCTGAAGGGGACGAATATGCTCGCATGGGCTTTTGTTGCGAAACGATAAACTACCGCAAAATTAATACATTGGTGCCTAGCCACGATGAGGAT…	0.168583	FALSE
159_hypothetical_protein	0	2	0.1766	0.0231	0.1306	NA	NA	NA	NA	NA	23	4	Enterobacteria phage SEGD1	23	187	AMR59758.1	ATGCTGAGAGTTATCGAACGCACGGAGAGGATTCTGGACCGAACGTGGTTGGAAGACCGTAAGGCGTTATCGTTGTTAAATGATATCGATCCTTCCACGTTACAAGATGAACGTCGTCTTTACTACCGAATCTTTGAAGTATTCAGTCGGGACACAGTTGCGCCTGACGCGATCGTGCTCTGTCTGGACCACGGATACATGTTAGAAGTTATCAATATGGTTCGTGCTTTAGACGCCCAGTTAACCTCGCTTGCGGATGCTTTACTCCGCTCAGCGGGGTGTAACTACGCGATGCATTTTACTCGTTCTGAAGGGGACGAATATGCTCGCATGGGCTTTTGTTGCGAAACGATAAACTACCGCAAAATTAATACATTGGTGCCTAGCCACGATGAGGAT…	0.168583	FALSE
159_hypothetical_protein	0	22	0.1781	0.0019	0.0107	NA	NA	NA	NA	NA	23	4	Enterobacteria phage SEGD1	23	187	AMR59758.1	ATGCTGAGAGTTATCGAACGCACGGAGAGGATTCTGGACCGAACGTGGTTGGAAGACCGTAAGGCGTTATCGTTGTTAAATGATATCGATCCTTCCACGTTACAAGATGAACGTCGTCTTTACTACCGAATCTTTGAAGTATTCAGTCGGGACACAGTTGCGCCTGACGCGATCGTGCTCTGTCTGGACCACGGATACATGTTAGAAGTTATCAATATGGTTCGTGCTTTAGACGCCCAGTTAACCTCGCTTGCGGATGCTTTACTCCGCTCAGCGGGGTGTAACTACGCGATGCATTTTACTCGTTCTGAAGGGGACGAATATGCTCGCATGGGCTTTTGTTGCGAAACGATAAACTACCGCAAAATTAATACATTGGTGCCTAGCCACGATGAGGAT…	0.168583	FALSE
159_hypothetical_protein	2	22	0.1546	0.0212	0.1369	NA	NA	NA	NA	NA	23	4	Enterobacteria phage SEGD1	23	187	AMR59758.1	ATGCTGAGAGTTATCGAACGCACGGAGAGGATTCTGGACCGAACGTGGTTGGAAGACCGTAAGGCGTTATCGTTGTTAAATGATATCGATCCTTCCACGTTACAAGATGAACGTCGTCTTTACTACCGAATCTTTGAAGTATTCAGTCGGGACACAGTTGCGCCTGACGCGATCGTGCTCTGTCTGGACCACGGATACATGTTAGAAGTTATCAATATGGTTCGTGCTTTAGACGCCCAGTTAACCTCGCTTGCGGATGCTTTACTCCGCTCAGCGGGGTGTAACTACGCGATGCATTTTACTCGTTCTGAAGGGGACGAATATGCTCGCATGGGCTTTTGTTGCGAAACGATAAACTACCGCAAAATTAATACATTGGTGCCTAGCCACGATGAGGAT…	0.168583	FALSE
160_hypothetical_protein	2	0	0.001	0.0002	0.1913	NA	NA	NA	NA	NA	23	3	Enterobacteria phage SEGD1	23	187	AMR59759.1	ATGCAAATTAATCGTACAGTGTCGAAGTCTAAAGAAGTCGTTTACAACGTTGAAGACGGTGATGTAATGCAGTTTCGTGCCGTCATTGACGAACAGCACGTACTCCAAGTCGTTTATTCGAAAGAAGAAATGACTCGCGCACATAGCCGCGTGTTAGAAAAACTCGTTGCGAAAGCCAAACAGCGCGACGGTATTAAATCCTACAACGTCATGTACGGTTATCAGCTACGTGAAGTGGAAGGGGAGTTGCTAATCACCCCTGTTCCGGTAACGGCGTAA	0.001	FALSE
160_hypothetical_protein	2	3	0.001	0.0001	0.0705	NA	NA	NA	NA	NA	23	3	Enterobacteria phage SEGD1	23	187	AMR59759.1	ATGCAAATTAATCGTACAGTGTCGAAGTCTAAAGAAGTCGTTTACAACGTTGAAGACGGTGATGTAATGCAGTTTCGTGCCGTCATTGACGAACAGCACGTACTCCAAGTCGTTTATTCGAAAGAAGAAATGACTCGCGCACATAGCCGCGTGTTAGAAAAACTCGTTGCGAAAGCCAAACAGCGCGACGGTATTAAATCCTACAACGTCATGTACGGTTATCAGCTACGTGAAGTGGAAGGGGAGTTGCTAATCACCCCTGTTCCGGTAACGGCGTAA	0.001	FALSE
160_hypothetical_protein	0	3	0.001	0.0002	0.2076	NA	NA	NA	NA	NA	23	3	Enterobacteria phage SEGD1	23	187	AMR59759.1	ATGCAAATTAATCGTACAGTGTCGAAGTCTAAAGAAGTCGTTTACAACGTTGAAGACGGTGATGTAATGCAGTTTCGTGCCGTCATTGACGAACAGCACGTACTCCAAGTCGTTTATTCGAAAGAAGAAATGACTCGCGCACATAGCCGCGTGTTAGAAAAACTCGTTGCGAAAGCCAAACAGCGCGACGGTATTAAATCCTACAACGTCATGTACGGTTATCAGCTACGTGAAGTGGAAGGGGAGTTGCTAATCACCCCTGTTCCGGTAACGGCGTAA	0.001	FALSE
161_hypothetical_protein	1	2	0.001	0.0001	0.0768	NA	NA	NA	NA	NA	23	4	Enterobacteria phage SEGD1	23	187	AMR59760.1	ATGGATATGATCGAATTAGGTCAGCTCCCTCAGCACGATTTTGATTTAGGCGTGCGTCATGAGGAAGGGGCCGACGCGAACACACTTATGGCCCGCTACTACGAGCTACTGACCGGTCAACCGTTGGACGATGAGTATATCAACCGTTTTGAAAAACTGTTGGCACAACTCATCACCTCTAACGCAGAACGCATTGGCATGTTAAACGAAATGAACTTTGCTGATGTGGAACCGTCTGACGCTCAGAAGATTCTTATCGATGGTCCTGTGCCAAGCGATGAGGTACAAGACCTTCTGGCAGGTATCCGTGCAGGCTTCGATGAAGCTGCTGAGAAATACGCGGAAGAGCTGGCAGATGTCGATTTGGCTGCGCCGGTTGACCCGAATCCATCTGCAGAG…	0.0314333	FALSE
161_hypothetical_protein	1	0	0.0705	0.0035	0.05	NA	NA	NA	NA	NA	23	4	Enterobacteria phage SEGD1	23	187	AMR59760.1	ATGGATATGATCGAATTAGGTCAGCTCCCTCAGCACGATTTTGATTTAGGCGTGCGTCATGAGGAAGGGGCCGACGCGAACACACTTATGGCCCGCTACTACGAGCTACTGACCGGTCAACCGTTGGACGATGAGTATATCAACCGTTTTGAAAAACTGTTGGCACAACTCATCACCTCTAACGCAGAACGCATTGGCATGTTAAACGAAATGAACTTTGCTGATGTGGAACCGTCTGACGCTCAGAAGATTCTTATCGATGGTCCTGTGCCAAGCGATGAGGTACAAGACCTTCTGGCAGGTATCCGTGCAGGCTTCGATGAAGCTGCTGAGAAATACGCGGAAGAGCTGGCAGATGTCGATTTGGCTGCGCCGGTTGACCCGAATCCATCTGCAGAG…	0.0314333	FALSE
161_hypothetical_protein	1	22	0.0641	0.0036	0.0555	NA	NA	NA	NA	NA	23	4	Enterobacteria phage SEGD1	23	187	AMR59760.1	ATGGATATGATCGAATTAGGTCAGCTCCCTCAGCACGATTTTGATTTAGGCGTGCGTCATGAGGAAGGGGCCGACGCGAACACACTTATGGCCCGCTACTACGAGCTACTGACCGGTCAACCGTTGGACGATGAGTATATCAACCGTTTTGAAAAACTGTTGGCACAACTCATCACCTCTAACGCAGAACGCATTGGCATGTTAAACGAAATGAACTTTGCTGATGTGGAACCGTCTGACGCTCAGAAGATTCTTATCGATGGTCCTGTGCCAAGCGATGAGGTACAAGACCTTCTGGCAGGTATCCGTGCAGGCTTCGATGAAGCTGCTGAGAAATACGCGGAAGAGCTGGCAGATGTCGATTTGGCTGCGCCGGTTGACCCGAATCCATCTGCAGAG…	0.0314333	FALSE
161_hypothetical_protein	0	2	0.0255	0.0033	0.1291	NA	NA	NA	NA	NA	23	4	Enterobacteria phage SEGD1	23	187	AMR59760.1	ATGGATATGATCGAATTAGGTCAGCTCCCTCAGCACGATTTTGATTTAGGCGTGCGTCATGAGGAAGGGGCCGACGCGAACACACTTATGGCCCGCTACTACGAGCTACTGACCGGTCAACCGTTGGACGATGAGTATATCAACCGTTTTGAAAAACTGTTGGCACAACTCATCACCTCTAACGCAGAACGCATTGGCATGTTAAACGAAATGAACTTTGCTGATGTGGAACCGTCTGACGCTCAGAAGATTCTTATCGATGGTCCTGTGCCAAGCGATGAGGTACAAGACCTTCTGGCAGGTATCCGTGCAGGCTTCGATGAAGCTGCTGAGAAATACGCGGAAGAGCTGGCAGATGTCGATTTGGCTGCGCCGGTTGACCCGAATCCATCTGCAGAG…	0.0314333	FALSE
161_hypothetical_protein	0	22	0.001	0	0.0133	NA	NA	NA	NA	NA	23	4	Enterobacteria phage SEGD1	23	187	AMR59760.1	ATGGATATGATCGAATTAGGTCAGCTCCCTCAGCACGATTTTGATTTAGGCGTGCGTCATGAGGAAGGGGCCGACGCGAACACACTTATGGCCCGCTACTACGAGCTACTGACCGGTCAACCGTTGGACGATGAGTATATCAACCGTTTTGAAAAACTGTTGGCACAACTCATCACCTCTAACGCAGAACGCATTGGCATGTTAAACGAAATGAACTTTGCTGATGTGGAACCGTCTGACGCTCAGAAGATTCTTATCGATGGTCCTGTGCCAAGCGATGAGGTACAAGACCTTCTGGCAGGTATCCGTGCAGGCTTCGATGAAGCTGCTGAGAAATACGCGGAAGAGCTGGCAGATGTCGATTTGGCTGCGCCGGTTGACCCGAATCCATCTGCAGAG…	0.0314333	FALSE
161_hypothetical_protein	2	22	0.0265	0.0033	0.1229	NA	NA	NA	NA	NA	23	4	Enterobacteria phage SEGD1	23	187	AMR59760.1	ATGGATATGATCGAATTAGGTCAGCTCCCTCAGCACGATTTTGATTTAGGCGTGCGTCATGAGGAAGGGGCCGACGCGAACACACTTATGGCCCGCTACTACGAGCTACTGACCGGTCAACCGTTGGACGATGAGTATATCAACCGTTTTGAAAAACTGTTGGCACAACTCATCACCTCTAACGCAGAACGCATTGGCATGTTAAACGAAATGAACTTTGCTGATGTGGAACCGTCTGACGCTCAGAAGATTCTTATCGATGGTCCTGTGCCAAGCGATGAGGTACAAGACCTTCTGGCAGGTATCCGTGCAGGCTTCGATGAAGCTGCTGAGAAATACGCGGAAGAGCTGGCAGATGTCGATTTGGCTGCGCCGGTTGACCCGAATCCATCTGCAGAG…	0.0314333	FALSE
162_hypothetical_protein	3	0	0.0166	0.0042	0.2557	NA	NA	NA	NA	NA	23	2	Enterobacteria phage SEGD1	23	187	AMR59761.1	ATGTGGTTAAGTGCTATTCATCGTGACCTGCCAAAACGTGAAGTGACTCTTTCTGTCGATGCGGAACCGATTACCGTTGGTGTCGCAAACTTCGACCGTATGGAAGAAGGACAGTATGTCGTGGTGGACAACGATGAAAACGAATTCATGTTATTCCATCCCGAAGTTGATGCGTCTGAAATCCGCGAGGGTTCTATCTTGTTTTCTTGGCAAGACAAAGAAACTAAACAGTGGATGTGGTGCGTTGCTAACACAACCAATGAAAAAGGTACCGCGTATGCCCCAGGACAGCTTCATGTCGAACCTAAACCCCATTGA	0.0166	FALSE
163_hypothetical_protein	1	0	0.001	0	0.0154	NA	NA	NA	NA	NA	3	3	Enterobacteria phage SEGD1	3	2	AMR59762.1	ATGCCCCAGGACAGCTTCATGTCGAACCTAAACCCCATTGAGCCCGCACTGACGCACCAGGAACTGCACGTCCGTTTTATTCGGGCGTTCACACCCCCGTTAGGTGGTGAGGTACACGATCGTTCCGTGGTTGCAGAAGTTAAAGGTATCGGCGAAGAACTAATGACACTGTCTAATATTGTGACGGGTGTTGAGTTCACGTTACCGTTAAACGTATTTCGGTTTATTCCGCGCGTAAACGAAACGCTGCTCATCGACCGTGTACATCATCGGATTATGGCGCAGGTACATCCTAGCCGTAAAGAGTATGTGCGCTTAGAGATGATGGTCTAA	0.001	FALSE
163_hypothetical_protein	1	2	0.001	0	0.0076	NA	NA	NA	NA	NA	3	3	Enterobacteria phage SEGD1	3	2	AMR59762.1	ATGCCCCAGGACAGCTTCATGTCGAACCTAAACCCCATTGAGCCCGCACTGACGCACCAGGAACTGCACGTCCGTTTTATTCGGGCGTTCACACCCCCGTTAGGTGGTGAGGTACACGATCGTTCCGTGGTTGCAGAAGTTAAAGGTATCGGCGAAGAACTAATGACACTGTCTAATATTGTGACGGGTGTTGAGTTCACGTTACCGTTAAACGTATTTCGGTTTATTCCGCGCGTAAACGAAACGCTGCTCATCGACCGTGTACATCATCGGATTATGGCGCAGGTACATCCTAGCCGTAAAGAGTATGTGCGCTTAGAGATGATGGTCTAA	0.001	FALSE
163_hypothetical_protein	0	2	0.001	0	0.0077	NA	NA	NA	NA	NA	3	3	Enterobacteria phage SEGD1	3	2	AMR59762.1	ATGCCCCAGGACAGCTTCATGTCGAACCTAAACCCCATTGAGCCCGCACTGACGCACCAGGAACTGCACGTCCGTTTTATTCGGGCGTTCACACCCCCGTTAGGTGGTGAGGTACACGATCGTTCCGTGGTTGCAGAAGTTAAAGGTATCGGCGAAGAACTAATGACACTGTCTAATATTGTGACGGGTGTTGAGTTCACGTTACCGTTAAACGTATTTCGGTTTATTCCGCGCGTAAACGAAACGCTGCTCATCGACCGTGTACATCATCGGATTATGGCGCAGGTACATCCTAGCCGTAAAGAGTATGTGCGCTTAGAGATGATGGTCTAA	0.001	FALSE
164_hypothetical_protein	1	0	0.001	0	0.0069	NA	NA	NA	NA	NA	23	3	Enterobacteria phage SEGD1	23	187	AMR59763.1	ATGGCTAAACAATACACAATTGTTAAACGCGCAGGTACGACTCTGCTGTACGTGGAGAAAGGTTGTGAGAACACTGCAACCGCCAAGAAACTGAACCTGCAAGGGTTTCTGTATCAAGGTCTCCGCGCGGGTTTGACCATCACTTTCAAAGGCTTACCACAGGCGAAGAATCTGCGCGTCGTACGTGCAGACGGTGTAGAACGTGCCTTGGTAGCCGACACCCCGGTTGATACTATCCCTGCCAGTAAGAAGGCAGCGAAAGCAACCAAGAAAGTCGTCGATAAACGCAAACGCGCTGTCGCTTAA	0.233867	FALSE
164_hypothetical_protein	1	3	0.3886	0.0121	0.0312	NA	NA	NA	NA	NA	23	3	Enterobacteria phage SEGD1	23	187	AMR59763.1	ATGGCTAAACAATACACAATTGTTAAACGCGCAGGTACGACTCTGCTGTACGTGGAGAAAGGTTGTGAGAACACTGCAACCGCCAAGAAACTGAACCTGCAAGGGTTTCTGTATCAAGGTCTCCGCGCGGGTTTGACCATCACTTTCAAAGGCTTACCACAGGCGAAGAATCTGCGCGTCGTACGTGCAGACGGTGTAGAACGTGCCTTGGTAGCCGACACCCCGGTTGATACTATCCCTGCCAGTAAGAAGGCAGCGAAAGCAACCAAGAAAGTCGTCGATAAACGCAAACGCGCTGTCGCTTAA	0.233867	FALSE
164_hypothetical_protein	0	3	0.312	0.0122	0.0392	NA	NA	NA	NA	NA	23	3	Enterobacteria phage SEGD1	23	187	AMR59763.1	ATGGCTAAACAATACACAATTGTTAAACGCGCAGGTACGACTCTGCTGTACGTGGAGAAAGGTTGTGAGAACACTGCAACCGCCAAGAAACTGAACCTGCAAGGGTTTCTGTATCAAGGTCTCCGCGCGGGTTTGACCATCACTTTCAAAGGCTTACCACAGGCGAAGAATCTGCGCGTCGTACGTGCAGACGGTGTAGAACGTGCCTTGGTAGCCGACACCCCGGTTGATACTATCCCTGCCAGTAAGAAGGCAGCGAAAGCAACCAAGAAAGTCGTCGATAAACGCAAACGCGCTGTCGCTTAA	0.233867	FALSE
165_hypothetical_protein	1	0	0.249	0.0028	0.0112	NA	NA	NA	NA	NA	23	4	Enterobacteria phage SEGD1	23	187	AMR59764.1	ATGTTTCAATGTTCAGTCGTCAATGATGCGGAATTGGCCGTGTACAAGCAGCGCACAATCCGGGCGCTGGATGCTGAAAAACCAGTCGATGTTAAAACGCGTGCAATCATTAGGGCATTTAGCGAATGGCCGAATATCGCAACCGTTTGGGCATTCACGGGAGAAGTTCGCAAAGACGGAGACAAGCTTCGTACACGTAGACACCACAGCTTAACATTTGTGGCAACCGAGGCGGGTCTTAAAGACATTAATCATTTATTAGAAGGATGGCAGCCGCACGAATACGGGAAACGTTTTCAGTTAAACTTTACTTGGCTGCGTCAAGAAGGCAACGCGAATCTCTGTTATCCAAGCTGGACGTTTAGACTCAACTATCGACCTGACCCAGATGTGATGGAA…	0.170767	FALSE
165_hypothetical_protein	1	2	0.1603	0.0117	0.0727	NA	NA	NA	NA	NA	23	4	Enterobacteria phage SEGD1	23	187	AMR59764.1	ATGTTTCAATGTTCAGTCGTCAATGATGCGGAATTGGCCGTGTACAAGCAGCGCACAATCCGGGCGCTGGATGCTGAAAAACCAGTCGATGTTAAAACGCGTGCAATCATTAGGGCATTTAGCGAATGGCCGAATATCGCAACCGTTTGGGCATTCACGGGAGAAGTTCGCAAAGACGGAGACAAGCTTCGTACACGTAGACACCACAGCTTAACATTTGTGGCAACCGAGGCGGGTCTTAAAGACATTAATCATTTATTAGAAGGATGGCAGCCGCACGAATACGGGAAACGTTTTCAGTTAAACTTTACTTGGCTGCGTCAAGAAGGCAACGCGAATCTCTGTTATCCAAGCTGGACGTTTAGACTCAACTATCGACCTGACCCAGATGTGATGGAA…	0.170767	FALSE
165_hypothetical_protein	1	22	0.1841	0.0057	0.0311	NA	NA	NA	NA	NA	23	4	Enterobacteria phage SEGD1	23	187	AMR59764.1	ATGTTTCAATGTTCAGTCGTCAATGATGCGGAATTGGCCGTGTACAAGCAGCGCACAATCCGGGCGCTGGATGCTGAAAAACCAGTCGATGTTAAAACGCGTGCAATCATTAGGGCATTTAGCGAATGGCCGAATATCGCAACCGTTTGGGCATTCACGGGAGAAGTTCGCAAAGACGGAGACAAGCTTCGTACACGTAGACACCACAGCTTAACATTTGTGGCAACCGAGGCGGGTCTTAAAGACATTAATCATTTATTAGAAGGATGGCAGCCGCACGAATACGGGAAACGTTTTCAGTTAAACTTTACTTGGCTGCGTCAAGAAGGCAACGCGAATCTCTGTTATCCAAGCTGGACGTTTAGACTCAACTATCGACCTGACCCAGATGTGATGGAA…	0.170767	FALSE
165_hypothetical_protein	0	2	0.1425	0.0087	0.0613	NA	NA	NA	NA	NA	23	4	Enterobacteria phage SEGD1	23	187	AMR59764.1	ATGTTTCAATGTTCAGTCGTCAATGATGCGGAATTGGCCGTGTACAAGCAGCGCACAATCCGGGCGCTGGATGCTGAAAAACCAGTCGATGTTAAAACGCGTGCAATCATTAGGGCATTTAGCGAATGGCCGAATATCGCAACCGTTTGGGCATTCACGGGAGAAGTTCGCAAAGACGGAGACAAGCTTCGTACACGTAGACACCACAGCTTAACATTTGTGGCAACCGAGGCGGGTCTTAAAGACATTAATCATTTATTAGAAGGATGGCAGCCGCACGAATACGGGAAACGTTTTCAGTTAAACTTTACTTGGCTGCGTCAAGAAGGCAACGCGAATCTCTGTTATCCAAGCTGGACGTTTAGACTCAACTATCGACCTGACCCAGATGTGATGGAA…	0.170767	FALSE
165_hypothetical_protein	0	22	0.1462	0.0029	0.0198	NA	NA	NA	NA	NA	23	4	Enterobacteria phage SEGD1	23	187	AMR59764.1	ATGTTTCAATGTTCAGTCGTCAATGATGCGGAATTGGCCGTGTACAAGCAGCGCACAATCCGGGCGCTGGATGCTGAAAAACCAGTCGATGTTAAAACGCGTGCAATCATTAGGGCATTTAGCGAATGGCCGAATATCGCAACCGTTTGGGCATTCACGGGAGAAGTTCGCAAAGACGGAGACAAGCTTCGTACACGTAGACACCACAGCTTAACATTTGTGGCAACCGAGGCGGGTCTTAAAGACATTAATCATTTATTAGAAGGATGGCAGCCGCACGAATACGGGAAACGTTTTCAGTTAAACTTTACTTGGCTGCGTCAAGAAGGCAACGCGAATCTCTGTTATCCAAGCTGGACGTTTAGACTCAACTATCGACCTGACCCAGATGTGATGGAA…	0.170767	FALSE
165_hypothetical_protein	2	22	0.1425	0.0117	0.0822	NA	NA	NA	NA	NA	23	4	Enterobacteria phage SEGD1	23	187	AMR59764.1	ATGTTTCAATGTTCAGTCGTCAATGATGCGGAATTGGCCGTGTACAAGCAGCGCACAATCCGGGCGCTGGATGCTGAAAAACCAGTCGATGTTAAAACGCGTGCAATCATTAGGGCATTTAGCGAATGGCCGAATATCGCAACCGTTTGGGCATTCACGGGAGAAGTTCGCAAAGACGGAGACAAGCTTCGTACACGTAGACACCACAGCTTAACATTTGTGGCAACCGAGGCGGGTCTTAAAGACATTAATCATTTATTAGAAGGATGGCAGCCGCACGAATACGGGAAACGTTTTCAGTTAAACTTTACTTGGCTGCGTCAAGAAGGCAACGCGAATCTCTGTTATCCAAGCTGGACGTTTAGACTCAACTATCGACCTGACCCAGATGTGATGGAA…	0.170767	FALSE
166_hypothetical_protein	3	0	0.0926	0.0546	0.59	NA	NA	NA	NA	NA	23	2	Enterobacteria phage SEGD1	23	187	AMR59765.1	ATGCCAGTTTTATACGGTGGCGTGGATCTGAAAGTTTTGGATCGGTTTAAACTACGGGCATCCGAAGCGCTCGTAAACGGTTGGGTCGAGCGTGGGGTACGGGATGCGTGTGAAGTTATTTGCCGTTACCCCGGCGCGACGACAATGTGGTCATGTCATGGACACGGACCATATTCTAAAAAGAACTCGCCAGGGGAGTTCCATGTAGTGTTTGTTCTTGGTGTTGGCTTTGAGCACAAAGCGCATGAGCTAGTTGCTGAGTTAATGAAAGCGGATATTCCACCATTGTGGGATTTATCCATGGCGAGACTCATGTACCCTGATGATGATTTCGTTTATGACCTCAGCGAAATCACCCTGAAAAACACGTATAACGCGTGGAAGATAACGTATCGTTAT…	0.0926	FALSE
167_hypothetical_protein	1	0	0.001	0	0.0159	NA	NA	NA	NA	NA	23	4	Enterobacteria phage SEGD1	23	187	AMR59766.1	ATGGCTAAGCAAAAGAAACCCCGTAACAAAAAGTATAACCCGAAAGTTGCCACAGAACGTACGGCACACACCGTCGCTGAAAACGCTCTGAATCGTATCACGTTTATCGGCAGTTCGATTCGTCGCCTCGGGCCGTACGCGGGCCGTGGTTTTCACTTTACGGCAAGTCCTCGTATTCGTGCCATCGCCACAGATATGTTAGTCGGTGGGCTGTTCGACCAACCGCGACCATGGCATCTTTGGGTGATGCACCTCACTGAACTCGACACCGGTGAAATTGTAACAGAAACCGCAGTTGCCACACTTGACGATTATACTTTGGCGGACTTCTGTGAACACGCTGAGGAGTTAGTTAAATCGTTACGTCCTGAACAGGAAGAGGGGAAGTATTTCGGTTAT…	0.0378333	FALSE
167_hypothetical_protein	1	2	0.0403	0.0148	0.3664	NA	NA	NA	NA	NA	23	4	Enterobacteria phage SEGD1	23	187	AMR59766.1	ATGGCTAAGCAAAAGAAACCCCGTAACAAAAAGTATAACCCGAAAGTTGCCACAGAACGTACGGCACACACCGTCGCTGAAAACGCTCTGAATCGTATCACGTTTATCGGCAGTTCGATTCGTCGCCTCGGGCCGTACGCGGGCCGTGGTTTTCACTTTACGGCAAGTCCTCGTATTCGTGCCATCGCCACAGATATGTTAGTCGGTGGGCTGTTCGACCAACCGCGACCATGGCATCTTTGGGTGATGCACCTCACTGAACTCGACACCGGTGAAATTGTAACAGAAACCGCAGTTGCCACACTTGACGATTATACTTTGGCGGACTTCTGTGAACACGCTGAGGAGTTAGTTAAATCGTTACGTCCTGAACAGGAAGAGGGGAAGTATTTCGGTTAT…	0.0378333	FALSE
167_hypothetical_protein	1	22	0.044	0.0022	0.0495	NA	NA	NA	NA	NA	23	4	Enterobacteria phage SEGD1	23	187	AMR59766.1	ATGGCTAAGCAAAAGAAACCCCGTAACAAAAAGTATAACCCGAAAGTTGCCACAGAACGTACGGCACACACCGTCGCTGAAAACGCTCTGAATCGTATCACGTTTATCGGCAGTTCGATTCGTCGCCTCGGGCCGTACGCGGGCCGTGGTTTTCACTTTACGGCAAGTCCTCGTATTCGTGCCATCGCCACAGATATGTTAGTCGGTGGGCTGTTCGACCAACCGCGACCATGGCATCTTTGGGTGATGCACCTCACTGAACTCGACACCGGTGAAATTGTAACAGAAACCGCAGTTGCCACACTTGACGATTATACTTTGGCGGACTTCTGTGAACACGCTGAGGAGTTAGTTAAATCGTTACGTCCTGAACAGGAAGAGGGGAAGTATTTCGGTTAT…	0.0378333	FALSE
167_hypothetical_protein	0	2	0.0417	0.0147	0.3522	NA	NA	NA	NA	NA	23	4	Enterobacteria phage SEGD1	23	187	AMR59766.1	ATGGCTAAGCAAAAGAAACCCCGTAACAAAAAGTATAACCCGAAAGTTGCCACAGAACGTACGGCACACACCGTCGCTGAAAACGCTCTGAATCGTATCACGTTTATCGGCAGTTCGATTCGTCGCCTCGGGCCGTACGCGGGCCGTGGTTTTCACTTTACGGCAAGTCCTCGTATTCGTGCCATCGCCACAGATATGTTAGTCGGTGGGCTGTTCGACCAACCGCGACCATGGCATCTTTGGGTGATGCACCTCACTGAACTCGACACCGGTGAAATTGTAACAGAAACCGCAGTTGCCACACTTGACGATTATACTTTGGCGGACTTCTGTGAACACGCTGAGGAGTTAGTTAAATCGTTACGTCCTGAACAGGAAGAGGGGAAGTATTTCGGTTAT…	0.0378333	FALSE
167_hypothetical_protein	0	22	0.0661	0.0021	0.0322	NA	NA	NA	NA	NA	23	4	Enterobacteria phage SEGD1	23	187	AMR59766.1	ATGGCTAAGCAAAAGAAACCCCGTAACAAAAAGTATAACCCGAAAGTTGCCACAGAACGTACGGCACACACCGTCGCTGAAAACGCTCTGAATCGTATCACGTTTATCGGCAGTTCGATTCGTCGCCTCGGGCCGTACGCGGGCCGTGGTTTTCACTTTACGGCAAGTCCTCGTATTCGTGCCATCGCCACAGATATGTTAGTCGGTGGGCTGTTCGACCAACCGCGACCATGGCATCTTTGGGTGATGCACCTCACTGAACTCGACACCGGTGAAATTGTAACAGAAACCGCAGTTGCCACACTTGACGATTATACTTTGGCGGACTTCTGTGAACACGCTGAGGAGTTAGTTAAATCGTTACGTCCTGAACAGGAAGAGGGGAAGTATTTCGGTTAT…	0.0378333	FALSE
167_hypothetical_protein	2	22	0.0339	0.0124	0.3661	NA	NA	NA	NA	NA	23	4	Enterobacteria phage SEGD1	23	187	AMR59766.1	ATGGCTAAGCAAAAGAAACCCCGTAACAAAAAGTATAACCCGAAAGTTGCCACAGAACGTACGGCACACACCGTCGCTGAAAACGCTCTGAATCGTATCACGTTTATCGGCAGTTCGATTCGTCGCCTCGGGCCGTACGCGGGCCGTGGTTTTCACTTTACGGCAAGTCCTCGTATTCGTGCCATCGCCACAGATATGTTAGTCGGTGGGCTGTTCGACCAACCGCGACCATGGCATCTTTGGGTGATGCACCTCACTGAACTCGACACCGGTGAAATTGTAACAGAAACCGCAGTTGCCACACTTGACGATTATACTTTGGCGGACTTCTGTGAACACGCTGAGGAGTTAGTTAAATCGTTACGTCCTGAACAGGAAGAGGGGAAGTATTTCGGTTAT…	0.0378333	FALSE
168_hypothetical_protein	2	0	0.022	0.0631	2.8699	NA	NA	NA	NA	NA	23	3	Enterobacteria phage SEGD1	23	187	AMR59767.1	ATGAATCTACGTTGGCCGATCGCAGCTGCTGTGTTGTTCTGTATTTATATCGCCGTCAGTACCAGTACCCGCACTGCAGAACGTCGAGAGACCGCAACCAGCACGTTCAGAATGTGTATTGATCGAGTAGACCCGAACAATAGCACTTATCCTGACGCTGTGAACGCGTGTCGCAAAGCGGTTGCTGAGATATTGAAAGAGGAAAAATAA	0.0149333	FALSE
168_hypothetical_protein	2	22	0.001	0	0.0157	NA	NA	NA	NA	NA	23	3	Enterobacteria phage SEGD1	23	187	AMR59767.1	ATGAATCTACGTTGGCCGATCGCAGCTGCTGTGTTGTTCTGTATTTATATCGCCGTCAGTACCAGTACCCGCACTGCAGAACGTCGAGAGACCGCAACCAGCACGTTCAGAATGTGTATTGATCGAGTAGACCCGAACAATAGCACTTATCCTGACGCTGTGAACGCGTGTCGCAAAGCGGTTGCTGAGATATTGAAAGAGGAAAAATAA	0.0149333	FALSE
168_hypothetical_protein	0	22	0.0218	0.0633	2.8979	NA	NA	NA	NA	NA	23	3	Enterobacteria phage SEGD1	23	187	AMR59767.1	ATGAATCTACGTTGGCCGATCGCAGCTGCTGTGTTGTTCTGTATTTATATCGCCGTCAGTACCAGTACCCGCACTGCAGAACGTCGAGAGACCGCAACCAGCACGTTCAGAATGTGTATTGATCGAGTAGACCCGAACAATAGCACTTATCCTGACGCTGTGAACGCGTGTCGCAAAGCGGTTGCTGAGATATTGAAAGAGGAAAAATAA	0.0149333	FALSE
169_hypothetical_protein	1	0	0.001	0	0.0133	NA	NA	NA	NA	NA	23	3	Enterobacteria phage SEGD1	23	187	AMR59768.1	ATGAAACTACAAACCGAGGTTAAGGAAATACCCGCACAAACCGTGGCATCCGCGAGTGGACTGATACTGTCTATACCGTGCGACGAATTTAAAGACTCGGCCCGTCCCGACGAAACGATATCGTTAGCATTACGTCGCGGACACGTTTTCTGTGAATTCGACGCGCCTGTGATTAAACCGTGTCAGTCGTTCGGGGAAGTAAAGGCCGCCATTGATCGGATACGTTGTATTGAACTCGTACGCGTTTGCGGTTATGTATCGAACGTCTGCTATGGCGTTGTCGATGGTTACTTTCAACTCCGCGGTGAATTCACACCACACGGCCCACTCAAAGCGTTAGCGATTGAAGTGATGCGTGCAGGCACCATCACGATTTCTCCACGTATAGAACTCGATGGA…	0.612933	FALSE
169_hypothetical_protein	1	2	0.9138	0.0061	0.0067	NA	NA	NA	NA	NA	23	3	Enterobacteria phage SEGD1	23	187	AMR59768.1	ATGAAACTACAAACCGAGGTTAAGGAAATACCCGCACAAACCGTGGCATCCGCGAGTGGACTGATACTGTCTATACCGTGCGACGAATTTAAAGACTCGGCCCGTCCCGACGAAACGATATCGTTAGCATTACGTCGCGGACACGTTTTCTGTGAATTCGACGCGCCTGTGATTAAACCGTGTCAGTCGTTCGGGGAAGTAAAGGCCGCCATTGATCGGATACGTTGTATTGAACTCGTACGCGTTTGCGGTTATGTATCGAACGTCTGCTATGGCGTTGTCGATGGTTACTTTCAACTCCGCGGTGAATTCACACCACACGGCCCACTCAAAGCGTTAGCGATTGAAGTGATGCGTGCAGGCACCATCACGATTTCTCCACGTATAGAACTCGATGGA…	0.612933	FALSE
169_hypothetical_protein	0	2	0.924	0.0061	0.0066	NA	NA	NA	NA	NA	23	3	Enterobacteria phage SEGD1	23	187	AMR59768.1	ATGAAACTACAAACCGAGGTTAAGGAAATACCCGCACAAACCGTGGCATCCGCGAGTGGACTGATACTGTCTATACCGTGCGACGAATTTAAAGACTCGGCCCGTCCCGACGAAACGATATCGTTAGCATTACGTCGCGGACACGTTTTCTGTGAATTCGACGCGCCTGTGATTAAACCGTGTCAGTCGTTCGGGGAAGTAAAGGCCGCCATTGATCGGATACGTTGTATTGAACTCGTACGCGTTTGCGGTTATGTATCGAACGTCTGCTATGGCGTTGTCGATGGTTACTTTCAACTCCGCGGTGAATTCACACCACACGGCCCACTCAAAGCGTTAGCGATTGAAGTGATGCGTGCAGGCACCATCACGATTTCTCCACGTATAGAACTCGATGGA…	0.612933	FALSE
170_hypothetical_protein	1	0	0.0402	0.0015	0.0385	NA	NA	NA	NA	NA	23	4	Enterobacteria phage SEGD1	23	187	AMR59769.1	ATGTGGAATGGAGGTAACGCGAACTTCATGGAAATTCTTTGTAGTGTGGCCATTGTTGAACGGTTAATGGACAGATACCACGCACAAACCGATCGTGTTACATGGGCGGTGCTCGGGGAAGAGAACTTTCCGCCTGTCGTTAGCGCCGGCTACGCTAACGGCTGGTCGCCTCTGGTTCAGCAAGGCAATGTTGTTAACGGTCTCGCTAAACTGATGTGCGACATTACACGCAAACAGCACCACGCCTATGCAGTTGTTGGCTGGAATAAGCTAGATGCGTTGGAGAATAGTCTAGAGCTGGGAGATTGGACATTAGACGAGTACGCTCGCTTAAAGAACCTTTATAGCGAACTAATGTATTTCCAAGATCATGCCGGCCGCGTTCCACCGCTTCTAACA…	0.1337	FALSE
170_hypothetical_protein	1	2	0.176	0.0215	0.1223	NA	NA	NA	NA	NA	23	4	Enterobacteria phage SEGD1	23	187	AMR59769.1	ATGTGGAATGGAGGTAACGCGAACTTCATGGAAATTCTTTGTAGTGTGGCCATTGTTGAACGGTTAATGGACAGATACCACGCACAAACCGATCGTGTTACATGGGCGGTGCTCGGGGAAGAGAACTTTCCGCCTGTCGTTAGCGCCGGCTACGCTAACGGCTGGTCGCCTCTGGTTCAGCAAGGCAATGTTGTTAACGGTCTCGCTAAACTGATGTGCGACATTACACGCAAACAGCACCACGCCTATGCAGTTGTTGGCTGGAATAAGCTAGATGCGTTGGAGAATAGTCTAGAGCTGGGAGATTGGACATTAGACGAGTACGCTCGCTTAAAGAACCTTTATAGCGAACTAATGTATTTCCAAGATCATGCCGGCCGCGTTCCACCGCTTCTAACA…	0.1337	FALSE
170_hypothetical_protein	1	22	0.0621	0.0015	0.0238	NA	NA	NA	NA	NA	23	4	Enterobacteria phage SEGD1	23	187	AMR59769.1	ATGTGGAATGGAGGTAACGCGAACTTCATGGAAATTCTTTGTAGTGTGGCCATTGTTGAACGGTTAATGGACAGATACCACGCACAAACCGATCGTGTTACATGGGCGGTGCTCGGGGAAGAGAACTTTCCGCCTGTCGTTAGCGCCGGCTACGCTAACGGCTGGTCGCCTCTGGTTCAGCAAGGCAATGTTGTTAACGGTCTCGCTAAACTGATGTGCGACATTACACGCAAACAGCACCACGCCTATGCAGTTGTTGGCTGGAATAAGCTAGATGCGTTGGAGAATAGTCTAGAGCTGGGAGATTGGACATTAGACGAGTACGCTCGCTTAAAGAACCTTTATAGCGAACTAATGTATTTCCAAGATCATGCCGGCCGCGTTCCACCGCTTCTAACA…	0.1337	FALSE
170_hypothetical_protein	0	2	0.1728	0.0203	0.1175	NA	NA	NA	NA	NA	23	4	Enterobacteria phage SEGD1	23	187	AMR59769.1	ATGTGGAATGGAGGTAACGCGAACTTCATGGAAATTCTTTGTAGTGTGGCCATTGTTGAACGGTTAATGGACAGATACCACGCACAAACCGATCGTGTTACATGGGCGGTGCTCGGGGAAGAGAACTTTCCGCCTGTCGTTAGCGCCGGCTACGCTAACGGCTGGTCGCCTCTGGTTCAGCAAGGCAATGTTGTTAACGGTCTCGCTAAACTGATGTGCGACATTACACGCAAACAGCACCACGCCTATGCAGTTGTTGGCTGGAATAAGCTAGATGCGTTGGAGAATAGTCTAGAGCTGGGAGATTGGACATTAGACGAGTACGCTCGCTTAAAGAACCTTTATAGCGAACTAATGTATTTCCAAGATCATGCCGGCCGCGTTCCACCGCTTCTAACA…	0.1337	FALSE
170_hypothetical_protein	0	22	0.1652	0.003	0.0182	NA	NA	NA	NA	NA	23	4	Enterobacteria phage SEGD1	23	187	AMR59769.1	ATGTGGAATGGAGGTAACGCGAACTTCATGGAAATTCTTTGTAGTGTGGCCATTGTTGAACGGTTAATGGACAGATACCACGCACAAACCGATCGTGTTACATGGGCGGTGCTCGGGGAAGAGAACTTTCCGCCTGTCGTTAGCGCCGGCTACGCTAACGGCTGGTCGCCTCTGGTTCAGCAAGGCAATGTTGTTAACGGTCTCGCTAAACTGATGTGCGACATTACACGCAAACAGCACCACGCCTATGCAGTTGTTGGCTGGAATAAGCTAGATGCGTTGGAGAATAGTCTAGAGCTGGGAGATTGGACATTAGACGAGTACGCTCGCTTAAAGAACCTTTATAGCGAACTAATGTATTTCCAAGATCATGCCGGCCGCGTTCCACCGCTTCTAACA…	0.1337	FALSE
170_hypothetical_protein	2	22	0.1859	0.0233	0.1254	NA	NA	NA	NA	NA	23	4	Enterobacteria phage SEGD1	23	187	AMR59769.1	ATGTGGAATGGAGGTAACGCGAACTTCATGGAAATTCTTTGTAGTGTGGCCATTGTTGAACGGTTAATGGACAGATACCACGCACAAACCGATCGTGTTACATGGGCGGTGCTCGGGGAAGAGAACTTTCCGCCTGTCGTTAGCGCCGGCTACGCTAACGGCTGGTCGCCTCTGGTTCAGCAAGGCAATGTTGTTAACGGTCTCGCTAAACTGATGTGCGACATTACACGCAAACAGCACCACGCCTATGCAGTTGTTGGCTGGAATAAGCTAGATGCGTTGGAGAATAGTCTAGAGCTGGGAGATTGGACATTAGACGAGTACGCTCGCTTAAAGAACCTTTATAGCGAACTAATGTATTTCCAAGATCATGCCGGCCGCGTTCCACCGCTTCTAACA…	0.1337	FALSE
172_hypothetical_protein	1	0	0.001	0	0.0248	NA	NA	NA	NA	NA	23	4	Enterobacteria phage SEGD1	23	187	AMR59771.1	GTGAAATTGATTATGCCTAAAACCGTTCCCAATCAGGATATGGTTACGACTACACTGTTTTCTGAATCATTACGTAACTCTGTACGTCAGACCGCTTCACGTCTAGACGTGGCAGTTGAAGAACTCGACCCAGAAGTCTTCATGAAGTATGCGTTTATTGCAGAAGGTTACGCGATCGCCCTGAGTTATGCGCGGTATGTCGATGACGTGACAGAAGCTAAACGTTATTTAGAAGGCTGTTGTCAAGTTTTCCGTGAAGAAATCACCGAGATGGAGATGGTTGACCGTGGCTTACCTGAATTTGTAAAGGTGGGTTACGATAAGCTGTTGCAATCCATCGCGGATGAGATCAAACGTCGCGGGTTAACTGTGGTGCACAGCGCTACACTACACTAA	0.1058	FALSE
172_hypothetical_protein	1	2	0.1691	0.0124	0.0734	NA	NA	NA	NA	NA	23	4	Enterobacteria phage SEGD1	23	187	AMR59771.1	GTGAAATTGATTATGCCTAAAACCGTTCCCAATCAGGATATGGTTACGACTACACTGTTTTCTGAATCATTACGTAACTCTGTACGTCAGACCGCTTCACGTCTAGACGTGGCAGTTGAAGAACTCGACCCAGAAGTCTTCATGAAGTATGCGTTTATTGCAGAAGGTTACGCGATCGCCCTGAGTTATGCGCGGTATGTCGATGACGTGACAGAAGCTAAACGTTATTTAGAAGGCTGTTGTCAAGTTTTCCGTGAAGAAATCACCGAGATGGAGATGGTTGACCGTGGCTTACCTGAATTTGTAAAGGTGGGTTACGATAAGCTGTTGCAATCCATCGCGGATGAGATCAAACGTCGCGGGTTAACTGTGGTGCACAGCGCTACACTACACTAA	0.1058	FALSE
172_hypothetical_protein	1	22	0.0701	0.0036	0.0513	NA	NA	NA	NA	NA	23	4	Enterobacteria phage SEGD1	23	187	AMR59771.1	GTGAAATTGATTATGCCTAAAACCGTTCCCAATCAGGATATGGTTACGACTACACTGTTTTCTGAATCATTACGTAACTCTGTACGTCAGACCGCTTCACGTCTAGACGTGGCAGTTGAAGAACTCGACCCAGAAGTCTTCATGAAGTATGCGTTTATTGCAGAAGGTTACGCGATCGCCCTGAGTTATGCGCGGTATGTCGATGACGTGACAGAAGCTAAACGTTATTTAGAAGGCTGTTGTCAAGTTTTCCGTGAAGAAATCACCGAGATGGAGATGGTTGACCGTGGCTTACCTGAATTTGTAAAGGTGGGTTACGATAAGCTGTTGCAATCCATCGCGGATGAGATCAAACGTCGCGGGTTAACTGTGGTGCACAGCGCTACACTACACTAA	0.1058	FALSE
172_hypothetical_protein	0	2	0.191	0.0131	0.0686	NA	NA	NA	NA	NA	23	4	Enterobacteria phage SEGD1	23	187	AMR59771.1	GTGAAATTGATTATGCCTAAAACCGTTCCCAATCAGGATATGGTTACGACTACACTGTTTTCTGAATCATTACGTAACTCTGTACGTCAGACCGCTTCACGTCTAGACGTGGCAGTTGAAGAACTCGACCCAGAAGTCTTCATGAAGTATGCGTTTATTGCAGAAGGTTACGCGATCGCCCTGAGTTATGCGCGGTATGTCGATGACGTGACAGAAGCTAAACGTTATTTAGAAGGCTGTTGTCAAGTTTTCCGTGAAGAAATCACCGAGATGGAGATGGTTGACCGTGGCTTACCTGAATTTGTAAAGGTGGGTTACGATAAGCTGTTGCAATCCATCGCGGATGAGATCAAACGTCGCGGGTTAACTGTGGTGCACAGCGCTACACTACACTAA	0.1058	FALSE
172_hypothetical_protein	0	22	0.0462	0.0035	0.0763	NA	NA	NA	NA	NA	23	4	Enterobacteria phage SEGD1	23	187	AMR59771.1	GTGAAATTGATTATGCCTAAAACCGTTCCCAATCAGGATATGGTTACGACTACACTGTTTTCTGAATCATTACGTAACTCTGTACGTCAGACCGCTTCACGTCTAGACGTGGCAGTTGAAGAACTCGACCCAGAAGTCTTCATGAAGTATGCGTTTATTGCAGAAGGTTACGCGATCGCCCTGAGTTATGCGCGGTATGTCGATGACGTGACAGAAGCTAAACGTTATTTAGAAGGCTGTTGTCAAGTTTTCCGTGAAGAAATCACCGAGATGGAGATGGTTGACCGTGGCTTACCTGAATTTGTAAAGGTGGGTTACGATAAGCTGTTGCAATCCATCGCGGATGAGATCAAACGTCGCGGGTTAACTGTGGTGCACAGCGCTACACTACACTAA	0.1058	FALSE
172_hypothetical_protein	2	22	0.1574	0.0157	0.1001	NA	NA	NA	NA	NA	23	4	Enterobacteria phage SEGD1	23	187	AMR59771.1	GTGAAATTGATTATGCCTAAAACCGTTCCCAATCAGGATATGGTTACGACTACACTGTTTTCTGAATCATTACGTAACTCTGTACGTCAGACCGCTTCACGTCTAGACGTGGCAGTTGAAGAACTCGACCCAGAAGTCTTCATGAAGTATGCGTTTATTGCAGAAGGTTACGCGATCGCCCTGAGTTATGCGCGGTATGTCGATGACGTGACAGAAGCTAAACGTTATTTAGAAGGCTGTTGTCAAGTTTTCCGTGAAGAAATCACCGAGATGGAGATGGTTGACCGTGGCTTACCTGAATTTGTAAAGGTGGGTTACGATAAGCTGTTGCAATCCATCGCGGATGAGATCAAACGTCGCGGGTTAACTGTGGTGCACAGCGCTACACTACACTAA	0.1058	FALSE
173_hypothetical_protein	0	22	0.3852	0.0026	0.0068	NA	NA	NA	NA	NA	23	4	Enterobacteria phage SEGD1	23	187	AMR59772.1	ATGGCAGACCGCTATCAGCCCGACCTAACACTCTCGTCGAAAGCGCTTGTCGTGGCGTTGATTAATCACGATAACGGCTTGTCATTATCGCCTGACGAGATTGTGATAAGCGGAGTAGGGCCAATCGACTTAGGTGTTGAAAGTGCCCGTACCTCGCAAGCGTACATTGCGAAAGCACGTAAACCTAACGGCAAGAAGGTTACCGTCTATTACGACCGTCTAGTCGCTAATAAGATTATCGACCCGCAAGGACCGATACTGGTTACTGTAGCTCCCGGCGACACCTATGCTGATTTAGCGACAGTTGTAAACCAGTTATGCGGTTTAAACTTGTCACGTGAAGACATCTCGACAGGGGTTATTACACCAACAAACGAGCCGTTGATTGCAGCGATGAGT…	0.222567	FALSE
173_hypothetical_protein	2	22	0.279	0.014	0.0501	NA	NA	NA	NA	NA	23	4	Enterobacteria phage SEGD1	23	187	AMR59772.1	ATGGCAGACCGCTATCAGCCCGACCTAACACTCTCGTCGAAAGCGCTTGTCGTGGCGTTGATTAATCACGATAACGGCTTGTCATTATCGCCTGACGAGATTGTGATAAGCGGAGTAGGGCCAATCGACTTAGGTGTTGAAAGTGCCCGTACCTCGCAAGCGTACATTGCGAAAGCACGTAAACCTAACGGCAAGAAGGTTACCGTCTATTACGACCGTCTAGTCGCTAATAAGATTATCGACCCGCAAGGACCGATACTGGTTACTGTAGCTCCCGGCGACACCTATGCTGATTTAGCGACAGTTGTAAACCAGTTATGCGGTTTAAACTTGTCACGTGAAGACATCTCGACAGGGGTTATTACACCAACAAACGAGCCGTTGATTGCAGCGATGAGT…	0.222567	FALSE
173_hypothetical_protein	1	0	0.001	0	0.0152	NA	NA	NA	NA	NA	23	4	Enterobacteria phage SEGD1	23	187	AMR59772.1	ATGGCAGACCGCTATCAGCCCGACCTAACACTCTCGTCGAAAGCGCTTGTCGTGGCGTTGATTAATCACGATAACGGCTTGTCATTATCGCCTGACGAGATTGTGATAAGCGGAGTAGGGCCAATCGACTTAGGTGTTGAAAGTGCCCGTACCTCGCAAGCGTACATTGCGAAAGCACGTAAACCTAACGGCAAGAAGGTTACCGTCTATTACGACCGTCTAGTCGCTAATAAGATTATCGACCCGCAAGGACCGATACTGGTTACTGTAGCTCCCGGCGACACCTATGCTGATTTAGCGACAGTTGTAAACCAGTTATGCGGTTTAAACTTGTCACGTGAAGACATCTCGACAGGGGTTATTACACCAACAAACGAGCCGTTGATTGCAGCGATGAGT…	0.222567	FALSE
173_hypothetical_protein	1	2	0.1892	0.0114	0.0604	NA	NA	NA	NA	NA	23	4	Enterobacteria phage SEGD1	23	187	AMR59772.1	ATGGCAGACCGCTATCAGCCCGACCTAACACTCTCGTCGAAAGCGCTTGTCGTGGCGTTGATTAATCACGATAACGGCTTGTCATTATCGCCTGACGAGATTGTGATAAGCGGAGTAGGGCCAATCGACTTAGGTGTTGAAAGTGCCCGTACCTCGCAAGCGTACATTGCGAAAGCACGTAAACCTAACGGCAAGAAGGTTACCGTCTATTACGACCGTCTAGTCGCTAATAAGATTATCGACCCGCAAGGACCGATACTGGTTACTGTAGCTCCCGGCGACACCTATGCTGATTTAGCGACAGTTGTAAACCAGTTATGCGGTTTAAACTTGTCACGTGAAGACATCTCGACAGGGGTTATTACACCAACAAACGAGCCGTTGATTGCAGCGATGAGT…	0.222567	FALSE
173_hypothetical_protein	1	22	0.2165	0.0027	0.0125	NA	NA	NA	NA	NA	23	4	Enterobacteria phage SEGD1	23	187	AMR59772.1	ATGGCAGACCGCTATCAGCCCGACCTAACACTCTCGTCGAAAGCGCTTGTCGTGGCGTTGATTAATCACGATAACGGCTTGTCATTATCGCCTGACGAGATTGTGATAAGCGGAGTAGGGCCAATCGACTTAGGTGTTGAAAGTGCCCGTACCTCGCAAGCGTACATTGCGAAAGCACGTAAACCTAACGGCAAGAAGGTTACCGTCTATTACGACCGTCTAGTCGCTAATAAGATTATCGACCCGCAAGGACCGATACTGGTTACTGTAGCTCCCGGCGACACCTATGCTGATTTAGCGACAGTTGTAAACCAGTTATGCGGTTTAAACTTGTCACGTGAAGACATCTCGACAGGGGTTATTACACCAACAAACGAGCCGTTGATTGCAGCGATGAGT…	0.222567	FALSE
173_hypothetical_protein	0	2	0.2645	0.0113	0.0426	NA	NA	NA	NA	NA	23	4	Enterobacteria phage SEGD1	23	187	AMR59772.1	ATGGCAGACCGCTATCAGCCCGACCTAACACTCTCGTCGAAAGCGCTTGTCGTGGCGTTGATTAATCACGATAACGGCTTGTCATTATCGCCTGACGAGATTGTGATAAGCGGAGTAGGGCCAATCGACTTAGGTGTTGAAAGTGCCCGTACCTCGCAAGCGTACATTGCGAAAGCACGTAAACCTAACGGCAAGAAGGTTACCGTCTATTACGACCGTCTAGTCGCTAATAAGATTATCGACCCGCAAGGACCGATACTGGTTACTGTAGCTCCCGGCGACACCTATGCTGATTTAGCGACAGTTGTAAACCAGTTATGCGGTTTAAACTTGTCACGTGAAGACATCTCGACAGGGGTTATTACACCAACAAACGAGCCGTTGATTGCAGCGATGAGT…	0.222567	FALSE
174_hypothetical_protein	1	22	0.001	0	0.0058	NA	NA	NA	NA	NA	23	4	Enterobacteria phage SEGD1	23	187	AMR59773.1	ATGGCAACTGTAGTCAAAAAGAAACGTTTGCATGAACTCGATTCTTACGACGGTGATAAGTCGAGCGCAGTAGCGCTTATTAGCGTTGATGAAAAGGAGTACAAACTTCCTCTCAGTGAAATCGGCGGCGGGGCAGATGCAAACCCTATCCAAAACTTATCCGGTGCTGACGGTATCGTTGAAATAGATCCCAATATTGCGGACGACTTCATTATCCGTTTAGGTGACCCCACCACTGCGCTTTCTATCACACCTATTACCGACCCGGTTCCGGGTACGCGATATGAATTATTACTGACGCTACGTCAGGGTACCGGTGCAAACAAAATCACCTGGCCGGCTTCGGTTAAATGGCCTAACGGTGCAGAACCTCCGTTATCGTACACGCTAGACGCCGAG…	0.0632333	FALSE
174_hypothetical_protein	0	2	0.1388	0.0065	0.0469	NA	NA	NA	NA	NA	23	4	Enterobacteria phage SEGD1	23	187	AMR59773.1	ATGGCAACTGTAGTCAAAAAGAAACGTTTGCATGAACTCGATTCTTACGACGGTGATAAGTCGAGCGCAGTAGCGCTTATTAGCGTTGATGAAAAGGAGTACAAACTTCCTCTCAGTGAAATCGGCGGCGGGGCAGATGCAAACCCTATCCAAAACTTATCCGGTGCTGACGGTATCGTTGAAATAGATCCCAATATTGCGGACGACTTCATTATCCGTTTAGGTGACCCCACCACTGCGCTTTCTATCACACCTATTACCGACCCGGTTCCGGGTACGCGATATGAATTATTACTGACGCTACGTCAGGGTACCGGTGCAAACAAAATCACCTGGCCGGCTTCGGTTAAATGGCCTAACGGTGCAGAACCTCCGTTATCGTACACGCTAGACGCCGAG…	0.0632333	FALSE
174_hypothetical_protein	0	22	0.001	0	0.0164	NA	NA	NA	NA	NA	23	4	Enterobacteria phage SEGD1	23	187	AMR59773.1	ATGGCAACTGTAGTCAAAAAGAAACGTTTGCATGAACTCGATTCTTACGACGGTGATAAGTCGAGCGCAGTAGCGCTTATTAGCGTTGATGAAAAGGAGTACAAACTTCCTCTCAGTGAAATCGGCGGCGGGGCAGATGCAAACCCTATCCAAAACTTATCCGGTGCTGACGGTATCGTTGAAATAGATCCCAATATTGCGGACGACTTCATTATCCGTTTAGGTGACCCCACCACTGCGCTTTCTATCACACCTATTACCGACCCGGTTCCGGGTACGCGATATGAATTATTACTGACGCTACGTCAGGGTACCGGTGCAAACAAAATCACCTGGCCGGCTTCGGTTAAATGGCCTAACGGTGCAGAACCTCCGTTATCGTACACGCTAGACGCCGAG…	0.0632333	FALSE
174_hypothetical_protein	2	22	0.1265	0.0063	0.0497	NA	NA	NA	NA	NA	23	4	Enterobacteria phage SEGD1	23	187	AMR59773.1	ATGGCAACTGTAGTCAAAAAGAAACGTTTGCATGAACTCGATTCTTACGACGGTGATAAGTCGAGCGCAGTAGCGCTTATTAGCGTTGATGAAAAGGAGTACAAACTTCCTCTCAGTGAAATCGGCGGCGGGGCAGATGCAAACCCTATCCAAAACTTATCCGGTGCTGACGGTATCGTTGAAATAGATCCCAATATTGCGGACGACTTCATTATCCGTTTAGGTGACCCCACCACTGCGCTTTCTATCACACCTATTACCGACCCGGTTCCGGGTACGCGATATGAATTATTACTGACGCTACGTCAGGGTACCGGTGCAAACAAAATCACCTGGCCGGCTTCGGTTAAATGGCCTAACGGTGCAGAACCTCCGTTATCGTACACGCTAGACGCCGAG…	0.0632333	FALSE
174_hypothetical_protein	1	0	0.001	0	0.0091	NA	NA	NA	NA	NA	23	4	Enterobacteria phage SEGD1	23	187	AMR59773.1	ATGGCAACTGTAGTCAAAAAGAAACGTTTGCATGAACTCGATTCTTACGACGGTGATAAGTCGAGCGCAGTAGCGCTTATTAGCGTTGATGAAAAGGAGTACAAACTTCCTCTCAGTGAAATCGGCGGCGGGGCAGATGCAAACCCTATCCAAAACTTATCCGGTGCTGACGGTATCGTTGAAATAGATCCCAATATTGCGGACGACTTCATTATCCGTTTAGGTGACCCCACCACTGCGCTTTCTATCACACCTATTACCGACCCGGTTCCGGGTACGCGATATGAATTATTACTGACGCTACGTCAGGGTACCGGTGCAAACAAAATCACCTGGCCGGCTTCGGTTAAATGGCCTAACGGTGCAGAACCTCCGTTATCGTACACGCTAGACGCCGAG…	0.0632333	FALSE
174_hypothetical_protein	1	2	0.1111	0.0063	0.0568	NA	NA	NA	NA	NA	23	4	Enterobacteria phage SEGD1	23	187	AMR59773.1	ATGGCAACTGTAGTCAAAAAGAAACGTTTGCATGAACTCGATTCTTACGACGGTGATAAGTCGAGCGCAGTAGCGCTTATTAGCGTTGATGAAAAGGAGTACAAACTTCCTCTCAGTGAAATCGGCGGCGGGGCAGATGCAAACCCTATCCAAAACTTATCCGGTGCTGACGGTATCGTTGAAATAGATCCCAATATTGCGGACGACTTCATTATCCGTTTAGGTGACCCCACCACTGCGCTTTCTATCACACCTATTACCGACCCGGTTCCGGGTACGCGATATGAATTATTACTGACGCTACGTCAGGGTACCGGTGCAAACAAAATCACCTGGCCGGCTTCGGTTAAATGGCCTAACGGTGCAGAACCTCCGTTATCGTACACGCTAGACGCCGAG…	0.0632333	FALSE
176_tail-associated_prot	1	0	0.0433	0.0015	0.0339	NA	NA	NA	NA	NA	22	4	Enterobacteria phage SEGD1	22	25	AMR59775.1	ATGGCTGTGTATCAACCTAACGGTGACGCCACCACAGAAGGCCAATCGTTGCTGATTATTGGCTACTGTCACATGTACATTGCTACCAAAAACCAGATGTGGTTAGATGCGGCGATTCGTGCATGGGAAGCGTACGCTACCTACTATTACGCAGGTCAGGCCATTCCTGAGTCACCGCAACGTTGGATTTGTAACTGGCTAGTTAACGGTAAAGAACCGGTGCTGTCAGACTATCCGGTGCATCCGACCGAGCCAACCCACGGTGGTTACAAGTGTGTACCGGTAACGTTTACGAACGGGCGTTGTCAGATACCCCAAGGCGCACCGTTCTTTGGTGAATATCTGAACAATTTCTTTTCTGCGCATCGTGGCCATCCTACCTGGGGCGCGGTTAATGCT…	0.08975	FALSE
176_tail-associated_prot	1	2	0.1123	0.0106	0.0944	NA	NA	NA	NA	NA	22	4	Enterobacteria phage SEGD1	22	25	AMR59775.1	ATGGCTGTGTATCAACCTAACGGTGACGCCACCACAGAAGGCCAATCGTTGCTGATTATTGGCTACTGTCACATGTACATTGCTACCAAAAACCAGATGTGGTTAGATGCGGCGATTCGTGCATGGGAAGCGTACGCTACCTACTATTACGCAGGTCAGGCCATTCCTGAGTCACCGCAACGTTGGATTTGTAACTGGCTAGTTAACGGTAAAGAACCGGTGCTGTCAGACTATCCGGTGCATCCGACCGAGCCAACCCACGGTGGTTACAAGTGTGTACCGGTAACGTTTACGAACGGGCGTTGTCAGATACCCCAAGGCGCACCGTTCTTTGGTGAATATCTGAACAATTTCTTTTCTGCGCATCGTGGCCATCCTACCTGGGGCGCGGTTAATGCT…	0.08975	FALSE
176_tail-associated_prot	1	21	0.0671	0.0025	0.0373	NA	NA	NA	NA	NA	22	4	Enterobacteria phage SEGD1	22	25	AMR59775.1	ATGGCTGTGTATCAACCTAACGGTGACGCCACCACAGAAGGCCAATCGTTGCTGATTATTGGCTACTGTCACATGTACATTGCTACCAAAAACCAGATGTGGTTAGATGCGGCGATTCGTGCATGGGAAGCGTACGCTACCTACTATTACGCAGGTCAGGCCATTCCTGAGTCACCGCAACGTTGGATTTGTAACTGGCTAGTTAACGGTAAAGAACCGGTGCTGTCAGACTATCCGGTGCATCCGACCGAGCCAACCCACGGTGGTTACAAGTGTGTACCGGTAACGTTTACGAACGGGCGTTGTCAGATACCCCAAGGCGCACCGTTCTTTGGTGAATATCTGAACAATTTCTTTTCTGCGCATCGTGGCCATCCTACCTGGGGCGCGGTTAATGCT…	0.08975	FALSE
176_tail-associated_prot	0	2	0.129	0.0113	0.0875	NA	NA	NA	NA	NA	22	4	Enterobacteria phage SEGD1	22	25	AMR59775.1	ATGGCTGTGTATCAACCTAACGGTGACGCCACCACAGAAGGCCAATCGTTGCTGATTATTGGCTACTGTCACATGTACATTGCTACCAAAAACCAGATGTGGTTAGATGCGGCGATTCGTGCATGGGAAGCGTACGCTACCTACTATTACGCAGGTCAGGCCATTCCTGAGTCACCGCAACGTTGGATTTGTAACTGGCTAGTTAACGGTAAAGAACCGGTGCTGTCAGACTATCCGGTGCATCCGACCGAGCCAACCCACGGTGGTTACAAGTGTGTACCGGTAACGTTTACGAACGGGCGTTGTCAGATACCCCAAGGCGCACCGTTCTTTGGTGAATATCTGAACAATTTCTTTTCTGCGCATCGTGGCCATCCTACCTGGGGCGCGGTTAATGCT…	0.08975	FALSE
176_tail-associated_prot	0	21	0.0709	0.002	0.0279	NA	NA	NA	NA	NA	22	4	Enterobacteria phage SEGD1	22	25	AMR59775.1	ATGGCTGTGTATCAACCTAACGGTGACGCCACCACAGAAGGCCAATCGTTGCTGATTATTGGCTACTGTCACATGTACATTGCTACCAAAAACCAGATGTGGTTAGATGCGGCGATTCGTGCATGGGAAGCGTACGCTACCTACTATTACGCAGGTCAGGCCATTCCTGAGTCACCGCAACGTTGGATTTGTAACTGGCTAGTTAACGGTAAAGAACCGGTGCTGTCAGACTATCCGGTGCATCCGACCGAGCCAACCCACGGTGGTTACAAGTGTGTACCGGTAACGTTTACGAACGGGCGTTGTCAGATACCCCAAGGCGCACCGTTCTTTGGTGAATATCTGAACAATTTCTTTTCTGCGCATCGTGGCCATCCTACCTGGGGCGCGGTTAATGCT…	0.08975	FALSE
176_tail-associated_prot	2	21	0.1159	0.0112	0.0969	NA	NA	NA	NA	NA	22	4	Enterobacteria phage SEGD1	22	25	AMR59775.1	ATGGCTGTGTATCAACCTAACGGTGACGCCACCACAGAAGGCCAATCGTTGCTGATTATTGGCTACTGTCACATGTACATTGCTACCAAAAACCAGATGTGGTTAGATGCGGCGATTCGTGCATGGGAAGCGTACGCTACCTACTATTACGCAGGTCAGGCCATTCCTGAGTCACCGCAACGTTGGATTTGTAACTGGCTAGTTAACGGTAAAGAACCGGTGCTGTCAGACTATCCGGTGCATCCGACCGAGCCAACCCACGGTGGTTACAAGTGTGTACCGGTAACGTTTACGAACGGGCGTTGTCAGATACCCCAAGGCGCACCGTTCTTTGGTGAATATCTGAACAATTTCTTTTCTGCGCATCGTGGCCATCCTACCTGGGGCGCGGTTAATGCT…	0.08975	FALSE
177_hypothetical_protein	1	0	0.2052	0.0273	0.133	NA	NA	NA	NA	NA	23	4	Enterobacteria phage SEGD1	23	187	AMR59776.1	ATGTCCAAAGTCTATCACATTGCGGTATTGCGTCAGGCAACTGACCTTGAAGGCGACGGTGAACTTCGAATGCAGGAAGCCATTCTGAGCACCGTTAAAGAACTTAACCAAGCAAACAATTTCGATGCACGCTTCGAGGCGCTGCCTGTAAGCCGTAACGCTTTCTACGGCAGTCAAATCCTGGCAACCCAGTTTGCGATGGCTTTAAGTGACTTGCGCAATAATCCTAGTCCTGAAACCGCGACGAAGATGAACAAACTGTCGTTATGGATGAATAACCTGGATGCCCCCGCAACATCCATTGTAAATGGTTTGGGGGTGGTTAATGGGTAG	0.27775	FALSE
177_hypothetical_protein	1	2	0.4092	0.0205	0.0502	NA	NA	NA	NA	NA	23	4	Enterobacteria phage SEGD1	23	187	AMR59776.1	ATGTCCAAAGTCTATCACATTGCGGTATTGCGTCAGGCAACTGACCTTGAAGGCGACGGTGAACTTCGAATGCAGGAAGCCATTCTGAGCACCGTTAAAGAACTTAACCAAGCAAACAATTTCGATGCACGCTTCGAGGCGCTGCCTGTAAGCCGTAACGCTTTCTACGGCAGTCAAATCCTGGCAACCCAGTTTGCGATGGCTTTAAGTGACTTGCGCAATAATCCTAGTCCTGAAACCGCGACGAAGATGAACAAACTGTCGTTATGGATGAATAACCTGGATGCCCCCGCAACATCCATTGTAAATGGTTTGGGGGTGGTTAATGGGTAG	0.27775	FALSE
177_hypothetical_protein	1	22	0.1309	0.0221	0.1685	NA	NA	NA	NA	NA	23	4	Enterobacteria phage SEGD1	23	187	AMR59776.1	ATGTCCAAAGTCTATCACATTGCGGTATTGCGTCAGGCAACTGACCTTGAAGGCGACGGTGAACTTCGAATGCAGGAAGCCATTCTGAGCACCGTTAAAGAACTTAACCAAGCAAACAATTTCGATGCACGCTTCGAGGCGCTGCCTGTAAGCCGTAACGCTTTCTACGGCAGTCAAATCCTGGCAACCCAGTTTGCGATGGCTTTAAGTGACTTGCGCAATAATCCTAGTCCTGAAACCGCGACGAAGATGAACAAACTGTCGTTATGGATGAATAACCTGGATGCCCCCGCAACATCCATTGTAAATGGTTTGGGGGTGGTTAATGGGTAG	0.27775	FALSE
177_hypothetical_protein	0	2	0.5128	0.0499	0.0973	NA	NA	NA	NA	NA	23	4	Enterobacteria phage SEGD1	23	187	AMR59776.1	ATGTCCAAAGTCTATCACATTGCGGTATTGCGTCAGGCAACTGACCTTGAAGGCGACGGTGAACTTCGAATGCAGGAAGCCATTCTGAGCACCGTTAAAGAACTTAACCAAGCAAACAATTTCGATGCACGCTTCGAGGCGCTGCCTGTAAGCCGTAACGCTTTCTACGGCAGTCAAATCCTGGCAACCCAGTTTGCGATGGCTTTAAGTGACTTGCGCAATAATCCTAGTCCTGAAACCGCGACGAAGATGAACAAACTGTCGTTATGGATGAATAACCTGGATGCCCCCGCAACATCCATTGTAAATGGTTTGGGGGTGGTTAATGGGTAG	0.27775	FALSE
177_hypothetical_protein	0	22	0.0633	0.0047	0.075	NA	NA	NA	NA	NA	23	4	Enterobacteria phage SEGD1	23	187	AMR59776.1	ATGTCCAAAGTCTATCACATTGCGGTATTGCGTCAGGCAACTGACCTTGAAGGCGACGGTGAACTTCGAATGCAGGAAGCCATTCTGAGCACCGTTAAAGAACTTAACCAAGCAAACAATTTCGATGCACGCTTCGAGGCGCTGCCTGTAAGCCGTAACGCTTTCTACGGCAGTCAAATCCTGGCAACCCAGTTTGCGATGGCTTTAAGTGACTTGCGCAATAATCCTAGTCCTGAAACCGCGACGAAGATGAACAAACTGTCGTTATGGATGAATAACCTGGATGCCCCCGCAACATCCATTGTAAATGGTTTGGGGGTGGTTAATGGGTAG	0.27775	FALSE
177_hypothetical_protein	2	22	0.3451	0.0434	0.1257	NA	NA	NA	NA	NA	23	4	Enterobacteria phage SEGD1	23	187	AMR59776.1	ATGTCCAAAGTCTATCACATTGCGGTATTGCGTCAGGCAACTGACCTTGAAGGCGACGGTGAACTTCGAATGCAGGAAGCCATTCTGAGCACCGTTAAAGAACTTAACCAAGCAAACAATTTCGATGCACGCTTCGAGGCGCTGCCTGTAAGCCGTAACGCTTTCTACGGCAGTCAAATCCTGGCAACCCAGTTTGCGATGGCTTTAAGTGACTTGCGCAATAATCCTAGTCCTGAAACCGCGACGAAGATGAACAAACTGTCGTTATGGATGAATAACCTGGATGCCCCCGCAACATCCATTGTAAATGGTTTGGGGGTGGTTAATGGGTAG	0.27775	FALSE
178_hypothetical_protein	1	0	0.1065	0.0142	0.1337	NA	NA	NA	NA	NA	23	4	Enterobacteria phage SEGD1	23	187	AMR59777.1	ATGATAAATCGCGATATCAGTGAAGCTGTAAAACTGTTGTCGAATATCGACGGTTACACCTTTAAAGTGATAACACTGTACGACTACCCAGAAGGCAAAGTTCCGCAAGAGGCGCTGGATAAATTCGTTAATGTATTAGACGATTGCCTTAAGAGCCCAACGGACGTAAATCTTATCAAACTAAACACCATGTCCCATGAGCTGTACCGCCTGCGTAAAATGGGCATTCACGCTCGCATCGGTAAAGGTGACCAAACGTTGGCCGAATACTGGGCTAAACAATAA	0.0934	FALSE
178_hypothetical_protein	1	2	0.001	0	0.0224	NA	NA	NA	NA	NA	23	4	Enterobacteria phage SEGD1	23	187	AMR59777.1	ATGATAAATCGCGATATCAGTGAAGCTGTAAAACTGTTGTCGAATATCGACGGTTACACCTTTAAAGTGATAACACTGTACGACTACCCAGAAGGCAAAGTTCCGCAAGAGGCGCTGGATAAATTCGTTAATGTATTAGACGATTGCCTTAAGAGCCCAACGGACGTAAATCTTATCAAACTAAACACCATGTCCCATGAGCTGTACCGCCTGCGTAAAATGGGCATTCACGCTCGCATCGGTAAAGGTGACCAAACGTTGGCCGAATACTGGGCTAAACAATAA	0.0934	FALSE
178_hypothetical_protein	1	22	0.0962	0.0135	0.1403	NA	NA	NA	NA	NA	23	4	Enterobacteria phage SEGD1	23	187	AMR59777.1	ATGATAAATCGCGATATCAGTGAAGCTGTAAAACTGTTGTCGAATATCGACGGTTACACCTTTAAAGTGATAACACTGTACGACTACCCAGAAGGCAAAGTTCCGCAAGAGGCGCTGGATAAATTCGTTAATGTATTAGACGATTGCCTTAAGAGCCCAACGGACGTAAATCTTATCAAACTAAACACCATGTCCCATGAGCTGTACCGCCTGCGTAAAATGGGCATTCACGCTCGCATCGGTAAAGGTGACCAAACGTTGGCCGAATACTGGGCTAAACAATAA	0.0934	FALSE
178_hypothetical_protein	0	2	0.1075	0.0143	0.1326	NA	NA	NA	NA	NA	23	4	Enterobacteria phage SEGD1	23	187	AMR59777.1	ATGATAAATCGCGATATCAGTGAAGCTGTAAAACTGTTGTCGAATATCGACGGTTACACCTTTAAAGTGATAACACTGTACGACTACCCAGAAGGCAAAGTTCCGCAAGAGGCGCTGGATAAATTCGTTAATGTATTAGACGATTGCCTTAAGAGCCCAACGGACGTAAATCTTATCAAACTAAACACCATGTCCCATGAGCTGTACCGCCTGCGTAAAATGGGCATTCACGCTCGCATCGGTAAAGGTGACCAAACGTTGGCCGAATACTGGGCTAAACAATAA	0.0934	FALSE
178_hypothetical_protein	0	22	0.1533	0.0174	0.1134	NA	NA	NA	NA	NA	23	4	Enterobacteria phage SEGD1	23	187	AMR59777.1	ATGATAAATCGCGATATCAGTGAAGCTGTAAAACTGTTGTCGAATATCGACGGTTACACCTTTAAAGTGATAACACTGTACGACTACCCAGAAGGCAAAGTTCCGCAAGAGGCGCTGGATAAATTCGTTAATGTATTAGACGATTGCCTTAAGAGCCCAACGGACGTAAATCTTATCAAACTAAACACCATGTCCCATGAGCTGTACCGCCTGCGTAAAATGGGCATTCACGCTCGCATCGGTAAAGGTGACCAAACGTTGGCCGAATACTGGGCTAAACAATAA	0.0934	FALSE
178_hypothetical_protein	2	22	0.0959	0.0135	0.1403	NA	NA	NA	NA	NA	23	4	Enterobacteria phage SEGD1	23	187	AMR59777.1	ATGATAAATCGCGATATCAGTGAAGCTGTAAAACTGTTGTCGAATATCGACGGTTACACCTTTAAAGTGATAACACTGTACGACTACCCAGAAGGCAAAGTTCCGCAAGAGGCGCTGGATAAATTCGTTAATGTATTAGACGATTGCCTTAAGAGCCCAACGGACGTAAATCTTATCAAACTAAACACCATGTCCCATGAGCTGTACCGCCTGCGTAAAATGGGCATTCACGCTCGCATCGGTAAAGGTGACCAAACGTTGGCCGAATACTGGGCTAAACAATAA	0.0934	FALSE
179_hypothetical_protein	1	0	0.0328	0.0107	0.3274	NA	NA	NA	NA	NA	23	4	Enterobacteria phage SEGD1	23	187	AMR59778.1	GTGAATATTACCATGAACCTGTACACCAAACGGGAACGTAACGTTTTAGAATCTGGCGTTGCCCCAGAAGTATTGGCTGCGGGGGATATTAGTATCGACCCACTGAAAGTGAAAGTCGCGGAACTGTTCCCTCGTGATGAATGGGACATCTGGTATTTCCGTTGTTCGTCGGTATTGAATGCAATCAAACAACTGTCTGATTATCAGCCTGGCCCGTACATCGGTACCTGGCACTGGTACGTCCCTCGCACCCCGAACTTCCTCTACTTACACGATGACGATAAACGTACTCATATTCGCACTGTAGCGACGCCTGAGCGTTTGGAGCGTTATCTGGGGTTAATCCACGACCGTCCTCGTAACGAGCTGCAAAGCATCGTAGAAGTGCTCAGACAGGTA…	0.0460333	FALSE
179_hypothetical_protein	1	2	0.138	0.0029	0.0211	NA	NA	NA	NA	NA	23	4	Enterobacteria phage SEGD1	23	187	AMR59778.1	GTGAATATTACCATGAACCTGTACACCAAACGGGAACGTAACGTTTTAGAATCTGGCGTTGCCCCAGAAGTATTGGCTGCGGGGGATATTAGTATCGACCCACTGAAAGTGAAAGTCGCGGAACTGTTCCCTCGTGATGAATGGGACATCTGGTATTTCCGTTGTTCGTCGGTATTGAATGCAATCAAACAACTGTCTGATTATCAGCCTGGCCCGTACATCGGTACCTGGCACTGGTACGTCCCTCGCACCCCGAACTTCCTCTACTTACACGATGACGATAAACGTACTCATATTCGCACTGTAGCGACGCCTGAGCGTTTGGAGCGTTATCTGGGGTTAATCCACGACCGTCCTCGTAACGAGCTGCAAAGCATCGTAGAAGTGCTCAGACAGGTA…	0.0460333	FALSE
179_hypothetical_protein	2	22	0.0358	0.0133	0.3705	NA	NA	NA	NA	NA	23	4	Enterobacteria phage SEGD1	23	187	AMR59778.1	GTGAATATTACCATGAACCTGTACACCAAACGGGAACGTAACGTTTTAGAATCTGGCGTTGCCCCAGAAGTATTGGCTGCGGGGGATATTAGTATCGACCCACTGAAAGTGAAAGTCGCGGAACTGTTCCCTCGTGATGAATGGGACATCTGGTATTTCCGTTGTTCGTCGGTATTGAATGCAATCAAACAACTGTCTGATTATCAGCCTGGCCCGTACATCGGTACCTGGCACTGGTACGTCCCTCGCACCCCGAACTTCCTCTACTTACACGATGACGATAAACGTACTCATATTCGCACTGTAGCGACGCCTGAGCGTTTGGAGCGTTATCTGGGGTTAATCCACGACCGTCCTCGTAACGAGCTGCAAAGCATCGTAGAAGTGCTCAGACAGGTA…	0.0460333	FALSE
179_hypothetical_protein	0	22	0.001	0.0001	0.0516	NA	NA	NA	NA	NA	23	4	Enterobacteria phage SEGD1	23	187	AMR59778.1	GTGAATATTACCATGAACCTGTACACCAAACGGGAACGTAACGTTTTAGAATCTGGCGTTGCCCCAGAAGTATTGGCTGCGGGGGATATTAGTATCGACCCACTGAAAGTGAAAGTCGCGGAACTGTTCCCTCGTGATGAATGGGACATCTGGTATTTCCGTTGTTCGTCGGTATTGAATGCAATCAAACAACTGTCTGATTATCAGCCTGGCCCGTACATCGGTACCTGGCACTGGTACGTCCCTCGCACCCCGAACTTCCTCTACTTACACGATGACGATAAACGTACTCATATTCGCACTGTAGCGACGCCTGAGCGTTTGGAGCGTTATCTGGGGTTAATCCACGACCGTCCTCGTAACGAGCTGCAAAGCATCGTAGAAGTGCTCAGACAGGTA…	0.0460333	FALSE
179_hypothetical_protein	0	2	0.0373	0.0136	0.3641	NA	NA	NA	NA	NA	23	4	Enterobacteria phage SEGD1	23	187	AMR59778.1	GTGAATATTACCATGAACCTGTACACCAAACGGGAACGTAACGTTTTAGAATCTGGCGTTGCCCCAGAAGTATTGGCTGCGGGGGATATTAGTATCGACCCACTGAAAGTGAAAGTCGCGGAACTGTTCCCTCGTGATGAATGGGACATCTGGTATTTCCGTTGTTCGTCGGTATTGAATGCAATCAAACAACTGTCTGATTATCAGCCTGGCCCGTACATCGGTACCTGGCACTGGTACGTCCCTCGCACCCCGAACTTCCTCTACTTACACGATGACGATAAACGTACTCATATTCGCACTGTAGCGACGCCTGAGCGTTTGGAGCGTTATCTGGGGTTAATCCACGACCGTCCTCGTAACGAGCTGCAAAGCATCGTAGAAGTGCTCAGACAGGTA…	0.0460333	FALSE
179_hypothetical_protein	1	22	0.0313	0.0105	0.335	NA	NA	NA	NA	NA	23	4	Enterobacteria phage SEGD1	23	187	AMR59778.1	GTGAATATTACCATGAACCTGTACACCAAACGGGAACGTAACGTTTTAGAATCTGGCGTTGCCCCAGAAGTATTGGCTGCGGGGGATATTAGTATCGACCCACTGAAAGTGAAAGTCGCGGAACTGTTCCCTCGTGATGAATGGGACATCTGGTATTTCCGTTGTTCGTCGGTATTGAATGCAATCAAACAACTGTCTGATTATCAGCCTGGCCCGTACATCGGTACCTGGCACTGGTACGTCCCTCGCACCCCGAACTTCCTCTACTTACACGATGACGATAAACGTACTCATATTCGCACTGTAGCGACGCCTGAGCGTTTGGAGCGTTATCTGGGGTTAATCCACGACCGTCCTCGTAACGAGCTGCAAAGCATCGTAGAAGTGCTCAGACAGGTA…	0.0460333	FALSE
180_hypothetical_protein	1	0	0.1243	0.0099	0.0799	NA	NA	NA	NA	NA	23	4	Enterobacteria phage SEGD1	23	187	AMR59779.1	ATGTTGAACTGGTTACTTGCGCTGATTAACAAGCGACAAAAACAACTGTACGAAGAAAACCGAGAATTGGCTGCCGCTAACCGTCGTGTACAGGCCGATAACTTGCAGTTAAGACACGACCTCGCGAAACTGGGTGTTAACGCGAGTAGGCTTTGTACGCACATTAGCCGGTGCCACGATATCATCGAACGTATTGGACACTACCATCTTACGTCTCCTGCGCGTCGCGTCTATGACGCGGCCGTCCAGGGATTGAAAGATACCAGGAATGTGTACGACGAGATGTTAGAAGAGTTTAGCAAACGTGAGGATAAATACTAA	0.168333	FALSE
180_hypothetical_protein	1	2	0.0619	0.0186	0.301	NA	NA	NA	NA	NA	23	4	Enterobacteria phage SEGD1	23	187	AMR59779.1	ATGTTGAACTGGTTACTTGCGCTGATTAACAAGCGACAAAAACAACTGTACGAAGAAAACCGAGAATTGGCTGCCGCTAACCGTCGTGTACAGGCCGATAACTTGCAGTTAAGACACGACCTCGCGAAACTGGGTGTTAACGCGAGTAGGCTTTGTACGCACATTAGCCGGTGCCACGATATCATCGAACGTATTGGACACTACCATCTTACGTCTCCTGCGCGTCGCGTCTATGACGCGGCCGTCCAGGGATTGAAAGATACCAGGAATGTGTACGACGAGATGTTAGAAGAGTTTAGCAAACGTGAGGATAAATACTAA	0.168333	FALSE
180_hypothetical_protein	1	22	0.0534	0.0049	0.092	NA	NA	NA	NA	NA	23	4	Enterobacteria phage SEGD1	23	187	AMR59779.1	ATGTTGAACTGGTTACTTGCGCTGATTAACAAGCGACAAAAACAACTGTACGAAGAAAACCGAGAATTGGCTGCCGCTAACCGTCGTGTACAGGCCGATAACTTGCAGTTAAGACACGACCTCGCGAAACTGGGTGTTAACGCGAGTAGGCTTTGTACGCACATTAGCCGGTGCCACGATATCATCGAACGTATTGGACACTACCATCTTACGTCTCCTGCGCGTCGCGTCTATGACGCGGCCGTCCAGGGATTGAAAGATACCAGGAATGTGTACGACGAGATGTTAGAAGAGTTTAGCAAACGTGAGGATAAATACTAA	0.168333	FALSE
180_hypothetical_protein	0	2	0.0942	0.0273	0.2902	NA	NA	NA	NA	NA	23	4	Enterobacteria phage SEGD1	23	187	AMR59779.1	ATGTTGAACTGGTTACTTGCGCTGATTAACAAGCGACAAAAACAACTGTACGAAGAAAACCGAGAATTGGCTGCCGCTAACCGTCGTGTACAGGCCGATAACTTGCAGTTAAGACACGACCTCGCGAAACTGGGTGTTAACGCGAGTAGGCTTTGTACGCACATTAGCCGGTGCCACGATATCATCGAACGTATTGGACACTACCATCTTACGTCTCCTGCGCGTCGCGTCTATGACGCGGCCGTCCAGGGATTGAAAGATACCAGGAATGTGTACGACGAGATGTTAGAAGAGTTTAGCAAACGTGAGGATAAATACTAA	0.168333	FALSE
180_hypothetical_protein	0	22	0.5945	0.0051	0.0086	NA	NA	NA	NA	NA	23	4	Enterobacteria phage SEGD1	23	187	AMR59779.1	ATGTTGAACTGGTTACTTGCGCTGATTAACAAGCGACAAAAACAACTGTACGAAGAAAACCGAGAATTGGCTGCCGCTAACCGTCGTGTACAGGCCGATAACTTGCAGTTAAGACACGACCTCGCGAAACTGGGTGTTAACGCGAGTAGGCTTTGTACGCACATTAGCCGGTGCCACGATATCATCGAACGTATTGGACACTACCATCTTACGTCTCCTGCGCGTCGCGTCTATGACGCGGCCGTCCAGGGATTGAAAGATACCAGGAATGTGTACGACGAGATGTTAGAAGAGTTTAGCAAACGTGAGGATAAATACTAA	0.168333	FALSE
180_hypothetical_protein	2	22	0.0817	0.0224	0.2744	NA	NA	NA	NA	NA	23	4	Enterobacteria phage SEGD1	23	187	AMR59779.1	ATGTTGAACTGGTTACTTGCGCTGATTAACAAGCGACAAAAACAACTGTACGAAGAAAACCGAGAATTGGCTGCCGCTAACCGTCGTGTACAGGCCGATAACTTGCAGTTAAGACACGACCTCGCGAAACTGGGTGTTAACGCGAGTAGGCTTTGTACGCACATTAGCCGGTGCCACGATATCATCGAACGTATTGGACACTACCATCTTACGTCTCCTGCGCGTCGCGTCTATGACGCGGCCGTCCAGGGATTGAAAGATACCAGGAATGTGTACGACGAGATGTTAGAAGAGTTTAGCAAACGTGAGGATAAATACTAA	0.168333	FALSE
183_hypothetical_protein	2	0	0.7171	0.0057	0.008	NA	NA	NA	NA	NA	23	3	Enterobacteria phage SEGD1	23	187	AMR59782.1	GTGTCTATTTCATTACAGGGACTGACTATTCACGAGATTCAGAAATATTTACTCGAGGGCGGGAAACTGACTGACGACTATCAAACCGCAGATATGTTGCTACAGTCATTTGTACCGTTACGTGCTGAGTATTACGAAATCGCGTTCCTGGGCGATGAATATTGTGTCCGCACGCAAGGGCGCGAATACGAAGCAGTTCGCGTACCGCGCACACTCGGCGGGGTGATGATACTTATCGCTAATATCGAAGCACTCAATGCGAAATGTGCGTTATACATCGCACAGGGAGGTCGCAATGGATTTTAA	0.247833	FALSE
183_hypothetical_protein	2	3	0.0254	0.0051	0.2023	NA	NA	NA	NA	NA	23	3	Enterobacteria phage SEGD1	23	187	AMR59782.1	GTGTCTATTTCATTACAGGGACTGACTATTCACGAGATTCAGAAATATTTACTCGAGGGCGGGAAACTGACTGACGACTATCAAACCGCAGATATGTTGCTACAGTCATTTGTACCGTTACGTGCTGAGTATTACGAAATCGCGTTCCTGGGCGATGAATATTGTGTCCGCACGCAAGGGCGCGAATACGAAGCAGTTCGCGTACCGCGCACACTCGGCGGGGTGATGATACTTATCGCTAATATCGAAGCACTCAATGCGAAATGTGCGTTATACATCGCACAGGGAGGTCGCAATGGATTTTAA	0.247833	FALSE
183_hypothetical_protein	0	3	0.001	0.0002	0.2209	NA	NA	NA	NA	NA	23	3	Enterobacteria phage SEGD1	23	187	AMR59782.1	GTGTCTATTTCATTACAGGGACTGACTATTCACGAGATTCAGAAATATTTACTCGAGGGCGGGAAACTGACTGACGACTATCAAACCGCAGATATGTTGCTACAGTCATTTGTACCGTTACGTGCTGAGTATTACGAAATCGCGTTCCTGGGCGATGAATATTGTGTCCGCACGCAAGGGCGCGAATACGAAGCAGTTCGCGTACCGCGCACACTCGGCGGGGTGATGATACTTATCGCTAATATCGAAGCACTCAATGCGAAATGTGCGTTATACATCGCACAGGGAGGTCGCAATGGATTTTAA	0.247833	FALSE
184_hypothetical_protein	1	0	0.9433	0.0049	0.0052	NA	NA	NA	NA	NA	23	4	Enterobacteria phage SEGD1	23	187	AMR59783.1	ATGTTCGGCCTGTTTCAGGAGAAAAAACAATTGCGTCGCCAATTAGAAATACTGGAATTGGAACTCAGCCTCTCAAAGACTGAGTTGGAAATTTCGAAAGAAGCGTGGAAGAGAAATCTCGATGAATCTTTCGAAGAACGCCGTAAGCTTACACGATTACTTTCTGAGGAACAGTCTAAGAACCGGAAACTCGAAGACGAGCTACGAGATGCCCGACGAGATGCGGATCTGCGTGATAAGATGTTGGGATGGAACCTGGGTGCCCTAATCTATTTCATAGAGCAGCGTTGGGAACCAAAGACACTCCTTGAGTTACTCTATGAAAAACTCTCCTGCGTAGGTAAACGTTCTGCGGCCATCGAGTATTTTCGTAGTCACGGTTTCGAGGTAAAAGATGAG…	0.20862	FALSE
184_hypothetical_protein	1	2	0.0471	0.0046	0.0969	NA	NA	NA	NA	NA	23	4	Enterobacteria phage SEGD1	23	187	AMR59783.1	ATGTTCGGCCTGTTTCAGGAGAAAAAACAATTGCGTCGCCAATTAGAAATACTGGAATTGGAACTCAGCCTCTCAAAGACTGAGTTGGAAATTTCGAAAGAAGCGTGGAAGAGAAATCTCGATGAATCTTTCGAAGAACGCCGTAAGCTTACACGATTACTTTCTGAGGAACAGTCTAAGAACCGGAAACTCGAAGACGAGCTACGAGATGCCCGACGAGATGCGGATCTGCGTGATAAGATGTTGGGATGGAACCTGGGTGCCCTAATCTATTTCATAGAGCAGCGTTGGGAACCAAAGACACTCCTTGAGTTACTCTATGAAAAACTCTCCTGCGTAGGTAAACGTTCTGCGGCCATCGAGTATTTTCGTAGTCACGGTTTCGAGGTAAAAGATGAG…	0.20862	FALSE
184_hypothetical_protein	1	22	0.001	0	0.0052	NA	NA	NA	NA	NA	23	4	Enterobacteria phage SEGD1	23	187	AMR59783.1	ATGTTCGGCCTGTTTCAGGAGAAAAAACAATTGCGTCGCCAATTAGAAATACTGGAATTGGAACTCAGCCTCTCAAAGACTGAGTTGGAAATTTCGAAAGAAGCGTGGAAGAGAAATCTCGATGAATCTTTCGAAGAACGCCGTAAGCTTACACGATTACTTTCTGAGGAACAGTCTAAGAACCGGAAACTCGAAGACGAGCTACGAGATGCCCGACGAGATGCGGATCTGCGTGATAAGATGTTGGGATGGAACCTGGGTGCCCTAATCTATTTCATAGAGCAGCGTTGGGAACCAAAGACACTCCTTGAGTTACTCTATGAAAAACTCTCCTGCGTAGGTAAACGTTCTGCGGCCATCGAGTATTTTCGTAGTCACGGTTTCGAGGTAAAAGATGAG…	0.20862	FALSE
184_hypothetical_protein	0	2	0.001	0.0001	0.0906	NA	NA	NA	NA	NA	23	4	Enterobacteria phage SEGD1	23	187	AMR59783.1	ATGTTCGGCCTGTTTCAGGAGAAAAAACAATTGCGTCGCCAATTAGAAATACTGGAATTGGAACTCAGCCTCTCAAAGACTGAGTTGGAAATTTCGAAAGAAGCGTGGAAGAGAAATCTCGATGAATCTTTCGAAGAACGCCGTAAGCTTACACGATTACTTTCTGAGGAACAGTCTAAGAACCGGAAACTCGAAGACGAGCTACGAGATGCCCGACGAGATGCGGATCTGCGTGATAAGATGTTGGGATGGAACCTGGGTGCCCTAATCTATTTCATAGAGCAGCGTTGGGAACCAAAGACACTCCTTGAGTTACTCTATGAAAAACTCTCCTGCGTAGGTAAACGTTCTGCGGCCATCGAGTATTTTCGTAGTCACGGTTTCGAGGTAAAAGATGAG…	0.20862	FALSE
184_hypothetical_protein	2	22	0.0507	0.0045	0.0893	NA	NA	NA	NA	NA	23	4	Enterobacteria phage SEGD1	23	187	AMR59783.1	ATGTTCGGCCTGTTTCAGGAGAAAAAACAATTGCGTCGCCAATTAGAAATACTGGAATTGGAACTCAGCCTCTCAAAGACTGAGTTGGAAATTTCGAAAGAAGCGTGGAAGAGAAATCTCGATGAATCTTTCGAAGAACGCCGTAAGCTTACACGATTACTTTCTGAGGAACAGTCTAAGAACCGGAAACTCGAAGACGAGCTACGAGATGCCCGACGAGATGCGGATCTGCGTGATAAGATGTTGGGATGGAACCTGGGTGCCCTAATCTATTTCATAGAGCAGCGTTGGGAACCAAAGACACTCCTTGAGTTACTCTATGAAAAACTCTCCTGCGTAGGTAAACGTTCTGCGGCCATCGAGTATTTTCGTAGTCACGGTTTCGAGGTAAAAGATGAG…	0.20862	FALSE
185_hypothetical_protein	2	3	0.2909	0.0357	0.1228	NA	NA	NA	NA	NA	23	3	Enterobacteria phage SEGD1	23	187	AMR59784.1	ATGAAAACGAAACGAACGTCAGTCGTGTTCCAGCAGGGACGTGCGCGACTCTATAAAGGTAAGAAACTCATTGGTACATTCGAGTATCAAGAGAACCAGCTAATCGTCGATGTTATCATTCTCGGTTTAGCAGCGAAGTGGTCACCTTTAAAAAGGACATTAGCCAAACGTGCGATGGAGAAGCTCCGCCGCGACCAGATAAAAGCATTTAACAAACCTTTTCCACTTGAGGCGTACCGAGTACAGCCTCGTTGCGCACACATCACGACGTCACCCATGATTGCTAAGCTCGATGTGACCGATCTGAGAGAAATGTTAACTGTACGGCCGTAG	0.26625	FALSE
185_hypothetical_protein	0	3	0.2416	0.0307	0.1272	NA	NA	NA	NA	NA	23	3	Enterobacteria phage SEGD1	23	187	AMR59784.1	ATGAAAACGAAACGAACGTCAGTCGTGTTCCAGCAGGGACGTGCGCGACTCTATAAAGGTAAGAAACTCATTGGTACATTCGAGTATCAAGAGAACCAGCTAATCGTCGATGTTATCATTCTCGGTTTAGCAGCGAAGTGGTCACCTTTAAAAAGGACATTAGCCAAACGTGCGATGGAGAAGCTCCGCCGCGACCAGATAAAAGCATTTAACAAACCTTTTCCACTTGAGGCGTACCGAGTACAGCCTCGTTGCGCACACATCACGACGTCACCCATGATTGCTAAGCTCGATGTGACCGATCTGAGAGAAATGTTAACTGTACGGCCGTAG	0.26625	FALSE
187_hypothetical_protein	1	0	0.001	0	0.0063	NA	NA	NA	NA	NA	23	4	Enterobacteria phage SEGD1	23	187	AMR59786.1	ATGTACATTCTGAATAACGAACTTACTAAGTACGCTAGCAAAAACCCGATTATGATTTCTTTCCTAATCGTGATGGCGGCCAACAAACAAGACCCTAGCGAATTCACTACTGAGGACTTCGAAGAGATTATCGCCAACGCCAAAGAAGCCACGTTCCAGACCACAGAACCTACTCGCGACGAGTTCCCTCTAGGTGAAGCCGGCGATGTAATGTTTAACGACATGATTGCTTCGTACTACATCAATAAACGTGGTATGGAAATCGAATACGACGAACTTCCTACTAGCAGCTTTGCTGAAATGATTCGTGATTATCGTCGTCAAGTTGTCTCTGACGATGTCGTAAAGAAATACATGGCACAAATCAGCCCATTCAGTCTTGAATTCGAAAACCGCGCG…	0.492617	FALSE
187_hypothetical_protein	1	2	0.3782	0.0137	0.0363	NA	NA	NA	NA	NA	23	4	Enterobacteria phage SEGD1	23	187	AMR59786.1	ATGTACATTCTGAATAACGAACTTACTAAGTACGCTAGCAAAAACCCGATTATGATTTCTTTCCTAATCGTGATGGCGGCCAACAAACAAGACCCTAGCGAATTCACTACTGAGGACTTCGAAGAGATTATCGCCAACGCCAAAGAAGCCACGTTCCAGACCACAGAACCTACTCGCGACGAGTTCCCTCTAGGTGAAGCCGGCGATGTAATGTTTAACGACATGATTGCTTCGTACTACATCAATAAACGTGGTATGGAAATCGAATACGACGAACTTCCTACTAGCAGCTTTGCTGAAATGATTCGTGATTATCGTCGTCAAGTTGTCTCTGACGATGTCGTAAAGAAATACATGGCACAAATCAGCCCATTCAGTCTTGAATTCGAAAACCGCGCG…	0.492617	FALSE
187_hypothetical_protein	1	22	1.2709	0.0097	0.0077	NA	NA	NA	NA	NA	23	4	Enterobacteria phage SEGD1	23	187	AMR59786.1	ATGTACATTCTGAATAACGAACTTACTAAGTACGCTAGCAAAAACCCGATTATGATTTCTTTCCTAATCGTGATGGCGGCCAACAAACAAGACCCTAGCGAATTCACTACTGAGGACTTCGAAGAGATTATCGCCAACGCCAAAGAAGCCACGTTCCAGACCACAGAACCTACTCGCGACGAGTTCCCTCTAGGTGAAGCCGGCGATGTAATGTTTAACGACATGATTGCTTCGTACTACATCAATAAACGTGGTATGGAAATCGAATACGACGAACTTCCTACTAGCAGCTTTGCTGAAATGATTCGTGATTATCGTCGTCAAGTTGTCTCTGACGATGTCGTAAAGAAATACATGGCACAAATCAGCCCATTCAGTCTTGAATTCGAAAACCGCGCG…	0.492617	FALSE
187_hypothetical_protein	0	2	0.3147	0.0138	0.0438	NA	NA	NA	NA	NA	23	4	Enterobacteria phage SEGD1	23	187	AMR59786.1	ATGTACATTCTGAATAACGAACTTACTAAGTACGCTAGCAAAAACCCGATTATGATTTCTTTCCTAATCGTGATGGCGGCCAACAAACAAGACCCTAGCGAATTCACTACTGAGGACTTCGAAGAGATTATCGCCAACGCCAAAGAAGCCACGTTCCAGACCACAGAACCTACTCGCGACGAGTTCCCTCTAGGTGAAGCCGGCGATGTAATGTTTAACGACATGATTGCTTCGTACTACATCAATAAACGTGGTATGGAAATCGAATACGACGAACTTCCTACTAGCAGCTTTGCTGAAATGATTCGTGATTATCGTCGTCAAGTTGTCTCTGACGATGTCGTAAAGAAATACATGGCACAAATCAGCCCATTCAGTCTTGAATTCGAAAACCGCGCG…	0.492617	FALSE
187_hypothetical_protein	0	22	0.643	0.0098	0.0153	NA	NA	NA	NA	NA	23	4	Enterobacteria phage SEGD1	23	187	AMR59786.1	ATGTACATTCTGAATAACGAACTTACTAAGTACGCTAGCAAAAACCCGATTATGATTTCTTTCCTAATCGTGATGGCGGCCAACAAACAAGACCCTAGCGAATTCACTACTGAGGACTTCGAAGAGATTATCGCCAACGCCAAAGAAGCCACGTTCCAGACCACAGAACCTACTCGCGACGAGTTCCCTCTAGGTGAAGCCGGCGATGTAATGTTTAACGACATGATTGCTTCGTACTACATCAATAAACGTGGTATGGAAATCGAATACGACGAACTTCCTACTAGCAGCTTTGCTGAAATGATTCGTGATTATCGTCGTCAAGTTGTCTCTGACGATGTCGTAAAGAAATACATGGCACAAATCAGCCCATTCAGTCTTGAATTCGAAAACCGCGCG…	0.492617	FALSE
187_hypothetical_protein	2	22	0.3479	0.0166	0.0476	NA	NA	NA	NA	NA	23	4	Enterobacteria phage SEGD1	23	187	AMR59786.1	ATGTACATTCTGAATAACGAACTTACTAAGTACGCTAGCAAAAACCCGATTATGATTTCTTTCCTAATCGTGATGGCGGCCAACAAACAAGACCCTAGCGAATTCACTACTGAGGACTTCGAAGAGATTATCGCCAACGCCAAAGAAGCCACGTTCCAGACCACAGAACCTACTCGCGACGAGTTCCCTCTAGGTGAAGCCGGCGATGTAATGTTTAACGACATGATTGCTTCGTACTACATCAATAAACGTGGTATGGAAATCGAATACGACGAACTTCCTACTAGCAGCTTTGCTGAAATGATTCGTGATTATCGTCGTCAAGTTGTCTCTGACGATGTCGTAAAGAAATACATGGCACAAATCAGCCCATTCAGTCTTGAATTCGAAAACCGCGCG…	0.492617	FALSE
188_hypothetical_protein	1	0	0.2004	0.0309	0.1542	NA	NA	NA	NA	NA	23	4	Enterobacteria phage SEGD1	23	187	AMR59787.1	ATGCGCAACCTGTTCTCCAAATCTGAAATCAAACCTGTTGTTGAAACCGCAGCCAAACGTAAGCCAGACATGATTGACCTGCTGCTGAAAATGTCTGCAGCAGAAGCCAAAGCTTTCATGAAGACAATGAAAGACGGCGAGAAAACGATTGATAATGTTGAAGTAACCTACGGTGTTAAAGACCGCCCAAAGAATAACGACCTTGTGTGGGTCTGTTAA	0.17355	FALSE
188_hypothetical_protein	1	2	0.2033	0.0056	0.0277	NA	NA	NA	NA	NA	23	4	Enterobacteria phage SEGD1	23	187	AMR59787.1	ATGCGCAACCTGTTCTCCAAATCTGAAATCAAACCTGTTGTTGAAACCGCAGCCAAACGTAAGCCAGACATGATTGACCTGCTGCTGAAAATGTCTGCAGCAGAAGCCAAAGCTTTCATGAAGACAATGAAAGACGGCGAGAAAACGATTGATAATGTTGAAGTAACCTACGGTGTTAAAGACCGCCCAAAGAATAACGACCTTGTGTGGGTCTGTTAA	0.17355	FALSE
188_hypothetical_protein	1	22	0.1932	0.0185	0.096	NA	NA	NA	NA	NA	23	4	Enterobacteria phage SEGD1	23	187	AMR59787.1	ATGCGCAACCTGTTCTCCAAATCTGAAATCAAACCTGTTGTTGAAACCGCAGCCAAACGTAAGCCAGACATGATTGACCTGCTGCTGAAAATGTCTGCAGCAGAAGCCAAAGCTTTCATGAAGACAATGAAAGACGGCGAGAAAACGATTGATAATGTTGAAGTAACCTACGGTGTTAAAGACCGCCCAAAGAATAACGACCTTGTGTGGGTCTGTTAA	0.17355	FALSE
188_hypothetical_protein	0	2	0.1943	0.0372	0.1912	NA	NA	NA	NA	NA	23	4	Enterobacteria phage SEGD1	23	187	AMR59787.1	ATGCGCAACCTGTTCTCCAAATCTGAAATCAAACCTGTTGTTGAAACCGCAGCCAAACGTAAGCCAGACATGATTGACCTGCTGCTGAAAATGTCTGCAGCAGAAGCCAAAGCTTTCATGAAGACAATGAAAGACGGCGAGAAAACGATTGATAATGTTGAAGTAACCTACGGTGTTAAAGACCGCCCAAAGAATAACGACCTTGTGTGGGTCTGTTAA	0.17355	FALSE
188_hypothetical_protein	0	22	0.0647	0.0114	0.1768	NA	NA	NA	NA	NA	23	4	Enterobacteria phage SEGD1	23	187	AMR59787.1	ATGCGCAACCTGTTCTCCAAATCTGAAATCAAACCTGTTGTTGAAACCGCAGCCAAACGTAAGCCAGACATGATTGACCTGCTGCTGAAAATGTCTGCAGCAGAAGCCAAAGCTTTCATGAAGACAATGAAAGACGGCGAGAAAACGATTGATAATGTTGAAGTAACCTACGGTGTTAAAGACCGCCCAAAGAATAACGACCTTGTGTGGGTCTGTTAA	0.17355	FALSE
188_hypothetical_protein	2	22	0.1854	0.0245	0.1319	NA	NA	NA	NA	NA	23	4	Enterobacteria phage SEGD1	23	187	AMR59787.1	ATGCGCAACCTGTTCTCCAAATCTGAAATCAAACCTGTTGTTGAAACCGCAGCCAAACGTAAGCCAGACATGATTGACCTGCTGCTGAAAATGTCTGCAGCAGAAGCCAAAGCTTTCATGAAGACAATGAAAGACGGCGAGAAAACGATTGATAATGTTGAAGTAACCTACGGTGTTAAAGACCGCCCAAAGAATAACGACCTTGTGTGGGTCTGTTAA	0.17355	FALSE
189_hypothetical_protein	0	2	0.0627	0.0052	0.0835	NA	NA	NA	NA	NA	23	4	Enterobacteria phage SEGD1	23	187	AMR59788.1	ATGTCTTTTACTTCAAAACAGAATCTGCTAAAACTCATCAACGAAGAGAATAAGATAAGCCCACCGCTTACCTTTGACGATGTTGATATCGGACTGCCGGAGGTTGTGTCAGTAGACGGTCGTGATTCGGAGGTGGTACTAACCTCGAAAATGCGCGGTGATGAAGGTACGCAAGTGATTGTGGACTATCATCGTCGTCCATTAGAGGACTACCTTACAGGCGATGTTGCCTTTGGCGATGAAGATGTGCATACCACGCACGACTTACTCGCGGCGATTAACGAGCGTTTTAATCTGTCTATCTTACCTGAGGATATCGAAGATAACCCCATTGATGGACAGACTCACACAGTCGTTGCTGTTGAAACTTCCCACGAGTGGCGAAGTCAAGCGGTCATC…	0.0994833	FALSE
189_hypothetical_protein	0	22	0.0618	0.0019	0.0309	NA	NA	NA	NA	NA	23	4	Enterobacteria phage SEGD1	23	187	AMR59788.1	ATGTCTTTTACTTCAAAACAGAATCTGCTAAAACTCATCAACGAAGAGAATAAGATAAGCCCACCGCTTACCTTTGACGATGTTGATATCGGACTGCCGGAGGTTGTGTCAGTAGACGGTCGTGATTCGGAGGTGGTACTAACCTCGAAAATGCGCGGTGATGAAGGTACGCAAGTGATTGTGGACTATCATCGTCGTCCATTAGAGGACTACCTTACAGGCGATGTTGCCTTTGGCGATGAAGATGTGCATACCACGCACGACTTACTCGCGGCGATTAACGAGCGTTTTAATCTGTCTATCTTACCTGAGGATATCGAAGATAACCCCATTGATGGACAGACTCACACAGTCGTTGCTGTTGAAACTTCCCACGAGTGGCGAAGTCAAGCGGTCATC…	0.0994833	FALSE
189_hypothetical_protein	2	22	0.0672	0.0033	0.0493	NA	NA	NA	NA	NA	23	4	Enterobacteria phage SEGD1	23	187	AMR59788.1	ATGTCTTTTACTTCAAAACAGAATCTGCTAAAACTCATCAACGAAGAGAATAAGATAAGCCCACCGCTTACCTTTGACGATGTTGATATCGGACTGCCGGAGGTTGTGTCAGTAGACGGTCGTGATTCGGAGGTGGTACTAACCTCGAAAATGCGCGGTGATGAAGGTACGCAAGTGATTGTGGACTATCATCGTCGTCCATTAGAGGACTACCTTACAGGCGATGTTGCCTTTGGCGATGAAGATGTGCATACCACGCACGACTTACTCGCGGCGATTAACGAGCGTTTTAATCTGTCTATCTTACCTGAGGATATCGAAGATAACCCCATTGATGGACAGACTCACACAGTCGTTGCTGTTGAAACTTCCCACGAGTGGCGAAGTCAAGCGGTCATC…	0.0994833	FALSE
189_hypothetical_protein	1	0	0.1664	0.0038	0.023	NA	NA	NA	NA	NA	23	4	Enterobacteria phage SEGD1	23	187	AMR59788.1	ATGTCTTTTACTTCAAAACAGAATCTGCTAAAACTCATCAACGAAGAGAATAAGATAAGCCCACCGCTTACCTTTGACGATGTTGATATCGGACTGCCGGAGGTTGTGTCAGTAGACGGTCGTGATTCGGAGGTGGTACTAACCTCGAAAATGCGCGGTGATGAAGGTACGCAAGTGATTGTGGACTATCATCGTCGTCCATTAGAGGACTACCTTACAGGCGATGTTGCCTTTGGCGATGAAGATGTGCATACCACGCACGACTTACTCGCGGCGATTAACGAGCGTTTTAATCTGTCTATCTTACCTGAGGATATCGAAGATAACCCCATTGATGGACAGACTCACACAGTCGTTGCTGTTGAAACTTCCCACGAGTGGCGAAGTCAAGCGGTCATC…	0.0994833	FALSE
189_hypothetical_protein	1	2	0.0836	0.0052	0.0626	NA	NA	NA	NA	NA	23	4	Enterobacteria phage SEGD1	23	187	AMR59788.1	ATGTCTTTTACTTCAAAACAGAATCTGCTAAAACTCATCAACGAAGAGAATAAGATAAGCCCACCGCTTACCTTTGACGATGTTGATATCGGACTGCCGGAGGTTGTGTCAGTAGACGGTCGTGATTCGGAGGTGGTACTAACCTCGAAAATGCGCGGTGATGAAGGTACGCAAGTGATTGTGGACTATCATCGTCGTCCATTAGAGGACTACCTTACAGGCGATGTTGCCTTTGGCGATGAAGATGTGCATACCACGCACGACTTACTCGCGGCGATTAACGAGCGTTTTAATCTGTCTATCTTACCTGAGGATATCGAAGATAACCCCATTGATGGACAGACTCACACAGTCGTTGCTGTTGAAACTTCCCACGAGTGGCGAAGTCAAGCGGTCATC…	0.0994833	FALSE
189_hypothetical_protein	1	22	0.1552	0.0021	0.0133	NA	NA	NA	NA	NA	23	4	Enterobacteria phage SEGD1	23	187	AMR59788.1	ATGTCTTTTACTTCAAAACAGAATCTGCTAAAACTCATCAACGAAGAGAATAAGATAAGCCCACCGCTTACCTTTGACGATGTTGATATCGGACTGCCGGAGGTTGTGTCAGTAGACGGTCGTGATTCGGAGGTGGTACTAACCTCGAAAATGCGCGGTGATGAAGGTACGCAAGTGATTGTGGACTATCATCGTCGTCCATTAGAGGACTACCTTACAGGCGATGTTGCCTTTGGCGATGAAGATGTGCATACCACGCACGACTTACTCGCGGCGATTAACGAGCGTTTTAATCTGTCTATCTTACCTGAGGATATCGAAGATAACCCCATTGATGGACAGACTCACACAGTCGTTGCTGTTGAAACTTCCCACGAGTGGCGAAGTCAAGCGGTCATC…	0.0994833	FALSE
190_hypothetical_protein	1	22	0.1129	0.0058	0.0514	226	0.954491	27.1299	1.00097	419.288	23	4	Enterobacteria phage SEGD1	23	187	AMR59789.1	GTGTCTATTTACGATAAGCCCTCGAAAGAGATGTTGTTAGATGCTATTAACCGACAGAACGGATTAACGGCCAATCCACTCACATGGGAGCAGGTTGCAACTGGCTTCCCTGAGTCTGTCCAAACGCCTGGCGCTGACCGGAATACACGTGTGCTCTTATACGGGTTGAACGGCAAGGGCTACAAAGGCAACGTTACGCTCGAATACGACCGTATCGAAATGGAAATTCTGTTCAGGAACGTAATACCGGTAGTCGTTGCCGACCCGGTAAATAAACTCTCTGAGTTGTTGCCGTTTCTGAATGCGAAATACGGCTTGTCTTTAGTTGCCGATGATATCGTTGACCAGTCAGTAAAAGATTTGGGAGAAAGCTGGTTAATCGATGTGACTATTAAGCCC…	0.152167	TRUE
190_hypothetical_protein	0	2	0.118	0.0073	0.062	226	0.954491	27.1299	1.00097	419.288	23	4	Enterobacteria phage SEGD1	23	187	AMR59789.1	GTGTCTATTTACGATAAGCCCTCGAAAGAGATGTTGTTAGATGCTATTAACCGACAGAACGGATTAACGGCCAATCCACTCACATGGGAGCAGGTTGCAACTGGCTTCCCTGAGTCTGTCCAAACGCCTGGCGCTGACCGGAATACACGTGTGCTCTTATACGGGTTGAACGGCAAGGGCTACAAAGGCAACGTTACGCTCGAATACGACCGTATCGAAATGGAAATTCTGTTCAGGAACGTAATACCGGTAGTCGTTGCCGACCCGGTAAATAAACTCTCTGAGTTGTTGCCGTTTCTGAATGCGAAATACGGCTTGTCTTTAGTTGCCGATGATATCGTTGACCAGTCAGTAAAAGATTTGGGAGAAAGCTGGTTAATCGATGTGACTATTAAGCCC…	0.152167	TRUE
190_hypothetical_protein	1	2	0.0766	0.0054	0.0712	226	0.954491	27.1299	1.00097	419.288	23	4	Enterobacteria phage SEGD1	23	187	AMR59789.1	GTGTCTATTTACGATAAGCCCTCGAAAGAGATGTTGTTAGATGCTATTAACCGACAGAACGGATTAACGGCCAATCCACTCACATGGGAGCAGGTTGCAACTGGCTTCCCTGAGTCTGTCCAAACGCCTGGCGCTGACCGGAATACACGTGTGCTCTTATACGGGTTGAACGGCAAGGGCTACAAAGGCAACGTTACGCTCGAATACGACCGTATCGAAATGGAAATTCTGTTCAGGAACGTAATACCGGTAGTCGTTGCCGACCCGGTAAATAAACTCTCTGAGTTGTTGCCGTTTCTGAATGCGAAATACGGCTTGTCTTTAGTTGCCGATGATATCGTTGACCAGTCAGTAAAAGATTTGGGAGAAAGCTGGTTAATCGATGTGACTATTAAGCCC…	0.152167	TRUE
190_hypothetical_protein	1	0	0.3361	0.0021	0.0062	226	0.954491	27.1299	1.00097	419.288	23	4	Enterobacteria phage SEGD1	23	187	AMR59789.1	GTGTCTATTTACGATAAGCCCTCGAAAGAGATGTTGTTAGATGCTATTAACCGACAGAACGGATTAACGGCCAATCCACTCACATGGGAGCAGGTTGCAACTGGCTTCCCTGAGTCTGTCCAAACGCCTGGCGCTGACCGGAATACACGTGTGCTCTTATACGGGTTGAACGGCAAGGGCTACAAAGGCAACGTTACGCTCGAATACGACCGTATCGAAATGGAAATTCTGTTCAGGAACGTAATACCGGTAGTCGTTGCCGACCCGGTAAATAAACTCTCTGAGTTGTTGCCGTTTCTGAATGCGAAATACGGCTTGTCTTTAGTTGCCGATGATATCGTTGACCAGTCAGTAAAAGATTTGGGAGAAAGCTGGTTAATCGATGTGACTATTAAGCCC…	0.152167	TRUE
190_hypothetical_protein	0	22	0.1542	0.0078	0.0507	226	0.954491	27.1299	1.00097	419.288	23	4	Enterobacteria phage SEGD1	23	187	AMR59789.1	GTGTCTATTTACGATAAGCCCTCGAAAGAGATGTTGTTAGATGCTATTAACCGACAGAACGGATTAACGGCCAATCCACTCACATGGGAGCAGGTTGCAACTGGCTTCCCTGAGTCTGTCCAAACGCCTGGCGCTGACCGGAATACACGTGTGCTCTTATACGGGTTGAACGGCAAGGGCTACAAAGGCAACGTTACGCTCGAATACGACCGTATCGAAATGGAAATTCTGTTCAGGAACGTAATACCGGTAGTCGTTGCCGACCCGGTAAATAAACTCTCTGAGTTGTTGCCGTTTCTGAATGCGAAATACGGCTTGTCTTTAGTTGCCGATGATATCGTTGACCAGTCAGTAAAAGATTTGGGAGAAAGCTGGTTAATCGATGTGACTATTAAGCCC…	0.152167	TRUE
190_hypothetical_protein	2	22	0.1152	0.0035	0.0304	226	0.954491	27.1299	1.00097	419.288	23	4	Enterobacteria phage SEGD1	23	187	AMR59789.1	GTGTCTATTTACGATAAGCCCTCGAAAGAGATGTTGTTAGATGCTATTAACCGACAGAACGGATTAACGGCCAATCCACTCACATGGGAGCAGGTTGCAACTGGCTTCCCTGAGTCTGTCCAAACGCCTGGCGCTGACCGGAATACACGTGTGCTCTTATACGGGTTGAACGGCAAGGGCTACAAAGGCAACGTTACGCTCGAATACGACCGTATCGAAATGGAAATTCTGTTCAGGAACGTAATACCGGTAGTCGTTGCCGACCCGGTAAATAAACTCTCTGAGTTGTTGCCGTTTCTGAATGCGAAATACGGCTTGTCTTTAGTTGCCGATGATATCGTTGACCAGTCAGTAAAAGATTTGGGAGAAAGCTGGTTAATCGATGTGACTATTAAGCCC…	0.152167	TRUE
191_putative_virion_stru	1	0	0.1088	0.0052	0.0478	NA	NA	NA	NA	NA	22	4	Enterobacteria phage SEGD1	22	25	AMR59790.1	ATGCCACTTTTAGCCACAGCTGAAAAGATTATTATCGCGGAAGTTAACGTCGAAAACAATCTCGATTTAAAAGTCGAGGATGTTGTTTTTGGTGTCCCTGCGATTCCAACGTCTGACGAAGACTTGGCAAAAGCTAACGGTCACAACGCGATGGTGCGCATTCAGGCATTGGCCACGGCTAATGCTATCGGTGCCACTACCGTGTATTACGATCGTGTTGACTTCGCAGACATGTTTACCGATCCGGACGGGATTCAACCTTTACGTGTTCCTGCGCGTCTCGATGCTGTTTACCAGATGCATGACGTGGTCGGGTTAATTAACCAGTATTACGGTCTCAGCCTTAAACCTGCAGATGTGTTGAATACCGAAATCGACAGGAAGACATGGCGTGTGGAT…	0.08715	FALSE
191_putative_virion_stru	1	2	0.0874	0.0072	0.0819	NA	NA	NA	NA	NA	22	4	Enterobacteria phage SEGD1	22	25	AMR59790.1	ATGCCACTTTTAGCCACAGCTGAAAAGATTATTATCGCGGAAGTTAACGTCGAAAACAATCTCGATTTAAAAGTCGAGGATGTTGTTTTTGGTGTCCCTGCGATTCCAACGTCTGACGAAGACTTGGCAAAAGCTAACGGTCACAACGCGATGGTGCGCATTCAGGCATTGGCCACGGCTAATGCTATCGGTGCCACTACCGTGTATTACGATCGTGTTGACTTCGCAGACATGTTTACCGATCCGGACGGGATTCAACCTTTACGTGTTCCTGCGCGTCTCGATGCTGTTTACCAGATGCATGACGTGGTCGGGTTAATTAACCAGTATTACGGTCTCAGCCTTAAACCTGCAGATGTGTTGAATACCGAAATCGACAGGAAGACATGGCGTGTGGAT…	0.08715	FALSE
191_putative_virion_stru	1	21	0.0556	0.0035	0.0631	NA	NA	NA	NA	NA	22	4	Enterobacteria phage SEGD1	22	25	AMR59790.1	ATGCCACTTTTAGCCACAGCTGAAAAGATTATTATCGCGGAAGTTAACGTCGAAAACAATCTCGATTTAAAAGTCGAGGATGTTGTTTTTGGTGTCCCTGCGATTCCAACGTCTGACGAAGACTTGGCAAAAGCTAACGGTCACAACGCGATGGTGCGCATTCAGGCATTGGCCACGGCTAATGCTATCGGTGCCACTACCGTGTATTACGATCGTGTTGACTTCGCAGACATGTTTACCGATCCGGACGGGATTCAACCTTTACGTGTTCCTGCGCGTCTCGATGCTGTTTACCAGATGCATGACGTGGTCGGGTTAATTAACCAGTATTACGGTCTCAGCCTTAAACCTGCAGATGTGTTGAATACCGAAATCGACAGGAAGACATGGCGTGTGGAT…	0.08715	FALSE
191_putative_virion_stru	0	2	0.0735	0.0086	0.1172	NA	NA	NA	NA	NA	22	4	Enterobacteria phage SEGD1	22	25	AMR59790.1	ATGCCACTTTTAGCCACAGCTGAAAAGATTATTATCGCGGAAGTTAACGTCGAAAACAATCTCGATTTAAAAGTCGAGGATGTTGTTTTTGGTGTCCCTGCGATTCCAACGTCTGACGAAGACTTGGCAAAAGCTAACGGTCACAACGCGATGGTGCGCATTCAGGCATTGGCCACGGCTAATGCTATCGGTGCCACTACCGTGTATTACGATCGTGTTGACTTCGCAGACATGTTTACCGATCCGGACGGGATTCAACCTTTACGTGTTCCTGCGCGTCTCGATGCTGTTTACCAGATGCATGACGTGGTCGGGTTAATTAACCAGTATTACGGTCTCAGCCTTAAACCTGCAGATGTGTTGAATACCGAAATCGACAGGAAGACATGGCGTGTGGAT…	0.08715	FALSE
191_putative_virion_stru	0	21	0.0453	0.0051	0.1133	NA	NA	NA	NA	NA	22	4	Enterobacteria phage SEGD1	22	25	AMR59790.1	ATGCCACTTTTAGCCACAGCTGAAAAGATTATTATCGCGGAAGTTAACGTCGAAAACAATCTCGATTTAAAAGTCGAGGATGTTGTTTTTGGTGTCCCTGCGATTCCAACGTCTGACGAAGACTTGGCAAAAGCTAACGGTCACAACGCGATGGTGCGCATTCAGGCATTGGCCACGGCTAATGCTATCGGTGCCACTACCGTGTATTACGATCGTGTTGACTTCGCAGACATGTTTACCGATCCGGACGGGATTCAACCTTTACGTGTTCCTGCGCGTCTCGATGCTGTTTACCAGATGCATGACGTGGTCGGGTTAATTAACCAGTATTACGGTCTCAGCCTTAAACCTGCAGATGTGTTGAATACCGAAATCGACAGGAAGACATGGCGTGTGGAT…	0.08715	FALSE
191_putative_virion_stru	2	21	0.1523	0.0073	0.0477	NA	NA	NA	NA	NA	22	4	Enterobacteria phage SEGD1	22	25	AMR59790.1	ATGCCACTTTTAGCCACAGCTGAAAAGATTATTATCGCGGAAGTTAACGTCGAAAACAATCTCGATTTAAAAGTCGAGGATGTTGTTTTTGGTGTCCCTGCGATTCCAACGTCTGACGAAGACTTGGCAAAAGCTAACGGTCACAACGCGATGGTGCGCATTCAGGCATTGGCCACGGCTAATGCTATCGGTGCCACTACCGTGTATTACGATCGTGTTGACTTCGCAGACATGTTTACCGATCCGGACGGGATTCAACCTTTACGTGTTCCTGCGCGTCTCGATGCTGTTTACCAGATGCATGACGTGGTCGGGTTAATTAACCAGTATTACGGTCTCAGCCTTAAACCTGCAGATGTGTTGAATACCGAAATCGACAGGAAGACATGGCGTGTGGAT…	0.08715	FALSE
192_hypothetical_protein	1	22	0.4287	0.0048	0.0111	39	0.946287	21.7648	0.998294	756.021	23	4	Enterobacteria phage SEGD1	23	187	AMR59791.1	ATGAAACCTTTAAACAAAACGTCCGATCAGCTGGTTCTGGATTTTATTAATGAGAAAAACCCAGACGCAGAACTGGAACTTTCTAAAATAACGCTCGGCACACCGACCCCTATTGTCGACGAAGGTGCCGATCGCAATACCAGCATGACCCTGACTGCGAAAAAGAACTCCGGGTACATCGGTACTCAGGACGTGACTTATAATCGCCTGGAAGGCGGTGCGCTGTTCCGTAATGTAACCGCATACCTCGACGTTAAACTGCCGAAAACCACCACCGACCTGCTGACGACCCTGAACACCCAATACGGATTGAAGCTGACCGAAGACGATATCGTTCCGGCGGCTATTCCGGAAAATACCAACCCGCCGCTGACTAACCCGAACGATCCGGACCCAGCA…	0.3469	TRUE
192_hypothetical_protein	2	22	0.4545	0.0081	0.0179	39	0.946287	21.7648	0.998294	756.021	23	4	Enterobacteria phage SEGD1	23	187	AMR59791.1	ATGAAACCTTTAAACAAAACGTCCGATCAGCTGGTTCTGGATTTTATTAATGAGAAAAACCCAGACGCAGAACTGGAACTTTCTAAAATAACGCTCGGCACACCGACCCCTATTGTCGACGAAGGTGCCGATCGCAATACCAGCATGACCCTGACTGCGAAAAAGAACTCCGGGTACATCGGTACTCAGGACGTGACTTATAATCGCCTGGAAGGCGGTGCGCTGTTCCGTAATGTAACCGCATACCTCGACGTTAAACTGCCGAAAACCACCACCGACCTGCTGACGACCCTGAACACCCAATACGGATTGAAGCTGACCGAAGACGATATCGTTCCGGCGGCTATTCCGGAAAATACCAACCCGCCGCTGACTAACCCGAACGATCCGGACCCAGCA…	0.3469	TRUE
192_hypothetical_protein	1	2	0.6372	0.0095	0.015	39	0.946287	21.7648	0.998294	756.021	23	4	Enterobacteria phage SEGD1	23	187	AMR59791.1	ATGAAACCTTTAAACAAAACGTCCGATCAGCTGGTTCTGGATTTTATTAATGAGAAAAACCCAGACGCAGAACTGGAACTTTCTAAAATAACGCTCGGCACACCGACCCCTATTGTCGACGAAGGTGCCGATCGCAATACCAGCATGACCCTGACTGCGAAAAAGAACTCCGGGTACATCGGTACTCAGGACGTGACTTATAATCGCCTGGAAGGCGGTGCGCTGTTCCGTAATGTAACCGCATACCTCGACGTTAAACTGCCGAAAACCACCACCGACCTGCTGACGACCCTGAACACCCAATACGGATTGAAGCTGACCGAAGACGATATCGTTCCGGCGGCTATTCCGGAAAATACCAACCCGCCGCTGACTAACCCGAACGATCCGGACCCAGCA…	0.3469	TRUE
192_hypothetical_protein	1	0	0.1495	0.0045	0.0301	39	0.946287	21.7648	0.998294	756.021	23	4	Enterobacteria phage SEGD1	23	187	AMR59791.1	ATGAAACCTTTAAACAAAACGTCCGATCAGCTGGTTCTGGATTTTATTAATGAGAAAAACCCAGACGCAGAACTGGAACTTTCTAAAATAACGCTCGGCACACCGACCCCTATTGTCGACGAAGGTGCCGATCGCAATACCAGCATGACCCTGACTGCGAAAAAGAACTCCGGGTACATCGGTACTCAGGACGTGACTTATAATCGCCTGGAAGGCGGTGCGCTGTTCCGTAATGTAACCGCATACCTCGACGTTAAACTGCCGAAAACCACCACCGACCTGCTGACGACCCTGAACACCCAATACGGATTGAAGCTGACCGAAGACGATATCGTTCCGGCGGCTATTCCGGAAAATACCAACCCGCCGCTGACTAACCCGAACGATCCGGACCCAGCA…	0.3469	TRUE
192_hypothetical_protein	0	22	0.1412	0.003	0.0213	39	0.946287	21.7648	0.998294	756.021	23	4	Enterobacteria phage SEGD1	23	187	AMR59791.1	ATGAAACCTTTAAACAAAACGTCCGATCAGCTGGTTCTGGATTTTATTAATGAGAAAAACCCAGACGCAGAACTGGAACTTTCTAAAATAACGCTCGGCACACCGACCCCTATTGTCGACGAAGGTGCCGATCGCAATACCAGCATGACCCTGACTGCGAAAAAGAACTCCGGGTACATCGGTACTCAGGACGTGACTTATAATCGCCTGGAAGGCGGTGCGCTGTTCCGTAATGTAACCGCATACCTCGACGTTAAACTGCCGAAAACCACCACCGACCTGCTGACGACCCTGAACACCCAATACGGATTGAAGCTGACCGAAGACGATATCGTTCCGGCGGCTATTCCGGAAAATACCAACCCGCCGCTGACTAACCCGAACGATCCGGACCCAGCA…	0.3469	TRUE
192_hypothetical_protein	0	2	0.2703	0.0077	0.0285	39	0.946287	21.7648	0.998294	756.021	23	4	Enterobacteria phage SEGD1	23	187	AMR59791.1	ATGAAACCTTTAAACAAAACGTCCGATCAGCTGGTTCTGGATTTTATTAATGAGAAAAACCCAGACGCAGAACTGGAACTTTCTAAAATAACGCTCGGCACACCGACCCCTATTGTCGACGAAGGTGCCGATCGCAATACCAGCATGACCCTGACTGCGAAAAAGAACTCCGGGTACATCGGTACTCAGGACGTGACTTATAATCGCCTGGAAGGCGGTGCGCTGTTCCGTAATGTAACCGCATACCTCGACGTTAAACTGCCGAAAACCACCACCGACCTGCTGACGACCCTGAACACCCAATACGGATTGAAGCTGACCGAAGACGATATCGTTCCGGCGGCTATTCCGGAAAATACCAACCCGCCGCTGACTAACCCGAACGATCCGGACCCAGCA…	0.3469	TRUE
192_hypothetical_protein	1	22	0.4287	0.0048	0.0111	41	0.944891	21.1822	0.998912	637.648	23	4	Enterobacteria phage SEGD1	23	187	AMR59791.1	ATGAAACCTTTAAACAAAACGTCCGATCAGCTGGTTCTGGATTTTATTAATGAGAAAAACCCAGACGCAGAACTGGAACTTTCTAAAATAACGCTCGGCACACCGACCCCTATTGTCGACGAAGGTGCCGATCGCAATACCAGCATGACCCTGACTGCGAAAAAGAACTCCGGGTACATCGGTACTCAGGACGTGACTTATAATCGCCTGGAAGGCGGTGCGCTGTTCCGTAATGTAACCGCATACCTCGACGTTAAACTGCCGAAAACCACCACCGACCTGCTGACGACCCTGAACACCCAATACGGATTGAAGCTGACCGAAGACGATATCGTTCCGGCGGCTATTCCGGAAAATACCAACCCGCCGCTGACTAACCCGAACGATCCGGACCCAGCA…	0.3469	TRUE
192_hypothetical_protein	2	22	0.4545	0.0081	0.0179	41	0.944891	21.1822	0.998912	637.648	23	4	Enterobacteria phage SEGD1	23	187	AMR59791.1	ATGAAACCTTTAAACAAAACGTCCGATCAGCTGGTTCTGGATTTTATTAATGAGAAAAACCCAGACGCAGAACTGGAACTTTCTAAAATAACGCTCGGCACACCGACCCCTATTGTCGACGAAGGTGCCGATCGCAATACCAGCATGACCCTGACTGCGAAAAAGAACTCCGGGTACATCGGTACTCAGGACGTGACTTATAATCGCCTGGAAGGCGGTGCGCTGTTCCGTAATGTAACCGCATACCTCGACGTTAAACTGCCGAAAACCACCACCGACCTGCTGACGACCCTGAACACCCAATACGGATTGAAGCTGACCGAAGACGATATCGTTCCGGCGGCTATTCCGGAAAATACCAACCCGCCGCTGACTAACCCGAACGATCCGGACCCAGCA…	0.3469	TRUE
192_hypothetical_protein	1	2	0.6372	0.0095	0.015	41	0.944891	21.1822	0.998912	637.648	23	4	Enterobacteria phage SEGD1	23	187	AMR59791.1	ATGAAACCTTTAAACAAAACGTCCGATCAGCTGGTTCTGGATTTTATTAATGAGAAAAACCCAGACGCAGAACTGGAACTTTCTAAAATAACGCTCGGCACACCGACCCCTATTGTCGACGAAGGTGCCGATCGCAATACCAGCATGACCCTGACTGCGAAAAAGAACTCCGGGTACATCGGTACTCAGGACGTGACTTATAATCGCCTGGAAGGCGGTGCGCTGTTCCGTAATGTAACCGCATACCTCGACGTTAAACTGCCGAAAACCACCACCGACCTGCTGACGACCCTGAACACCCAATACGGATTGAAGCTGACCGAAGACGATATCGTTCCGGCGGCTATTCCGGAAAATACCAACCCGCCGCTGACTAACCCGAACGATCCGGACCCAGCA…	0.3469	TRUE
192_hypothetical_protein	1	0	0.1495	0.0045	0.0301	41	0.944891	21.1822	0.998912	637.648	23	4	Enterobacteria phage SEGD1	23	187	AMR59791.1	ATGAAACCTTTAAACAAAACGTCCGATCAGCTGGTTCTGGATTTTATTAATGAGAAAAACCCAGACGCAGAACTGGAACTTTCTAAAATAACGCTCGGCACACCGACCCCTATTGTCGACGAAGGTGCCGATCGCAATACCAGCATGACCCTGACTGCGAAAAAGAACTCCGGGTACATCGGTACTCAGGACGTGACTTATAATCGCCTGGAAGGCGGTGCGCTGTTCCGTAATGTAACCGCATACCTCGACGTTAAACTGCCGAAAACCACCACCGACCTGCTGACGACCCTGAACACCCAATACGGATTGAAGCTGACCGAAGACGATATCGTTCCGGCGGCTATTCCGGAAAATACCAACCCGCCGCTGACTAACCCGAACGATCCGGACCCAGCA…	0.3469	TRUE
192_hypothetical_protein	0	22	0.1412	0.003	0.0213	41	0.944891	21.1822	0.998912	637.648	23	4	Enterobacteria phage SEGD1	23	187	AMR59791.1	ATGAAACCTTTAAACAAAACGTCCGATCAGCTGGTTCTGGATTTTATTAATGAGAAAAACCCAGACGCAGAACTGGAACTTTCTAAAATAACGCTCGGCACACCGACCCCTATTGTCGACGAAGGTGCCGATCGCAATACCAGCATGACCCTGACTGCGAAAAAGAACTCCGGGTACATCGGTACTCAGGACGTGACTTATAATCGCCTGGAAGGCGGTGCGCTGTTCCGTAATGTAACCGCATACCTCGACGTTAAACTGCCGAAAACCACCACCGACCTGCTGACGACCCTGAACACCCAATACGGATTGAAGCTGACCGAAGACGATATCGTTCCGGCGGCTATTCCGGAAAATACCAACCCGCCGCTGACTAACCCGAACGATCCGGACCCAGCA…	0.3469	TRUE
192_hypothetical_protein	0	2	0.2703	0.0077	0.0285	41	0.944891	21.1822	0.998912	637.648	23	4	Enterobacteria phage SEGD1	23	187	AMR59791.1	ATGAAACCTTTAAACAAAACGTCCGATCAGCTGGTTCTGGATTTTATTAATGAGAAAAACCCAGACGCAGAACTGGAACTTTCTAAAATAACGCTCGGCACACCGACCCCTATTGTCGACGAAGGTGCCGATCGCAATACCAGCATGACCCTGACTGCGAAAAAGAACTCCGGGTACATCGGTACTCAGGACGTGACTTATAATCGCCTGGAAGGCGGTGCGCTGTTCCGTAATGTAACCGCATACCTCGACGTTAAACTGCCGAAAACCACCACCGACCTGCTGACGACCCTGAACACCCAATACGGATTGAAGCTGACCGAAGACGATATCGTTCCGGCGGCTATTCCGGAAAATACCAACCCGCCGCTGACTAACCCGAACGATCCGGACCCAGCA…	0.3469	TRUE
192_hypothetical_protein	1	22	0.4287	0.0048	0.0111	73	0.926534	15.5807	0.999298	580.809	23	4	Enterobacteria phage SEGD1	23	187	AMR59791.1	ATGAAACCTTTAAACAAAACGTCCGATCAGCTGGTTCTGGATTTTATTAATGAGAAAAACCCAGACGCAGAACTGGAACTTTCTAAAATAACGCTCGGCACACCGACCCCTATTGTCGACGAAGGTGCCGATCGCAATACCAGCATGACCCTGACTGCGAAAAAGAACTCCGGGTACATCGGTACTCAGGACGTGACTTATAATCGCCTGGAAGGCGGTGCGCTGTTCCGTAATGTAACCGCATACCTCGACGTTAAACTGCCGAAAACCACCACCGACCTGCTGACGACCCTGAACACCCAATACGGATTGAAGCTGACCGAAGACGATATCGTTCCGGCGGCTATTCCGGAAAATACCAACCCGCCGCTGACTAACCCGAACGATCCGGACCCAGCA…	0.3469	TRUE
192_hypothetical_protein	2	22	0.4545	0.0081	0.0179	73	0.926534	15.5807	0.999298	580.809	23	4	Enterobacteria phage SEGD1	23	187	AMR59791.1	ATGAAACCTTTAAACAAAACGTCCGATCAGCTGGTTCTGGATTTTATTAATGAGAAAAACCCAGACGCAGAACTGGAACTTTCTAAAATAACGCTCGGCACACCGACCCCTATTGTCGACGAAGGTGCCGATCGCAATACCAGCATGACCCTGACTGCGAAAAAGAACTCCGGGTACATCGGTACTCAGGACGTGACTTATAATCGCCTGGAAGGCGGTGCGCTGTTCCGTAATGTAACCGCATACCTCGACGTTAAACTGCCGAAAACCACCACCGACCTGCTGACGACCCTGAACACCCAATACGGATTGAAGCTGACCGAAGACGATATCGTTCCGGCGGCTATTCCGGAAAATACCAACCCGCCGCTGACTAACCCGAACGATCCGGACCCAGCA…	0.3469	TRUE
192_hypothetical_protein	1	2	0.6372	0.0095	0.015	73	0.926534	15.5807	0.999298	580.809	23	4	Enterobacteria phage SEGD1	23	187	AMR59791.1	ATGAAACCTTTAAACAAAACGTCCGATCAGCTGGTTCTGGATTTTATTAATGAGAAAAACCCAGACGCAGAACTGGAACTTTCTAAAATAACGCTCGGCACACCGACCCCTATTGTCGACGAAGGTGCCGATCGCAATACCAGCATGACCCTGACTGCGAAAAAGAACTCCGGGTACATCGGTACTCAGGACGTGACTTATAATCGCCTGGAAGGCGGTGCGCTGTTCCGTAATGTAACCGCATACCTCGACGTTAAACTGCCGAAAACCACCACCGACCTGCTGACGACCCTGAACACCCAATACGGATTGAAGCTGACCGAAGACGATATCGTTCCGGCGGCTATTCCGGAAAATACCAACCCGCCGCTGACTAACCCGAACGATCCGGACCCAGCA…	0.3469	TRUE
192_hypothetical_protein	1	0	0.1495	0.0045	0.0301	73	0.926534	15.5807	0.999298	580.809	23	4	Enterobacteria phage SEGD1	23	187	AMR59791.1	ATGAAACCTTTAAACAAAACGTCCGATCAGCTGGTTCTGGATTTTATTAATGAGAAAAACCCAGACGCAGAACTGGAACTTTCTAAAATAACGCTCGGCACACCGACCCCTATTGTCGACGAAGGTGCCGATCGCAATACCAGCATGACCCTGACTGCGAAAAAGAACTCCGGGTACATCGGTACTCAGGACGTGACTTATAATCGCCTGGAAGGCGGTGCGCTGTTCCGTAATGTAACCGCATACCTCGACGTTAAACTGCCGAAAACCACCACCGACCTGCTGACGACCCTGAACACCCAATACGGATTGAAGCTGACCGAAGACGATATCGTTCCGGCGGCTATTCCGGAAAATACCAACCCGCCGCTGACTAACCCGAACGATCCGGACCCAGCA…	0.3469	TRUE
192_hypothetical_protein	0	22	0.1412	0.003	0.0213	73	0.926534	15.5807	0.999298	580.809	23	4	Enterobacteria phage SEGD1	23	187	AMR59791.1	ATGAAACCTTTAAACAAAACGTCCGATCAGCTGGTTCTGGATTTTATTAATGAGAAAAACCCAGACGCAGAACTGGAACTTTCTAAAATAACGCTCGGCACACCGACCCCTATTGTCGACGAAGGTGCCGATCGCAATACCAGCATGACCCTGACTGCGAAAAAGAACTCCGGGTACATCGGTACTCAGGACGTGACTTATAATCGCCTGGAAGGCGGTGCGCTGTTCCGTAATGTAACCGCATACCTCGACGTTAAACTGCCGAAAACCACCACCGACCTGCTGACGACCCTGAACACCCAATACGGATTGAAGCTGACCGAAGACGATATCGTTCCGGCGGCTATTCCGGAAAATACCAACCCGCCGCTGACTAACCCGAACGATCCGGACCCAGCA…	0.3469	TRUE
192_hypothetical_protein	0	2	0.2703	0.0077	0.0285	73	0.926534	15.5807	0.999298	580.809	23	4	Enterobacteria phage SEGD1	23	187	AMR59791.1	ATGAAACCTTTAAACAAAACGTCCGATCAGCTGGTTCTGGATTTTATTAATGAGAAAAACCCAGACGCAGAACTGGAACTTTCTAAAATAACGCTCGGCACACCGACCCCTATTGTCGACGAAGGTGCCGATCGCAATACCAGCATGACCCTGACTGCGAAAAAGAACTCCGGGTACATCGGTACTCAGGACGTGACTTATAATCGCCTGGAAGGCGGTGCGCTGTTCCGTAATGTAACCGCATACCTCGACGTTAAACTGCCGAAAACCACCACCGACCTGCTGACGACCCTGAACACCCAATACGGATTGAAGCTGACCGAAGACGATATCGTTCCGGCGGCTATTCCGGAAAATACCAACCCGCCGCTGACTAACCCGAACGATCCGGACCCAGCA…	0.3469	TRUE
193_hypothetical_protein	1	0	0.001	0	0.019	NA	NA	NA	NA	NA	23	4	Enterobacteria phage SEGD1	23	187	AMR59792.1	ATGGCTTTATATAGTCTGTCTCAGCGACAATATCTGTACGATGCGATTAATGCCGAAAACCCGGATGCTGTTCTACCGATGGGTTTAGACAATGCTATCATCGGTACGCCGAAAGCAATCACACCGACAGCAAGCGGTGCCAATACTGAGATTATCATTCGTGGTCGTCAAGGTCGTGGCTATATCGGTCCTCAGACGTTCCGTTATAAGCGCTTGTCGCTGAACGACTTATTTAAGAACATGACACCTCAGGTAACTGCACCGAATGCCTACGGTTGGTTGAACGTGGAGTCGAAACGTACTGCGTTTGCGCAGAACCTGAACGGTCGTTATGGATTAAACCTGGTTGCAGATGATATCCCAGAACAATACGTTTATCTGAACGTAAACAACACGATG…	0.0631667	FALSE
193_hypothetical_protein	1	2	0.001	0	0.0289	NA	NA	NA	NA	NA	23	4	Enterobacteria phage SEGD1	23	187	AMR59792.1	ATGGCTTTATATAGTCTGTCTCAGCGACAATATCTGTACGATGCGATTAATGCCGAAAACCCGGATGCTGTTCTACCGATGGGTTTAGACAATGCTATCATCGGTACGCCGAAAGCAATCACACCGACAGCAAGCGGTGCCAATACTGAGATTATCATTCGTGGTCGTCAAGGTCGTGGCTATATCGGTCCTCAGACGTTCCGTTATAAGCGCTTGTCGCTGAACGACTTATTTAAGAACATGACACCTCAGGTAACTGCACCGAATGCCTACGGTTGGTTGAACGTGGAGTCGAAACGTACTGCGTTTGCGCAGAACCTGAACGGTCGTTATGGATTAAACCTGGTTGCAGATGATATCCCAGAACAATACGTTTATCTGAACGTAAACAACACGATG…	0.0631667	FALSE
193_hypothetical_protein	1	22	0.0664	0.0018	0.0267	NA	NA	NA	NA	NA	23	4	Enterobacteria phage SEGD1	23	187	AMR59792.1	ATGGCTTTATATAGTCTGTCTCAGCGACAATATCTGTACGATGCGATTAATGCCGAAAACCCGGATGCTGTTCTACCGATGGGTTTAGACAATGCTATCATCGGTACGCCGAAAGCAATCACACCGACAGCAAGCGGTGCCAATACTGAGATTATCATTCGTGGTCGTCAAGGTCGTGGCTATATCGGTCCTCAGACGTTCCGTTATAAGCGCTTGTCGCTGAACGACTTATTTAAGAACATGACACCTCAGGTAACTGCACCGAATGCCTACGGTTGGTTGAACGTGGAGTCGAAACGTACTGCGTTTGCGCAGAACCTGAACGGTCGTTATGGATTAAACCTGGTTGCAGATGATATCCCAGAACAATACGTTTATCTGAACGTAAACAACACGATG…	0.0631667	FALSE
193_hypothetical_protein	0	2	0.001	0	0.0093	NA	NA	NA	NA	NA	23	4	Enterobacteria phage SEGD1	23	187	AMR59792.1	ATGGCTTTATATAGTCTGTCTCAGCGACAATATCTGTACGATGCGATTAATGCCGAAAACCCGGATGCTGTTCTACCGATGGGTTTAGACAATGCTATCATCGGTACGCCGAAAGCAATCACACCGACAGCAAGCGGTGCCAATACTGAGATTATCATTCGTGGTCGTCAAGGTCGTGGCTATATCGGTCCTCAGACGTTCCGTTATAAGCGCTTGTCGCTGAACGACTTATTTAAGAACATGACACCTCAGGTAACTGCACCGAATGCCTACGGTTGGTTGAACGTGGAGTCGAAACGTACTGCGTTTGCGCAGAACCTGAACGGTCGTTATGGATTAAACCTGGTTGCAGATGATATCCCAGAACAATACGTTTATCTGAACGTAAACAACACGATG…	0.0631667	FALSE
193_hypothetical_protein	0	22	0.1311	0.0017	0.0128	NA	NA	NA	NA	NA	23	4	Enterobacteria phage SEGD1	23	187	AMR59792.1	ATGGCTTTATATAGTCTGTCTCAGCGACAATATCTGTACGATGCGATTAATGCCGAAAACCCGGATGCTGTTCTACCGATGGGTTTAGACAATGCTATCATCGGTACGCCGAAAGCAATCACACCGACAGCAAGCGGTGCCAATACTGAGATTATCATTCGTGGTCGTCAAGGTCGTGGCTATATCGGTCCTCAGACGTTCCGTTATAAGCGCTTGTCGCTGAACGACTTATTTAAGAACATGACACCTCAGGTAACTGCACCGAATGCCTACGGTTGGTTGAACGTGGAGTCGAAACGTACTGCGTTTGCGCAGAACCTGAACGGTCGTTATGGATTAAACCTGGTTGCAGATGATATCCCAGAACAATACGTTTATCTGAACGTAAACAACACGATG…	0.0631667	FALSE
193_hypothetical_protein	2	22	0.1785	0.0016	0.0091	NA	NA	NA	NA	NA	23	4	Enterobacteria phage SEGD1	23	187	AMR59792.1	ATGGCTTTATATAGTCTGTCTCAGCGACAATATCTGTACGATGCGATTAATGCCGAAAACCCGGATGCTGTTCTACCGATGGGTTTAGACAATGCTATCATCGGTACGCCGAAAGCAATCACACCGACAGCAAGCGGTGCCAATACTGAGATTATCATTCGTGGTCGTCAAGGTCGTGGCTATATCGGTCCTCAGACGTTCCGTTATAAGCGCTTGTCGCTGAACGACTTATTTAAGAACATGACACCTCAGGTAACTGCACCGAATGCCTACGGTTGGTTGAACGTGGAGTCGAAACGTACTGCGTTTGCGCAGAACCTGAACGGTCGTTATGGATTAAACCTGGTTGCAGATGATATCCCAGAACAATACGTTTATCTGAACGTAAACAACACGATG…	0.0631667	FALSE
194_hypothetical_protein	2	22	0.1397	0.0087	0.0621	207	0.931488	19.5972	1.01004	168.993	23	4	Enterobacteria phage SEGD1	23	187	AMR59793.1	ATGGCTATTTATCAACCTTCTAAAGACGTCCTGTTGGCAGCAGTGAACGCACAGAACTCGCTTGCTGTTAAGATGACTGACATCATCTGGTCCACGCCAAAGGACATCCGTGGTACGGAGAAGGAAACGCTGACTAACCGTAACACGCAAATTAAAATTACGGCAGATGGGGTAACGGGCTCTACCTGGTCGGGTAAGAAAAATGTCTTCTACAATCGCATGAAAGTCGAAGACTTGTTAGTGTTGATTGGTGACACGTTGGCGATCGGCCCATCCAACGAAACCTTGTATGCGGCCATTCCTGGACTGAACCAACGTTACGGTTTTGTTCTGGAAGAAGCTGACCTGCAGGACGCAGATATCGAGTGGAACGGTGATAAGACTGAAGGAACTGTGCGT…	0.151317	TRUE
194_hypothetical_protein	1	2	0.2376	0.0146	0.0616	207	0.931488	19.5972	1.01004	168.993	23	4	Enterobacteria phage SEGD1	23	187	AMR59793.1	ATGGCTATTTATCAACCTTCTAAAGACGTCCTGTTGGCAGCAGTGAACGCACAGAACTCGCTTGCTGTTAAGATGACTGACATCATCTGGTCCACGCCAAAGGACATCCGTGGTACGGAGAAGGAAACGCTGACTAACCGTAACACGCAAATTAAAATTACGGCAGATGGGGTAACGGGCTCTACCTGGTCGGGTAAGAAAAATGTCTTCTACAATCGCATGAAAGTCGAAGACTTGTTAGTGTTGATTGGTGACACGTTGGCGATCGGCCCATCCAACGAAACCTTGTATGCGGCCATTCCTGGACTGAACCAACGTTACGGTTTTGTTCTGGAAGAAGCTGACCTGCAGGACGCAGATATCGAGTGGAACGGTGATAAGACTGAAGGAACTGTGCGT…	0.151317	TRUE
194_hypothetical_protein	1	0	0.1159	0.0098	0.0846	207	0.931488	19.5972	1.01004	168.993	23	4	Enterobacteria phage SEGD1	23	187	AMR59793.1	ATGGCTATTTATCAACCTTCTAAAGACGTCCTGTTGGCAGCAGTGAACGCACAGAACTCGCTTGCTGTTAAGATGACTGACATCATCTGGTCCACGCCAAAGGACATCCGTGGTACGGAGAAGGAAACGCTGACTAACCGTAACACGCAAATTAAAATTACGGCAGATGGGGTAACGGGCTCTACCTGGTCGGGTAAGAAAAATGTCTTCTACAATCGCATGAAAGTCGAAGACTTGTTAGTGTTGATTGGTGACACGTTGGCGATCGGCCCATCCAACGAAACCTTGTATGCGGCCATTCCTGGACTGAACCAACGTTACGGTTTTGTTCTGGAAGAAGCTGACCTGCAGGACGCAGATATCGAGTGGAACGGTGATAAGACTGAAGGAACTGTGCGT…	0.151317	TRUE
194_hypothetical_protein	0	22	0.1455	0.0053	0.0364	207	0.931488	19.5972	1.01004	168.993	23	4	Enterobacteria phage SEGD1	23	187	AMR59793.1	ATGGCTATTTATCAACCTTCTAAAGACGTCCTGTTGGCAGCAGTGAACGCACAGAACTCGCTTGCTGTTAAGATGACTGACATCATCTGGTCCACGCCAAAGGACATCCGTGGTACGGAGAAGGAAACGCTGACTAACCGTAACACGCAAATTAAAATTACGGCAGATGGGGTAACGGGCTCTACCTGGTCGGGTAAGAAAAATGTCTTCTACAATCGCATGAAAGTCGAAGACTTGTTAGTGTTGATTGGTGACACGTTGGCGATCGGCCCATCCAACGAAACCTTGTATGCGGCCATTCCTGGACTGAACCAACGTTACGGTTTTGTTCTGGAAGAAGCTGACCTGCAGGACGCAGATATCGAGTGGAACGGTGATAAGACTGAAGGAACTGTGCGT…	0.151317	TRUE
194_hypothetical_protein	1	22	0.1251	0.0117	0.0937	207	0.931488	19.5972	1.01004	168.993	23	4	Enterobacteria phage SEGD1	23	187	AMR59793.1	ATGGCTATTTATCAACCTTCTAAAGACGTCCTGTTGGCAGCAGTGAACGCACAGAACTCGCTTGCTGTTAAGATGACTGACATCATCTGGTCCACGCCAAAGGACATCCGTGGTACGGAGAAGGAAACGCTGACTAACCGTAACACGCAAATTAAAATTACGGCAGATGGGGTAACGGGCTCTACCTGGTCGGGTAAGAAAAATGTCTTCTACAATCGCATGAAAGTCGAAGACTTGTTAGTGTTGATTGGTGACACGTTGGCGATCGGCCCATCCAACGAAACCTTGTATGCGGCCATTCCTGGACTGAACCAACGTTACGGTTTTGTTCTGGAAGAAGCTGACCTGCAGGACGCAGATATCGAGTGGAACGGTGATAAGACTGAAGGAACTGTGCGT…	0.151317	TRUE
194_hypothetical_protein	0	2	0.1441	0.0067	0.0466	207	0.931488	19.5972	1.01004	168.993	23	4	Enterobacteria phage SEGD1	23	187	AMR59793.1	ATGGCTATTTATCAACCTTCTAAAGACGTCCTGTTGGCAGCAGTGAACGCACAGAACTCGCTTGCTGTTAAGATGACTGACATCATCTGGTCCACGCCAAAGGACATCCGTGGTACGGAGAAGGAAACGCTGACTAACCGTAACACGCAAATTAAAATTACGGCAGATGGGGTAACGGGCTCTACCTGGTCGGGTAAGAAAAATGTCTTCTACAATCGCATGAAAGTCGAAGACTTGTTAGTGTTGATTGGTGACACGTTGGCGATCGGCCCATCCAACGAAACCTTGTATGCGGCCATTCCTGGACTGAACCAACGTTACGGTTTTGTTCTGGAAGAAGCTGACCTGCAGGACGCAGATATCGAGTGGAACGGTGATAAGACTGAAGGAACTGTGCGT…	0.151317	TRUE
195_hypothetical_protein	1	0	0.5408	0.02	0.0369	NA	NA	NA	NA	NA	23	4	Enterobacteria phage SEGD1	23	187	AMR59794.1	ATGATCAACTATGCTAAGCCGTCAAACGAGTTGGTCTTTGACCTCATTAACCGGGATAACCCAAACCTGCCTATTAAAGCGTCGCCGGCAAACTGCTACGTGGAGAAAGTGACACAGGTTCCCGTTAATGCAGCTTCCAACAACCGCAATACGTCGGCACGCTTGCGCGGTATTCAGGGTTCTGGATTTCGAGACGCAATCACCGTTTACTACGACCGTGTGAACTTAGCGCGGTTATTGCCGTGGGGTCCTTCTGTCCAGGCGCAGTTCGTCACGTTTGACGCGCCCAACCTCCACTCAGCCTTTTCGGTGCTCTTGGATACTTACGGAGTAAACTTCTCTGCAATCGATATCTATAACCTCCCACTGGCGGGTCCCAATACCCCAAATTACAGCAAT…	0.301333	FALSE
195_hypothetical_protein	1	2	0.001	0	0.0222	NA	NA	NA	NA	NA	23	4	Enterobacteria phage SEGD1	23	187	AMR59794.1	ATGATCAACTATGCTAAGCCGTCAAACGAGTTGGTCTTTGACCTCATTAACCGGGATAACCCAAACCTGCCTATTAAAGCGTCGCCGGCAAACTGCTACGTGGAGAAAGTGACACAGGTTCCCGTTAATGCAGCTTCCAACAACCGCAATACGTCGGCACGCTTGCGCGGTATTCAGGGTTCTGGATTTCGAGACGCAATCACCGTTTACTACGACCGTGTGAACTTAGCGCGGTTATTGCCGTGGGGTCCTTCTGTCCAGGCGCAGTTCGTCACGTTTGACGCGCCCAACCTCCACTCAGCCTTTTCGGTGCTCTTGGATACTTACGGAGTAAACTTCTCTGCAATCGATATCTATAACCTCCCACTGGCGGGTCCCAATACCCCAAATTACAGCAAT…	0.301333	FALSE
195_hypothetical_protein	1	22	0.3401	0.0178	0.0524	NA	NA	NA	NA	NA	23	4	Enterobacteria phage SEGD1	23	187	AMR59794.1	ATGATCAACTATGCTAAGCCGTCAAACGAGTTGGTCTTTGACCTCATTAACCGGGATAACCCAAACCTGCCTATTAAAGCGTCGCCGGCAAACTGCTACGTGGAGAAAGTGACACAGGTTCCCGTTAATGCAGCTTCCAACAACCGCAATACGTCGGCACGCTTGCGCGGTATTCAGGGTTCTGGATTTCGAGACGCAATCACCGTTTACTACGACCGTGTGAACTTAGCGCGGTTATTGCCGTGGGGTCCTTCTGTCCAGGCGCAGTTCGTCACGTTTGACGCGCCCAACCTCCACTCAGCCTTTTCGGTGCTCTTGGATACTTACGGAGTAAACTTCTCTGCAATCGATATCTATAACCTCCCACTGGCGGGTCCCAATACCCCAAATTACAGCAAT…	0.301333	FALSE
195_hypothetical_protein	0	2	0.4907	0.0201	0.0409	NA	NA	NA	NA	NA	23	4	Enterobacteria phage SEGD1	23	187	AMR59794.1	ATGATCAACTATGCTAAGCCGTCAAACGAGTTGGTCTTTGACCTCATTAACCGGGATAACCCAAACCTGCCTATTAAAGCGTCGCCGGCAAACTGCTACGTGGAGAAAGTGACACAGGTTCCCGTTAATGCAGCTTCCAACAACCGCAATACGTCGGCACGCTTGCGCGGTATTCAGGGTTCTGGATTTCGAGACGCAATCACCGTTTACTACGACCGTGTGAACTTAGCGCGGTTATTGCCGTGGGGTCCTTCTGTCCAGGCGCAGTTCGTCACGTTTGACGCGCCCAACCTCCACTCAGCCTTTTCGGTGCTCTTGGATACTTACGGAGTAAACTTCTCTGCAATCGATATCTATAACCTCCCACTGGCGGGTCCCAATACCCCAAATTACAGCAAT…	0.301333	FALSE
195_hypothetical_protein	0	22	0.0618	0.0016	0.0258	NA	NA	NA	NA	NA	23	4	Enterobacteria phage SEGD1	23	187	AMR59794.1	ATGATCAACTATGCTAAGCCGTCAAACGAGTTGGTCTTTGACCTCATTAACCGGGATAACCCAAACCTGCCTATTAAAGCGTCGCCGGCAAACTGCTACGTGGAGAAAGTGACACAGGTTCCCGTTAATGCAGCTTCCAACAACCGCAATACGTCGGCACGCTTGCGCGGTATTCAGGGTTCTGGATTTCGAGACGCAATCACCGTTTACTACGACCGTGTGAACTTAGCGCGGTTATTGCCGTGGGGTCCTTCTGTCCAGGCGCAGTTCGTCACGTTTGACGCGCCCAACCTCCACTCAGCCTTTTCGGTGCTCTTGGATACTTACGGAGTAAACTTCTCTGCAATCGATATCTATAACCTCCCACTGGCGGGTCCCAATACCCCAAATTACAGCAAT…	0.301333	FALSE
195_hypothetical_protein	2	22	0.3736	0.0179	0.0478	NA	NA	NA	NA	NA	23	4	Enterobacteria phage SEGD1	23	187	AMR59794.1	ATGATCAACTATGCTAAGCCGTCAAACGAGTTGGTCTTTGACCTCATTAACCGGGATAACCCAAACCTGCCTATTAAAGCGTCGCCGGCAAACTGCTACGTGGAGAAAGTGACACAGGTTCCCGTTAATGCAGCTTCCAACAACCGCAATACGTCGGCACGCTTGCGCGGTATTCAGGGTTCTGGATTTCGAGACGCAATCACCGTTTACTACGACCGTGTGAACTTAGCGCGGTTATTGCCGTGGGGTCCTTCTGTCCAGGCGCAGTTCGTCACGTTTGACGCGCCCAACCTCCACTCAGCCTTTTCGGTGCTCTTGGATACTTACGGAGTAAACTTCTCTGCAATCGATATCTATAACCTCCCACTGGCGGGTCCCAATACCCCAAATTACAGCAAT…	0.301333	FALSE
196_putative_virion_stru	1	0	0.2365	0.0078	0.033	124	0.903267	12.7598	1.00454	264.285	23	4	Enterobacteria phage SEGD1	23	187	AMR59795.1	ATGCTATTTTACTCGAAGGAGTCGGCACTGCTTGTATACGACCAAGTCAATCGGGATAACCCTGATTTAGTTGTTAAGCTGACGCCGGCTATCGCTGCTTTAACCAGTGGCCCAACTTCAGTTACGTTAAACCAACGTAACACCAAAGCTGTTTTCACCGGGTATCCAGGGACAGGTGTACAAGGTAATGTTACCGTGTACTACGACCGGATTAACCTGGCCACTTTATTTAATTTTGTGCCGACTGTGGCTATCAAAGATACAGTCTTAACGGTACGAGACGCGCTACCTGCAATAAACGACGCATTGGGGCTTACATTAGTTGCTTCTGATTTGCAGTCACCTGACGCAAGTTTACCTAAACCGAGCGTTTCGCCGCAGACGTTGAAATTAAATATC…	0.247833	TRUE
196_putative_virion_stru	1	2	0.1851	0.0108	0.0583	124	0.903267	12.7598	1.00454	264.285	23	4	Enterobacteria phage SEGD1	23	187	AMR59795.1	ATGCTATTTTACTCGAAGGAGTCGGCACTGCTTGTATACGACCAAGTCAATCGGGATAACCCTGATTTAGTTGTTAAGCTGACGCCGGCTATCGCTGCTTTAACCAGTGGCCCAACTTCAGTTACGTTAAACCAACGTAACACCAAAGCTGTTTTCACCGGGTATCCAGGGACAGGTGTACAAGGTAATGTTACCGTGTACTACGACCGGATTAACCTGGCCACTTTATTTAATTTTGTGCCGACTGTGGCTATCAAAGATACAGTCTTAACGGTACGAGACGCGCTACCTGCAATAAACGACGCATTGGGGCTTACATTAGTTGCTTCTGATTTGCAGTCACCTGACGCAAGTTTACCTAAACCGAGCGTTTCGCCGCAGACGTTGAAATTAAATATC…	0.247833	TRUE
196_putative_virion_stru	1	22	0.237	0.0078	0.0329	124	0.903267	12.7598	1.00454	264.285	23	4	Enterobacteria phage SEGD1	23	187	AMR59795.1	ATGCTATTTTACTCGAAGGAGTCGGCACTGCTTGTATACGACCAAGTCAATCGGGATAACCCTGATTTAGTTGTTAAGCTGACGCCGGCTATCGCTGCTTTAACCAGTGGCCCAACTTCAGTTACGTTAAACCAACGTAACACCAAAGCTGTTTTCACCGGGTATCCAGGGACAGGTGTACAAGGTAATGTTACCGTGTACTACGACCGGATTAACCTGGCCACTTTATTTAATTTTGTGCCGACTGTGGCTATCAAAGATACAGTCTTAACGGTACGAGACGCGCTACCTGCAATAAACGACGCATTGGGGCTTACATTAGTTGCTTCTGATTTGCAGTCACCTGACGCAAGTTTACCTAAACCGAGCGTTTCGCCGCAGACGTTGAAATTAAATATC…	0.247833	TRUE
196_putative_virion_stru	0	2	0.2043	0.0084	0.0412	124	0.903267	12.7598	1.00454	264.285	23	4	Enterobacteria phage SEGD1	23	187	AMR59795.1	ATGCTATTTTACTCGAAGGAGTCGGCACTGCTTGTATACGACCAAGTCAATCGGGATAACCCTGATTTAGTTGTTAAGCTGACGCCGGCTATCGCTGCTTTAACCAGTGGCCCAACTTCAGTTACGTTAAACCAACGTAACACCAAAGCTGTTTTCACCGGGTATCCAGGGACAGGTGTACAAGGTAATGTTACCGTGTACTACGACCGGATTAACCTGGCCACTTTATTTAATTTTGTGCCGACTGTGGCTATCAAAGATACAGTCTTAACGGTACGAGACGCGCTACCTGCAATAAACGACGCATTGGGGCTTACATTAGTTGCTTCTGATTTGCAGTCACCTGACGCAAGTTTACCTAAACCGAGCGTTTCGCCGCAGACGTTGAAATTAAATATC…	0.247833	TRUE
196_putative_virion_stru	0	22	0.4048	0.0046	0.0114	124	0.903267	12.7598	1.00454	264.285	23	4	Enterobacteria phage SEGD1	23	187	AMR59795.1	ATGCTATTTTACTCGAAGGAGTCGGCACTGCTTGTATACGACCAAGTCAATCGGGATAACCCTGATTTAGTTGTTAAGCTGACGCCGGCTATCGCTGCTTTAACCAGTGGCCCAACTTCAGTTACGTTAAACCAACGTAACACCAAAGCTGTTTTCACCGGGTATCCAGGGACAGGTGTACAAGGTAATGTTACCGTGTACTACGACCGGATTAACCTGGCCACTTTATTTAATTTTGTGCCGACTGTGGCTATCAAAGATACAGTCTTAACGGTACGAGACGCGCTACCTGCAATAAACGACGCATTGGGGCTTACATTAGTTGCTTCTGATTTGCAGTCACCTGACGCAAGTTTACCTAAACCGAGCGTTTCGCCGCAGACGTTGAAATTAAATATC…	0.247833	TRUE
196_putative_virion_stru	2	22	0.2193	0.0108	0.049	124	0.903267	12.7598	1.00454	264.285	23	4	Enterobacteria phage SEGD1	23	187	AMR59795.1	ATGCTATTTTACTCGAAGGAGTCGGCACTGCTTGTATACGACCAAGTCAATCGGGATAACCCTGATTTAGTTGTTAAGCTGACGCCGGCTATCGCTGCTTTAACCAGTGGCCCAACTTCAGTTACGTTAAACCAACGTAACACCAAAGCTGTTTTCACCGGGTATCCAGGGACAGGTGTACAAGGTAATGTTACCGTGTACTACGACCGGATTAACCTGGCCACTTTATTTAATTTTGTGCCGACTGTGGCTATCAAAGATACAGTCTTAACGGTACGAGACGCGCTACCTGCAATAAACGACGCATTGGGGCTTACATTAGTTGCTTCTGATTTGCAGTCACCTGACGCAAGTTTACCTAAACCGAGCGTTTCGCCGCAGACGTTGAAATTAAATATC…	0.247833	TRUE
196_putative_virion_stru	1	0	0.2365	0.0078	0.033	337	0.944769	23.3748	1.00957	174.375	23	4	Enterobacteria phage SEGD1	23	187	AMR59795.1	ATGCTATTTTACTCGAAGGAGTCGGCACTGCTTGTATACGACCAAGTCAATCGGGATAACCCTGATTTAGTTGTTAAGCTGACGCCGGCTATCGCTGCTTTAACCAGTGGCCCAACTTCAGTTACGTTAAACCAACGTAACACCAAAGCTGTTTTCACCGGGTATCCAGGGACAGGTGTACAAGGTAATGTTACCGTGTACTACGACCGGATTAACCTGGCCACTTTATTTAATTTTGTGCCGACTGTGGCTATCAAAGATACAGTCTTAACGGTACGAGACGCGCTACCTGCAATAAACGACGCATTGGGGCTTACATTAGTTGCTTCTGATTTGCAGTCACCTGACGCAAGTTTACCTAAACCGAGCGTTTCGCCGCAGACGTTGAAATTAAATATC…	0.247833	TRUE
196_putative_virion_stru	1	2	0.1851	0.0108	0.0583	337	0.944769	23.3748	1.00957	174.375	23	4	Enterobacteria phage SEGD1	23	187	AMR59795.1	ATGCTATTTTACTCGAAGGAGTCGGCACTGCTTGTATACGACCAAGTCAATCGGGATAACCCTGATTTAGTTGTTAAGCTGACGCCGGCTATCGCTGCTTTAACCAGTGGCCCAACTTCAGTTACGTTAAACCAACGTAACACCAAAGCTGTTTTCACCGGGTATCCAGGGACAGGTGTACAAGGTAATGTTACCGTGTACTACGACCGGATTAACCTGGCCACTTTATTTAATTTTGTGCCGACTGTGGCTATCAAAGATACAGTCTTAACGGTACGAGACGCGCTACCTGCAATAAACGACGCATTGGGGCTTACATTAGTTGCTTCTGATTTGCAGTCACCTGACGCAAGTTTACCTAAACCGAGCGTTTCGCCGCAGACGTTGAAATTAAATATC…	0.247833	TRUE
196_putative_virion_stru	1	22	0.237	0.0078	0.0329	337	0.944769	23.3748	1.00957	174.375	23	4	Enterobacteria phage SEGD1	23	187	AMR59795.1	ATGCTATTTTACTCGAAGGAGTCGGCACTGCTTGTATACGACCAAGTCAATCGGGATAACCCTGATTTAGTTGTTAAGCTGACGCCGGCTATCGCTGCTTTAACCAGTGGCCCAACTTCAGTTACGTTAAACCAACGTAACACCAAAGCTGTTTTCACCGGGTATCCAGGGACAGGTGTACAAGGTAATGTTACCGTGTACTACGACCGGATTAACCTGGCCACTTTATTTAATTTTGTGCCGACTGTGGCTATCAAAGATACAGTCTTAACGGTACGAGACGCGCTACCTGCAATAAACGACGCATTGGGGCTTACATTAGTTGCTTCTGATTTGCAGTCACCTGACGCAAGTTTACCTAAACCGAGCGTTTCGCCGCAGACGTTGAAATTAAATATC…	0.247833	TRUE
196_putative_virion_stru	0	2	0.2043	0.0084	0.0412	337	0.944769	23.3748	1.00957	174.375	23	4	Enterobacteria phage SEGD1	23	187	AMR59795.1	ATGCTATTTTACTCGAAGGAGTCGGCACTGCTTGTATACGACCAAGTCAATCGGGATAACCCTGATTTAGTTGTTAAGCTGACGCCGGCTATCGCTGCTTTAACCAGTGGCCCAACTTCAGTTACGTTAAACCAACGTAACACCAAAGCTGTTTTCACCGGGTATCCAGGGACAGGTGTACAAGGTAATGTTACCGTGTACTACGACCGGATTAACCTGGCCACTTTATTTAATTTTGTGCCGACTGTGGCTATCAAAGATACAGTCTTAACGGTACGAGACGCGCTACCTGCAATAAACGACGCATTGGGGCTTACATTAGTTGCTTCTGATTTGCAGTCACCTGACGCAAGTTTACCTAAACCGAGCGTTTCGCCGCAGACGTTGAAATTAAATATC…	0.247833	TRUE
196_putative_virion_stru	0	22	0.4048	0.0046	0.0114	337	0.944769	23.3748	1.00957	174.375	23	4	Enterobacteria phage SEGD1	23	187	AMR59795.1	ATGCTATTTTACTCGAAGGAGTCGGCACTGCTTGTATACGACCAAGTCAATCGGGATAACCCTGATTTAGTTGTTAAGCTGACGCCGGCTATCGCTGCTTTAACCAGTGGCCCAACTTCAGTTACGTTAAACCAACGTAACACCAAAGCTGTTTTCACCGGGTATCCAGGGACAGGTGTACAAGGTAATGTTACCGTGTACTACGACCGGATTAACCTGGCCACTTTATTTAATTTTGTGCCGACTGTGGCTATCAAAGATACAGTCTTAACGGTACGAGACGCGCTACCTGCAATAAACGACGCATTGGGGCTTACATTAGTTGCTTCTGATTTGCAGTCACCTGACGCAAGTTTACCTAAACCGAGCGTTTCGCCGCAGACGTTGAAATTAAATATC…	0.247833	TRUE
196_putative_virion_stru	2	22	0.2193	0.0108	0.049	337	0.944769	23.3748	1.00957	174.375	23	4	Enterobacteria phage SEGD1	23	187	AMR59795.1	ATGCTATTTTACTCGAAGGAGTCGGCACTGCTTGTATACGACCAAGTCAATCGGGATAACCCTGATTTAGTTGTTAAGCTGACGCCGGCTATCGCTGCTTTAACCAGTGGCCCAACTTCAGTTACGTTAAACCAACGTAACACCAAAGCTGTTTTCACCGGGTATCCAGGGACAGGTGTACAAGGTAATGTTACCGTGTACTACGACCGGATTAACCTGGCCACTTTATTTAATTTTGTGCCGACTGTGGCTATCAAAGATACAGTCTTAACGGTACGAGACGCGCTACCTGCAATAAACGACGCATTGGGGCTTACATTAGTTGCTTCTGATTTGCAGTCACCTGACGCAAGTTTACCTAAACCGAGCGTTTCGCCGCAGACGTTGAAATTAAATATC…	0.247833	TRUE
196_putative_virion_stru	1	0	0.2365	0.0078	0.033	421	0.933382	19.1458	1.0078	197.933	23	4	Enterobacteria phage SEGD1	23	187	AMR59795.1	ATGCTATTTTACTCGAAGGAGTCGGCACTGCTTGTATACGACCAAGTCAATCGGGATAACCCTGATTTAGTTGTTAAGCTGACGCCGGCTATCGCTGCTTTAACCAGTGGCCCAACTTCAGTTACGTTAAACCAACGTAACACCAAAGCTGTTTTCACCGGGTATCCAGGGACAGGTGTACAAGGTAATGTTACCGTGTACTACGACCGGATTAACCTGGCCACTTTATTTAATTTTGTGCCGACTGTGGCTATCAAAGATACAGTCTTAACGGTACGAGACGCGCTACCTGCAATAAACGACGCATTGGGGCTTACATTAGTTGCTTCTGATTTGCAGTCACCTGACGCAAGTTTACCTAAACCGAGCGTTTCGCCGCAGACGTTGAAATTAAATATC…	0.247833	TRUE
196_putative_virion_stru	1	2	0.1851	0.0108	0.0583	421	0.933382	19.1458	1.0078	197.933	23	4	Enterobacteria phage SEGD1	23	187	AMR59795.1	ATGCTATTTTACTCGAAGGAGTCGGCACTGCTTGTATACGACCAAGTCAATCGGGATAACCCTGATTTAGTTGTTAAGCTGACGCCGGCTATCGCTGCTTTAACCAGTGGCCCAACTTCAGTTACGTTAAACCAACGTAACACCAAAGCTGTTTTCACCGGGTATCCAGGGACAGGTGTACAAGGTAATGTTACCGTGTACTACGACCGGATTAACCTGGCCACTTTATTTAATTTTGTGCCGACTGTGGCTATCAAAGATACAGTCTTAACGGTACGAGACGCGCTACCTGCAATAAACGACGCATTGGGGCTTACATTAGTTGCTTCTGATTTGCAGTCACCTGACGCAAGTTTACCTAAACCGAGCGTTTCGCCGCAGACGTTGAAATTAAATATC…	0.247833	TRUE
196_putative_virion_stru	1	22	0.237	0.0078	0.0329	421	0.933382	19.1458	1.0078	197.933	23	4	Enterobacteria phage SEGD1	23	187	AMR59795.1	ATGCTATTTTACTCGAAGGAGTCGGCACTGCTTGTATACGACCAAGTCAATCGGGATAACCCTGATTTAGTTGTTAAGCTGACGCCGGCTATCGCTGCTTTAACCAGTGGCCCAACTTCAGTTACGTTAAACCAACGTAACACCAAAGCTGTTTTCACCGGGTATCCAGGGACAGGTGTACAAGGTAATGTTACCGTGTACTACGACCGGATTAACCTGGCCACTTTATTTAATTTTGTGCCGACTGTGGCTATCAAAGATACAGTCTTAACGGTACGAGACGCGCTACCTGCAATAAACGACGCATTGGGGCTTACATTAGTTGCTTCTGATTTGCAGTCACCTGACGCAAGTTTACCTAAACCGAGCGTTTCGCCGCAGACGTTGAAATTAAATATC…	0.247833	TRUE
196_putative_virion_stru	0	2	0.2043	0.0084	0.0412	421	0.933382	19.1458	1.0078	197.933	23	4	Enterobacteria phage SEGD1	23	187	AMR59795.1	ATGCTATTTTACTCGAAGGAGTCGGCACTGCTTGTATACGACCAAGTCAATCGGGATAACCCTGATTTAGTTGTTAAGCTGACGCCGGCTATCGCTGCTTTAACCAGTGGCCCAACTTCAGTTACGTTAAACCAACGTAACACCAAAGCTGTTTTCACCGGGTATCCAGGGACAGGTGTACAAGGTAATGTTACCGTGTACTACGACCGGATTAACCTGGCCACTTTATTTAATTTTGTGCCGACTGTGGCTATCAAAGATACAGTCTTAACGGTACGAGACGCGCTACCTGCAATAAACGACGCATTGGGGCTTACATTAGTTGCTTCTGATTTGCAGTCACCTGACGCAAGTTTACCTAAACCGAGCGTTTCGCCGCAGACGTTGAAATTAAATATC…	0.247833	TRUE
196_putative_virion_stru	0	22	0.4048	0.0046	0.0114	421	0.933382	19.1458	1.0078	197.933	23	4	Enterobacteria phage SEGD1	23	187	AMR59795.1	ATGCTATTTTACTCGAAGGAGTCGGCACTGCTTGTATACGACCAAGTCAATCGGGATAACCCTGATTTAGTTGTTAAGCTGACGCCGGCTATCGCTGCTTTAACCAGTGGCCCAACTTCAGTTACGTTAAACCAACGTAACACCAAAGCTGTTTTCACCGGGTATCCAGGGACAGGTGTACAAGGTAATGTTACCGTGTACTACGACCGGATTAACCTGGCCACTTTATTTAATTTTGTGCCGACTGTGGCTATCAAAGATACAGTCTTAACGGTACGAGACGCGCTACCTGCAATAAACGACGCATTGGGGCTTACATTAGTTGCTTCTGATTTGCAGTCACCTGACGCAAGTTTACCTAAACCGAGCGTTTCGCCGCAGACGTTGAAATTAAATATC…	0.247833	TRUE
196_putative_virion_stru	2	22	0.2193	0.0108	0.049	421	0.933382	19.1458	1.0078	197.933	23	4	Enterobacteria phage SEGD1	23	187	AMR59795.1	ATGCTATTTTACTCGAAGGAGTCGGCACTGCTTGTATACGACCAAGTCAATCGGGATAACCCTGATTTAGTTGTTAAGCTGACGCCGGCTATCGCTGCTTTAACCAGTGGCCCAACTTCAGTTACGTTAAACCAACGTAACACCAAAGCTGTTTTCACCGGGTATCCAGGGACAGGTGTACAAGGTAATGTTACCGTGTACTACGACCGGATTAACCTGGCCACTTTATTTAATTTTGTGCCGACTGTGGCTATCAAAGATACAGTCTTAACGGTACGAGACGCGCTACCTGCAATAAACGACGCATTGGGGCTTACATTAGTTGCTTCTGATTTGCAGTCACCTGACGCAAGTTTACCTAAACCGAGCGTTTCGCCGCAGACGTTGAAATTAAATATC…	0.247833	TRUE
197_putative_virion_stru	1	0	0.2877	0.0151	0.0524	NA	NA	NA	NA	NA	22	3	Enterobacteria phage SEGD1	22	25	AMR59796.1	ATGTCTTTTACTTTGCGTTGGAAAAATCCAAACGTAATCCCTACGGTAGTAAAAATCTACCGTGATGTTAAAGATATCACACCAAGCGCTTTGCCTGAACCGATTGCAACGCTCTCAAATGGCGAGACAGAATGGCGTGATACCACCGCCACACCAGGCGCAACCTATTATTACCTTCTGACGGTATCCGCCAACGGTAAAACAGTGGCATCGTCTAGCCAGAAATATACTGTTGAGGTAAAACGCGGGATAGGCCCAATGACTATTCTAAACGGTAACGACCGTTTAGGGTTTATGGGTGAGGTTCCTTACGACGAACAATGGCTTCCGTCGCAAATGCCACCTGCATTTTTGGCGATGTTCCCTAATCTATTAACCGATCGCGTGGCGTTGTATAAA…	0.238833	FALSE
197_putative_virion_stru	1	21	0.2812	0.0136	0.0485	NA	NA	NA	NA	NA	22	3	Enterobacteria phage SEGD1	22	25	AMR59796.1	ATGTCTTTTACTTTGCGTTGGAAAAATCCAAACGTAATCCCTACGGTAGTAAAAATCTACCGTGATGTTAAAGATATCACACCAAGCGCTTTGCCTGAACCGATTGCAACGCTCTCAAATGGCGAGACAGAATGGCGTGATACCACCGCCACACCAGGCGCAACCTATTATTACCTTCTGACGGTATCCGCCAACGGTAAAACAGTGGCATCGTCTAGCCAGAAATATACTGTTGAGGTAAAACGCGGGATAGGCCCAATGACTATTCTAAACGGTAACGACCGTTTAGGGTTTATGGGTGAGGTTCCTTACGACGAACAATGGCTTCCGTCGCAAATGCCACCTGCATTTTTGGCGATGTTCCCTAATCTATTAACCGATCGCGTGGCGTTGTATAAA…	0.238833	FALSE
197_putative_virion_stru	0	21	0.1476	0.0015	0.0099	NA	NA	NA	NA	NA	22	3	Enterobacteria phage SEGD1	22	25	AMR59796.1	ATGTCTTTTACTTTGCGTTGGAAAAATCCAAACGTAATCCCTACGGTAGTAAAAATCTACCGTGATGTTAAAGATATCACACCAAGCGCTTTGCCTGAACCGATTGCAACGCTCTCAAATGGCGAGACAGAATGGCGTGATACCACCGCCACACCAGGCGCAACCTATTATTACCTTCTGACGGTATCCGCCAACGGTAAAACAGTGGCATCGTCTAGCCAGAAATATACTGTTGAGGTAAAACGCGGGATAGGCCCAATGACTATTCTAAACGGTAACGACCGTTTAGGGTTTATGGGTGAGGTTCCTTACGACGAACAATGGCTTCCGTCGCAAATGCCACCTGCATTTTTGGCGATGTTCCCTAATCTATTAACCGATCGCGTGGCGTTGTATAAA…	0.238833	FALSE
198_putative_virion_stru	1	0	0.144	0.04	0.2774	NA	NA	NA	NA	NA	23	4	Enterobacteria phage SEGD1	23	187	AMR59797.1	ATGACTATACGGTTAAGCTGGCCGTCCCAAGCCAGCAAAGGTCTTACCGCGATTGAAATCTACCGCAAGGAAGGTTGGAACGCAACAATCGACGTTTACAATCCAGGCACACCCCACGCAACTTTATCAGGCAACGCGGTAGAGTTCGTAGATAATATCGATACCCTGACGAAGAATACAACCTATCGTTATTGGGTAGCTGCTGTGAAGGACAGTGAACGACTTATCGGCAATCCGATTACGCAAGGATTCTATCCGGACACCGGGCCGGGTCCGCAAACAATCCTGCGTGGTGACTGGGCTTCAGGTTATTTCGGTACAGTACCGAATACAGAGTTCTTTAATACTGCCGAGTTAAAACTCATGTTAACTGCGCAGCAGGGAAACATGTTTGTCTAC…	0.0898667	FALSE
198_putative_virion_stru	1	2	0.0724	0.0514	0.7102	NA	NA	NA	NA	NA	23	4	Enterobacteria phage SEGD1	23	187	AMR59797.1	ATGACTATACGGTTAAGCTGGCCGTCCCAAGCCAGCAAAGGTCTTACCGCGATTGAAATCTACCGCAAGGAAGGTTGGAACGCAACAATCGACGTTTACAATCCAGGCACACCCCACGCAACTTTATCAGGCAACGCGGTAGAGTTCGTAGATAATATCGATACCCTGACGAAGAATACAACCTATCGTTATTGGGTAGCTGCTGTGAAGGACAGTGAACGACTTATCGGCAATCCGATTACGCAAGGATTCTATCCGGACACCGGGCCGGGTCCGCAAACAATCCTGCGTGGTGACTGGGCTTCAGGTTATTTCGGTACAGTACCGAATACAGAGTTCTTTAATACTGCCGAGTTAAAACTCATGTTAACTGCGCAGCAGGGAAACATGTTTGTCTAC…	0.0898667	FALSE
198_putative_virion_stru	1	22	0.1396	0.0401	0.287	NA	NA	NA	NA	NA	23	4	Enterobacteria phage SEGD1	23	187	AMR59797.1	ATGACTATACGGTTAAGCTGGCCGTCCCAAGCCAGCAAAGGTCTTACCGCGATTGAAATCTACCGCAAGGAAGGTTGGAACGCAACAATCGACGTTTACAATCCAGGCACACCCCACGCAACTTTATCAGGCAACGCGGTAGAGTTCGTAGATAATATCGATACCCTGACGAAGAATACAACCTATCGTTATTGGGTAGCTGCTGTGAAGGACAGTGAACGACTTATCGGCAATCCGATTACGCAAGGATTCTATCCGGACACCGGGCCGGGTCCGCAAACAATCCTGCGTGGTGACTGGGCTTCAGGTTATTTCGGTACAGTACCGAATACAGAGTTCTTTAATACTGCCGAGTTAAAACTCATGTTAACTGCGCAGCAGGGAAACATGTTTGTCTAC…	0.0898667	FALSE
198_putative_virion_stru	0	2	0.0902	0.0628	0.6958	NA	NA	NA	NA	NA	23	4	Enterobacteria phage SEGD1	23	187	AMR59797.1	ATGACTATACGGTTAAGCTGGCCGTCCCAAGCCAGCAAAGGTCTTACCGCGATTGAAATCTACCGCAAGGAAGGTTGGAACGCAACAATCGACGTTTACAATCCAGGCACACCCCACGCAACTTTATCAGGCAACGCGGTAGAGTTCGTAGATAATATCGATACCCTGACGAAGAATACAACCTATCGTTATTGGGTAGCTGCTGTGAAGGACAGTGAACGACTTATCGGCAATCCGATTACGCAAGGATTCTATCCGGACACCGGGCCGGGTCCGCAAACAATCCTGCGTGGTGACTGGGCTTCAGGTTATTTCGGTACAGTACCGAATACAGAGTTCTTTAATACTGCCGAGTTAAAACTCATGTTAACTGCGCAGCAGGGAAACATGTTTGTCTAC…	0.0898667	FALSE
198_putative_virion_stru	0	22	0.001	0	0.0059	NA	NA	NA	NA	NA	23	4	Enterobacteria phage SEGD1	23	187	AMR59797.1	ATGACTATACGGTTAAGCTGGCCGTCCCAAGCCAGCAAAGGTCTTACCGCGATTGAAATCTACCGCAAGGAAGGTTGGAACGCAACAATCGACGTTTACAATCCAGGCACACCCCACGCAACTTTATCAGGCAACGCGGTAGAGTTCGTAGATAATATCGATACCCTGACGAAGAATACAACCTATCGTTATTGGGTAGCTGCTGTGAAGGACAGTGAACGACTTATCGGCAATCCGATTACGCAAGGATTCTATCCGGACACCGGGCCGGGTCCGCAAACAATCCTGCGTGGTGACTGGGCTTCAGGTTATTTCGGTACAGTACCGAATACAGAGTTCTTTAATACTGCCGAGTTAAAACTCATGTTAACTGCGCAGCAGGGAAACATGTTTGTCTAC…	0.0898667	FALSE
198_putative_virion_stru	2	22	0.092	0.0627	0.6823	NA	NA	NA	NA	NA	23	4	Enterobacteria phage SEGD1	23	187	AMR59797.1	ATGACTATACGGTTAAGCTGGCCGTCCCAAGCCAGCAAAGGTCTTACCGCGATTGAAATCTACCGCAAGGAAGGTTGGAACGCAACAATCGACGTTTACAATCCAGGCACACCCCACGCAACTTTATCAGGCAACGCGGTAGAGTTCGTAGATAATATCGATACCCTGACGAAGAATACAACCTATCGTTATTGGGTAGCTGCTGTGAAGGACAGTGAACGACTTATCGGCAATCCGATTACGCAAGGATTCTATCCGGACACCGGGCCGGGTCCGCAAACAATCCTGCGTGGTGACTGGGCTTCAGGTTATTTCGGTACAGTACCGAATACAGAGTTCTTTAATACTGCCGAGTTAAAACTCATGTTAACTGCGCAGCAGGGAAACATGTTTGTCTAC…	0.0898667	FALSE
199_putative_virion_stru	0	2	0.3178	0.0096	0.0302	429	0.946916	21.8266	1.00037	465.906	23	5	Enterobacteria phage SEGD1	23	187	AMR59798.1	ATGGGGTTGTATACAGAACCTTCAATGGAACTGCTCTGCCAACAAATTGTGCGTGACAATCCCGGTTTAGCAGGAAAAATCACTGCTGACTCCATTGGGGTCAGGGGTGTTCCTGTTGCGAAAAACGTTAACGGACGAAACACACAGATTACGTTGGTAGGAAAACCCGGTAAAGGATTTGCTGGGGAAATAACGGTATATTACGACCGGTTGAATCTGGCCAGTCTGTTCAAGTCTGGCCCGAATACGGTGAGTATTCCACGTAGCGCACAAACCCATGCGGAAACGTTACCGGCGTTCAATGAATTGAACGGGTTGAACTTAACCGCGAGTGACATCACCAGTCCAAACGTTGCATTAATGAAATACGCTACGCCGGAAACTATAACTCTGACGGCG…	0.351175	TRUE
199_putative_virion_stru	1	0	0.2868	0.0041	0.0141	429	0.946916	21.8266	1.00037	465.906	23	5	Enterobacteria phage SEGD1	23	187	AMR59798.1	ATGGGGTTGTATACAGAACCTTCAATGGAACTGCTCTGCCAACAAATTGTGCGTGACAATCCCGGTTTAGCAGGAAAAATCACTGCTGACTCCATTGGGGTCAGGGGTGTTCCTGTTGCGAAAAACGTTAACGGACGAAACACACAGATTACGTTGGTAGGAAAACCCGGTAAAGGATTTGCTGGGGAAATAACGGTATATTACGACCGGTTGAATCTGGCCAGTCTGTTCAAGTCTGGCCCGAATACGGTGAGTATTCCACGTAGCGCACAAACCCATGCGGAAACGTTACCGGCGTTCAATGAATTGAACGGGTTGAACTTAACCGCGAGTGACATCACCAGTCCAAACGTTGCATTAATGAAATACGCTACGCCGGAAACTATAACTCTGACGGCG…	0.351175	TRUE
199_putative_virion_stru	0	21	0.3422	0.0105	0.0306	429	0.946916	21.8266	1.00037	465.906	23	5	Enterobacteria phage SEGD1	23	187	AMR59798.1	ATGGGGTTGTATACAGAACCTTCAATGGAACTGCTCTGCCAACAAATTGTGCGTGACAATCCCGGTTTAGCAGGAAAAATCACTGCTGACTCCATTGGGGTCAGGGGTGTTCCTGTTGCGAAAAACGTTAACGGACGAAACACACAGATTACGTTGGTAGGAAAACCCGGTAAAGGATTTGCTGGGGAAATAACGGTATATTACGACCGGTTGAATCTGGCCAGTCTGTTCAAGTCTGGCCCGAATACGGTGAGTATTCCACGTAGCGCACAAACCCATGCGGAAACGTTACCGGCGTTCAATGAATTGAACGGGTTGAACTTAACCGCGAGTGACATCACCAGTCCAAACGTTGCATTAATGAAATACGCTACGCCGGAAACTATAACTCTGACGGCG…	0.351175	TRUE
199_putative_virion_stru	1	22	0.4836	0.007	0.0145	429	0.946916	21.8266	1.00037	465.906	23	5	Enterobacteria phage SEGD1	23	187	AMR59798.1	ATGGGGTTGTATACAGAACCTTCAATGGAACTGCTCTGCCAACAAATTGTGCGTGACAATCCCGGTTTAGCAGGAAAAATCACTGCTGACTCCATTGGGGTCAGGGGTGTTCCTGTTGCGAAAAACGTTAACGGACGAAACACACAGATTACGTTGGTAGGAAAACCCGGTAAAGGATTTGCTGGGGAAATAACGGTATATTACGACCGGTTGAATCTGGCCAGTCTGTTCAAGTCTGGCCCGAATACGGTGAGTATTCCACGTAGCGCACAAACCCATGCGGAAACGTTACCGGCGTTCAATGAATTGAACGGGTTGAACTTAACCGCGAGTGACATCACCAGTCCAAACGTTGCATTAATGAAATACGCTACGCCGGAAACTATAACTCTGACGGCG…	0.351175	TRUE
199_putative_virion_stru	21	22	0.4402	0.0134	0.0305	429	0.946916	21.8266	1.00037	465.906	23	5	Enterobacteria phage SEGD1	23	187	AMR59798.1	ATGGGGTTGTATACAGAACCTTCAATGGAACTGCTCTGCCAACAAATTGTGCGTGACAATCCCGGTTTAGCAGGAAAAATCACTGCTGACTCCATTGGGGTCAGGGGTGTTCCTGTTGCGAAAAACGTTAACGGACGAAACACACAGATTACGTTGGTAGGAAAACCCGGTAAAGGATTTGCTGGGGAAATAACGGTATATTACGACCGGTTGAATCTGGCCAGTCTGTTCAAGTCTGGCCCGAATACGGTGAGTATTCCACGTAGCGCACAAACCCATGCGGAAACGTTACCGGCGTTCAATGAATTGAACGGGTTGAACTTAACCGCGAGTGACATCACCAGTCCAAACGTTGCATTAATGAAATACGCTACGCCGGAAACTATAACTCTGACGGCG…	0.351175	TRUE
199_putative_virion_stru	1	2	0.2485	0.0074	0.0299	429	0.946916	21.8266	1.00037	465.906	23	5	Enterobacteria phage SEGD1	23	187	AMR59798.1	ATGGGGTTGTATACAGAACCTTCAATGGAACTGCTCTGCCAACAAATTGTGCGTGACAATCCCGGTTTAGCAGGAAAAATCACTGCTGACTCCATTGGGGTCAGGGGTGTTCCTGTTGCGAAAAACGTTAACGGACGAAACACACAGATTACGTTGGTAGGAAAACCCGGTAAAGGATTTGCTGGGGAAATAACGGTATATTACGACCGGTTGAATCTGGCCAGTCTGTTCAAGTCTGGCCCGAATACGGTGAGTATTCCACGTAGCGCACAAACCCATGCGGAAACGTTACCGGCGTTCAATGAATTGAACGGGTTGAACTTAACCGCGAGTGACATCACCAGTCCAAACGTTGCATTAATGAAATACGCTACGCCGGAAACTATAACTCTGACGGCG…	0.351175	TRUE
199_putative_virion_stru	2	22	0.4163	0.0125	0.0301	429	0.946916	21.8266	1.00037	465.906	23	5	Enterobacteria phage SEGD1	23	187	AMR59798.1	ATGGGGTTGTATACAGAACCTTCAATGGAACTGCTCTGCCAACAAATTGTGCGTGACAATCCCGGTTTAGCAGGAAAAATCACTGCTGACTCCATTGGGGTCAGGGGTGTTCCTGTTGCGAAAAACGTTAACGGACGAAACACACAGATTACGTTGGTAGGAAAACCCGGTAAAGGATTTGCTGGGGAAATAACGGTATATTACGACCGGTTGAATCTGGCCAGTCTGTTCAAGTCTGGCCCGAATACGGTGAGTATTCCACGTAGCGCACAAACCCATGCGGAAACGTTACCGGCGTTCAATGAATTGAACGGGTTGAACTTAACCGCGAGTGACATCACCAGTCCAAACGTTGCATTAATGAAATACGCTACGCCGGAAACTATAACTCTGACGGCG…	0.351175	TRUE
199_putative_virion_stru	1	21	0.274	0.0083	0.0304	429	0.946916	21.8266	1.00037	465.906	23	5	Enterobacteria phage SEGD1	23	187	AMR59798.1	ATGGGGTTGTATACAGAACCTTCAATGGAACTGCTCTGCCAACAAATTGTGCGTGACAATCCCGGTTTAGCAGGAAAAATCACTGCTGACTCCATTGGGGTCAGGGGTGTTCCTGTTGCGAAAAACGTTAACGGACGAAACACACAGATTACGTTGGTAGGAAAACCCGGTAAAGGATTTGCTGGGGAAATAACGGTATATTACGACCGGTTGAATCTGGCCAGTCTGTTCAAGTCTGGCCCGAATACGGTGAGTATTCCACGTAGCGCACAAACCCATGCGGAAACGTTACCGGCGTTCAATGAATTGAACGGGTTGAACTTAACCGCGAGTGACATCACCAGTCCAAACGTTGCATTAATGAAATACGCTACGCCGGAAACTATAACTCTGACGGCG…	0.351175	TRUE
200_hypothetical_protein	0	2	1.0177	0.0135	0.0132	NA	NA	NA	NA	NA	23	4	Enterobacteria phage SEGD1	23	187	AMR59799.1	ATGGCTTTTACAATTCGTTGGACGAACAATAACCCTGGGGCTTCGACCGTGAAGCTGTACCGCGACACCAAACCTCTGGTGCGTGCGGCATTACCTGAACCCCTGGCAACGTTCACTAACGGGGAAACTGAGTATACTGACCGAACAGCGATACTGGGGACAACGTATTACTACATGACCACCGTGACAGTGGGAAGTCGGACACTGTTCAGTCCGCAGAAATCAATTCTGATTCAGAACCGTCGCGGTATCGGCATCGTGGCTCCACAGTACGGTGATGACCGCTTTGCGTATTACGGGTACGTGACGTACGGTGAATTACCTAGCGCGGGTGATTATCCGCCAGGGTTTGTGGCCCTTTCTGGATACGACCCAACTGTTAAGCCGGGCTTGATGAAG…	0.444983	FALSE
200_hypothetical_protein	0	22	0.1366	0.0016	0.0116	NA	NA	NA	NA	NA	23	4	Enterobacteria phage SEGD1	23	187	AMR59799.1	ATGGCTTTTACAATTCGTTGGACGAACAATAACCCTGGGGCTTCGACCGTGAAGCTGTACCGCGACACCAAACCTCTGGTGCGTGCGGCATTACCTGAACCCCTGGCAACGTTCACTAACGGGGAAACTGAGTATACTGACCGAACAGCGATACTGGGGACAACGTATTACTACATGACCACCGTGACAGTGGGAAGTCGGACACTGTTCAGTCCGCAGAAATCAATTCTGATTCAGAACCGTCGCGGTATCGGCATCGTGGCTCCACAGTACGGTGATGACCGCTTTGCGTATTACGGGTACGTGACGTACGGTGAATTACCTAGCGCGGGTGATTATCCGCCAGGGTTTGTGGCCCTTTCTGGATACGACCCAACTGTTAAGCCGGGCTTGATGAAG…	0.444983	FALSE
200_hypothetical_protein	2	22	0.4566	0.0121	0.0264	NA	NA	NA	NA	NA	23	4	Enterobacteria phage SEGD1	23	187	AMR59799.1	ATGGCTTTTACAATTCGTTGGACGAACAATAACCCTGGGGCTTCGACCGTGAAGCTGTACCGCGACACCAAACCTCTGGTGCGTGCGGCATTACCTGAACCCCTGGCAACGTTCACTAACGGGGAAACTGAGTATACTGACCGAACAGCGATACTGGGGACAACGTATTACTACATGACCACCGTGACAGTGGGAAGTCGGACACTGTTCAGTCCGCAGAAATCAATTCTGATTCAGAACCGTCGCGGTATCGGCATCGTGGCTCCACAGTACGGTGATGACCGCTTTGCGTATTACGGGTACGTGACGTACGGTGAATTACCTAGCGCGGGTGATTATCCGCCAGGGTTTGTGGCCCTTTCTGGATACGACCCAACTGTTAAGCCGGGCTTGATGAAG…	0.444983	FALSE
200_hypothetical_protein	1	0	0.3681	0.006	0.0163	NA	NA	NA	NA	NA	23	4	Enterobacteria phage SEGD1	23	187	AMR59799.1	ATGGCTTTTACAATTCGTTGGACGAACAATAACCCTGGGGCTTCGACCGTGAAGCTGTACCGCGACACCAAACCTCTGGTGCGTGCGGCATTACCTGAACCCCTGGCAACGTTCACTAACGGGGAAACTGAGTATACTGACCGAACAGCGATACTGGGGACAACGTATTACTACATGACCACCGTGACAGTGGGAAGTCGGACACTGTTCAGTCCGCAGAAATCAATTCTGATTCAGAACCGTCGCGGTATCGGCATCGTGGCTCCACAGTACGGTGATGACCGCTTTGCGTATTACGGGTACGTGACGTACGGTGAATTACCTAGCGCGGGTGATTATCCGCCAGGGTTTGTGGCCCTTTCTGGATACGACCCAACTGTTAAGCCGGGCTTGATGAAG…	0.444983	FALSE
200_hypothetical_protein	1	2	0.5357	0.0132	0.0246	NA	NA	NA	NA	NA	23	4	Enterobacteria phage SEGD1	23	187	AMR59799.1	ATGGCTTTTACAATTCGTTGGACGAACAATAACCCTGGGGCTTCGACCGTGAAGCTGTACCGCGACACCAAACCTCTGGTGCGTGCGGCATTACCTGAACCCCTGGCAACGTTCACTAACGGGGAAACTGAGTATACTGACCGAACAGCGATACTGGGGACAACGTATTACTACATGACCACCGTGACAGTGGGAAGTCGGACACTGTTCAGTCCGCAGAAATCAATTCTGATTCAGAACCGTCGCGGTATCGGCATCGTGGCTCCACAGTACGGTGATGACCGCTTTGCGTATTACGGGTACGTGACGTACGGTGAATTACCTAGCGCGGGTGATTATCCGCCAGGGTTTGTGGCCCTTTCTGGATACGACCCAACTGTTAAGCCGGGCTTGATGAAG…	0.444983	FALSE
200_hypothetical_protein	1	22	0.1552	0.0045	0.0292	NA	NA	NA	NA	NA	23	4	Enterobacteria phage SEGD1	23	187	AMR59799.1	ATGGCTTTTACAATTCGTTGGACGAACAATAACCCTGGGGCTTCGACCGTGAAGCTGTACCGCGACACCAAACCTCTGGTGCGTGCGGCATTACCTGAACCCCTGGCAACGTTCACTAACGGGGAAACTGAGTATACTGACCGAACAGCGATACTGGGGACAACGTATTACTACATGACCACCGTGACAGTGGGAAGTCGGACACTGTTCAGTCCGCAGAAATCAATTCTGATTCAGAACCGTCGCGGTATCGGCATCGTGGCTCCACAGTACGGTGATGACCGCTTTGCGTATTACGGGTACGTGACGTACGGTGAATTACCTAGCGCGGGTGATTATCCGCCAGGGTTTGTGGCCCTTTCTGGATACGACCCAACTGTTAAGCCGGGCTTGATGAAG…	0.444983	FALSE
201_putative_virion_stru	1	11	0.3829	0.0204	0.0533	271	0.978322	57.0298	1.00829	190.693	22	8	Enterobacteria phage SEGD1	22	25	AMR59800.1	ATGCCTATTACATTAAACTTTGCACAACGGAAGCCACAGGCGCTCGATAACATTGAAATCTATCGCAAGACGCCGGGCAACGCCACCATTGATGTTAATGCACCGGGAACGCCTCTGGCAACCCTTCCGGGTGACGCTACATCGTACGAAGACAACGCTGTGGAAAACAACACCACTTACCGTTATTGGATAGCTGCGGTTAAAGACGGTGAGCGTGTCTTCAACACCCCTACCGCCCAAGGGTTCTTTTTAGACACCGGGCCTGGCCCCCAGAAACTGTTATACGGCGACTGGCACGCTGGATACTTTGGAACAGTAACGCCAGCAGAGTTATTCACTAACACGGAACTGAACGGCCTCGTGGTGAATATGTTCAGTTCCGCCGTTGGTGCCTGGCAT…	0.478261	TRUE
201_putative_virion_stru	20	21	0.3591	0.0096	0.0268	271	0.978322	57.0298	1.00829	190.693	22	8	Enterobacteria phage SEGD1	22	25	AMR59800.1	ATGCCTATTACATTAAACTTTGCACAACGGAAGCCACAGGCGCTCGATAACATTGAAATCTATCGCAAGACGCCGGGCAACGCCACCATTGATGTTAATGCACCGGGAACGCCTCTGGCAACCCTTCCGGGTGACGCTACATCGTACGAAGACAACGCTGTGGAAAACAACACCACTTACCGTTATTGGATAGCTGCGGTTAAAGACGGTGAGCGTGTCTTCAACACCCCTACCGCCCAAGGGTTCTTTTTAGACACCGGGCCTGGCCCCCAGAAACTGTTATACGGCGACTGGCACGCTGGATACTTTGGAACAGTAACGCCAGCAGAGTTATTCACTAACACGGAACTGAACGGCCTCGTGGTGAATATGTTCAGTTCCGCCGTTGGTGCCTGGCAT…	0.478261	TRUE
201_putative_virion_stru	1	15	0.3998	0.0206	0.0516	271	0.978322	57.0298	1.00829	190.693	22	8	Enterobacteria phage SEGD1	22	25	AMR59800.1	ATGCCTATTACATTAAACTTTGCACAACGGAAGCCACAGGCGCTCGATAACATTGAAATCTATCGCAAGACGCCGGGCAACGCCACCATTGATGTTAATGCACCGGGAACGCCTCTGGCAACCCTTCCGGGTGACGCTACATCGTACGAAGACAACGCTGTGGAAAACAACACCACTTACCGTTATTGGATAGCTGCGGTTAAAGACGGTGAGCGTGTCTTCAACACCCCTACCGCCCAAGGGTTCTTTTTAGACACCGGGCCTGGCCCCCAGAAACTGTTATACGGCGACTGGCACGCTGGATACTTTGGAACAGTAACGCCAGCAGAGTTATTCACTAACACGGAACTGAACGGCCTCGTGGTGAATATGTTCAGTTCCGCCGTTGGTGCCTGGCAT…	0.478261	TRUE
201_putative_virion_stru	1	2	0.3821	0.0204	0.0533	271	0.978322	57.0298	1.00829	190.693	22	8	Enterobacteria phage SEGD1	22	25	AMR59800.1	ATGCCTATTACATTAAACTTTGCACAACGGAAGCCACAGGCGCTCGATAACATTGAAATCTATCGCAAGACGCCGGGCAACGCCACCATTGATGTTAATGCACCGGGAACGCCTCTGGCAACCCTTCCGGGTGACGCTACATCGTACGAAGACAACGCTGTGGAAAACAACACCACTTACCGTTATTGGATAGCTGCGGTTAAAGACGGTGAGCGTGTCTTCAACACCCCTACCGCCCAAGGGTTCTTTTTAGACACCGGGCCTGGCCCCCAGAAACTGTTATACGGCGACTGGCACGCTGGATACTTTGGAACAGTAACGCCAGCAGAGTTATTCACTAACACGGAACTGAACGGCCTCGTGGTGAATATGTTCAGTTCCGCCGTTGGTGCCTGGCAT…	0.478261	TRUE
201_putative_virion_stru	15	21	0.4307	0.0114	0.0264	271	0.978322	57.0298	1.00829	190.693	22	8	Enterobacteria phage SEGD1	22	25	AMR59800.1	ATGCCTATTACATTAAACTTTGCACAACGGAAGCCACAGGCGCTCGATAACATTGAAATCTATCGCAAGACGCCGGGCAACGCCACCATTGATGTTAATGCACCGGGAACGCCTCTGGCAACCCTTCCGGGTGACGCTACATCGTACGAAGACAACGCTGTGGAAAACAACACCACTTACCGTTATTGGATAGCTGCGGTTAAAGACGGTGAGCGTGTCTTCAACACCCCTACCGCCCAAGGGTTCTTTTTAGACACCGGGCCTGGCCCCCAGAAACTGTTATACGGCGACTGGCACGCTGGATACTTTGGAACAGTAACGCCAGCAGAGTTATTCACTAACACGGAACTGAACGGCCTCGTGGTGAATATGTTCAGTTCCGCCGTTGGTGCCTGGCAT…	0.478261	TRUE
201_putative_virion_stru	2	21	0.4	0.0111	0.0277	271	0.978322	57.0298	1.00829	190.693	22	8	Enterobacteria phage SEGD1	22	25	AMR59800.1	ATGCCTATTACATTAAACTTTGCACAACGGAAGCCACAGGCGCTCGATAACATTGAAATCTATCGCAAGACGCCGGGCAACGCCACCATTGATGTTAATGCACCGGGAACGCCTCTGGCAACCCTTCCGGGTGACGCTACATCGTACGAAGACAACGCTGTGGAAAACAACACCACTTACCGTTATTGGATAGCTGCGGTTAAAGACGGTGAGCGTGTCTTCAACACCCCTACCGCCCAAGGGTTCTTTTTAGACACCGGGCCTGGCCCCCAGAAACTGTTATACGGCGACTGGCACGCTGGATACTTTGGAACAGTAACGCCAGCAGAGTTATTCACTAACACGGAACTGAACGGCCTCGTGGTGAATATGTTCAGTTCCGCCGTTGGTGCCTGGCAT…	0.478261	TRUE
201_putative_virion_stru	0	11	0.7228	0.0061	0.0085	271	0.978322	57.0298	1.00829	190.693	22	8	Enterobacteria phage SEGD1	22	25	AMR59800.1	ATGCCTATTACATTAAACTTTGCACAACGGAAGCCACAGGCGCTCGATAACATTGAAATCTATCGCAAGACGCCGGGCAACGCCACCATTGATGTTAATGCACCGGGAACGCCTCTGGCAACCCTTCCGGGTGACGCTACATCGTACGAAGACAACGCTGTGGAAAACAACACCACTTACCGTTATTGGATAGCTGCGGTTAAAGACGGTGAGCGTGTCTTCAACACCCCTACCGCCCAAGGGTTCTTTTTAGACACCGGGCCTGGCCCCCAGAAACTGTTATACGGCGACTGGCACGCTGGATACTTTGGAACAGTAACGCCAGCAGAGTTATTCACTAACACGGAACTGAACGGCCTCGTGGTGAATATGTTCAGTTCCGCCGTTGGTGCCTGGCAT…	0.478261	TRUE
201_putative_virion_stru	1	20	0.3594	0.0189	0.0526	271	0.978322	57.0298	1.00829	190.693	22	8	Enterobacteria phage SEGD1	22	25	AMR59800.1	ATGCCTATTACATTAAACTTTGCACAACGGAAGCCACAGGCGCTCGATAACATTGAAATCTATCGCAAGACGCCGGGCAACGCCACCATTGATGTTAATGCACCGGGAACGCCTCTGGCAACCCTTCCGGGTGACGCTACATCGTACGAAGACAACGCTGTGGAAAACAACACCACTTACCGTTATTGGATAGCTGCGGTTAAAGACGGTGAGCGTGTCTTCAACACCCCTACCGCCCAAGGGTTCTTTTTAGACACCGGGCCTGGCCCCCAGAAACTGTTATACGGCGACTGGCACGCTGGATACTTTGGAACAGTAACGCCAGCAGAGTTATTCACTAACACGGAACTGAACGGCCTCGTGGTGAATATGTTCAGTTCCGCCGTTGGTGCCTGGCAT…	0.478261	TRUE
201_putative_virion_stru	1	0	0.3373	0.0159	0.0471	271	0.978322	57.0298	1.00829	190.693	22	8	Enterobacteria phage SEGD1	22	25	AMR59800.1	ATGCCTATTACATTAAACTTTGCACAACGGAAGCCACAGGCGCTCGATAACATTGAAATCTATCGCAAGACGCCGGGCAACGCCACCATTGATGTTAATGCACCGGGAACGCCTCTGGCAACCCTTCCGGGTGACGCTACATCGTACGAAGACAACGCTGTGGAAAACAACACCACTTACCGTTATTGGATAGCTGCGGTTAAAGACGGTGAGCGTGTCTTCAACACCCCTACCGCCCAAGGGTTCTTTTTAGACACCGGGCCTGGCCCCCAGAAACTGTTATACGGCGACTGGCACGCTGGATACTTTGGAACAGTAACGCCAGCAGAGTTATTCACTAACACGGAACTGAACGGCCTCGTGGTGAATATGTTCAGTTCCGCCGTTGGTGCCTGGCAT…	0.478261	TRUE
201_putative_virion_stru	0	15	0.8542	0.0064	0.0075	271	0.978322	57.0298	1.00829	190.693	22	8	Enterobacteria phage SEGD1	22	25	AMR59800.1	ATGCCTATTACATTAAACTTTGCACAACGGAAGCCACAGGCGCTCGATAACATTGAAATCTATCGCAAGACGCCGGGCAACGCCACCATTGATGTTAATGCACCGGGAACGCCTCTGGCAACCCTTCCGGGTGACGCTACATCGTACGAAGACAACGCTGTGGAAAACAACACCACTTACCGTTATTGGATAGCTGCGGTTAAAGACGGTGAGCGTGTCTTCAACACCCCTACCGCCCAAGGGTTCTTTTTAGACACCGGGCCTGGCCCCCAGAAACTGTTATACGGCGACTGGCACGCTGGATACTTTGGAACAGTAACGCCAGCAGAGTTATTCACTAACACGGAACTGAACGGCCTCGTGGTGAATATGTTCAGTTCCGCCGTTGGTGCCTGGCAT…	0.478261	TRUE
201_putative_virion_stru	0	17	0.859	0.0064	0.0075	271	0.978322	57.0298	1.00829	190.693	22	8	Enterobacteria phage SEGD1	22	25	AMR59800.1	ATGCCTATTACATTAAACTTTGCACAACGGAAGCCACAGGCGCTCGATAACATTGAAATCTATCGCAAGACGCCGGGCAACGCCACCATTGATGTTAATGCACCGGGAACGCCTCTGGCAACCCTTCCGGGTGACGCTACATCGTACGAAGACAACGCTGTGGAAAACAACACCACTTACCGTTATTGGATAGCTGCGGTTAAAGACGGTGAGCGTGTCTTCAACACCCCTACCGCCCAAGGGTTCTTTTTAGACACCGGGCCTGGCCCCCAGAAACTGTTATACGGCGACTGGCACGCTGGATACTTTGGAACAGTAACGCCAGCAGAGTTATTCACTAACACGGAACTGAACGGCCTCGTGGTGAATATGTTCAGTTCCGCCGTTGGTGCCTGGCAT…	0.478261	TRUE
201_putative_virion_stru	17	21	0.4333	0.0114	0.0263	271	0.978322	57.0298	1.00829	190.693	22	8	Enterobacteria phage SEGD1	22	25	AMR59800.1	ATGCCTATTACATTAAACTTTGCACAACGGAAGCCACAGGCGCTCGATAACATTGAAATCTATCGCAAGACGCCGGGCAACGCCACCATTGATGTTAATGCACCGGGAACGCCTCTGGCAACCCTTCCGGGTGACGCTACATCGTACGAAGACAACGCTGTGGAAAACAACACCACTTACCGTTATTGGATAGCTGCGGTTAAAGACGGTGAGCGTGTCTTCAACACCCCTACCGCCCAAGGGTTCTTTTTAGACACCGGGCCTGGCCCCCAGAAACTGTTATACGGCGACTGGCACGCTGGATACTTTGGAACAGTAACGCCAGCAGAGTTATTCACTAACACGGAACTGAACGGCCTCGTGGTGAATATGTTCAGTTCCGCCGTTGGTGCCTGGCAT…	0.478261	TRUE
201_putative_virion_stru	0	21	0.29	0.0079	0.0274	271	0.978322	57.0298	1.00829	190.693	22	8	Enterobacteria phage SEGD1	22	25	AMR59800.1	ATGCCTATTACATTAAACTTTGCACAACGGAAGCCACAGGCGCTCGATAACATTGAAATCTATCGCAAGACGCCGGGCAACGCCACCATTGATGTTAATGCACCGGGAACGCCTCTGGCAACCCTTCCGGGTGACGCTACATCGTACGAAGACAACGCTGTGGAAAACAACACCACTTACCGTTATTGGATAGCTGCGGTTAAAGACGGTGAGCGTGTCTTCAACACCCCTACCGCCCAAGGGTTCTTTTTAGACACCGGGCCTGGCCCCCAGAAACTGTTATACGGCGACTGGCACGCTGGATACTTTGGAACAGTAACGCCAGCAGAGTTATTCACTAACACGGAACTGAACGGCCTCGTGGTGAATATGTTCAGTTCCGCCGTTGGTGCCTGGCAT…	0.478261	TRUE
201_putative_virion_stru	11	21	0.4004	0.0111	0.0277	271	0.978322	57.0298	1.00829	190.693	22	8	Enterobacteria phage SEGD1	22	25	AMR59800.1	ATGCCTATTACATTAAACTTTGCACAACGGAAGCCACAGGCGCTCGATAACATTGAAATCTATCGCAAGACGCCGGGCAACGCCACCATTGATGTTAATGCACCGGGAACGCCTCTGGCAACCCTTCCGGGTGACGCTACATCGTACGAAGACAACGCTGTGGAAAACAACACCACTTACCGTTATTGGATAGCTGCGGTTAAAGACGGTGAGCGTGTCTTCAACACCCCTACCGCCCAAGGGTTCTTTTTAGACACCGGGCCTGGCCCCCAGAAACTGTTATACGGCGACTGGCACGCTGGATACTTTGGAACAGTAACGCCAGCAGAGTTATTCACTAACACGGAACTGAACGGCCTCGTGGTGAATATGTTCAGTTCCGCCGTTGGTGCCTGGCAT…	0.478261	TRUE
201_putative_virion_stru	1	21	0.2816	0.0129	0.0457	271	0.978322	57.0298	1.00829	190.693	22	8	Enterobacteria phage SEGD1	22	25	AMR59800.1	ATGCCTATTACATTAAACTTTGCACAACGGAAGCCACAGGCGCTCGATAACATTGAAATCTATCGCAAGACGCCGGGCAACGCCACCATTGATGTTAATGCACCGGGAACGCCTCTGGCAACCCTTCCGGGTGACGCTACATCGTACGAAGACAACGCTGTGGAAAACAACACCACTTACCGTTATTGGATAGCTGCGGTTAAAGACGGTGAGCGTGTCTTCAACACCCCTACCGCCCAAGGGTTCTTTTTAGACACCGGGCCTGGCCCCCAGAAACTGTTATACGGCGACTGGCACGCTGGATACTTTGGAACAGTAACGCCAGCAGAGTTATTCACTAACACGGAACTGAACGGCCTCGTGGTGAATATGTTCAGTTCCGCCGTTGGTGCCTGGCAT…	0.478261	TRUE
201_putative_virion_stru	1	17	0.402	0.0207	0.0514	271	0.978322	57.0298	1.00829	190.693	22	8	Enterobacteria phage SEGD1	22	25	AMR59800.1	ATGCCTATTACATTAAACTTTGCACAACGGAAGCCACAGGCGCTCGATAACATTGAAATCTATCGCAAGACGCCGGGCAACGCCACCATTGATGTTAATGCACCGGGAACGCCTCTGGCAACCCTTCCGGGTGACGCTACATCGTACGAAGACAACGCTGTGGAAAACAACACCACTTACCGTTATTGGATAGCTGCGGTTAAAGACGGTGAGCGTGTCTTCAACACCCCTACCGCCCAAGGGTTCTTTTTAGACACCGGGCCTGGCCCCCAGAAACTGTTATACGGCGACTGGCACGCTGGATACTTTGGAACAGTAACGCCAGCAGAGTTATTCACTAACACGGAACTGAACGGCCTCGTGGTGAATATGTTCAGTTCCGCCGTTGGTGCCTGGCAT…	0.478261	TRUE
201_putative_virion_stru	0	2	0.7216	0.0061	0.0085	271	0.978322	57.0298	1.00829	190.693	22	8	Enterobacteria phage SEGD1	22	25	AMR59800.1	ATGCCTATTACATTAAACTTTGCACAACGGAAGCCACAGGCGCTCGATAACATTGAAATCTATCGCAAGACGCCGGGCAACGCCACCATTGATGTTAATGCACCGGGAACGCCTCTGGCAACCCTTCCGGGTGACGCTACATCGTACGAAGACAACGCTGTGGAAAACAACACCACTTACCGTTATTGGATAGCTGCGGTTAAAGACGGTGAGCGTGTCTTCAACACCCCTACCGCCCAAGGGTTCTTTTTAGACACCGGGCCTGGCCCCCAGAAACTGTTATACGGCGACTGGCACGCTGGATACTTTGGAACAGTAACGCCAGCAGAGTTATTCACTAACACGGAACTGAACGGCCTCGTGGTGAATATGTTCAGTTCCGCCGTTGGTGCCTGGCAT…	0.478261	TRUE
201_putative_virion_stru	0	20	0.5925	0.0047	0.0079	271	0.978322	57.0298	1.00829	190.693	22	8	Enterobacteria phage SEGD1	22	25	AMR59800.1	ATGCCTATTACATTAAACTTTGCACAACGGAAGCCACAGGCGCTCGATAACATTGAAATCTATCGCAAGACGCCGGGCAACGCCACCATTGATGTTAATGCACCGGGAACGCCTCTGGCAACCCTTCCGGGTGACGCTACATCGTACGAAGACAACGCTGTGGAAAACAACACCACTTACCGTTATTGGATAGCTGCGGTTAAAGACGGTGAGCGTGTCTTCAACACCCCTACCGCCCAAGGGTTCTTTTTAGACACCGGGCCTGGCCCCCAGAAACTGTTATACGGCGACTGGCACGCTGGATACTTTGGAACAGTAACGCCAGCAGAGTTATTCACTAACACGGAACTGAACGGCCTCGTGGTGAATATGTTCAGTTCCGCCGTTGGTGCCTGGCAT…	0.478261	TRUE
202_putative_virion_stru	0	21	0.1758	0.0033	0.019	NA	NA	NA	NA	NA	23	5	Enterobacteria phage SEGD1	23	187	AMR59801.1	ATGGGATTGTATAGCGCACCCGAACTGGAATTACTCTGCCAACAAGTCGTAAGGGATAACCCTGAACTCGCAGGAAGAATCAGCGCTGATTCGATTGGGGTGAGGGGTATTCCTGCCGAGACCACTAAGAATGGTCGTAACACGGTAATTACGTTGGTAGGAAAACCCGGTAAAGGTTTCTCTGGGGAGTGCACGGTTTATTACGACCGTTTAACATTATCAGATCTATTTAAAATAGCTCCGCGCGTCTACGTACCACAAACGGCCAAGACCGTGCGGGATCTTCTCCCAGCTCTACGCGATTTATACGGTGTTTGGTTATCTGATAGCAGTGTACAGTCGGTAGACGCGCCTATCAAATCGCTGGCAACGCCAACACGTATTAATTTAACCGCGTAT…	0.206733	FALSE
202_putative_virion_stru	0	22	0.0779	0.001	0.0131	NA	NA	NA	NA	NA	23	5	Enterobacteria phage SEGD1	23	187	AMR59801.1	ATGGGATTGTATAGCGCACCCGAACTGGAATTACTCTGCCAACAAGTCGTAAGGGATAACCCTGAACTCGCAGGAAGAATCAGCGCTGATTCGATTGGGGTGAGGGGTATTCCTGCCGAGACCACTAAGAATGGTCGTAACACGGTAATTACGTTGGTAGGAAAACCCGGTAAAGGTTTCTCTGGGGAGTGCACGGTTTATTACGACCGTTTAACATTATCAGATCTATTTAAAATAGCTCCGCGCGTCTACGTACCACAAACGGCCAAGACCGTGCGGGATCTTCTCCCAGCTCTACGCGATTTATACGGTGTTTGGTTATCTGATAGCAGTGTACAGTCGGTAGACGCGCCTATCAAATCGCTGGCAACGCCAACACGTATTAATTTAACCGCGTAT…	0.206733	FALSE
202_putative_virion_stru	0	2	0.1153	0.0022	0.0192	NA	NA	NA	NA	NA	23	5	Enterobacteria phage SEGD1	23	187	AMR59801.1	ATGGGATTGTATAGCGCACCCGAACTGGAATTACTCTGCCAACAAGTCGTAAGGGATAACCCTGAACTCGCAGGAAGAATCAGCGCTGATTCGATTGGGGTGAGGGGTATTCCTGCCGAGACCACTAAGAATGGTCGTAACACGGTAATTACGTTGGTAGGAAAACCCGGTAAAGGTTTCTCTGGGGAGTGCACGGTTTATTACGACCGTTTAACATTATCAGATCTATTTAAAATAGCTCCGCGCGTCTACGTACCACAAACGGCCAAGACCGTGCGGGATCTTCTCCCAGCTCTACGCGATTTATACGGTGTTTGGTTATCTGATAGCAGTGTACAGTCGGTAGACGCGCCTATCAAATCGCTGGCAACGCCAACACGTATTAATTTAACCGCGTAT…	0.206733	FALSE
202_putative_virion_stru	2	22	0.181	0.0031	0.0172	NA	NA	NA	NA	NA	23	5	Enterobacteria phage SEGD1	23	187	AMR59801.1	ATGGGATTGTATAGCGCACCCGAACTGGAATTACTCTGCCAACAAGTCGTAAGGGATAACCCTGAACTCGCAGGAAGAATCAGCGCTGATTCGATTGGGGTGAGGGGTATTCCTGCCGAGACCACTAAGAATGGTCGTAACACGGTAATTACGTTGGTAGGAAAACCCGGTAAAGGTTTCTCTGGGGAGTGCACGGTTTATTACGACCGTTTAACATTATCAGATCTATTTAAAATAGCTCCGCGCGTCTACGTACCACAAACGGCCAAGACCGTGCGGGATCTTCTCCCAGCTCTACGCGATTTATACGGTGTTTGGTTATCTGATAGCAGTGTACAGTCGGTAGACGCGCCTATCAAATCGCTGGCAACGCCAACACGTATTAATTTAACCGCGTAT…	0.206733	FALSE
202_putative_virion_stru	1	0	0.105	0.0032	0.0307	NA	NA	NA	NA	NA	23	5	Enterobacteria phage SEGD1	23	187	AMR59801.1	ATGGGATTGTATAGCGCACCCGAACTGGAATTACTCTGCCAACAAGTCGTAAGGGATAACCCTGAACTCGCAGGAAGAATCAGCGCTGATTCGATTGGGGTGAGGGGTATTCCTGCCGAGACCACTAAGAATGGTCGTAACACGGTAATTACGTTGGTAGGAAAACCCGGTAAAGGTTTCTCTGGGGAGTGCACGGTTTATTACGACCGTTTAACATTATCAGATCTATTTAAAATAGCTCCGCGCGTCTACGTACCACAAACGGCCAAGACCGTGCGGGATCTTCTCCCAGCTCTACGCGATTTATACGGTGTTTGGTTATCTGATAGCAGTGTACAGTCGGTAGACGCGCCTATCAAATCGCTGGCAACGCCAACACGTATTAATTTAACCGCGTAT…	0.206733	FALSE
202_putative_virion_stru	1	2	0.3457	0.0054	0.0158	NA	NA	NA	NA	NA	23	5	Enterobacteria phage SEGD1	23	187	AMR59801.1	ATGGGATTGTATAGCGCACCCGAACTGGAATTACTCTGCCAACAAGTCGTAAGGGATAACCCTGAACTCGCAGGAAGAATCAGCGCTGATTCGATTGGGGTGAGGGGTATTCCTGCCGAGACCACTAAGAATGGTCGTAACACGGTAATTACGTTGGTAGGAAAACCCGGTAAAGGTTTCTCTGGGGAGTGCACGGTTTATTACGACCGTTTAACATTATCAGATCTATTTAAAATAGCTCCGCGCGTCTACGTACCACAAACGGCCAAGACCGTGCGGGATCTTCTCCCAGCTCTACGCGATTTATACGGTGTTTGGTTATCTGATAGCAGTGTACAGTCGGTAGACGCGCCTATCAAATCGCTGGCAACGCCAACACGTATTAATTTAACCGCGTAT…	0.206733	FALSE
202_putative_virion_stru	1	21	0.4226	0.0066	0.0156	NA	NA	NA	NA	NA	23	5	Enterobacteria phage SEGD1	23	187	AMR59801.1	ATGGGATTGTATAGCGCACCCGAACTGGAATTACTCTGCCAACAAGTCGTAAGGGATAACCCTGAACTCGCAGGAAGAATCAGCGCTGATTCGATTGGGGTGAGGGGTATTCCTGCCGAGACCACTAAGAATGGTCGTAACACGGTAATTACGTTGGTAGGAAAACCCGGTAAAGGTTTCTCTGGGGAGTGCACGGTTTATTACGACCGTTTAACATTATCAGATCTATTTAAAATAGCTCCGCGCGTCTACGTACCACAAACGGCCAAGACCGTGCGGGATCTTCTCCCAGCTCTACGCGATTTATACGGTGTTTGGTTATCTGATAGCAGTGTACAGTCGGTAGACGCGCCTATCAAATCGCTGGCAACGCCAACACGTATTAATTTAACCGCGTAT…	0.206733	FALSE
202_putative_virion_stru	1	22	0.1874	0.0043	0.0227	NA	NA	NA	NA	NA	23	5	Enterobacteria phage SEGD1	23	187	AMR59801.1	ATGGGATTGTATAGCGCACCCGAACTGGAATTACTCTGCCAACAAGTCGTAAGGGATAACCCTGAACTCGCAGGAAGAATCAGCGCTGATTCGATTGGGGTGAGGGGTATTCCTGCCGAGACCACTAAGAATGGTCGTAACACGGTAATTACGTTGGTAGGAAAACCCGGTAAAGGTTTCTCTGGGGAGTGCACGGTTTATTACGACCGTTTAACATTATCAGATCTATTTAAAATAGCTCCGCGCGTCTACGTACCACAAACGGCCAAGACCGTGCGGGATCTTCTCCCAGCTCTACGCGATTTATACGGTGTTTGGTTATCTGATAGCAGTGTACAGTCGGTAGACGCGCCTATCAAATCGCTGGCAACGCCAACACGTATTAATTTAACCGCGTAT…	0.206733	FALSE
202_putative_virion_stru	21	22	0.2499	0.0042	0.0168	NA	NA	NA	NA	NA	23	5	Enterobacteria phage SEGD1	23	187	AMR59801.1	ATGGGATTGTATAGCGCACCCGAACTGGAATTACTCTGCCAACAAGTCGTAAGGGATAACCCTGAACTCGCAGGAAGAATCAGCGCTGATTCGATTGGGGTGAGGGGTATTCCTGCCGAGACCACTAAGAATGGTCGTAACACGGTAATTACGTTGGTAGGAAAACCCGGTAAAGGTTTCTCTGGGGAGTGCACGGTTTATTACGACCGTTTAACATTATCAGATCTATTTAAAATAGCTCCGCGCGTCTACGTACCACAAACGGCCAAGACCGTGCGGGATCTTCTCCCAGCTCTACGCGATTTATACGGTGTTTGGTTATCTGATAGCAGTGTACAGTCGGTAGACGCGCCTATCAAATCGCTGGCAACGCCAACACGTATTAATTTAACCGCGTAT…	0.206733	FALSE
203_putative_virion_stru	1	0	0.1961	0.0105	0.0533	NA	NA	NA	NA	NA	23	4	Enterobacteria phage SEGD1	23	187	AMR59802.1	ATGGCTTTCACACTACGCTGGAAAAATGAAAATCCGGCAGGTTCAATTGTTAACATTTATCGGGGCACGGCTAAAATAAATACAGCCGCATTACCAGCCCCTATTGCAACTTTAAGTAATGGCGAAACGGAATGGACGGACGAAACCGTTATTCTTAACACCCGTTACTGGTATCTTTTAACAGTAACTGTTAACGGTCGTACCGTAGGTAGTCCACAAAAATCCATTGTCATTAAAAACCGTCGTGGTGTGGGTGGCGTCGACCAGATTAACTATTCCGATACTGACGACTTGGCGTTTCTGGGGCAGTTGCCGTTCGAAGAACAGATGACCTATGACGCGTTGCCTGCAGGCTTTCGTGCATTAACAGGGATATCGGGCACGGGCACGCTAATCATG…	0.21005	FALSE
203_putative_virion_stru	1	2	0.2312	0.0057	0.0247	NA	NA	NA	NA	NA	23	4	Enterobacteria phage SEGD1	23	187	AMR59802.1	ATGGCTTTCACACTACGCTGGAAAAATGAAAATCCGGCAGGTTCAATTGTTAACATTTATCGGGGCACGGCTAAAATAAATACAGCCGCATTACCAGCCCCTATTGCAACTTTAAGTAATGGCGAAACGGAATGGACGGACGAAACCGTTATTCTTAACACCCGTTACTGGTATCTTTTAACAGTAACTGTTAACGGTCGTACCGTAGGTAGTCCACAAAAATCCATTGTCATTAAAAACCGTCGTGGTGTGGGTGGCGTCGACCAGATTAACTATTCCGATACTGACGACTTGGCGTTTCTGGGGCAGTTGCCGTTCGAAGAACAGATGACCTATGACGCGTTGCCTGCAGGCTTTCGTGCATTAACAGGGATATCGGGCACGGGCACGCTAATCATG…	0.21005	FALSE
203_putative_virion_stru	1	22	0.1856	0.0117	0.0631	NA	NA	NA	NA	NA	23	4	Enterobacteria phage SEGD1	23	187	AMR59802.1	ATGGCTTTCACACTACGCTGGAAAAATGAAAATCCGGCAGGTTCAATTGTTAACATTTATCGGGGCACGGCTAAAATAAATACAGCCGCATTACCAGCCCCTATTGCAACTTTAAGTAATGGCGAAACGGAATGGACGGACGAAACCGTTATTCTTAACACCCGTTACTGGTATCTTTTAACAGTAACTGTTAACGGTCGTACCGTAGGTAGTCCACAAAAATCCATTGTCATTAAAAACCGTCGTGGTGTGGGTGGCGTCGACCAGATTAACTATTCCGATACTGACGACTTGGCGTTTCTGGGGCAGTTGCCGTTCGAAGAACAGATGACCTATGACGCGTTGCCTGCAGGCTTTCGTGCATTAACAGGGATATCGGGCACGGGCACGCTAATCATG…	0.21005	FALSE
203_putative_virion_stru	0	2	0.273	0.0106	0.0387	NA	NA	NA	NA	NA	23	4	Enterobacteria phage SEGD1	23	187	AMR59802.1	ATGGCTTTCACACTACGCTGGAAAAATGAAAATCCGGCAGGTTCAATTGTTAACATTTATCGGGGCACGGCTAAAATAAATACAGCCGCATTACCAGCCCCTATTGCAACTTTAAGTAATGGCGAAACGGAATGGACGGACGAAACCGTTATTCTTAACACCCGTTACTGGTATCTTTTAACAGTAACTGTTAACGGTCGTACCGTAGGTAGTCCACAAAAATCCATTGTCATTAAAAACCGTCGTGGTGTGGGTGGCGTCGACCAGATTAACTATTCCGATACTGACGACTTGGCGTTTCTGGGGCAGTTGCCGTTCGAAGAACAGATGACCTATGACGCGTTGCCTGCAGGCTTTCGTGCATTAACAGGGATATCGGGCACGGGCACGCTAATCATG…	0.21005	FALSE
203_putative_virion_stru	0	22	0.129	0.0013	0.0098	NA	NA	NA	NA	NA	23	4	Enterobacteria phage SEGD1	23	187	AMR59802.1	ATGGCTTTCACACTACGCTGGAAAAATGAAAATCCGGCAGGTTCAATTGTTAACATTTATCGGGGCACGGCTAAAATAAATACAGCCGCATTACCAGCCCCTATTGCAACTTTAAGTAATGGCGAAACGGAATGGACGGACGAAACCGTTATTCTTAACACCCGTTACTGGTATCTTTTAACAGTAACTGTTAACGGTCGTACCGTAGGTAGTCCACAAAAATCCATTGTCATTAAAAACCGTCGTGGTGTGGGTGGCGTCGACCAGATTAACTATTCCGATACTGACGACTTGGCGTTTCTGGGGCAGTTGCCGTTCGAAGAACAGATGACCTATGACGCGTTGCCTGCAGGCTTTCGTGCATTAACAGGGATATCGGGCACGGGCACGCTAATCATG…	0.21005	FALSE
203_putative_virion_stru	2	22	0.2454	0.0118	0.0479	NA	NA	NA	NA	NA	23	4	Enterobacteria phage SEGD1	23	187	AMR59802.1	ATGGCTTTCACACTACGCTGGAAAAATGAAAATCCGGCAGGTTCAATTGTTAACATTTATCGGGGCACGGCTAAAATAAATACAGCCGCATTACCAGCCCCTATTGCAACTTTAAGTAATGGCGAAACGGAATGGACGGACGAAACCGTTATTCTTAACACCCGTTACTGGTATCTTTTAACAGTAACTGTTAACGGTCGTACCGTAGGTAGTCCACAAAAATCCATTGTCATTAAAAACCGTCGTGGTGTGGGTGGCGTCGACCAGATTAACTATTCCGATACTGACGACTTGGCGTTTCTGGGGCAGTTGCCGTTCGAAGAACAGATGACCTATGACGCGTTGCCTGCAGGCTTTCGTGCATTAACAGGGATATCGGGCACGGGCACGCTAATCATG…	0.21005	FALSE
204_putative_virion_stru	0	22	0.6042	0.0058	0.0096	210	0.914258	12.9825	0.996539	1606.8	23	6	Enterobacteria phage SEGD1	23	187	AMR59803.1	ATGTCGATTATCTTAAACTGGAAACAACAGCCAGGCCAGACTTTAGATTCCATTGAAATCTATCGTTACGACAACCCTAGACAAAGTGTTAACCCAGTAGCACCGGGGGAACCTATTGTAACACTACCAGGTAACACAACGACGTACGAGGACAAGACCACCGAAGCGTATAAAACGTATCAATATCGCATCGTGGCGGTAAAGGGCACTGAAAAGGTTATGGGGCTGCCGATTGTACAGGGCGACTTTCCAATGACAGGACCCGGCCCACAGGAACTTATTCGTGGCGACTGGCATCGTGGCTACTTTGGCACACTGACAAACGAAGAATTTATTCTTAACCATGCCGAGCTGAATGGTTTAATTGGCTTTAATGCCTGGAACCAAGCTCCAACATTG…	0.351233	TRUE
204_putative_virion_stru	1	0	0.2435	0.0047	0.0194	210	0.914258	12.9825	0.996539	1606.8	23	6	Enterobacteria phage SEGD1	23	187	AMR59803.1	ATGTCGATTATCTTAAACTGGAAACAACAGCCAGGCCAGACTTTAGATTCCATTGAAATCTATCGTTACGACAACCCTAGACAAAGTGTTAACCCAGTAGCACCGGGGGAACCTATTGTAACACTACCAGGTAACACAACGACGTACGAGGACAAGACCACCGAAGCGTATAAAACGTATCAATATCGCATCGTGGCGGTAAAGGGCACTGAAAAGGTTATGGGGCTGCCGATTGTACAGGGCGACTTTCCAATGACAGGACCCGGCCCACAGGAACTTATTCGTGGCGACTGGCATCGTGGCTACTTTGGCACACTGACAAACGAAGAATTTATTCTTAACCATGCCGAGCTGAATGGTTTAATTGGCTTTAATGCCTGGAACCAAGCTCCAACATTG…	0.351233	TRUE
204_putative_virion_stru	1	2	0.4008	0.0094	0.0236	210	0.914258	12.9825	0.996539	1606.8	23	6	Enterobacteria phage SEGD1	23	187	AMR59803.1	ATGTCGATTATCTTAAACTGGAAACAACAGCCAGGCCAGACTTTAGATTCCATTGAAATCTATCGTTACGACAACCCTAGACAAAGTGTTAACCCAGTAGCACCGGGGGAACCTATTGTAACACTACCAGGTAACACAACGACGTACGAGGACAAGACCACCGAAGCGTATAAAACGTATCAATATCGCATCGTGGCGGTAAAGGGCACTGAAAAGGTTATGGGGCTGCCGATTGTACAGGGCGACTTTCCAATGACAGGACCCGGCCCACAGGAACTTATTCGTGGCGACTGGCATCGTGGCTACTTTGGCACACTGACAAACGAAGAATTTATTCTTAACCATGCCGAGCTGAATGGTTTAATTGGCTTTAATGCCTGGAACCAAGCTCCAACATTG…	0.351233	TRUE
204_putative_virion_stru	1	22	0.275	0.0078	0.0283	210	0.914258	12.9825	0.996539	1606.8	23	6	Enterobacteria phage SEGD1	23	187	AMR59803.1	ATGTCGATTATCTTAAACTGGAAACAACAGCCAGGCCAGACTTTAGATTCCATTGAAATCTATCGTTACGACAACCCTAGACAAAGTGTTAACCCAGTAGCACCGGGGGAACCTATTGTAACACTACCAGGTAACACAACGACGTACGAGGACAAGACCACCGAAGCGTATAAAACGTATCAATATCGCATCGTGGCGGTAAAGGGCACTGAAAAGGTTATGGGGCTGCCGATTGTACAGGGCGACTTTCCAATGACAGGACCCGGCCCACAGGAACTTATTCGTGGCGACTGGCATCGTGGCTACTTTGGCACACTGACAAACGAAGAATTTATTCTTAACCATGCCGAGCTGAATGGTTTAATTGGCTTTAATGCCTGGAACCAAGCTCCAACATTG…	0.351233	TRUE
204_putative_virion_stru	1	6	0.349	0.008	0.0228	210	0.914258	12.9825	0.996539	1606.8	23	6	Enterobacteria phage SEGD1	23	187	AMR59803.1	ATGTCGATTATCTTAAACTGGAAACAACAGCCAGGCCAGACTTTAGATTCCATTGAAATCTATCGTTACGACAACCCTAGACAAAGTGTTAACCCAGTAGCACCGGGGGAACCTATTGTAACACTACCAGGTAACACAACGACGTACGAGGACAAGACCACCGAAGCGTATAAAACGTATCAATATCGCATCGTGGCGGTAAAGGGCACTGAAAAGGTTATGGGGCTGCCGATTGTACAGGGCGACTTTCCAATGACAGGACCCGGCCCACAGGAACTTATTCGTGGCGACTGGCATCGTGGCTACTTTGGCACACTGACAAACGAAGAATTTATTCTTAACCATGCCGAGCTGAATGGTTTAATTGGCTTTAATGCCTGGAACCAAGCTCCAACATTG…	0.351233	TRUE
204_putative_virion_stru	1	21	0.2349	0.0071	0.0303	210	0.914258	12.9825	0.996539	1606.8	23	6	Enterobacteria phage SEGD1	23	187	AMR59803.1	ATGTCGATTATCTTAAACTGGAAACAACAGCCAGGCCAGACTTTAGATTCCATTGAAATCTATCGTTACGACAACCCTAGACAAAGTGTTAACCCAGTAGCACCGGGGGAACCTATTGTAACACTACCAGGTAACACAACGACGTACGAGGACAAGACCACCGAAGCGTATAAAACGTATCAATATCGCATCGTGGCGGTAAAGGGCACTGAAAAGGTTATGGGGCTGCCGATTGTACAGGGCGACTTTCCAATGACAGGACCCGGCCCACAGGAACTTATTCGTGGCGACTGGCATCGTGGCTACTTTGGCACACTGACAAACGAAGAATTTATTCTTAACCATGCCGAGCTGAATGGTTTAATTGGCTTTAATGCCTGGAACCAAGCTCCAACATTG…	0.351233	TRUE
205_hypothetical_protein	1	22	0.2598	0.0074	0.0284	292	0.924362	15.4946	0.997047	1211.29	23	4	Enterobacteria phage SEGD1	23	187	AMR59804.1	ATGATCAACTATAACAAACCTGTCATGCAGCTGGTTTGGGATCAGATTAATCGTGATAACCCGCAGCTCAAGAAACCACTCAACGCAACCAACGTGGCGTTATTACAAGGTCCTTTAACCAATGCCTTGCGCGATGGCCGCAACAGCCGTATAGTGGTAAACGGATTACAGGGTGGCGGTTACAGCGGTAAGATGGACATCTACTACGACCGCTTAAACCTTTCGCAGTATTTTAAAGGCGTCAGCGTACCGGTTAAAGTACCTTATCGGGCGACGTCCTACCGCGACATCATCGACCGGATTTCCGCAGCTTGTGGGCTGGTGCTTACTGCTGACGATTTAACGTATCCTGACAGCCAGTTTGCAATGATCACTGTGGCAACGGGCGATCGGACGGTG…	0.30222	TRUE
205_hypothetical_protein	0	2	0.3274	0.0087	0.0265	292	0.924362	15.4946	0.997047	1211.29	23	4	Enterobacteria phage SEGD1	23	187	AMR59804.1	ATGATCAACTATAACAAACCTGTCATGCAGCTGGTTTGGGATCAGATTAATCGTGATAACCCGCAGCTCAAGAAACCACTCAACGCAACCAACGTGGCGTTATTACAAGGTCCTTTAACCAATGCCTTGCGCGATGGCCGCAACAGCCGTATAGTGGTAAACGGATTACAGGGTGGCGGTTACAGCGGTAAGATGGACATCTACTACGACCGCTTAAACCTTTCGCAGTATTTTAAAGGCGTCAGCGTACCGGTTAAAGTACCTTATCGGGCGACGTCCTACCGCGACATCATCGACCGGATTTCCGCAGCTTGTGGGCTGGTGCTTACTGCTGACGATTTAACGTATCCTGACAGCCAGTTTGCAATGATCACTGTGGCAACGGGCGATCGGACGGTG…	0.30222	TRUE
205_hypothetical_protein	1	2	0.4035	0.0086	0.0214	292	0.924362	15.4946	0.997047	1211.29	23	4	Enterobacteria phage SEGD1	23	187	AMR59804.1	ATGATCAACTATAACAAACCTGTCATGCAGCTGGTTTGGGATCAGATTAATCGTGATAACCCGCAGCTCAAGAAACCACTCAACGCAACCAACGTGGCGTTATTACAAGGTCCTTTAACCAATGCCTTGCGCGATGGCCGCAACAGCCGTATAGTGGTAAACGGATTACAGGGTGGCGGTTACAGCGGTAAGATGGACATCTACTACGACCGCTTAAACCTTTCGCAGTATTTTAAAGGCGTCAGCGTACCGGTTAAAGTACCTTATCGGGCGACGTCCTACCGCGACATCATCGACCGGATTTCCGCAGCTTGTGGGCTGGTGCTTACTGCTGACGATTTAACGTATCCTGACAGCCAGTTTGCAATGATCACTGTGGCAACGGGCGATCGGACGGTG…	0.30222	TRUE
205_hypothetical_protein	1	0	0.1842	0.0063	0.0343	292	0.924362	15.4946	0.997047	1211.29	23	4	Enterobacteria phage SEGD1	23	187	AMR59804.1	ATGATCAACTATAACAAACCTGTCATGCAGCTGGTTTGGGATCAGATTAATCGTGATAACCCGCAGCTCAAGAAACCACTCAACGCAACCAACGTGGCGTTATTACAAGGTCCTTTAACCAATGCCTTGCGCGATGGCCGCAACAGCCGTATAGTGGTAAACGGATTACAGGGTGGCGGTTACAGCGGTAAGATGGACATCTACTACGACCGCTTAAACCTTTCGCAGTATTTTAAAGGCGTCAGCGTACCGGTTAAAGTACCTTATCGGGCGACGTCCTACCGCGACATCATCGACCGGATTTCCGCAGCTTGTGGGCTGGTGCTTACTGCTGACGATTTAACGTATCCTGACAGCCAGTTTGCAATGATCACTGTGGCAACGGGCGATCGGACGGTG…	0.30222	TRUE
205_hypothetical_protein	2	22	0.3362	0.0074	0.0221	292	0.924362	15.4946	0.997047	1211.29	23	4	Enterobacteria phage SEGD1	23	187	AMR59804.1	ATGATCAACTATAACAAACCTGTCATGCAGCTGGTTTGGGATCAGATTAATCGTGATAACCCGCAGCTCAAGAAACCACTCAACGCAACCAACGTGGCGTTATTACAAGGTCCTTTAACCAATGCCTTGCGCGATGGCCGCAACAGCCGTATAGTGGTAAACGGATTACAGGGTGGCGGTTACAGCGGTAAGATGGACATCTACTACGACCGCTTAAACCTTTCGCAGTATTTTAAAGGCGTCAGCGTACCGGTTAAAGTACCTTATCGGGCGACGTCCTACCGCGACATCATCGACCGGATTTCCGCAGCTTGTGGGCTGGTGCTTACTGCTGACGATTTAACGTATCCTGACAGCCAGTTTGCAATGATCACTGTGGCAACGGGCGATCGGACGGTG…	0.30222	TRUE
206_hypothetical_protein	1	0	0.2034	0.0108	0.053	NA	NA	NA	NA	NA	23	4	Enterobacteria phage SEGD1	23	187	AMR59805.1	ATGCCATACACTCCCGATTTAGTGGCGACCGTGATTCGGTCGCTCAACCGTAAAAACGCGGTCGCCAAAGCAGTAGACCCCGCTAACGTACGCCTGGTGTCCGTGGCGCATCGTGACGAAAAAACCCTAGACGTCACACTGACAGGGGGTCCGGGGTATTCTAGTTACGGTCAAATTACGGCCCAAGTCACGAAGCAAAATATTGCTGATTATTTCGCCAAGGTTAAGTTGGATGCCATTCCCACTTGTGCGTCCATCCACGAACTGTTGCCGCATTTAGACACTCTACTAGGGATTACCTTTTTAACCGACGACTTTGAAGACCTGCCCATCACTTGGACAAACAATGCTGCGCGTATCACGTTCCAGGCGAAACAGACAAGTCTTATTTGGTACGGC…	0.166333	FALSE
206_hypothetical_protein	1	2	0.1872	0.0095	0.0506	NA	NA	NA	NA	NA	23	4	Enterobacteria phage SEGD1	23	187	AMR59805.1	ATGCCATACACTCCCGATTTAGTGGCGACCGTGATTCGGTCGCTCAACCGTAAAAACGCGGTCGCCAAAGCAGTAGACCCCGCTAACGTACGCCTGGTGTCCGTGGCGCATCGTGACGAAAAAACCCTAGACGTCACACTGACAGGGGGTCCGGGGTATTCTAGTTACGGTCAAATTACGGCCCAAGTCACGAAGCAAAATATTGCTGATTATTTCGCCAAGGTTAAGTTGGATGCCATTCCCACTTGTGCGTCCATCCACGAACTGTTGCCGCATTTAGACACTCTACTAGGGATTACCTTTTTAACCGACGACTTTGAAGACCTGCCCATCACTTGGACAAACAATGCTGCGCGTATCACGTTCCAGGCGAAACAGACAAGTCTTATTTGGTACGGC…	0.166333	FALSE
206_hypothetical_protein	1	22	0.1947	0.0102	0.0522	NA	NA	NA	NA	NA	23	4	Enterobacteria phage SEGD1	23	187	AMR59805.1	ATGCCATACACTCCCGATTTAGTGGCGACCGTGATTCGGTCGCTCAACCGTAAAAACGCGGTCGCCAAAGCAGTAGACCCCGCTAACGTACGCCTGGTGTCCGTGGCGCATCGTGACGAAAAAACCCTAGACGTCACACTGACAGGGGGTCCGGGGTATTCTAGTTACGGTCAAATTACGGCCCAAGTCACGAAGCAAAATATTGCTGATTATTTCGCCAAGGTTAAGTTGGATGCCATTCCCACTTGTGCGTCCATCCACGAACTGTTGCCGCATTTAGACACTCTACTAGGGATTACCTTTTTAACCGACGACTTTGAAGACCTGCCCATCACTTGGACAAACAATGCTGCGCGTATCACGTTCCAGGCGAAACAGACAAGTCTTATTTGGTACGGC…	0.166333	FALSE
206_hypothetical_protein	0	2	0.1784	0.0151	0.0846	NA	NA	NA	NA	NA	23	4	Enterobacteria phage SEGD1	23	187	AMR59805.1	ATGCCATACACTCCCGATTTAGTGGCGACCGTGATTCGGTCGCTCAACCGTAAAAACGCGGTCGCCAAAGCAGTAGACCCCGCTAACGTACGCCTGGTGTCCGTGGCGCATCGTGACGAAAAAACCCTAGACGTCACACTGACAGGGGGTCCGGGGTATTCTAGTTACGGTCAAATTACGGCCCAAGTCACGAAGCAAAATATTGCTGATTATTTCGCCAAGGTTAAGTTGGATGCCATTCCCACTTGTGCGTCCATCCACGAACTGTTGCCGCATTTAGACACTCTACTAGGGATTACCTTTTTAACCGACGACTTTGAAGACCTGCCCATCACTTGGACAAACAATGCTGCGCGTATCACGTTCCAGGCGAAACAGACAAGTCTTATTTGGTACGGC…	0.166333	FALSE
206_hypothetical_protein	0	22	0.063	0.002	0.0314	NA	NA	NA	NA	NA	23	4	Enterobacteria phage SEGD1	23	187	AMR59805.1	ATGCCATACACTCCCGATTTAGTGGCGACCGTGATTCGGTCGCTCAACCGTAAAAACGCGGTCGCCAAAGCAGTAGACCCCGCTAACGTACGCCTGGTGTCCGTGGCGCATCGTGACGAAAAAACCCTAGACGTCACACTGACAGGGGGTCCGGGGTATTCTAGTTACGGTCAAATTACGGCCCAAGTCACGAAGCAAAATATTGCTGATTATTTCGCCAAGGTTAAGTTGGATGCCATTCCCACTTGTGCGTCCATCCACGAACTGTTGCCGCATTTAGACACTCTACTAGGGATTACCTTTTTAACCGACGACTTTGAAGACCTGCCCATCACTTGGACAAACAATGCTGCGCGTATCACGTTCCAGGCGAAACAGACAAGTCTTATTTGGTACGGC…	0.166333	FALSE
206_hypothetical_protein	2	22	0.1713	0.0143	0.0837	NA	NA	NA	NA	NA	23	4	Enterobacteria phage SEGD1	23	187	AMR59805.1	ATGCCATACACTCCCGATTTAGTGGCGACCGTGATTCGGTCGCTCAACCGTAAAAACGCGGTCGCCAAAGCAGTAGACCCCGCTAACGTACGCCTGGTGTCCGTGGCGCATCGTGACGAAAAAACCCTAGACGTCACACTGACAGGGGGTCCGGGGTATTCTAGTTACGGTCAAATTACGGCCCAAGTCACGAAGCAAAATATTGCTGATTATTTCGCCAAGGTTAAGTTGGATGCCATTCCCACTTGTGCGTCCATCCACGAACTGTTGCCGCATTTAGACACTCTACTAGGGATTACCTTTTTAACCGACGACTTTGAAGACCTGCCCATCACTTGGACAAACAATGCTGCGCGTATCACGTTCCAGGCGAAACAGACAAGTCTTATTTGGTACGGC…	0.166333	FALSE
207_hypothetical_protein	1	0	0.0238	0.0046	0.1934	NA	NA	NA	NA	NA	23	4	Enterobacteria phage SEGD1	23	187	AMR59806.1	GTGGTCGATCGTTGGAGTAAAGAGGGCATTATTCGTGCCAAAGTAAACATCGAAGCCGGTTACGTTAATAACCCGAAAGATTTGGGTAAAGCAACTAACCGTGGTGTCACCGAACTCACGGCGCGTGAATATGGCTATAAAGGGGATATGCGTGACCTGAGCCTAGAAACCGCGTTAGACATTTACAACAAGCTCTGGTGGCAGCGGATGCGCTTAGACCAGATTATGAAAATGAATGTCCTGCTAGCTGACCGGATGTTTGATTTCGGCATCAACGCAGGTCGTGGCAACTGTATCAAGTCCCTGCAGCGCATTCTGAACGTATTAAACCGTCAGGGTAAACTGTACGACGATATCGATGCCGACGGTGGTATTGGACCACGTACGTTAACAGCGTTA…	0.0286333	FALSE
207_hypothetical_protein	1	2	0.0474	0.0029	0.0604	NA	NA	NA	NA	NA	23	4	Enterobacteria phage SEGD1	23	187	AMR59806.1	GTGGTCGATCGTTGGAGTAAAGAGGGCATTATTCGTGCCAAAGTAAACATCGAAGCCGGTTACGTTAATAACCCGAAAGATTTGGGTAAAGCAACTAACCGTGGTGTCACCGAACTCACGGCGCGTGAATATGGCTATAAAGGGGATATGCGTGACCTGAGCCTAGAAACCGCGTTAGACATTTACAACAAGCTCTGGTGGCAGCGGATGCGCTTAGACCAGATTATGAAAATGAATGTCCTGCTAGCTGACCGGATGTTTGATTTCGGCATCAACGCAGGTCGTGGCAACTGTATCAAGTCCCTGCAGCGCATTCTGAACGTATTAAACCGTCAGGGTAAACTGTACGACGATATCGATGCCGACGGTGGTATTGGACCACGTACGTTAACAGCGTTA…	0.0286333	FALSE
207_hypothetical_protein	1	22	0.0261	0.0045	0.1738	NA	NA	NA	NA	NA	23	4	Enterobacteria phage SEGD1	23	187	AMR59806.1	GTGGTCGATCGTTGGAGTAAAGAGGGCATTATTCGTGCCAAAGTAAACATCGAAGCCGGTTACGTTAATAACCCGAAAGATTTGGGTAAAGCAACTAACCGTGGTGTCACCGAACTCACGGCGCGTGAATATGGCTATAAAGGGGATATGCGTGACCTGAGCCTAGAAACCGCGTTAGACATTTACAACAAGCTCTGGTGGCAGCGGATGCGCTTAGACCAGATTATGAAAATGAATGTCCTGCTAGCTGACCGGATGTTTGATTTCGGCATCAACGCAGGTCGTGGCAACTGTATCAAGTCCCTGCAGCGCATTCTGAACGTATTAAACCGTCAGGGTAAACTGTACGACGATATCGATGCCGACGGTGGTATTGGACCACGTACGTTAACAGCGTTA…	0.0286333	FALSE
207_hypothetical_protein	0	2	0.0361	0.007	0.1951	NA	NA	NA	NA	NA	23	4	Enterobacteria phage SEGD1	23	187	AMR59806.1	GTGGTCGATCGTTGGAGTAAAGAGGGCATTATTCGTGCCAAAGTAAACATCGAAGCCGGTTACGTTAATAACCCGAAAGATTTGGGTAAAGCAACTAACCGTGGTGTCACCGAACTCACGGCGCGTGAATATGGCTATAAAGGGGATATGCGTGACCTGAGCCTAGAAACCGCGTTAGACATTTACAACAAGCTCTGGTGGCAGCGGATGCGCTTAGACCAGATTATGAAAATGAATGTCCTGCTAGCTGACCGGATGTTTGATTTCGGCATCAACGCAGGTCGTGGCAACTGTATCAAGTCCCTGCAGCGCATTCTGAACGTATTAAACCGTCAGGGTAAACTGTACGACGATATCGATGCCGACGGTGGTATTGGACCACGTACGTTAACAGCGTTA…	0.0286333	FALSE
207_hypothetical_protein	0	22	0.001	0	0.013	NA	NA	NA	NA	NA	23	4	Enterobacteria phage SEGD1	23	187	AMR59806.1	GTGGTCGATCGTTGGAGTAAAGAGGGCATTATTCGTGCCAAAGTAAACATCGAAGCCGGTTACGTTAATAACCCGAAAGATTTGGGTAAAGCAACTAACCGTGGTGTCACCGAACTCACGGCGCGTGAATATGGCTATAAAGGGGATATGCGTGACCTGAGCCTAGAAACCGCGTTAGACATTTACAACAAGCTCTGGTGGCAGCGGATGCGCTTAGACCAGATTATGAAAATGAATGTCCTGCTAGCTGACCGGATGTTTGATTTCGGCATCAACGCAGGTCGTGGCAACTGTATCAAGTCCCTGCAGCGCATTCTGAACGTATTAAACCGTCAGGGTAAACTGTACGACGATATCGATGCCGACGGTGGTATTGGACCACGTACGTTAACAGCGTTA…	0.0286333	FALSE
207_hypothetical_protein	2	22	0.0374	0.007	0.1875	NA	NA	NA	NA	NA	23	4	Enterobacteria phage SEGD1	23	187	AMR59806.1	GTGGTCGATCGTTGGAGTAAAGAGGGCATTATTCGTGCCAAAGTAAACATCGAAGCCGGTTACGTTAATAACCCGAAAGATTTGGGTAAAGCAACTAACCGTGGTGTCACCGAACTCACGGCGCGTGAATATGGCTATAAAGGGGATATGCGTGACCTGAGCCTAGAAACCGCGTTAGACATTTACAACAAGCTCTGGTGGCAGCGGATGCGCTTAGACCAGATTATGAAAATGAATGTCCTGCTAGCTGACCGGATGTTTGATTTCGGCATCAACGCAGGTCGTGGCAACTGTATCAAGTCCCTGCAGCGCATTCTGAACGTATTAAACCGTCAGGGTAAACTGTACGACGATATCGATGCCGACGGTGGTATTGGACCACGTACGTTAACAGCGTTA…	0.0286333	FALSE
208_hypothetical_protein	1	0	0.0572	0.0082	0.1435	NA	NA	NA	NA	NA	23	4	Enterobacteria phage SEGD1	23	187	AMR59807.1	ATGGAAGCACTTAAGTATAAGTTGTTAGAGAAGCCGTGGTTTATTCTCACGGATGATTTCCATTTCGAGTTTACGTTGCGCAGCTTGTATCGTGAAGACACCGGAATGGATGCGATGGTAGCATTATCAGGTGTACATCCGGATACTCCGTTATGGGTAACGGTGCCGAAAGGATTTGTAACAGACCTGGCAAGCATTCCAGAAGCGTTACGTCCTATCCTGCATCCAGATGGCCCTTGGGCTGCTGCCGCTTGTGTGCATGATTTGTTTTACCAGAAACGTTCATCGGTAGGCTTTTACCCTGACACCGTTGAAGGTAATCTATCTCGTGCTTGCGACAAAACATTCGCTGACCTGATGTTCTTACGCATCATGGAGGCATTAGGCGTTGACACCTTT…	0.0629333	FALSE
208_hypothetical_protein	1	2	0.0863	0.002	0.0229	NA	NA	NA	NA	NA	23	4	Enterobacteria phage SEGD1	23	187	AMR59807.1	ATGGAAGCACTTAAGTATAAGTTGTTAGAGAAGCCGTGGTTTATTCTCACGGATGATTTCCATTTCGAGTTTACGTTGCGCAGCTTGTATCGTGAAGACACCGGAATGGATGCGATGGTAGCATTATCAGGTGTACATCCGGATACTCCGTTATGGGTAACGGTGCCGAAAGGATTTGTAACAGACCTGGCAAGCATTCCAGAAGCGTTACGTCCTATCCTGCATCCAGATGGCCCTTGGGCTGCTGCCGCTTGTGTGCATGATTTGTTTTACCAGAAACGTTCATCGGTAGGCTTTTACCCTGACACCGTTGAAGGTAATCTATCTCGTGCTTGCGACAAAACATTCGCTGACCTGATGTTCTTACGCATCATGGAGGCATTAGGCGTTGACACCTTT…	0.0629333	FALSE
208_hypothetical_protein	1	22	0.0537	0.0083	0.1545	NA	NA	NA	NA	NA	23	4	Enterobacteria phage SEGD1	23	187	AMR59807.1	ATGGAAGCACTTAAGTATAAGTTGTTAGAGAAGCCGTGGTTTATTCTCACGGATGATTTCCATTTCGAGTTTACGTTGCGCAGCTTGTATCGTGAAGACACCGGAATGGATGCGATGGTAGCATTATCAGGTGTACATCCGGATACTCCGTTATGGGTAACGGTGCCGAAAGGATTTGTAACAGACCTGGCAAGCATTCCAGAAGCGTTACGTCCTATCCTGCATCCAGATGGCCCTTGGGCTGCTGCCGCTTGTGTGCATGATTTGTTTTACCAGAAACGTTCATCGGTAGGCTTTTACCCTGACACCGTTGAAGGTAATCTATCTCGTGCTTGCGACAAAACATTCGCTGACCTGATGTTCTTACGCATCATGGAGGCATTAGGCGTTGACACCTTT…	0.0629333	FALSE
208_hypothetical_protein	0	22	0.001	0	0.0078	NA	NA	NA	NA	NA	23	4	Enterobacteria phage SEGD1	23	187	AMR59807.1	ATGGAAGCACTTAAGTATAAGTTGTTAGAGAAGCCGTGGTTTATTCTCACGGATGATTTCCATTTCGAGTTTACGTTGCGCAGCTTGTATCGTGAAGACACCGGAATGGATGCGATGGTAGCATTATCAGGTGTACATCCGGATACTCCGTTATGGGTAACGGTGCCGAAAGGATTTGTAACAGACCTGGCAAGCATTCCAGAAGCGTTACGTCCTATCCTGCATCCAGATGGCCCTTGGGCTGCTGCCGCTTGTGTGCATGATTTGTTTTACCAGAAACGTTCATCGGTAGGCTTTTACCCTGACACCGTTGAAGGTAATCTATCTCGTGCTTGCGACAAAACATTCGCTGACCTGATGTTCTTACGCATCATGGAGGCATTAGGCGTTGACACCTTT…	0.0629333	FALSE
208_hypothetical_protein	2	22	0.0862	0.0109	0.1269	NA	NA	NA	NA	NA	23	4	Enterobacteria phage SEGD1	23	187	AMR59807.1	ATGGAAGCACTTAAGTATAAGTTGTTAGAGAAGCCGTGGTTTATTCTCACGGATGATTTCCATTTCGAGTTTACGTTGCGCAGCTTGTATCGTGAAGACACCGGAATGGATGCGATGGTAGCATTATCAGGTGTACATCCGGATACTCCGTTATGGGTAACGGTGCCGAAAGGATTTGTAACAGACCTGGCAAGCATTCCAGAAGCGTTACGTCCTATCCTGCATCCAGATGGCCCTTGGGCTGCTGCCGCTTGTGTGCATGATTTGTTTTACCAGAAACGTTCATCGGTAGGCTTTTACCCTGACACCGTTGAAGGTAATCTATCTCGTGCTTGCGACAAAACATTCGCTGACCTGATGTTCTTACGCATCATGGAGGCATTAGGCGTTGACACCTTT…	0.0629333	FALSE
208_hypothetical_protein	0	2	0.0932	0.0108	0.1161	NA	NA	NA	NA	NA	23	4	Enterobacteria phage SEGD1	23	187	AMR59807.1	ATGGAAGCACTTAAGTATAAGTTGTTAGAGAAGCCGTGGTTTATTCTCACGGATGATTTCCATTTCGAGTTTACGTTGCGCAGCTTGTATCGTGAAGACACCGGAATGGATGCGATGGTAGCATTATCAGGTGTACATCCGGATACTCCGTTATGGGTAACGGTGCCGAAAGGATTTGTAACAGACCTGGCAAGCATTCCAGAAGCGTTACGTCCTATCCTGCATCCAGATGGCCCTTGGGCTGCTGCCGCTTGTGTGCATGATTTGTTTTACCAGAAACGTTCATCGGTAGGCTTTTACCCTGACACCGTTGAAGGTAATCTATCTCGTGCTTGCGACAAAACATTCGCTGACCTGATGTTCTTACGCATCATGGAGGCATTAGGCGTTGACACCTTT…	0.0629333	FALSE
209_hypothetical_protein	1	0	0.0438	0.003	0.0681	NA	NA	NA	NA	NA	23	4	Enterobacteria phage SEGD1	23	187	AMR59808.1	ATGTTTCATCCGAATCCTGCCAACTTCGCGTTAAAAGAGTTGATGCCGCAGGAGTACATCGCGAAATACGGTGAAGGTGCTATTCGTTTCCTTAATCCGTTACTGCTAATCTCGCTCCAACAGATTCGTAATCGTTTTGGGCGGATGGTGATTTTAACCAGTTCCCAGCAACAGCGTAGTCTGCGTACCCTGCAGTTCTTTATTAATCAAGAGAAACCAAAGGGTGGCGATTGGCAAACTCGTGCAAACAAACTGTACGCCGAATCGGGCAGTATGCATAAATTCGGTAATGCGTTTGATGCAACAATGCTCGATACTCCGTTGCAGAAAGTGCACGATTATATTGCCGCGAACCCTGACGAGTTTCCATTTATTCACTTTATCGAGTGCGATATTACC…	0.0216667	FALSE
209_hypothetical_protein	1	2	0.001	0	0.0331	NA	NA	NA	NA	NA	23	4	Enterobacteria phage SEGD1	23	187	AMR59808.1	ATGTTTCATCCGAATCCTGCCAACTTCGCGTTAAAAGAGTTGATGCCGCAGGAGTACATCGCGAAATACGGTGAAGGTGCTATTCGTTTCCTTAATCCGTTACTGCTAATCTCGCTCCAACAGATTCGTAATCGTTTTGGGCGGATGGTGATTTTAACCAGTTCCCAGCAACAGCGTAGTCTGCGTACCCTGCAGTTCTTTATTAATCAAGAGAAACCAAAGGGTGGCGATTGGCAAACTCGTGCAAACAAACTGTACGCCGAATCGGGCAGTATGCATAAATTCGGTAATGCGTTTGATGCAACAATGCTCGATACTCCGTTGCAGAAAGTGCACGATTATATTGCCGCGAACCCTGACGAGTTTCCATTTATTCACTTTATCGAGTGCGATATTACC…	0.0216667	FALSE
209_hypothetical_protein	1	22	0.0321	0.0027	0.0841	NA	NA	NA	NA	NA	23	4	Enterobacteria phage SEGD1	23	187	AMR59808.1	ATGTTTCATCCGAATCCTGCCAACTTCGCGTTAAAAGAGTTGATGCCGCAGGAGTACATCGCGAAATACGGTGAAGGTGCTATTCGTTTCCTTAATCCGTTACTGCTAATCTCGCTCCAACAGATTCGTAATCGTTTTGGGCGGATGGTGATTTTAACCAGTTCCCAGCAACAGCGTAGTCTGCGTACCCTGCAGTTCTTTATTAATCAAGAGAAACCAAAGGGTGGCGATTGGCAAACTCGTGCAAACAAACTGTACGCCGAATCGGGCAGTATGCATAAATTCGGTAATGCGTTTGATGCAACAATGCTCGATACTCCGTTGCAGAAAGTGCACGATTATATTGCCGCGAACCCTGACGAGTTTCCATTTATTCACTTTATCGAGTGCGATATTACC…	0.0216667	FALSE
209_hypothetical_protein	0	2	0.0304	0.0027	0.09	NA	NA	NA	NA	NA	23	4	Enterobacteria phage SEGD1	23	187	AMR59808.1	ATGTTTCATCCGAATCCTGCCAACTTCGCGTTAAAAGAGTTGATGCCGCAGGAGTACATCGCGAAATACGGTGAAGGTGCTATTCGTTTCCTTAATCCGTTACTGCTAATCTCGCTCCAACAGATTCGTAATCGTTTTGGGCGGATGGTGATTTTAACCAGTTCCCAGCAACAGCGTAGTCTGCGTACCCTGCAGTTCTTTATTAATCAAGAGAAACCAAAGGGTGGCGATTGGCAAACTCGTGCAAACAAACTGTACGCCGAATCGGGCAGTATGCATAAATTCGGTAATGCGTTTGATGCAACAATGCTCGATACTCCGTTGCAGAAAGTGCACGATTATATTGCCGCGAACCCTGACGAGTTTCCATTTATTCACTTTATCGAGTGCGATATTACC…	0.0216667	FALSE
209_hypothetical_protein	0	22	0.001	0	0.0428	NA	NA	NA	NA	NA	23	4	Enterobacteria phage SEGD1	23	187	AMR59808.1	ATGTTTCATCCGAATCCTGCCAACTTCGCGTTAAAAGAGTTGATGCCGCAGGAGTACATCGCGAAATACGGTGAAGGTGCTATTCGTTTCCTTAATCCGTTACTGCTAATCTCGCTCCAACAGATTCGTAATCGTTTTGGGCGGATGGTGATTTTAACCAGTTCCCAGCAACAGCGTAGTCTGCGTACCCTGCAGTTCTTTATTAATCAAGAGAAACCAAAGGGTGGCGATTGGCAAACTCGTGCAAACAAACTGTACGCCGAATCGGGCAGTATGCATAAATTCGGTAATGCGTTTGATGCAACAATGCTCGATACTCCGTTGCAGAAAGTGCACGATTATATTGCCGCGAACCCTGACGAGTTTCCATTTATTCACTTTATCGAGTGCGATATTACC…	0.0216667	FALSE
209_hypothetical_protein	2	22	0.0217	0.0026	0.1204	NA	NA	NA	NA	NA	23	4	Enterobacteria phage SEGD1	23	187	AMR59808.1	ATGTTTCATCCGAATCCTGCCAACTTCGCGTTAAAAGAGTTGATGCCGCAGGAGTACATCGCGAAATACGGTGAAGGTGCTATTCGTTTCCTTAATCCGTTACTGCTAATCTCGCTCCAACAGATTCGTAATCGTTTTGGGCGGATGGTGATTTTAACCAGTTCCCAGCAACAGCGTAGTCTGCGTACCCTGCAGTTCTTTATTAATCAAGAGAAACCAAAGGGTGGCGATTGGCAAACTCGTGCAAACAAACTGTACGCCGAATCGGGCAGTATGCATAAATTCGGTAATGCGTTTGATGCAACAATGCTCGATACTCCGTTGCAGAAAGTGCACGATTATATTGCCGCGAACCCTGACGAGTTTCCATTTATTCACTTTATCGAGTGCGATATTACC…	0.0216667	FALSE
210_hypothetical_protein	1	0	0.3201	0.0449	0.1401	NA	NA	NA	NA	NA	23	4	Enterobacteria phage SEGD1	23	187	AMR59809.1	GTGATTTATACATGCACAGGGACACAGGAGAAGTTTGTAGACTACCGTCCGGTTCTGGACAACCTACAAATGATGCCGCGGTCAGTAACAGTATTGGATGTGGGTGCAAGCTGGGTAGCAACGTGGGACGGTGGCAAACTTGAGTCACCGATGATGTTTAAAGATGTGGTTGGCAAAATCGACGGGAATGTTAACACCACCACGGGCGAGCGTTATTACCGTATTAATAAAACCGTAAACGATGGCCCCACTTATTCTTTTTCGGATGTGAACCCGCATACCGGGGAAGGTAAAGGGATGACGTTCTTTCGCTGCAATGGCGGCCTTATTGACGAAGTTCCTACCCCGATTACGATTGTTCCGTTAGAAGAAAATAAATAG	0.2912	FALSE
210_hypothetical_protein	1	22	0.2517	0.0337	0.1337	NA	NA	NA	NA	NA	23	4	Enterobacteria phage SEGD1	23	187	AMR59809.1	GTGATTTATACATGCACAGGGACACAGGAGAAGTTTGTAGACTACCGTCCGGTTCTGGACAACCTACAAATGATGCCGCGGTCAGTAACAGTATTGGATGTGGGTGCAAGCTGGGTAGCAACGTGGGACGGTGGCAAACTTGAGTCACCGATGATGTTTAAAGATGTGGTTGGCAAAATCGACGGGAATGTTAACACCACCACGGGCGAGCGTTATTACCGTATTAATAAAACCGTAAACGATGGCCCCACTTATTCTTTTTCGGATGTGAACCCGCATACCGGGGAAGGTAAAGGGATGACGTTCTTTCGCTGCAATGGCGGCCTTATTGACGAAGTTCCTACCCCGATTACGATTGTTCCGTTAGAAGAAAATAAATAG	0.2912	FALSE
210_hypothetical_protein	0	2	0.3484	0.0491	0.141	NA	NA	NA	NA	NA	23	4	Enterobacteria phage SEGD1	23	187	AMR59809.1	GTGATTTATACATGCACAGGGACACAGGAGAAGTTTGTAGACTACCGTCCGGTTCTGGACAACCTACAAATGATGCCGCGGTCAGTAACAGTATTGGATGTGGGTGCAAGCTGGGTAGCAACGTGGGACGGTGGCAAACTTGAGTCACCGATGATGTTTAAAGATGTGGTTGGCAAAATCGACGGGAATGTTAACACCACCACGGGCGAGCGTTATTACCGTATTAATAAAACCGTAAACGATGGCCCCACTTATTCTTTTTCGGATGTGAACCCGCATACCGGGGAAGGTAAAGGGATGACGTTCTTTCGCTGCAATGGCGGCCTTATTGACGAAGTTCCTACCCCGATTACGATTGTTCCGTTAGAAGAAAATAAATAG	0.2912	FALSE
210_hypothetical_protein	0	22	0.2528	0.0194	0.0769	NA	NA	NA	NA	NA	23	4	Enterobacteria phage SEGD1	23	187	AMR59809.1	GTGATTTATACATGCACAGGGACACAGGAGAAGTTTGTAGACTACCGTCCGGTTCTGGACAACCTACAAATGATGCCGCGGTCAGTAACAGTATTGGATGTGGGTGCAAGCTGGGTAGCAACGTGGGACGGTGGCAAACTTGAGTCACCGATGATGTTTAAAGATGTGGTTGGCAAAATCGACGGGAATGTTAACACCACCACGGGCGAGCGTTATTACCGTATTAATAAAACCGTAAACGATGGCCCCACTTATTCTTTTTCGGATGTGAACCCGCATACCGGGGAAGGTAAAGGGATGACGTTCTTTCGCTGCAATGGCGGCCTTATTGACGAAGTTCCTACCCCGATTACGATTGTTCCGTTAGAAGAAAATAAATAG	0.2912	FALSE
210_hypothetical_protein	2	22	0.283	0.038	0.1344	NA	NA	NA	NA	NA	23	4	Enterobacteria phage SEGD1	23	187	AMR59809.1	GTGATTTATACATGCACAGGGACACAGGAGAAGTTTGTAGACTACCGTCCGGTTCTGGACAACCTACAAATGATGCCGCGGTCAGTAACAGTATTGGATGTGGGTGCAAGCTGGGTAGCAACGTGGGACGGTGGCAAACTTGAGTCACCGATGATGTTTAAAGATGTGGTTGGCAAAATCGACGGGAATGTTAACACCACCACGGGCGAGCGTTATTACCGTATTAATAAAACCGTAAACGATGGCCCCACTTATTCTTTTTCGGATGTGAACCCGCATACCGGGGAAGGTAAAGGGATGACGTTCTTTCGCTGCAATGGCGGCCTTATTGACGAAGTTCCTACCCCGATTACGATTGTTCCGTTAGAAGAAAATAAATAG	0.2912	FALSE
211_hypothetical_protein	1	0	0.2689	0.0216	0.0804	27	0.941261	20.7759	1.00601	229.523	23	4	Enterobacteria phage SEGD1	23	187	AMR59810.1	ATGGCAGTCATCTCTGCAAAAGACCAACTCGTCGCGCTGTTTAATGCTGCAAACAGCGGACTGTCTAGTCCGTTAACTGCTGCTGACGTTACATTCGGCGCTGTTGCTGACTATTCACCAGCTGATTCCGGAGACACACGCAACTCCAAACTTACCATCACCGCCACCGAGGAATCCGCTAACTTTACTGGCGAGAAAGAGCTGCATTATACCCGCCTCAATTCATTGAACATCATCGGTGCGAAAGCAGTGACCGCTGACCAGGCAGAATGGGATACCGATGAAGAAGTGCTTGCTTTTGTCAACGCAGATCTAATTGCCGCCGGTAAAACGGAAGATGCGTTTGCATTGTCTGAACTCACCATTACACGCGAGGACGGCAGCAGTGGTGAGAAAATC…	0.23845	TRUE
211_hypothetical_protein	1	2	0.1334	0.0054	0.0407	27	0.941261	20.7759	1.00601	229.523	23	4	Enterobacteria phage SEGD1	23	187	AMR59810.1	ATGGCAGTCATCTCTGCAAAAGACCAACTCGTCGCGCTGTTTAATGCTGCAAACAGCGGACTGTCTAGTCCGTTAACTGCTGCTGACGTTACATTCGGCGCTGTTGCTGACTATTCACCAGCTGATTCCGGAGACACACGCAACTCCAAACTTACCATCACCGCCACCGAGGAATCCGCTAACTTTACTGGCGAGAAAGAGCTGCATTATACCCGCCTCAATTCATTGAACATCATCGGTGCGAAAGCAGTGACCGCTGACCAGGCAGAATGGGATACCGATGAAGAAGTGCTTGCTTTTGTCAACGCAGATCTAATTGCCGCCGGTAAAACGGAAGATGCGTTTGCATTGTCTGAACTCACCATTACACGCGAGGACGGCAGCAGTGGTGAGAAAATC…	0.23845	TRUE
211_hypothetical_protein	1	22	0.1693	0.019	0.112	27	0.941261	20.7759	1.00601	229.523	23	4	Enterobacteria phage SEGD1	23	187	AMR59810.1	ATGGCAGTCATCTCTGCAAAAGACCAACTCGTCGCGCTGTTTAATGCTGCAAACAGCGGACTGTCTAGTCCGTTAACTGCTGCTGACGTTACATTCGGCGCTGTTGCTGACTATTCACCAGCTGATTCCGGAGACACACGCAACTCCAAACTTACCATCACCGCCACCGAGGAATCCGCTAACTTTACTGGCGAGAAAGAGCTGCATTATACCCGCCTCAATTCATTGAACATCATCGGTGCGAAAGCAGTGACCGCTGACCAGGCAGAATGGGATACCGATGAAGAAGTGCTTGCTTTTGTCAACGCAGATCTAATTGCCGCCGGTAAAACGGAAGATGCGTTTGCATTGTCTGAACTCACCATTACACGCGAGGACGGCAGCAGTGGTGAGAAAATC…	0.23845	TRUE
211_hypothetical_protein	0	2	0.4703	0.0241	0.0512	27	0.941261	20.7759	1.00601	229.523	23	4	Enterobacteria phage SEGD1	23	187	AMR59810.1	ATGGCAGTCATCTCTGCAAAAGACCAACTCGTCGCGCTGTTTAATGCTGCAAACAGCGGACTGTCTAGTCCGTTAACTGCTGCTGACGTTACATTCGGCGCTGTTGCTGACTATTCACCAGCTGATTCCGGAGACACACGCAACTCCAAACTTACCATCACCGCCACCGAGGAATCCGCTAACTTTACTGGCGAGAAAGAGCTGCATTATACCCGCCTCAATTCATTGAACATCATCGGTGCGAAAGCAGTGACCGCTGACCAGGCAGAATGGGATACCGATGAAGAAGTGCTTGCTTTTGTCAACGCAGATCTAATTGCCGCCGGTAAAACGGAAGATGCGTTTGCATTGTCTGAACTCACCATTACACGCGAGGACGGCAGCAGTGGTGAGAAAATC…	0.23845	TRUE
211_hypothetical_protein	0	22	0.1249	0.0029	0.0232	27	0.941261	20.7759	1.00601	229.523	23	4	Enterobacteria phage SEGD1	23	187	AMR59810.1	ATGGCAGTCATCTCTGCAAAAGACCAACTCGTCGCGCTGTTTAATGCTGCAAACAGCGGACTGTCTAGTCCGTTAACTGCTGCTGACGTTACATTCGGCGCTGTTGCTGACTATTCACCAGCTGATTCCGGAGACACACGCAACTCCAAACTTACCATCACCGCCACCGAGGAATCCGCTAACTTTACTGGCGAGAAAGAGCTGCATTATACCCGCCTCAATTCATTGAACATCATCGGTGCGAAAGCAGTGACCGCTGACCAGGCAGAATGGGATACCGATGAAGAAGTGCTTGCTTTTGTCAACGCAGATCTAATTGCCGCCGGTAAAACGGAAGATGCGTTTGCATTGTCTGAACTCACCATTACACGCGAGGACGGCAGCAGTGGTGAGAAAATC…	0.23845	TRUE
211_hypothetical_protein	2	22	0.2639	0.0215	0.0815	27	0.941261	20.7759	1.00601	229.523	23	4	Enterobacteria phage SEGD1	23	187	AMR59810.1	ATGGCAGTCATCTCTGCAAAAGACCAACTCGTCGCGCTGTTTAATGCTGCAAACAGCGGACTGTCTAGTCCGTTAACTGCTGCTGACGTTACATTCGGCGCTGTTGCTGACTATTCACCAGCTGATTCCGGAGACACACGCAACTCCAAACTTACCATCACCGCCACCGAGGAATCCGCTAACTTTACTGGCGAGAAAGAGCTGCATTATACCCGCCTCAATTCATTGAACATCATCGGTGCGAAAGCAGTGACCGCTGACCAGGCAGAATGGGATACCGATGAAGAAGTGCTTGCTTTTGTCAACGCAGATCTAATTGCCGCCGGTAAAACGGAAGATGCGTTTGCATTGTCTGAACTCACCATTACACGCGAGGACGGCAGCAGTGGTGAGAAAATC…	0.23845	TRUE
212_hypothetical_protein	1	0	0.0329	0.004	0.1225	NA	NA	NA	NA	NA	23	4	Enterobacteria phage SEGD1	23	187	AMR59811.1	ATGTCTGTTACTGACAAAAGCTTAACGAACGAAGAGATCCGCGCCCGTTATTTCCAGCGTGATTTGCCGATTGATCGCCACGGTAATTTCATGGAACGAATCGGTGCGCAGGATCAGGGCCGTACAGGCTTTTGCGCTCTGCTCCATTATCATCTCATCGAAGGGATGTCTGATAAAGAAGCCCTGGCACGCATGAAGCTGTATGAGATGTCGGAGATTGAAGCTAACTTCACATTGAAACGCACGAAAGAGTTTATTGCTAATGTGCTGGAGATTGACCTCGACGAAATTCGCGGGAATCTAAAATCTACCGCACGTTACATTTACGAAGACGTGCAGAAGATGCTGTTGGAACTTGACCACCGCTACGAAGATGAGCGTCATGGTTATATCGAGTTT…	0.03635	FALSE
212_hypothetical_protein	1	2	0.039	0.0021	0.0542	NA	NA	NA	NA	NA	23	4	Enterobacteria phage SEGD1	23	187	AMR59811.1	ATGTCTGTTACTGACAAAAGCTTAACGAACGAAGAGATCCGCGCCCGTTATTTCCAGCGTGATTTGCCGATTGATCGCCACGGTAATTTCATGGAACGAATCGGTGCGCAGGATCAGGGCCGTACAGGCTTTTGCGCTCTGCTCCATTATCATCTCATCGAAGGGATGTCTGATAAAGAAGCCCTGGCACGCATGAAGCTGTATGAGATGTCGGAGATTGAAGCTAACTTCACATTGAAACGCACGAAAGAGTTTATTGCTAATGTGCTGGAGATTGACCTCGACGAAATTCGCGGGAATCTAAAATCTACCGCACGTTACATTTACGAAGACGTGCAGAAGATGCTGTTGGAACTTGACCACCGCTACGAAGATGAGCGTCATGGTTATATCGAGTTT…	0.03635	FALSE
212_hypothetical_protein	1	22	0.0145	0.002	0.1384	NA	NA	NA	NA	NA	23	4	Enterobacteria phage SEGD1	23	187	AMR59811.1	ATGTCTGTTACTGACAAAAGCTTAACGAACGAAGAGATCCGCGCCCGTTATTTCCAGCGTGATTTGCCGATTGATCGCCACGGTAATTTCATGGAACGAATCGGTGCGCAGGATCAGGGCCGTACAGGCTTTTGCGCTCTGCTCCATTATCATCTCATCGAAGGGATGTCTGATAAAGAAGCCCTGGCACGCATGAAGCTGTATGAGATGTCGGAGATTGAAGCTAACTTCACATTGAAACGCACGAAAGAGTTTATTGCTAATGTGCTGGAGATTGACCTCGACGAAATTCGCGGGAATCTAAAATCTACCGCACGTTACATTTACGAAGACGTGCAGAAGATGCTGTTGGAACTTGACCACCGCTACGAAGATGAGCGTCATGGTTATATCGAGTTT…	0.03635	FALSE
212_hypothetical_protein	0	2	0.0489	0.0057	0.1162	NA	NA	NA	NA	NA	23	4	Enterobacteria phage SEGD1	23	187	AMR59811.1	ATGTCTGTTACTGACAAAAGCTTAACGAACGAAGAGATCCGCGCCCGTTATTTCCAGCGTGATTTGCCGATTGATCGCCACGGTAATTTCATGGAACGAATCGGTGCGCAGGATCAGGGCCGTACAGGCTTTTGCGCTCTGCTCCATTATCATCTCATCGAAGGGATGTCTGATAAAGAAGCCCTGGCACGCATGAAGCTGTATGAGATGTCGGAGATTGAAGCTAACTTCACATTGAAACGCACGAAAGAGTTTATTGCTAATGTGCTGGAGATTGACCTCGACGAAATTCGCGGGAATCTAAAATCTACCGCACGTTACATTTACGAAGACGTGCAGAAGATGCTGTTGGAACTTGACCACCGCTACGAAGATGAGCGTCATGGTTATATCGAGTTT…	0.03635	FALSE
212_hypothetical_protein	0	22	0.0524	0.002	0.0378	NA	NA	NA	NA	NA	23	4	Enterobacteria phage SEGD1	23	187	AMR59811.1	ATGTCTGTTACTGACAAAAGCTTAACGAACGAAGAGATCCGCGCCCGTTATTTCCAGCGTGATTTGCCGATTGATCGCCACGGTAATTTCATGGAACGAATCGGTGCGCAGGATCAGGGCCGTACAGGCTTTTGCGCTCTGCTCCATTATCATCTCATCGAAGGGATGTCTGATAAAGAAGCCCTGGCACGCATGAAGCTGTATGAGATGTCGGAGATTGAAGCTAACTTCACATTGAAACGCACGAAAGAGTTTATTGCTAATGTGCTGGAGATTGACCTCGACGAAATTCGCGGGAATCTAAAATCTACCGCACGTTACATTTACGAAGACGTGCAGAAGATGCTGTTGGAACTTGACCACCGCTACGAAGATGAGCGTCATGGTTATATCGAGTTT…	0.03635	FALSE
212_hypothetical_protein	2	22	0.0304	0.0037	0.1228	NA	NA	NA	NA	NA	23	4	Enterobacteria phage SEGD1	23	187	AMR59811.1	ATGTCTGTTACTGACAAAAGCTTAACGAACGAAGAGATCCGCGCCCGTTATTTCCAGCGTGATTTGCCGATTGATCGCCACGGTAATTTCATGGAACGAATCGGTGCGCAGGATCAGGGCCGTACAGGCTTTTGCGCTCTGCTCCATTATCATCTCATCGAAGGGATGTCTGATAAAGAAGCCCTGGCACGCATGAAGCTGTATGAGATGTCGGAGATTGAAGCTAACTTCACATTGAAACGCACGAAAGAGTTTATTGCTAATGTGCTGGAGATTGACCTCGACGAAATTCGCGGGAATCTAAAATCTACCGCACGTTACATTTACGAAGACGTGCAGAAGATGCTGTTGGAACTTGACCACCGCTACGAAGATGAGCGTCATGGTTATATCGAGTTT…	0.03635	FALSE
213_hypothetical_protein	1	0	0.001	0	0.0255	NA	NA	NA	NA	NA	23	4	Enterobacteria phage SEGD1	23	187	AMR59812.1	GTGCACGCAATTGTGGCAGGGGAAGACTTCACTGATGAAATCCAAAGCCTGTTGATTAAATACGGGCTGAATGTGATGATCCCGGTCTACTGCGTTGAGAAAGGACACGAGTCTGTCGCGGAAATCGAAAAGCGCAACCCTGGCTTTGAGAAGCGACTGCTTGCATACCCACGCCACAAAATCGAACTGCTACGTCACTCTATTGATGAAGCCAGTCCTGAAAGTTTAGTGGCTTTGGGCTTGTCTTTCCCGCGGATGCGTATTCGTAACTTACGCTCCAATAACCCGGTTGACGCTTATTACACAGAGCGTCAAATCTTCGAAGAACACCTGCTCCCGCAGTTGGAAGAAGAAGAGCAACACAACATTTCTCTGTTGTGGGCCGGTAACCTCGATCAG…	0.001	FALSE
213_hypothetical_protein	1	22	0.001	0	0.0255	NA	NA	NA	NA	NA	23	4	Enterobacteria phage SEGD1	23	187	AMR59812.1	GTGCACGCAATTGTGGCAGGGGAAGACTTCACTGATGAAATCCAAAGCCTGTTGATTAAATACGGGCTGAATGTGATGATCCCGGTCTACTGCGTTGAGAAAGGACACGAGTCTGTCGCGGAAATCGAAAAGCGCAACCCTGGCTTTGAGAAGCGACTGCTTGCATACCCACGCCACAAAATCGAACTGCTACGTCACTCTATTGATGAAGCCAGTCCTGAAAGTTTAGTGGCTTTGGGCTTGTCTTTCCCGCGGATGCGTATTCGTAACTTACGCTCCAATAACCCGGTTGACGCTTATTACACAGAGCGTCAAATCTTCGAAGAACACCTGCTCCCGCAGTTGGAAGAAGAAGAGCAACACAACATTTCTCTGTTGTGGGCCGGTAACCTCGATCAG…	0.001	FALSE
213_hypothetical_protein	0	2	0.001	0	0.0255	NA	NA	NA	NA	NA	23	4	Enterobacteria phage SEGD1	23	187	AMR59812.1	GTGCACGCAATTGTGGCAGGGGAAGACTTCACTGATGAAATCCAAAGCCTGTTGATTAAATACGGGCTGAATGTGATGATCCCGGTCTACTGCGTTGAGAAAGGACACGAGTCTGTCGCGGAAATCGAAAAGCGCAACCCTGGCTTTGAGAAGCGACTGCTTGCATACCCACGCCACAAAATCGAACTGCTACGTCACTCTATTGATGAAGCCAGTCCTGAAAGTTTAGTGGCTTTGGGCTTGTCTTTCCCGCGGATGCGTATTCGTAACTTACGCTCCAATAACCCGGTTGACGCTTATTACACAGAGCGTCAAATCTTCGAAGAACACCTGCTCCCGCAGTTGGAAGAAGAAGAGCAACACAACATTTCTCTGTTGTGGGCCGGTAACCTCGATCAG…	0.001	FALSE
213_hypothetical_protein	2	22	0.001	0	0.0255	NA	NA	NA	NA	NA	23	4	Enterobacteria phage SEGD1	23	187	AMR59812.1	GTGCACGCAATTGTGGCAGGGGAAGACTTCACTGATGAAATCCAAAGCCTGTTGATTAAATACGGGCTGAATGTGATGATCCCGGTCTACTGCGTTGAGAAAGGACACGAGTCTGTCGCGGAAATCGAAAAGCGCAACCCTGGCTTTGAGAAGCGACTGCTTGCATACCCACGCCACAAAATCGAACTGCTACGTCACTCTATTGATGAAGCCAGTCCTGAAAGTTTAGTGGCTTTGGGCTTGTCTTTCCCGCGGATGCGTATTCGTAACTTACGCTCCAATAACCCGGTTGACGCTTATTACACAGAGCGTCAAATCTTCGAAGAACACCTGCTCCCGCAGTTGGAAGAAGAAGAGCAACACAACATTTCTCTGTTGTGGGCCGGTAACCTCGATCAG…	0.001	FALSE
214_putative_radical_SAM	1	0	0.001	0	0.0485	NA	NA	NA	NA	NA	23	4	Enterobacteria phage SEGD1	23	187	AMR59813.1	ATGAGTAACAGCGAACAGCAAATCCAGTACACACCACGCACGTATCAGGTTGTGACTAACCTGTCATGTAACCTGGACTGCGAATACTGCTACGAGCGTAAATATCCTCGTAACAACAAAGTAGCAGACGTGATTGATTTTATCCACGCTTGTTTCGAGCGTGATAAAGATATCCCGAACGTTGAGGTCATCATCGATATCATCGGTGGTGAGCCGTTCATGCAGCCTAAACTTCTTTTGGCGGCCTTTGAAACCGCAGAGAAGTTATGCGCAGAACACAATCGCCCGTATATGTTCAGTATCTCCACGAACGGTACACTTCTGGACCGTCCGCTGAACAAAGAAATTATCGAGCGCTGGAAAGACAAACTGTCTATTGGGGTCTCCATCGATGGTTTA…	0.001	FALSE
214_putative_radical_SAM	1	2	0.001	0	0.0291	NA	NA	NA	NA	NA	23	4	Enterobacteria phage SEGD1	23	187	AMR59813.1	ATGAGTAACAGCGAACAGCAAATCCAGTACACACCACGCACGTATCAGGTTGTGACTAACCTGTCATGTAACCTGGACTGCGAATACTGCTACGAGCGTAAATATCCTCGTAACAACAAAGTAGCAGACGTGATTGATTTTATCCACGCTTGTTTCGAGCGTGATAAAGATATCCCGAACGTTGAGGTCATCATCGATATCATCGGTGGTGAGCCGTTCATGCAGCCTAAACTTCTTTTGGCGGCCTTTGAAACCGCAGAGAAGTTATGCGCAGAACACAATCGCCCGTATATGTTCAGTATCTCCACGAACGGTACACTTCTGGACCGTCCGCTGAACAAAGAAATTATCGAGCGCTGGAAAGACAAACTGTCTATTGGGGTCTCCATCGATGGTTTA…	0.001	FALSE
214_putative_radical_SAM	1	22	0.001	0	0.0388	NA	NA	NA	NA	NA	23	4	Enterobacteria phage SEGD1	23	187	AMR59813.1	ATGAGTAACAGCGAACAGCAAATCCAGTACACACCACGCACGTATCAGGTTGTGACTAACCTGTCATGTAACCTGGACTGCGAATACTGCTACGAGCGTAAATATCCTCGTAACAACAAAGTAGCAGACGTGATTGATTTTATCCACGCTTGTTTCGAGCGTGATAAAGATATCCCGAACGTTGAGGTCATCATCGATATCATCGGTGGTGAGCCGTTCATGCAGCCTAAACTTCTTTTGGCGGCCTTTGAAACCGCAGAGAAGTTATGCGCAGAACACAATCGCCCGTATATGTTCAGTATCTCCACGAACGGTACACTTCTGGACCGTCCGCTGAACAAAGAAATTATCGAGCGCTGGAAAGACAAACTGTCTATTGGGGTCTCCATCGATGGTTTA…	0.001	FALSE
214_putative_radical_SAM	0	2	0.001	0	0.0323	NA	NA	NA	NA	NA	23	4	Enterobacteria phage SEGD1	23	187	AMR59813.1	ATGAGTAACAGCGAACAGCAAATCCAGTACACACCACGCACGTATCAGGTTGTGACTAACCTGTCATGTAACCTGGACTGCGAATACTGCTACGAGCGTAAATATCCTCGTAACAACAAAGTAGCAGACGTGATTGATTTTATCCACGCTTGTTTCGAGCGTGATAAAGATATCCCGAACGTTGAGGTCATCATCGATATCATCGGTGGTGAGCCGTTCATGCAGCCTAAACTTCTTTTGGCGGCCTTTGAAACCGCAGAGAAGTTATGCGCAGAACACAATCGCCCGTATATGTTCAGTATCTCCACGAACGGTACACTTCTGGACCGTCCGCTGAACAAAGAAATTATCGAGCGCTGGAAAGACAAACTGTCTATTGGGGTCTCCATCGATGGTTTA…	0.001	FALSE
214_putative_radical_SAM	0	22	0.001	0	0.0108	NA	NA	NA	NA	NA	23	4	Enterobacteria phage SEGD1	23	187	AMR59813.1	ATGAGTAACAGCGAACAGCAAATCCAGTACACACCACGCACGTATCAGGTTGTGACTAACCTGTCATGTAACCTGGACTGCGAATACTGCTACGAGCGTAAATATCCTCGTAACAACAAAGTAGCAGACGTGATTGATTTTATCCACGCTTGTTTCGAGCGTGATAAAGATATCCCGAACGTTGAGGTCATCATCGATATCATCGGTGGTGAGCCGTTCATGCAGCCTAAACTTCTTTTGGCGGCCTTTGAAACCGCAGAGAAGTTATGCGCAGAACACAATCGCCCGTATATGTTCAGTATCTCCACGAACGGTACACTTCTGGACCGTCCGCTGAACAAAGAAATTATCGAGCGCTGGAAAGACAAACTGTCTATTGGGGTCTCCATCGATGGTTTA…	0.001	FALSE
214_putative_radical_SAM	2	22	0.001	0	0.0195	NA	NA	NA	NA	NA	23	4	Enterobacteria phage SEGD1	23	187	AMR59813.1	ATGAGTAACAGCGAACAGCAAATCCAGTACACACCACGCACGTATCAGGTTGTGACTAACCTGTCATGTAACCTGGACTGCGAATACTGCTACGAGCGTAAATATCCTCGTAACAACAAAGTAGCAGACGTGATTGATTTTATCCACGCTTGTTTCGAGCGTGATAAAGATATCCCGAACGTTGAGGTCATCATCGATATCATCGGTGGTGAGCCGTTCATGCAGCCTAAACTTCTTTTGGCGGCCTTTGAAACCGCAGAGAAGTTATGCGCAGAACACAATCGCCCGTATATGTTCAGTATCTCCACGAACGGTACACTTCTGGACCGTCCGCTGAACAAAGAAATTATCGAGCGCTGGAAAGACAAACTGTCTATTGGGGTCTCCATCGATGGTTTA…	0.001	FALSE
215_putative_radical_SAM	1	0	0.001	0	0.0103	NA	NA	NA	NA	NA	23	4	Enterobacteria phage SEGD1	23	187	AMR59814.1	ATGGATAGAGAAGATACTTCTCGTGAGTTTCAACGTGAAGAGATTCTCTCGATTTTAGAGAAGAATCCGGATATCGGTGAGATTCATTGGACGGGCGGTGAGCCGCTGTTAGCGCAGCGCAAGATTGAAGACTTCGTGAACGAGTTAAAGGAGTCTCATCCGAACCTCCGTCATCACATGTACACCAACGGTTTAAAGATGCGTAAATCACATCTGCCGTTGCTGAAACAGTTCGACCTTATCTTTGTGTCCATTGACGGCTACAAGAAGTCGGAACGTCCGTTTATGAACTTTGTAAACGGTGGTAATCATGAAGCGCTGGAAGTGCTGTACGAGCTGGACAACTATTACACCTGGGGTGTGATGACGCGTGACCAGTTAGGTGATAAACGCTGGTAC…	0.001	FALSE
215_putative_radical_SAM	1	2	0.001	0	0.0068	NA	NA	NA	NA	NA	23	4	Enterobacteria phage SEGD1	23	187	AMR59814.1	ATGGATAGAGAAGATACTTCTCGTGAGTTTCAACGTGAAGAGATTCTCTCGATTTTAGAGAAGAATCCGGATATCGGTGAGATTCATTGGACGGGCGGTGAGCCGCTGTTAGCGCAGCGCAAGATTGAAGACTTCGTGAACGAGTTAAAGGAGTCTCATCCGAACCTCCGTCATCACATGTACACCAACGGTTTAAAGATGCGTAAATCACATCTGCCGTTGCTGAAACAGTTCGACCTTATCTTTGTGTCCATTGACGGCTACAAGAAGTCGGAACGTCCGTTTATGAACTTTGTAAACGGTGGTAATCATGAAGCGCTGGAAGTGCTGTACGAGCTGGACAACTATTACACCTGGGGTGTGATGACGCGTGACCAGTTAGGTGATAAACGCTGGTAC…	0.001	FALSE
215_putative_radical_SAM	1	22	0.001	0	0.0363	NA	NA	NA	NA	NA	23	4	Enterobacteria phage SEGD1	23	187	AMR59814.1	ATGGATAGAGAAGATACTTCTCGTGAGTTTCAACGTGAAGAGATTCTCTCGATTTTAGAGAAGAATCCGGATATCGGTGAGATTCATTGGACGGGCGGTGAGCCGCTGTTAGCGCAGCGCAAGATTGAAGACTTCGTGAACGAGTTAAAGGAGTCTCATCCGAACCTCCGTCATCACATGTACACCAACGGTTTAAAGATGCGTAAATCACATCTGCCGTTGCTGAAACAGTTCGACCTTATCTTTGTGTCCATTGACGGCTACAAGAAGTCGGAACGTCCGTTTATGAACTTTGTAAACGGTGGTAATCATGAAGCGCTGGAAGTGCTGTACGAGCTGGACAACTATTACACCTGGGGTGTGATGACGCGTGACCAGTTAGGTGATAAACGCTGGTAC…	0.001	FALSE
215_putative_radical_SAM	0	22	0.001	0	0.0327	NA	NA	NA	NA	NA	23	4	Enterobacteria phage SEGD1	23	187	AMR59814.1	ATGGATAGAGAAGATACTTCTCGTGAGTTTCAACGTGAAGAGATTCTCTCGATTTTAGAGAAGAATCCGGATATCGGTGAGATTCATTGGACGGGCGGTGAGCCGCTGTTAGCGCAGCGCAAGATTGAAGACTTCGTGAACGAGTTAAAGGAGTCTCATCCGAACCTCCGTCATCACATGTACACCAACGGTTTAAAGATGCGTAAATCACATCTGCCGTTGCTGAAACAGTTCGACCTTATCTTTGTGTCCATTGACGGCTACAAGAAGTCGGAACGTCCGTTTATGAACTTTGTAAACGGTGGTAATCATGAAGCGCTGGAAGTGCTGTACGAGCTGGACAACTATTACACCTGGGGTGTGATGACGCGTGACCAGTTAGGTGATAAACGCTGGTAC…	0.001	FALSE
215_putative_radical_SAM	2	22	0.001	0	0.029	NA	NA	NA	NA	NA	23	4	Enterobacteria phage SEGD1	23	187	AMR59814.1	ATGGATAGAGAAGATACTTCTCGTGAGTTTCAACGTGAAGAGATTCTCTCGATTTTAGAGAAGAATCCGGATATCGGTGAGATTCATTGGACGGGCGGTGAGCCGCTGTTAGCGCAGCGCAAGATTGAAGACTTCGTGAACGAGTTAAAGGAGTCTCATCCGAACCTCCGTCATCACATGTACACCAACGGTTTAAAGATGCGTAAATCACATCTGCCGTTGCTGAAACAGTTCGACCTTATCTTTGTGTCCATTGACGGCTACAAGAAGTCGGAACGTCCGTTTATGAACTTTGTAAACGGTGGTAATCATGAAGCGCTGGAAGTGCTGTACGAGCTGGACAACTATTACACCTGGGGTGTGATGACGCGTGACCAGTTAGGTGATAAACGCTGGTAC…	0.001	FALSE
215_putative_radical_SAM	0	2	0.001	0	0.0102	NA	NA	NA	NA	NA	23	4	Enterobacteria phage SEGD1	23	187	AMR59814.1	ATGGATAGAGAAGATACTTCTCGTGAGTTTCAACGTGAAGAGATTCTCTCGATTTTAGAGAAGAATCCGGATATCGGTGAGATTCATTGGACGGGCGGTGAGCCGCTGTTAGCGCAGCGCAAGATTGAAGACTTCGTGAACGAGTTAAAGGAGTCTCATCCGAACCTCCGTCATCACATGTACACCAACGGTTTAAAGATGCGTAAATCACATCTGCCGTTGCTGAAACAGTTCGACCTTATCTTTGTGTCCATTGACGGCTACAAGAAGTCGGAACGTCCGTTTATGAACTTTGTAAACGGTGGTAATCATGAAGCGCTGGAAGTGCTGTACGAGCTGGACAACTATTACACCTGGGGTGTGATGACGCGTGACCAGTTAGGTGATAAACGCTGGTAC…	0.001	FALSE
216_hypothetical_protein	1	22	0.0339	0.0019	0.0571	NA	NA	NA	NA	NA	23	4	Enterobacteria phage SEGD1	23	187	AMR59815.1	ATGAAAAACGATTTGCATCTTGCGTATAAAACCACATTCAACCACCCGCTGCATCTATCTTCCCCAGATTCGGTGCGTGCACACCTCGCTGACAAAGTCAGACTGATTGCACAGATTCCTGGTGAGTGGCCAAAGGTTCGTGGTCGCTTCTTGACCGACAAGAAGAACTACACCGTAGAAAATACGTTTAAGATCCGTGATATGGTTGCAGAGGCCATCGTTATCTTTAACGGCGATGGTAACTCTCGCGGCGTGTTGGTTGACGGTAAGTATTTCTTCAGTGAAGGGATTCTGAACAACAGTGTCGATTTAGAACTGATGTTTACACCGTTTGACGAACTCGAAGCAAAACCGATGGCGCGCCGTTGGTGGAGTCCGGACTATCTGGGCTCGTTCCCT…	0.0182833	FALSE
216_hypothetical_protein	0	2	0.0206	0.0017	0.084	NA	NA	NA	NA	NA	23	4	Enterobacteria phage SEGD1	23	187	AMR59815.1	ATGAAAAACGATTTGCATCTTGCGTATAAAACCACATTCAACCACCCGCTGCATCTATCTTCCCCAGATTCGGTGCGTGCACACCTCGCTGACAAAGTCAGACTGATTGCACAGATTCCTGGTGAGTGGCCAAAGGTTCGTGGTCGCTTCTTGACCGACAAGAAGAACTACACCGTAGAAAATACGTTTAAGATCCGTGATATGGTTGCAGAGGCCATCGTTATCTTTAACGGCGATGGTAACTCTCGCGGCGTGTTGGTTGACGGTAAGTATTTCTTCAGTGAAGGGATTCTGAACAACAGTGTCGATTTAGAACTGATGTTTACACCGTTTGACGAACTCGAAGCAAAACCGATGGCGCGCCGTTGGTGGAGTCCGGACTATCTGGGCTCGTTCCCT…	0.0182833	FALSE
216_hypothetical_protein	0	22	0.001	0	0.0246	NA	NA	NA	NA	NA	23	4	Enterobacteria phage SEGD1	23	187	AMR59815.1	ATGAAAAACGATTTGCATCTTGCGTATAAAACCACATTCAACCACCCGCTGCATCTATCTTCCCCAGATTCGGTGCGTGCACACCTCGCTGACAAAGTCAGACTGATTGCACAGATTCCTGGTGAGTGGCCAAAGGTTCGTGGTCGCTTCTTGACCGACAAGAAGAACTACACCGTAGAAAATACGTTTAAGATCCGTGATATGGTTGCAGAGGCCATCGTTATCTTTAACGGCGATGGTAACTCTCGCGGCGTGTTGGTTGACGGTAAGTATTTCTTCAGTGAAGGGATTCTGAACAACAGTGTCGATTTAGAACTGATGTTTACACCGTTTGACGAACTCGAAGCAAAACCGATGGCGCGCCGTTGGTGGAGTCCGGACTATCTGGGCTCGTTCCCT…	0.0182833	FALSE
216_hypothetical_protein	2	22	0.0216	0.0018	0.0844	NA	NA	NA	NA	NA	23	4	Enterobacteria phage SEGD1	23	187	AMR59815.1	ATGAAAAACGATTTGCATCTTGCGTATAAAACCACATTCAACCACCCGCTGCATCTATCTTCCCCAGATTCGGTGCGTGCACACCTCGCTGACAAAGTCAGACTGATTGCACAGATTCCTGGTGAGTGGCCAAAGGTTCGTGGTCGCTTCTTGACCGACAAGAAGAACTACACCGTAGAAAATACGTTTAAGATCCGTGATATGGTTGCAGAGGCCATCGTTATCTTTAACGGCGATGGTAACTCTCGCGGCGTGTTGGTTGACGGTAAGTATTTCTTCAGTGAAGGGATTCTGAACAACAGTGTCGATTTAGAACTGATGTTTACACCGTTTGACGAACTCGAAGCAAAACCGATGGCGCGCCGTTGGTGGAGTCCGGACTATCTGGGCTCGTTCCCT…	0.0182833	FALSE
216_hypothetical_protein	1	0	0.0316	0.0018	0.0566	NA	NA	NA	NA	NA	23	4	Enterobacteria phage SEGD1	23	187	AMR59815.1	ATGAAAAACGATTTGCATCTTGCGTATAAAACCACATTCAACCACCCGCTGCATCTATCTTCCCCAGATTCGGTGCGTGCACACCTCGCTGACAAAGTCAGACTGATTGCACAGATTCCTGGTGAGTGGCCAAAGGTTCGTGGTCGCTTCTTGACCGACAAGAAGAACTACACCGTAGAAAATACGTTTAAGATCCGTGATATGGTTGCAGAGGCCATCGTTATCTTTAACGGCGATGGTAACTCTCGCGGCGTGTTGGTTGACGGTAAGTATTTCTTCAGTGAAGGGATTCTGAACAACAGTGTCGATTTAGAACTGATGTTTACACCGTTTGACGAACTCGAAGCAAAACCGATGGCGCGCCGTTGGTGGAGTCCGGACTATCTGGGCTCGTTCCCT…	0.0182833	FALSE
216_hypothetical_protein	1	2	0.001	0	0.0457	NA	NA	NA	NA	NA	23	4	Enterobacteria phage SEGD1	23	187	AMR59815.1	ATGAAAAACGATTTGCATCTTGCGTATAAAACCACATTCAACCACCCGCTGCATCTATCTTCCCCAGATTCGGTGCGTGCACACCTCGCTGACAAAGTCAGACTGATTGCACAGATTCCTGGTGAGTGGCCAAAGGTTCGTGGTCGCTTCTTGACCGACAAGAAGAACTACACCGTAGAAAATACGTTTAAGATCCGTGATATGGTTGCAGAGGCCATCGTTATCTTTAACGGCGATGGTAACTCTCGCGGCGTGTTGGTTGACGGTAAGTATTTCTTCAGTGAAGGGATTCTGAACAACAGTGTCGATTTAGAACTGATGTTTACACCGTTTGACGAACTCGAAGCAAAACCGATGGCGCGCCGTTGGTGGAGTCCGGACTATCTGGGCTCGTTCCCT…	0.0182833	FALSE
219_putative_virion_stru	2	22	0.1225	0.0074	0.0607	241	0.916682	15.2727	0.997548	975.325	23	4	Enterobacteria phage SEGD1	23	187	AMR59818.1	ATGGCCGAAATCATTTATCAGTACCCGCTTGACCTTACCGGGACATTAACGTCGAACGCCGTTACGCGGCGTATTACGTTAGGTTCTGGTAAAGTTAACCGGGCTTTTGCATTTCCTGACGGAGCTTTCTACGCGGATACCTTCCGCTTGGCGGCTGCGAATAAACCAGGTGTCTACCCGTACAAACGCGGTACAGACTACGAGCTGATTTTTGCACATACTGCATATCAGAAAATGACCAAGAACCGCGAAGTGGTCATGGGTGTGGTGGTAACTAACTCGGCCATTCCTACTGATATCGAAGTCTCTGCGCAAGTCGTTGGTGGTTTTCAGTCCGCGAACGTCGAAGGCATCCGACAAGCGATTGCGTCGTTGAAAATTGAAGACCGTGTGGTGGAC…	0.1003	TRUE
219_putative_virion_stru	1	0	0.1264	0.0074	0.0585	241	0.916682	15.2727	0.997548	975.325	23	4	Enterobacteria phage SEGD1	23	187	AMR59818.1	ATGGCCGAAATCATTTATCAGTACCCGCTTGACCTTACCGGGACATTAACGTCGAACGCCGTTACGCGGCGTATTACGTTAGGTTCTGGTAAAGTTAACCGGGCTTTTGCATTTCCTGACGGAGCTTTCTACGCGGATACCTTCCGCTTGGCGGCTGCGAATAAACCAGGTGTCTACCCGTACAAACGCGGTACAGACTACGAGCTGATTTTTGCACATACTGCATATCAGAAAATGACCAAGAACCGCGAAGTGGTCATGGGTGTGGTGGTAACTAACTCGGCCATTCCTACTGATATCGAAGTCTCTGCGCAAGTCGTTGGTGGTTTTCAGTCCGCGAACGTCGAAGGCATCCGACAAGCGATTGCGTCGTTGAAAATTGAAGACCGTGTGGTGGAC…	0.1003	TRUE
219_putative_virion_stru	1	22	0.1257	0.0073	0.0577	241	0.916682	15.2727	0.997548	975.325	23	4	Enterobacteria phage SEGD1	23	187	AMR59818.1	ATGGCCGAAATCATTTATCAGTACCCGCTTGACCTTACCGGGACATTAACGTCGAACGCCGTTACGCGGCGTATTACGTTAGGTTCTGGTAAAGTTAACCGGGCTTTTGCATTTCCTGACGGAGCTTTCTACGCGGATACCTTCCGCTTGGCGGCTGCGAATAAACCAGGTGTCTACCCGTACAAACGCGGTACAGACTACGAGCTGATTTTTGCACATACTGCATATCAGAAAATGACCAAGAACCGCGAAGTGGTCATGGGTGTGGTGGTAACTAACTCGGCCATTCCTACTGATATCGAAGTCTCTGCGCAAGTCGTTGGTGGTTTTCAGTCCGCGAACGTCGAAGGCATCCGACAAGCGATTGCGTCGTTGAAAATTGAAGACCGTGTGGTGGAC…	0.1003	TRUE
[truncated: 24,448 more rows]
